# Supplementary material for: Global H3.3 dynamic deposition defines its bimodal role in cell fate transition
Source: Nat Commun. 2018 Apr 18;9:1537. doi: 10.1038/s41467-018-03904-7 (PMC5906632; doi:10.1038/s41467-018-03904-7)
Supplement: Supplementary file 4 — Supplementary Data 1 [file 41467_2018_3904_MOESM4_ESM.xls]

## Sheet: RNA-Seq
Supplementary Data 1. Summary of NGS libraries prepared in this study
Sample Name	Time-point	Sorting	siRNA Construct	Reprogramming Route	Source
D0	Day 0 (MEF)	N/A	NA	N/A	MEF
D3	Day 3	N/A	NA	N/A	MEF undergoing reprogramming
D6T-	Day 6	Thy-1-	NA	Successful	MEF undergoing reprogramming
D9T-	Day 9	Thy-1-	NA	Successful	MEF undergoing reprogramming
D12S+	Day 12	SSEA-1+	NA	Successful	MEF undergoing reprogramming
D16S+	Day 16	SSEA-1+	NA	Successful	MEF undergoing reprogramming
iPSCs	N/A	N/A	NA	Successful	MEF undergoing reprogramming
D6T+	Day 6	Thy-1+	NA	Unsuccessful	MEF undergoing reprogramming
D9T+	Day 9	Thy-1+	NA	Unsuccessful	MEF undergoing reprogramming
D12S-	Day 12	SSEA-1-	NA	Unsuccessful	MEF undergoing reprogramming
D16S-	Day 16	SSEA-1-	NA	Unsuccessful	MEF undergoing reprogramming
mESCs	N/A	N/A	NA	N/A	ESD3
D0 siNT	Day 0 (MEF)	N/A	Non-targeting	N/A	MEF
D0 siH3.3	Day 0 (MEF)	N/A	siH3.3	N/A	MEF
D3 siNT	Day 3	N/A	Non-targeting	N/A	MEF undergoing reprogramming
D3 siH3.3	Day 3	N/A	siH3.3	N/A	MEF undergoing reprogramming
D6 siNT	Day 6	N/A	Non-targeting	N/A	MEF undergoing reprogramming
D6 siH3.3	Day 6	N/A	siH3.3	N/A	MEF undergoing reprogramming

## Sheet: ChIP-Seq
Supplementary Data 1. Summary of NGS libraries prepared in this study
Sample Name	Antibody	Time-point	Sorting	Cell Fate Switch Event	Reprogramming Route	Source
D0 H3.3	H3.3	Day 0 (MEF)	N/A	Cellular Reprogramming	N/A	MEF
D3 H3.3	H3.3	Day 3	N/A	Cellular Reprogramming	N/A	MEF undergoing reprogramming
D6T- H3.3	H3.3	Day 6	Thy-1-	Cellular Reprogramming	Successful	MEF undergoing reprogramming
D9T-	H3.3	Day 9	Thy-1-	Cellular Reprogramming	Successful	MEF undergoing reprogramming
D12S+ H3.3	H3.3	Day 12	SSEA-1+	Cellular Reprogramming	Successful	MEF undergoing reprogramming
D16S+ H3.3	H3.3	Day 16	SSEA-1+	Cellular Reprogramming	Successful	MEF undergoing reprogramming
IPSCs H3.3	H3.3	N/A	N/A	Cellular Reprogramming	Successful	MEF undergoing reprogramming
D6T+ H3.3	H3.3	Day 6	Thy-1+	Cellular Reprogramming	Unsuccessful	MEF undergoing reprogramming
D9T+ H3.3	H3.3	Day 9	Thy-1+	Cellular Reprogramming	Unsuccessful	MEF undergoing reprogramming
D12S- H3.3	H3.3	Day 12	SSEA-1-	Cellular Reprogramming	Unsuccessful	MEF undergoing reprogramming
D16S- H3.3	H3.3	Day 16	SSEA-1-	Cellular Reprogramming	Unsuccessful	MEF undergoing reprogramming
mESCs H3.3	H3.3	N/A	N/A	Cellular Reprogramming	N/A	ESD3
D0 K4	H3K4me3	Day 0 (MEF)	N/A	Cellular Reprogramming	N/A	MEF
D3 K4	H3K4me3	Day 3	N/A	Cellular Reprogramming	N/A	MEF undergoing reprogramming
D6T- K4	H3K4me3	Day 6	Thy-1-	Cellular Reprogramming	Successful	MEF undergoing reprogramming
D9T- K4	H3K4me3	Day 9	Thy-1-	Cellular Reprogramming	Successful	MEF undergoing reprogramming
D12S+ K4	H3K4me3	Day 12	SSEA-1+	Cellular Reprogramming	Successful	MEF undergoing reprogramming
D16S+ K4	H3K4me3	Day 16	SSEA-1+	Cellular Reprogramming	Successful	MEF undergoing reprogramming
IPSCs K4	H3K4me3	N/A	N/A	Cellular Reprogramming	Successful	MEF undergoing reprogramming
mESCs K4	H3K4me3	N/A	N/A	Cellular Reprogramming	N/A	ESD3
D0 K36	H3K36me3	Day 0 (MEF)	N/A	Cellular Reprogramming	N/A	MEF
D3 K36	H3K36me3	Day 3	N/A	Cellular Reprogramming	N/A	MEF undergoing reprogramming
D6T- K36	H3K36me3	Day 6	Thy-1-	Cellular Reprogramming	Successful	MEF undergoing reprogramming
D9T- K36	H3K36me3	Day 9	Thy-1-	Cellular Reprogramming	Successful	MEF undergoing reprogramming
D12S+ K36	H3K36me3	Day 12	SSEA-1+	Cellular Reprogramming	Successful	MEF undergoing reprogramming
D16S+ K36	H3K36me3	Day 16	SSEA-1+	Cellular Reprogramming	Successful	MEF undergoing reprogramming
IPSCs K36	H3K36me3	N/A	N/A	Cellular Reprogramming	Successful	MEF undergoing reprogramming
mESCs K36	H3K36me3	N/A	N/A	Cellular Reprogramming	N/A	ESD3
D0	H3.3	Day 0 (MEF)	N/A	Transdifferentiation	N/A	MEF undergoing transdifferentiation
D4	H3.3	Day4	N/A	Transdifferentiation	N/A	MEF undergoing transdifferentiation
iHP+	H3.3	Day 26	cKit+	Transdifferentiation	N/A	MEF undergoing transdifferentiation
iHP-	H3.3	Day 26	cKit-	Transdifferentiation	N/A	MEF undergoing transdifferentiation

## Sheet: ATAC-Seq
Supplementary Data 1. Summary of NGS libraries prepared in this study
Sample Name	Treatment	Time-point	Sorting	Reprogramming Route	Source
D0	NIL	Day 0 (MEF)	N/A	N/A	MEF
D3	NIL	Day 3	N/A	N/A	MEF undergoing reprogramming
D6T-	NIL	Day 6	Thy-1-	Successful	MEF undergoing reprogramming
D9T-	NIL	Day 9	Thy-1-	Successful	MEF undergoing reprogramming
D12S+	NIL	Day 12	SSEA-1+	Successful	MEF undergoing reprogramming
D16S+	NIL	Day 16	SSEA-1+	Successful	MEF undergoing reprogramming
iPSCs	NIL	N/A	N/A	Successful	MEF undergoing reprogramming
D6T- siNT	Non-targeting siRNA construct	Day 6	N/A	N/A	MEF undergoing reprogramming
D6T- siH3.3	siH3.3	Day 6	N/A	N/A	MEF undergoing reprogramming
