# Supplementary material for: Global H3.3 dynamic deposition defines its bimodal role in cell fate transition
Source: Nat Commun. 2018 Apr 18;9:1537. doi: 10.1038/s41467-018-03904-7 (PMC5906632; doi:10.1038/s41467-018-03904-7)
Supplement: Supplementary file 5 — Supplementary Data 2 [file 41467_2018_3904_MOESM5_ESM.xlsx]

## Sheet: Sheet2
Supplementary Data 2. Dynamic expression values (fpkm) of genes differentially expressed between D0 and iPSCs
Gene Symbol	D0	D3	D6T-	D9T-	D12S+	D16S+	iPSCs	mESCs	D6T+	D9T+	D12S-	D16S-
Dppa5a	1.33581	1.0127	2.42754	84.2795	1365.01	3582.01	2441.42	2697.94	1.28118	11.1855	39.4754	76.8621
Pou5f1	1.98972	857.632	1935.06	2768.7	2160.56	1157	1516.44	1291.97	586.839	1616.97	2736.8	2383.46
Slc2a3	1.87344	6.09225	8.79925	69.8121	365.102	715.583	385.839	738.495	5.82284	30.1323	96.8953	166.825
Gldc	1.44737	4.16624	7.79456	5.46531	17.7878	51.9808	179.362	163.166	2.31704	3.75464	5.82386	5.3811
Krt8	4.21705	14.4554	58.881	92.4681	180.475	149.286	483.294	26.7339	42.0579	61.5193	158.767	543.273
Bex4	1.02824	6.1063	11.6064	17.9239	39.065	52.4045	101.788	96.2155	1.97481	6.39091	17.3027	19.4266
Sept1	2.54177	2.61849	10.4483	34.9938	175.319	140.806	250.071	184.943	3.83295	15.8733	15.5441	9.8151
Dnmt3l	4.35902	0.794518	0.456039	2.29837	171.757	335.977	392.636	168.484	3.49485	3.59312	3.31281	10.1303
Sox2	1.21232	426.603	435.983	258.063	230.382	145.507	109.151	162.075	180.642	300.937	368.282	317.976
Spint2	2.8909	11.4998	50.591	104.666	237.322	221.336	240.787	252.823	17.6354	64.3331	130.514	166.784
Car2	1.06397	2.94009	3.52807	21.5372	111.499	100.124	83.5381	27.7953	1.70932	5.86995	28.7169	66.0264
Zfp296	1.26604	12.8045	20.1931	13.3023	31.175	46.0386	94.8521	35.1786	7.4468	9.65858	16.1305	14.3292
Apoe	9.20578	5.00114	5.4537	96.8539	519.129	738.062	543.859	883.534	4.24324	59.0022	86.382	121.153
Cbx7	1.66951	2.66123	3.06764	8.47551	56.6282	77.894	95.0885	80.115	1.89404	4.97655	10.587	14.0891
Llgl2	2.9544	7.9242	5.4168	11.9514	56.7942	95.0688	146.25	118.311	4.12124	6.77065	14.5099	42.1917
Spint1	1.33832	0.433457	15.1404	50.9448	64.5626	49.3962	63.2697	73.3693	3.88632	29.6862	53.4001	54.1386
Bcam	2.3963	4.48639	1.44273	4.15718	26.1793	34.9891	112.366	79.5058	3.23765	4.11677	10.9992	25.0412
Wfdc2	1.50086	2.27106	26.3844	127.509	87.4256	89.928	69.1789	126.66	12.917	71.8195	106.854	126.852
Sox15	1.02705	1.21494	1.69939	6.55498	66.2338	98.8411	45.467	55.1039	0.628566	2.69015	13.3705	19.0845
Plekha7	1.02188	6.98884	9.6282	14.3449	31.5291	26.9045	44.4952	38.3966	3.27875	9.26769	16.9782	14.6561
E130012A19Rik	6.64502	39.5268	62.0691	20.9252	33.0183	45.2051	289.21	95.5712	17.6129	13.1566	20.249	19.6784
Phlda2	1.02938	2.68412	2.16859	3.26893	12.7426	30.255	43.2241	58.446	2.1284	1.1336	4.91797	7.98012
Peg10	4.55762	9.61972	3.31563	24.334	33.2647	42.5368	184.584	40.9608	4.0797	15.6325	21.9647	65.6704
1700030C10Rik	1.02135	1.19039	1.00782	2.38392	7.38329	12.9714	36.5162	4.89905	1.29555	1.44625	2.01138	1.81003
Tgm1	1.06412	6.08076	5.28291	11.5452	20.5325	13.799	37.0466	12.9975	5.56405	10.6436	28.8207	62.9183
Nfatc2ip	2.03533	2.43364	4.11822	5.03462	16.1067	43.2879	64.6366	26.9044	2.68037	2.34182	3.36197	3.89161
Bex2	1.41569	3.93591	10.0899	14.7974	23.9741	22.6877	42.7783	47.6902	2.33804	8.58922	6.97285	4.11879
Laptm5	1.36609	5.66461	9.82648	33.2415	30.7797	18.9893	40.5079	52.1291	3.78436	20.097	45.5989	57.2631
Bex1	15.2033	33.9008	51.8564	64.6436	137.684	260.181	442.912	399.453	16.38	31.7772	86.4791	178.24
Arhgap8	1.30983	0.763191	0.687078	3.88426	17.6917	23.938	37.6153	19.6657	2.86386	6.04759	7.98588	19.52
Tmem8	1.28463	3.02629	3.47636	2.1558	4.65719	7.04237	36.1255	21.777	1.70983	1.53062	1.15966	1.09258
Lamc2	1.22165	6.56395	3.52766	13.8692	25.6281	21.785	33.6512	8.06592	3.23442	9.54442	31.3268	63.5279
Cldn3	1.36583	1.21601	5.15652	12.8391	31.7803	37.3017	36.9118	6.26687	3.83645	14.5806	18.714	38.9801
Tdrp	1.38695	2.81222	2.91684	9.40354	13.6779	21.5021	37.1728	19.5129	2.216	4.79582	6.44666	9.38041
Sfn	6.78506	15.7715	16.6917	66.8626	162.761	175.644	179.76	26.2773	12.4501	31.6413	71.4637	193.874
Mybl2	10.0342	20.447	38.0375	43.1389	156.12	180.487	264.828	188.647	13.032	19.986	31.1469	29.8572
Etl4	1.95496	7.71231	8.54955	16.6859	43.6832	54.3619	51.404	21.7063	4.01163	9.08335	17.7633	22.9341
Hic2	1.52825	1.56926	3.26869	7.69334	19.1346	28.8647	39.2715	21.1205	2.30893	4.19506	6.33291	12.1342
Mkrn1	12.1136	15.7204	16.9635	33.9502	193.232	259.842	310.018	317.55	13.8615	26.1827	44.1301	54.1677
Stmn2	4.52706	124.851	127.979	67.6411	82.9959	54.2552	113.123	148.623	41.8098	31.0085	32.3535	19.2971
Ticrr	2.48317	3.34345	6.98361	5.05377	10.8429	22.2539	60.1292	19.1826	2.39317	2.23232	3.3892	2.06507
Porcn	3.08455	3.19147	5.32284	22.0384	65.0913	53.5033	73.8876	55.4554	3.32299	12.9598	29.2678	27.2109
Lama5	4.74517	3.48281	13.2011	62.2814	114.56	86.5677	112.145	45.4973	8.65047	41.1114	102.073	134.308
Krt19	3.38692	50.9838	25.0614	62.033	221.222	94.2151	76.5533	43.6098	29.3732	33.0121	158.273	260.526
Rfx2	1.71206	0.646998	5.01889	9.83163	27.2658	31.7002	37.0682	38.9597	2.62055	6.82616	8.29273	9.33227
Arid3b	1.97489	3.43905	5.13981	7.56406	20.4077	29.3552	42.6877	34.0356	2.32575	5.27706	6.66559	9.08111
Rpp25	6.42781	6.53035	10.1342	13	30.4867	33.9617	137.809	66.8687	5.30674	6.82314	11.4263	8.58274
Jarid2	5.25729	8.04325	18.8305	45.0453	59.2382	77.2953	108.23	58.7385	7.20625	25.7114	25.0844	21.8625
Klhl13	1.4318	2.70945	3.78073	4.6209	4.56398	30.6511	29.3976	10.8695	2.41262	2.79687	3.66226	3.59112
Cth	2.97583	18.6945	43.6367	64.306	36.1774	31.5907	60.5304	18.6488	10.6503	31.3944	26.2449	19.1994
Klf9	1.9409	5.34873	6.00697	13.3096	23.709	33.0994	38.2386	18.9588	6.22991	14.1892	11.8221	13.2196
Gab1	5.01934	5.52189	6.19827	9.05106	16.8554	42.4982	96.6819	68.1176	5.97567	7.47924	7.56831	9.07635
Igfbp2	12.9478	15.023	8.74895	127.522	799.136	755.957	247.182	841.173	6.88075	98.0361	300.559	338.41
Zfp57	14.7073	12.646	17.4442	27.6038	72.2769	92.0764	270.422	109.992	10.4433	13.505	24.7636	25.8549
Jam2	3.55603	5.076	2.5792	10.9005	11.6584	25.7606	64.9706	12.497	2.81448	7.03593	7.58752	6.10201
Zfp568	2.53408	7.10068	8.12122	10.6586	14.5099	35.9691	44.7205	21.6342	3.79505	6.1979	5.80338	6.48701
Gsta4	22.2614	102.173	119.038	256.105	260.93	229.622	389.88	492.644	132.859	189.408	213.547	211.293
Dusp27	2.03106	1.1866	2.51082	8.19689	15.4895	25.472	34.6054	4.47016	1.39718	8.09952	5.12416	5.34546
Syngr1	4.90232	3.07267	12.7042	24.3476	57.6167	66.4957	82.5428	87.4478	7.35748	19.3464	38.8903	59.1667
Ubxn2a	1.53331	4.73014	5.45383	3.79507	4.5224	11.4074	25.8021	6.72294	2.80201	2.46958	3.20285	3.57458
Palm3	1.45525	6.76651	3.77678	4.61158	13.6847	22.6894	24.3319	32.0114	2.13467	4.49513	5.83557	6.46476
Phc1	11.0817	10.9221	20.2373	39.9266	141.085	170.256	176.913	110.089	9.88809	23.948	40.364	33.2513
Perp	2.28185	126.278	71.7119	73.1654	73.6462	38.7381	35.7003	13.8963	44.9213	46.6869	90.7587	99.2
Pycard	1.13219	2.82974	5.75138	7.52959	17.9699	20.3532	17.5537	29.0564	4.78265	7.69099	9.97035	8.69424
N4bp3	1.41884	1.33002	10.4989	14.3274	27.8334	30.1397	21.9497	18.8691	2.9713	10.7449	20.0899	10.6231
Sult4a1	1.00582	2.34981	1.18239	1.80896	6.46224	6.92061	15.3516	48.2786	1.82353	1.88946	2.27713	2.6503
Ung	5.81993	7.91825	14.9685	11.8492	40.2881	61.8191	86.5271	96.0784	6.09286	6.5787	11.2814	8.39842
Ccdc88c	1.659	7.47742	15.1674	13.4624	10.3971	9.42295	24.6035	16.5626	5.39729	11.1773	14.11	9.1499
Itpk1	5.11114	9.15854	41.2279	63.7164	78.7723	43.0758	75.5177	93.3335	18.3409	38.9909	70.1376	63.8387
Dnd1	1.01124	1.07193	1.2706	4.03269	10.6289	14.1609	14.7553	25.7538	0.801449	2.98504	5.9081	9.73013
Tjp2	7.61023	37.6839	27.6331	29.151	58.2562	72.5521	109.738	66.0026	14.8238	21.3135	34.1027	52.2998
Mtmr7	1.29127	1.44189	1.52043	1.84828	5.67102	17.1067	18.4736	20.61	0.363564	0.963372	2.04637	2.79423
Rinl	2.42183	0.822266	0.36609	0.710214	6.98083	12.3581	33.9853	11.6343	1.01404	0.557014	0.548932	0.875484
Rdm1	4.86769	6.81958	9.91494	18.5384	47.8249	69.9294	67.3725	66.6721	6.47613	11.7664	29.2348	29.5781
Ncoa3	6.99951	5.48671	5.48059	8.04011	26.1651	46.5541	96.8439	36.2489	6.06725	6.3865	7.68947	11.7592
Tcea3	3.77987	3.22479	4.26628	16.69	72.8076	78.947	52.1146	63.5518	5.95571	11.3764	22.6222	26.2008
Alg13	1.05302	2.91462	14.0285	12.9214	10.5486	23.6728	14.0587	12.493	3.04044	4.79332	6.18201	3.03074
Wwc1	2.15474	8.93253	13.9923	22.3437	41.9567	37.7104	28.7485	20.2877	5.49619	13.9859	28.5291	29.0586
Pcsk6	3.38162	6.2877	4.13234	3.58764	8.55749	14.1847	45.0477	22.2802	8.70351	7.21317	4.44574	4.38301
Chchd10	16.459	86.7784	150.458	120.611	391.977	407.787	216.919	567.441	84.1743	139.661	174.04	213.217
Pim1	5.41484	11.7453	6.39514	9.83539	39.3327	71.1438	71.1794	89.2171	4.72454	15.6205	13.7172	27.5451
Hspbap1	2.86289	6.85043	5.69226	4.39945	10.6095	14.0829	37.5272	18.4858	3.35519	3.44536	3.80132	5.42559
Gm7325	2.3968	0.700345	0.179542	0.323218	20.5403	33.0575	31.2612	110.125	0.111327	0.50531	0.379817	0.703584
Cep57l1	1.27073	1.39557	2.38055	2.19803	5.60465	10.8201	16.5715	9.20983	1.3569	1.295	2.72664	1.61597
Plekhf2	1.23988	2.28092	2.33911	3.99141	6.19339	19.1332	16.1289	8.93394	1.42959	1.31756	2.1738	2.5983
Igf2bp1	8.43421	8.67467	8.11436	10.0209	29.5105	57.9048	107.624	63.7678	6.70866	6.13546	8.17425	13.3393
Klf2	12.7324	5.3457	7.89746	12.4715	55.5786	83.795	161.254	84.616	7.18892	10.7025	9.57637	13.9797
Krt18	56.507	18.6427	6.2116	40.7811	174.584	259.341	711.188	36.5137	23.8335	29.0339	131.64	664.115
Reep6	1.69691	4.17981	9.99876	11.3675	22.6052	27.7905	21.172	21.4105	6.82147	8.34121	12.5354	14.5096
Map4k1	2.58888	3.76826	7.08952	9.4239	19.7187	20.4161	32.2682	29.6885	3.56551	5.78559	10.427	9.77209
Msh6	11.4417	13.8761	24.6213	26.8989	53.1828	114.994	141.587	162.843	14.3923	11.9128	20.8743	15.8777
Syne4	1.72049	0.612923	5.86394	10.8527	23.7046	22.2945	21.2375	33.4149	2.46863	7.24353	11.6347	13.8946
Tet2	1.65354	2.86928	7.70284	9.19258	9.423	10.3488	19.9666	6.20015	2.96258	4.35911	5.42434	2.93275
Tmem191c	1.3899	0.928625	0.864997	1.10783	3.58681	6.86838	16.78	16.1873	1.01448	1.31989	1.73627	2.01177
Cd74	1.17334	0.870989	0.399892	1.78477	4.36058	4.9432	14.0207	16.4499	0.476309	2.36323	4.66225	24.3592
Ptpn6	1.46254	1.03802	2.97761	9.53978	30.65	23.4543	17.1768	45.9473	1.12451	5.42881	9.29191	9.06548
Ppp1r14a	3.08104	11.4884	11.8877	11.4133	24.1076	31.3472	35.619	45.9922	6.70629	9.99686	27.5309	22.6972
Zbtb8a	1.985	1.25478	1.93365	3.13817	14.607	26.3559	22.8659	12.712	1.41689	1.86993	2.7547	2.60463
Atp1b1	3.73676	17.766	0.372616	4.67147	30.7736	49.419	41.7028	49.5013	2.13005	2.27299	5.35737	15.9953
Tle4	2.81919	6.90216	16.333	25.7403	30.5959	24.7675	31.2778	13.1932	7.59287	16.8114	19.2312	18.2104
Polr3g	1.00694	3.85718	5.64129	5.53193	6.39477	9.56106	11.1495	11.6316	3.18309	2.68741	4.07927	3.85902
Rps6ka1	8.18902	6.42384	14.8651	28.8543	87.2366	94.6036	89.7318	95.2376	6.51706	14.7549	32.7562	38.2815
Sox13	1.69181	11.952	32.0087	40.1337	35.0724	18.9325	18.4657	22.9788	14.6808	36.8086	50.4009	41.9954
Snora78	2.36517	7.33254	2.86803	2.2648	2.17311	7.42875	25.3072	14.3001	0	0	4.19843	4.73626
Jade1	8.34835	11.6487	12.7352	10.7969	16.1327	33.034	88.9398	36.6169	15.723	18.8304	9.85121	8.41988
Epas1	3.30376	2.36801	6.55793	26.3547	45.3537	23.5866	35.165	11.0981	6.86234	22.5156	44.4862	39.5458
Zfhx2	2.27977	3.30096	5.36934	4.89537	9.82297	7.44999	23.999	4.71746	4.51182	4.50863	5.29597	4.47645
Pced1b	3.37776	3.32367	3.52139	10.7394	29.3056	35.8348	34.9296	28.4337	4.57716	7.79379	12.6138	18.4467
Slc38a4	7.19667	7.78931	8.31992	3.90868	7.95907	32.8344	73.2007	55.4558	9.627	5.48812	4.49122	6.60059
Fabp3	16.2819	11.9378	1.21126	7.77283	72.7726	195.616	161.334	337.52	2.78267	4.75624	9.42982	40.5346
Hells	1.19693	1.69965	2.86106	1.81671	4.8571	8.04595	11.8493	6.02314	1.51939	1.04078	1.57768	1.2462
1190005I06Rik	3.5819	5.97801	10.291	26.9454	30.726	35.2706	35.4575	20.7179	6.35555	26.5328	23.9797	26.7656
Ppfia4	1.02714	1.91073	1.63782	1.76551	6.9	11.6869	10.1145	21.2018	1.0421	1.86569	4.07985	3.51933
Pawr	4.04943	8.38196	5.75805	5.24904	9.10882	19.8907	38.9918	19.4352	5.01126	2.8543	5.96456	13.6055
Snrpn	5.92939	24.1565	51.7245	42.8607	51.6475	55.3845	57.0429	50.3376	18.6318	28.9312	35.0705	37.1695
Slc17a9	1.0305	1.42438	5.46189	14.3539	32.799	24.5279	9.83073	12.3684	2.20311	9.21804	23.5734	20.4916
Icosl	1.55152	0.377824	0.248311	0.534115	7.53833	17.0898	14.7504	11.4953	0.839199	1.13118	0.887776	1.95904
Slc4a11	1.72542	11.066	8.92498	4.88973	11.489	13.3213	16.381	15.3862	4.61884	3.52624	11.1532	13.519
Hat1	5.70536	6.44273	10.0371	9.29006	18.1978	54.9581	54.0317	62.7822	6.5664	4.32403	6.72335	6.4807
Sik1	4.07018	5.42807	8.54055	24.0481	48.9029	54.3912	38.0092	35.3846	6.11905	24.7632	29.9724	47.9441
Msh2	6.38082	8.66425	19.6003	26.671	37.7387	66.5281	58.7633	72.0568	7.94996	12.8032	20.5567	13.8801
Gpr19	1.64096	1.44928	1.89169	3.9183	9.80174	14.6923	14.9313	15.1553	1.47191	2.80666	4.15971	4.07882
Sap25	1.61536	1.53491	1.81265	0.942151	6.1818	4.77357	14.6425	7.79349	0.884708	1.66115	0.930565	2.12286
Lama1	1.38438	22.455	29.9395	28.2539	10.0894	5.56931	12.4795	46.2874	13.2076	21.6788	18.172	13.7354
Ifitm1	4.71331	2.93269	16.2549	223.225	328.096	239.834	42.2941	72.7278	19.8925	244.586	173.232	212.058
Hspb1	109.722	291.441	168.553	415.01	721.737	652.051	971.349	764.759	158.433	332.074	437.845	670.584
Npl	1.726	0.956882	0.469442	1.14599	1.83591	5.92788	15.2365	30.0457	0.989458	1.89309	1.16215	1.83623
Zmym1	2.23645	2.43116	3.07158	3.0798	5.17112	8.79644	19.7245	8.25692	2.13951	2.34242	3.04857	3.25951
Rcor2	18.5594	11.1335	39.8122	32.446	64.8373	72.2436	162.892	136.596	21.3345	28.6678	35.3231	23.4487
Orc1	3.96757	4.98286	5.69517	3.75983	8.79811	13.8389	34.6258	39.9994	3.19855	2.35162	2.8647	2.45046
Kdm3a	2.70753	7.31593	9.78492	13.8018	15.992	24.934	23.6128	16.7892	5.95113	8.08177	11.1163	8.38572
Ascl2	1.00589	0.651467	0.623104	0.779015	2.26758	2.55181	8.6767	5.52143	1.02161	0.778598	1.25872	1.63507
Jade3	1.14391	2.43687	2.24185	3.01714	4.2505	11.673	9.84981	5.20066	2.07735	1.63771	2.71394	5.16475
Cul4b	2.13153	3.38885	3.47416	3.58485	6.52893	18.1663	18.138	7.0881	3.04663	2.33638	3.04537	4.85087
Mtf2	1.31819	1.48601	2.17618	3.06995	5.05189	14.7251	11.2029	7.33659	1.544	1.54566	1.86361	1.76328
Ucp2	24.9811	8.87761	108.945	425.656	330.258	199.904	211.855	244.591	62.8024	351.411	404.092	405.995
Plet1	1.59705	2.15466	2.38949	7.25527	17.3463	19.2149	13.5349	2.1539	3.51983	3.63481	15.1812	34.3957
Bmp4	4.08307	2.59864	2.10258	1.59976	10.5425	17.1917	34.39	29.5942	2.80346	3.4732	2.64473	7.723
Gls2	1.42844	1.20938	5.06669	2.3858	5.75777	8.45194	11.9846	28.1568	2.18736	1.35443	5.36381	3.03905
Mcam	5.76192	18.7696	64.1554	120.157	130.91	86.6284	48.2717	34.6115	14.4556	67.9512	102.763	59.604
B4galt6	3.65892	6.90462	9.99787	11.0641	8.18153	14.1823	30.5088	12.2468	7.29575	8.44092	10.7877	10.4192
Fanci	1.92349	1.96136	3.63741	3.28762	7.25615	18.428	15.7943	13.211	2.0381	1.41018	2.61593	2.12088
Cdca7	6.71725	11.9634	32.8935	27.3296	33.8513	37.748	55.0637	78.3927	12.4647	14.1942	23.8103	12.2426
Gm29766	7.9819	7.18531	12.2664	13.3892	39.9438	38.6043	64.978	58.3187	6.27339	8.83934	11.8884	8.2966
Raver1-fdx1l	2.33493	10.9774	13.793	2.10455	8.59217	3.02929	18.9213	14.3131	5.65752	10.927	8.11791	7.41196
Dmtn	1.17175	1.5177	0.752373	0.875891	4.88829	10.4647	9.48014	11.67	1.12966	1.07699	1.00687	1.61808
Dclk2	1.01728	12.686	31.2623	44.7298	21.5237	16.1715	8.11318	16.0638	8.61725	33.4273	23.7708	18.0514
Cenpm	9.86456	6.97574	17.6062	11.7642	29.2889	40.757	77.3801	50.3186	9.81936	9.09182	11.3677	10.3611
Akap12	25.1589	45.7437	45.1037	79.789	137.027	160.569	195.432	132.892	53.2535	70.7063	65.2021	80.188
Klf5	11.636	11.7013	8.26259	12.9559	24.7168	45.2268	90.286	74.7406	9.91852	11.6228	7.93175	13.1289
2610318N02Rik	3.46722	5.45727	11.4719	9.81157	31.4563	24.765	26.8544	26.4016	4.02227	6.59035	8.41004	5.57118
Rassf7	5.04927	8.24713	6.32806	9.51452	31.2568	31.4947	38.6605	37.6442	6.99698	6.589	18.6179	23.8468
Cox7a1	7.54638	5.65827	5.45157	12.1957	34.8592	42.2221	57.7246	162.03	7.66279	14.3596	16.2424	20.6648
Gpr56	1.51858	0.900426	0.559777	10.7048	28.3449	23.1984	11.5659	7.3821	0.351889	4.69134	10.2211	21.9899
Shmt1	15.4751	29.1423	54.4587	42.4401	52.2679	56.4555	117.01	119.71	20.1179	23.1993	34.5354	22.0543
Terf1	3.40905	3.38475	5.18663	4.89046	16.219	23.8073	25.6359	16.19	3.36662	3.36093	5.64365	6.0552
Mllt6	11.034	12.5058	26.9946	25.0259	33.7873	33.8022	82.6477	28.1281	14.9816	21.742	23.121	18.0298
Slc29a1	16.8163	26.9948	35.0592	26.8849	78.3775	110.453	125.406	190.225	20.1975	29.8582	46.0829	42.238
Rpusd2	1.2015	4.27937	4.95322	4.72392	5.70982	5.86622	8.95844	7.90104	2.32943	3.21331	4.82749	3.85781
Epb4.1l4a	2.79202	7.64114	14.068	22.332	16.3417	19.7168	20.7534	16.2161	7.16631	13.079	15.8363	12.6794
Plekha4	1.0586	0.391099	0.198623	0.804246	3.1108	5.73468	7.82669	6.23344	0.275095	1.30307	1.53164	1.86353
Smarcad1	1.46895	2.24818	2.29918	2.72214	3.64334	8.36333	10.7841	2.45405	1.91748	1.91262	1.55038	1.57123
Sh3d21	1.34888	1.40059	1.73835	4.11667	4.3108	4.21333	9.82646	3.54017	1.35008	3.11606	4.14172	5.79278
Hk2	8.18445	24.3032	26.9001	33.9545	54.0307	44.6866	59.5933	109.295	10.6441	26.7085	45.6398	55.3025
Ptprf	11.1546	17.8496	34.4624	56.2123	91.1105	73.3094	80.7322	81.748	27.6813	46.4971	64.098	62.6797
Syce2	4.71686	3.03497	2.95779	5.24066	23.1829	40.7789	34.011	79.7167	1.75527	3.01308	5.7614	4.33933
Rec8	2.79348	21.2064	41.3558	49.7822	48.2322	41.8226	20.1219	42.0146	16.5573	39.0512	72.756	71.982
Coil	5.74333	6.70501	7.19769	8.59329	16.3394	19.5396	41.3449	28.5499	5.87245	6.84893	7.66736	7.42881
Slc25a13	5.62671	10.4818	13.9277	14.7179	22.0362	39.2788	39.7942	45.6199	8.68322	6.35143	10.8705	10.7115
Suz12	2.18062	3.40103	5.45312	4.91361	7.9575	11.9884	15.3865	7.88263	2.80649	3.58765	4.36655	3.56765
Kazn	2.05197	6.23198	8.43529	14.8322	35.3252	33.2686	14.2609	28.5617	6.22769	10.1049	18.6729	23.163
Pcgf6	1.97796	3.49818	5.75556	4.40949	8.47632	10.8447	13.7126	9.0937	3.41732	3.35881	4.12559	4.64213
Ctnnal1	4.15235	5.44333	4.98718	7.23228	16.9731	25.1764	28.7684	22.4012	4.04427	3.21561	4.7667	4.97362
Urb1	3.9128	7.54492	9.34739	7.11508	11.2539	13.4493	27.1068	19.7582	4.86508	5.496	5.94572	6.22748
BC052040	1.83078	2.45207	3.75273	4.75113	10.6967	18.931	12.603	24.014	2.15062	2.60498	4.05449	4.28208
Eps8l2	6.89506	7.33289	4.23375	10.7132	31.3743	39.7521	47.1781	17.5698	9.25869	8.25975	23.0859	59.0437
Sptbn4	1.22921	0.422005	0.697752	1.55037	9.68425	10.1145	8.384	12.608	0.586819	1.05592	1.64613	2.02159
Nav2	1.85292	6.14412	27.7906	34.3779	29.2236	17.9806	12.5986	5.71176	9.0301	20.5735	29.1692	20.2039
Tmem231	4.48414	4.32559	4.94901	6.92743	15.1147	19.419	30.4757	21.5907	6.09283	5.74944	10.4386	8.72667
Tmc4	1.58647	1.73274	2.20437	8.31648	19.8551	19.051	10.7257	3.5445	2.06961	3.49724	8.54247	15.2933
Ccdc64	1.50958	1.44254	0.655259	1.18771	8.14453	11.0291	10.1523	8.26603	1.06869	1.14165	1.70775	3.1017
Mtss1	3.37209	1.49409	2.17039	4.03135	9.76224	10.5037	22.6384	23.3324	3.4712	4.4198	4.66839	3.37602
Baz2a	12.4698	20.1289	27.7224	29.9945	50.8791	69.1529	82.399	85.2829	20.6627	25.327	31.8058	36.8423
Usp28	2.84297	2.62083	5.48452	6.89137	19.3155	40.7044	18.785	28.4528	3.36194	2.771	6.94086	5.22109
Elmo3	1.29014	1.48596	2.78035	7.94403	14.7595	11.9826	8.47361	5.75476	2.04716	5.08164	7.67431	13.3727
Arl4d	1.15801	5.6649	11.7463	12.1369	18.7456	7.43115	7.57847	22.5867	6.18665	12.6307	33.3413	28.091
Slc2a1	67.5368	47.1461	39.0773	182.991	835.276	538.314	441.605	683.895	46.1002	147.121	684.928	758.673
Cacng6	1.39322	0.438953	0.0467254	0.067275	6.60585	14.9424	9.03775	7.04967	0	0.300272	1.29223	5.92842
Fancm	1.61742	1.87613	2.52585	2.53549	3.2857	7.55538	10.465	3.27163	1.70718	1.40417	1.52107	1.33806
Rhebl1	2.68807	2.69171	4.65292	5.29209	11.581	21.1779	17.3909	20.0314	2.19807	1.74106	4.7991	4.07418
Slc5a6	3.58832	7.02079	7.4838	5.35654	4.95413	7.06023	23.2021	9.15243	3.85126	3.85642	3.52335	4.14791
Gltscr1l	2.65083	3.80756	4.87689	5.08936	10.2133	10.005	17.1077	9.69307	3.49189	3.54466	5.60537	4.56975
Tesk2	1.92231	7.19354	4.55699	8.50278	8.96642	15.1236	12.3767	8.0921	4.02078	7.21965	6.32665	7.34792
Notum	2.25845	0.722724	4.46057	18.2074	23.2948	9.25601	14.5196	6.19329	2.49175	13.2173	15.1665	21.7398
Sap30	6.33725	15.0132	21.1799	13.475	17.4508	23.2276	40.6539	39.4636	8.272	8.36136	12.8673	11.1975
Echdc2	21.6123	38.5356	36.706	28.3161	44.4693	42.1438	137.781	107.659	23.6767	27.0286	29.1258	27.9313
Nid2	18.1943	28.5485	22.1104	33.3104	112.912	125.235	115.875	178.097	19.4527	34.071	39.8782	48.1336
Dact2	2.56648	2.78008	7.37722	12.5868	24.3673	18.5943	16.3322	16.9459	2.58264	9.00212	21.443	15.1909
Rltpr	1.22642	0.651681	0.436112	0.464632	4.08605	3.92125	7.79577	13.3916	0.494132	0.563855	0.490028	0.526097
Tgm2	10.6354	10.8603	10.294	37.4858	76.3608	35.9845	67.5738	16.9662	11.8148	40.1131	109.297	186.352
Arhgap27	1.45016	9.08522	7.36975	11.8585	17.2493	9.82322	9.20666	6.77186	8.96421	11.8504	20.3256	27.2325
Ect2	3.83637	6.51211	9.72373	8.24924	14.0311	29.3747	24.202	13.3608	5.98543	3.65496	6.40725	5.3677
Ccdc14	1.01718	1.34789	1.88048	2.18603	3.74197	6.05101	6.41627	5.38257	1.21081	1.2215	2.01672	1.64356
Radil	1.37903	6.14883	3.05183	4.21653	9.70942	15.0639	8.65653	7.88644	5.78101	7.44027	8.1518	7.81313
Upp1	16.9562	62.9924	116.674	152.793	308.858	297.364	106.316	568.202	83.7485	136.663	211.242	270.623
Mok	1.42906	1.19448	1.0472	2.24085	12.5157	19.0311	8.92585	12.7123	1.65215	1.96712	2.55109	3.78254
Fam189a2	1.45221	2.22615	3.43692	5.38512	2.48379	1.43087	9.0498	8.89909	4.44108	6.87921	5.39802	3.787
Snhg5	9.50883	25.1084	44.1292	37.0231	22.5373	37.0645	59.182	22.8432	21.0533	17.0585	24.4616	19.6993
Pim2	3.39655	12.906	70.458	79.0374	76.7737	28.4729	21.0922	23.1413	16.3534	48.5677	47.8847	16.7516
Mtfp1	2.06817	4.19456	10.0792	6.13527	8.05972	6.86132	12.8253	14.4808	3.33636	3.88364	4.91549	2.76993
Asns	15.1606	32.9329	31.3435	42.152	25.2512	72.8691	93.8014	91.275	18.0424	30.5266	21.1525	23.5427
Fem1b	2.99031	5.00553	4.64456	5.96059	7.48682	23.0103	18.3999	14.7697	4.18672	4.58013	4.782	7.70765
Cystm1	7.77619	37.1802	18.2323	16.0946	29.3262	41.5787	47.8324	81.6783	20.9049	18.7115	29.7343	44.7122
Clp1	5.05572	6.67196	8.4432	10.3601	11.2804	21.5106	31.0762	19.0936	6.00198	6.20988	7.35769	8.33946
Itgb4	1.53237	27.8822	70.3937	72.4203	111.305	27.3902	9.41849	5.36623	60.9815	68.3765	210.965	184.589
Manba	9.76361	7.83847	5.34653	15.1617	36.8484	69.8071	59.8393	36.6799	10.4262	11.6055	17.4294	20.228
Slc9a3r1	15.5144	26.459	42.1196	43.1988	80.2303	81.9966	94.5884	58.9368	28.4855	37.0887	51.04	65.7748
Ptpn3	1.1829	1.22176	2.53265	6.05073	15.7139	14.4288	7.20351	9.52209	2.11116	3.74819	7.88649	9.47797
Zfp280b	3.5227	4.34649	4.89147	5.09112	7.06905	14.8415	21.4452	15.8102	4.02476	3.16957	3.95564	4.37096
Mdn1	4.15674	10.0051	13.1906	11.9626	12.6396	16.1008	25.195	14.8405	7.46955	7.48991	8.29221	6.78557
AA467197	1.33302	1.26326	1.75633	7.24882	6.83097	29.8533	8.07971	1.01746	3.45954	3.30025	15.2463	44.2368
Slc44a1	1.75398	2.4068	5.13418	8.60467	4.76829	12.0091	10.5419	7.61148	4.71266	4.46706	6.69445	6.76651
Pfas	8.85335	16.4888	30.6272	26.5234	33.0211	33.9604	53.1259	41.3954	14.0899	17.7049	23.9886	16.2406
Rcsd1	1.15209	0.730556	0.162925	0.283712	0.853301	2.02485	6.89508	1.70226	0.475894	0.5462	0.169506	0.54733
Dock6	5.76645	4.84167	11.1118	24.3182	72.5362	71.7644	34.3886	76.0808	7.65517	20.1928	30.9177	28.6064
Dna2	3.27028	3.81228	7.2058	4.6938	8.07693	9.37887	19.4603	14.9136	3.27144	2.40992	3.58843	2.04091
Grtp1	4.20776	4.21535	15.6252	24.847	27.3562	23.2542	25.0291	30.938	8.08314	18.1199	19.7983	16.9481
Rab11fip1	1.98905	2.31857	3.09857	4.29085	8.43584	11.6589	11.831	15.6301	4.02171	5.70685	6.27056	10.2793
Pias2	1.6513	3.28342	3.62936	4.76315	3.84298	11.9459	9.79084	6.48974	3.11557	2.74972	2.18677	2.33193
Mbp	1.18326	3.60569	14.0971	44.4766	25.7824	19.7702	7.01478	2.45308	6.02321	33.2111	34.1995	39.9436
Palb2	1.0956	1.09464	2.11736	1.75504	3.60969	5.93624	6.47141	7.22255	1.10649	1.01983	1.5621	1.47281
Exoc3l	1.75727	0.732065	0.287445	1.05752	8.64773	5.40777	10.3719	4.50883	0.635001	0.828109	1.38346	1.70027
Fbxo5	3.35292	4.374	7.00115	4.90902	9.62467	22.7972	19.7318	20.5706	3.09778	2.37538	3.35581	2.35654
N4bp2	1.43303	3.65097	6.19072	6.06711	4.69577	8.69747	8.41788	5.6242	2.77534	2.9119	2.69787	2.72279
Rnf167	9.50361	8.45445	15.2113	20.5173	37.2653	42.3103	55.7853	56.9948	14.0307	17.0541	21.716	26.0063
Ephx2	3.42572	2.74234	0.260978	1.12324	6.99696	16.4298	19.9978	26.3012	4.41427	2.10783	0.983808	0.960392
Parp1	51.8071	72.4587	159.98	135.159	234.036	251.783	302.404	387.204	66.6422	85.3956	124.662	77.4254
Rnf138	1.90523	2.79118	2.73498	2.75412	5.02591	7.67981	11.0815	6.26476	2.09617	2.66404	2.698	3.29667
Sgk1	15.8089	30.5027	15.9024	18.2745	26.9523	60.0258	91.8681	63.3273	48.3955	62.4483	14.5698	27.5104
Kif5a	1.04332	1.81994	0.899106	1.78565	4.13205	4.69839	6.06265	4.98792	1.36227	2.26516	1.27906	1.2605
Rybp	2.69447	3.96725	4.55392	5.7621	7.74707	10.3473	15.6259	13.2799	2.97996	3.3975	3.11999	3.67345
Pigl	7.28674	14.127	12.1077	11.138	15.8661	17.3911	42.2468	16.8055	7.63746	9.31557	9.93811	7.96033
Gadd45b	12.1353	23.2347	16.3507	41.4056	59.3029	76.3045	70.3419	53.8448	8.92747	39.4571	54.7612	98.0941
Smpdl3b	5.30058	22.9199	23.8692	11.6536	9.52969	12.7027	30.7038	15.9825	13.9418	10.9528	12.4071	6.70084
Pdpr	1.57968	3.83109	4.92903	6.01443	4.51596	5.54718	9.12258	10.2122	3.4431	3.42491	3.8612	3.36252
Blm	1.31581	1.46764	2.76565	2.76923	4.82399	9.73836	7.57234	11.6318	1.22375	1.0866	2.02799	1.36914
Kdm2b	10.0076	10.3534	12.7945	10.1378	22.095	17.6097	56.8593	35.0731	8.22159	8.65424	11.9189	9.05858
Tnni3	1.30707	0.366255	1.22787	2.71407	4.68281	4.57501	7.41207	10.8217	0.870679	1.97365	3.51088	3.09063
Ezr	23.9893	56.4934	111.063	156.478	180.885	161.129	135.929	161.842	52.6578	108.394	136.45	177.517
Dkc1	6.64657	18.4294	30.5263	34.9933	19.3186	59.389	37.6477	47.4859	12.5727	10.7734	14.0863	10.179
Zfp566	1.42999	2.80886	3.10555	3.28143	3.15245	4.64282	8.08753	5.20387	2.66879	1.9684	2.66375	3.09953
Clcn3	1.13013	4.18441	7.3258	6.98883	6.54003	8.34769	6.38111	9.68373	3.47918	4.1341	6.1544	5.96158
Rest	8.52224	9.91173	9.88545	14.6076	37.6847	48.9393	48.0217	32.9415	9.70834	10.6492	13.5604	12.3947
Plekhb1	1.93749	1.08202	0.323023	0.759594	3.26041	12.6382	10.912	12.3379	0.507178	0.677496	1.17744	1.85442
Msx2	1.64117	1.67805	0.525094	0.292936	1.18479	1.82551	9.23154	5.15336	1.2835	0.589105	0.488619	2.89704
Dcaf17	1.16769	1.97065	3.63152	2.78092	3.96579	8.14568	6.55182	5.12289	2.52437	1.97961	2.44908	2.90087
Dcbld1	3.50364	2.85883	4.26221	3.5527	3.72723	7.5749	19.5424	10.3369	2.77972	2.86852	2.25761	1.96104
G3bp2	18.9905	20.945	30.6477	52.0135	61.037	53.6726	105.756	48.078	23.6753	37.752	42.8517	45.7718
Pkp2	3.89281	26.5982	20.5051	9.90812	13.8537	23.6013	21.647	33.1329	7.54193	4.9456	10.0183	11.4067
Lig1	36.9397	35.3182	65.3539	51.7229	93.8981	113.255	204.362	252.791	35.4235	31.3771	43.0841	30.6727
Vps54	2.00354	2.91379	4.20936	7.11121	10.5625	13.7084	11.0767	5.66131	2.52526	4.72566	5.504	6.51905
Usp48	15.1003	12.8399	16.3352	19.2846	38.1108	62.1586	83.4672	51.0523	14.5978	13.4452	15.191	15.1233
Pdk1	1.81573	3.45086	11.1378	15.2782	36.0724	41.994	9.99672	40.0465	5.09437	9.5987	26.9512	16.984
Lmnb1	31.926	41.9894	88.7338	59.3507	102.847	114.628	173.597	133.171	29.6302	30.8251	41.8203	26.412
Kat6b	8.88569	5.58068	6.81937	7.92037	18.2936	28.8769	48.2553	28.9668	7.26976	7.96715	6.36484	5.97232
Rps4l	156.127	146.387	111.921	80.6458	262.548	384.714	846.716	997.074	111.077	106.681	74.2457	75.2907
Slc4a3	5.93585	2.97138	5.80229	15.6052	49.8845	51.8389	32.1807	1.86092	4.76153	11.2969	15.8604	15.9861
Fignl1	1.41501	1.78561	2.75283	2.42343	3.13927	10.2099	7.65688	7.90667	1.59019	1.12514	1.51874	1.18418
Phyh	5.10644	2.69287	6.48432	13.9013	19.1062	27.3679	27.5252	28.3864	5.12079	8.92124	11.642	15.4951
Ptch1	1.61796	13.175	15.3268	14.6722	15.5366	13.6614	8.67652	19.519	7.4508	10.2413	11.4509	7.85846
Foxn2	1.64916	3.35388	3.94106	3.86175	4.20529	5.21725	8.8291	4.71867	2.92664	3.582	3.60548	3.61861
Zfp7	5.68159	14.5951	16.7786	12.0947	26.103	28.5497	30.4136	34.1159	8.44236	7.08088	15.3362	12.3257
Adat2	4.5893	8.70473	9.65844	12.4099	13.272	9.63375	24.5522	16.2741	5.37173	8.88322	16.0699	13.7694
Eif2s2	11.0149	17.3205	16.9434	29.0886	42.2355	83.2667	58.7766	27.8285	13.9828	22.388	21.2077	22.1863
L3mbtl2	17.4466	17.411	23.0832	21.5695	43.7554	61.4544	93.0706	61.6542	14.8272	16.6277	17.5365	16.7587
Lmtk2	5.97598	8.89262	10.0809	9.18313	16.8951	21.469	31.8089	24.0503	7.74875	8.01871	9.94763	9.17407
5730408K05Rik	4.69603	11.2325	13.7763	12.9043	18.1852	26.921	24.8902	30.7946	5.29119	9.99007	13.4682	13.9659
Acp6	19.5311	35.1698	71.9155	75.5428	121.766	94.2094	103.484	227.826	33.3724	48.4276	67.4716	55.5017
Atxn3	1.63178	4.87773	4.28071	5.75267	5.79272	7.7984	8.64041	10.6098	4.54113	3.51892	5.53424	4.40655
Depdc7	1.08179	1.70102	3.75853	4.85751	1.80014	3.2249	5.71913	8.65368	2.06296	1.63014	2.34204	1.287
Bend3	3.70282	7.35462	12.1152	12.2897	12.3788	11.7174	19.5541	5.95165	6.17333	9.89505	6.23247	6.92828
Cdh3	3.45967	3.91207	0.211192	2.08589	13.9583	23.2428	18.2655	16.7502	1.21432	1.45077	3.79878	9.58152
Dgke	1.18389	2.60514	1.66162	2.2734	1.92474	4.46454	6.24841	2.88437	1.80754	2.28571	1.41691	2.22646
Baiap2l1	32.9783	31.1988	33.6149	49.862	113.356	192.958	174.031	8.12782	35.4977	42.6057	56.9856	62.7354
Znrf2	2.29079	8.23072	6.66433	6.85595	4.73442	10.6652	12.0222	8.89058	5.96868	3.79604	4.13288	3.33701
Rnd1	2.23364	7.34023	0.686094	1.82485	2.96712	3.40082	11.7214	5.57001	1.75377	2.6788	3.47672	12.8982
Kcnk5	3.51731	3.02426	5.01532	3.90884	15.5277	18.7902	18.4515	25.7936	2.58745	2.86068	3.95829	6.50132
Klhl8	2.21826	4.25434	3.4439	3.27783	5.97077	9.42621	11.6285	18.6618	3.04986	2.21795	4.60554	3.63546
Prodh	1.91299	6.97791	17.0846	12.9831	11.7115	7.57179	9.98278	10.0317	7.24534	10.224	14.2051	7.57225
Cdca5	9.4881	8.55055	16.9719	17.0348	23.5423	55.6625	49.436	39.3388	7.29538	6.45386	11.2024	7.24446
Eed	8.19026	10.1896	11.4183	9.89936	16.9213	19.4503	42.5532	27.8738	9.44734	8.51463	9.98271	9.90244
Tmem170	1.1006	0.993185	1.0971	1.15124	2.36457	6.26237	5.70908	9.71113	1.05538	0.55536	1.04934	1.28055
Wee1	2.29596	2.41053	3.66669	2.99461	5.23247	10.306	11.8289	9.72488	2.58824	1.58023	2.40284	3.78453
Fam124a	1.36995	1.7368	0.180624	0.0986415	0.168199	0.945208	7.02518	1.00332	1.26822	0.876326	0.125289	0.215161
Nipsnap1	11.1032	11.9336	27.593	26.2494	36.6633	41.9258	56.9305	74.6962	14.0818	18.7862	29.2969	21.4195
Igsf9	2.10036	0.653816	1.62464	2.86608	17.2664	13.5903	10.7629	7.772	1.5575	1.46263	4.70111	5.59685
BC055324	1.8417	1.47798	2.93186	2.80263	4.60201	10.3771	9.43642	11.5904	1.67172	1.04756	2.30551	1.67759
Adat1	1.94737	4.26	7.31587	4.77665	5.61238	7.49041	9.96068	8.63485	3.13842	3.59124	4.95223	3.33568
Mest	5.0468	3.95084	6.26021	4.31438	9.99865	20.1822	25.6353	19.8031	3.09454	2.5071	2.39993	5.20353
Tcof1	30.2575	45.2215	62.8601	39.7976	74.08	66.1365	153.616	138.491	32.0492	30.4995	41.5312	32.5039
Mllt10	4.45815	6.82966	10.4908	11.0868	14.83	19.0371	22.5701	13.7732	6.6166	7.54039	9.1078	7.86542
Plcg2	2.8886	2.60843	1.7443	2.77341	16.2428	28.0208	14.6097	26.9643	2.31864	1.85066	3.84742	5.75201
Mcm10	9.55192	10.4891	17.7373	13.2542	25.1789	41.6813	48.3034	54.8056	8.26336	5.90979	11.9485	6.98781
Kdm6a	1.04556	2.74382	3.69263	4.56167	4.63328	6.64898	5.27147	2.43604	2.31932	2.42697	3.00236	2.89072
Sdk2	1.0548	0.147155	0.0408234	0.110492	0.798335	2.81183	5.31569	0.391437	0.213533	0.198202	0.105726	0.18435
Pald1	5.26752	4.76415	10.0367	22.724	31.5423	29.1637	26.5096	39.1387	5.7732	14.9719	19.0078	13.8476
Pdzd4	3.34606	2.16226	5.3609	6.42267	48.0543	37.927	16.8144	19.6913	1.65259	3.10972	7.64021	4.55069
Mylpf	182.054	41.2994	17.7557	57.975	340.756	384.339	914.605	349.283	8.19602	16.4178	25.1317	43.294
Cbl	3.77159	8.09443	9.67655	8.51629	8.90345	10.5537	18.9246	6.33779	7.11951	6.56992	7.36809	6.75612
Ing5	4.04321	3.93935	5.24661	7.35702	10.7641	17.2373	20.232	13.8295	4.17641	5.60453	5.41611	5.4994
Ccdc43	6.7375	10.0016	12.65	14.2037	21.5452	26.1647	33.6359	24.2727	8.46243	10.33	11.6295	11.8696
Xpo4	1.50884	3.52425	6.66607	6.32863	3.84033	9.78643	7.50626	6.63427	3.44888	1.5482	2.99569	2.46699
Fancd2	1.7577	1.97251	4.02943	4.69609	6.64185	14.3943	8.73273	12.9708	2.13168	2.17985	3.53846	2.46232
Ulk1	17.8912	19.8766	21.3333	25.2334	65.9462	91.4665	88.7798	69.3636	17.3492	20.4607	29.0651	23.878
Tmem88	1.66556	1.4346	3.03107	7.05582	11.7371	9.23626	8.25557	6.55869	1.26945	5.61899	6.9196	8.4903
Fam83h	3.33704	9.63844	5.3504	10.2026	12.1476	12.2124	16.4538	1.9322	4.54341	6.78627	9.67194	16.5649
Chchd4	17.167	62.1701	62.1495	52.2861	61.3371	52.2474	84.5058	72.899	32	33.9749	57.2661	51.7829
Cep55	4.1909	4.60561	5.26597	3.8969	8.91237	16.1053	20.6203	12.0198	3.74687	1.96546	4.52362	2.40488
Tcf7l1	19.8132	11.1168	21.1032	29.0923	33.7559	38.9687	97.4758	64.4851	14.4534	24.0918	16.5684	20.3194
Tead4	4.16841	14.6939	16.6856	16.2748	25.5398	17.4635	20.4315	13.1557	8.32326	8.79166	23.7012	21.8458
Zfp553	14.2534	15.2586	21.7684	29.0564	49.9765	50.5057	69.6512	18.8615	14.7062	19.1434	27.4374	30.9835
Obsl1	14.5234	3.92547	4.60036	17.5298	102.918	107.286	70.9281	6.57905	3.53058	10.5466	23.5581	24.3104
Slc25a15	3.5863	4.90761	7.02278	6.75004	10.1373	10.5431	17.5115	17.3564	4.14211	4.24449	4.97281	3.90956
Cdt1	32.5792	30.4964	51.1999	30.7315	62.1796	90.2936	158.968	226.276	26.9252	21.1152	32.3755	21.6539
Pdp2	2.96602	3.08618	5.19929	2.82334	4.34506	4.60959	14.4612	11.1389	3.22113	2.4347	3.7613	2.83283
Gjb5	1.9805	2.96499	0.548235	2.38768	13.7063	20.2828	9.64583	24.6982	0.984237	1.06814	3.35892	6.44665
Fntb	16.8071	15.1615	14.3971	15.4986	39.4872	54.2666	81.7711	50.3603	12.7892	13.8079	18.9317	19.5255
Hsp90aa1	93.953	195.836	188.301	197.057	260.023	407.901	456.97	279.589	153.567	132.769	138.611	142.752
Pik3cb	2.76019	7.21853	4.73174	5.33588	7.5206	12.3462	13.3859	7.81623	3.17798	2.91108	5.14245	8.6137
Klf4	11.6757	359.37	586.705	658.104	456.453	126.985	56.5196	62.0267	242.34	585.509	761.93	691.174
Zfp428	22.9455	28.9155	32.9841	15.214	35.8726	22.8528	110.935	47.5059	17.3056	15.7644	15.4377	8.5996
Ajuba	18.7249	42.6574	15.3736	18.4433	30.1596	54.073	90.5186	31.566	14.8795	13.1588	20.9045	28.6276
Acrbp	1.39959	1.13984	1.54738	1.76369	7.17079	6.97058	6.76411	20.6818	1.67515	1.12467	2.85824	2.7825
Lrfn1	3.51474	1.609	1.47799	1.7789	5.97524	7.79867	16.9442	11.8931	3.35362	3.11671	3.24662	3.97067
Lactb2	6.36491	13.8689	12.8402	10.9092	12.4526	18.1406	30.6368	30.8304	13.2348	11.1044	10.4823	11.9972
8030462N17Rik	2.14262	4.03441	5.57795	6.18389	5.69273	8.42204	10.2318	8.91268	3.85577	3.81401	4.57202	4.87933
M1ap	1.52036	1.14653	1.08086	1.12978	1.92779	5.30067	7.25831	16.9538	0.72723	0.972724	1.4393	2.02855
Slc7a1	7.03255	37.0239	34.3152	43.7563	11.3891	12.7887	33.5339	21.9732	16.6947	32.211	20.9547	23.3696
Ddx19b	1.90665	4.20957	5.42964	7.80718	7.93131	24.4025	9.07795	18.3302	2.79709	4.46681	5.59677	4.69053
Polr1b	9.34333	21.5645	30.6598	26.4864	24.4862	32.6114	44.3523	28.185	14.5083	15.7262	19.6525	18.152
Ckb	61.0912	229.798	288.542	450.484	157.282	139.58	289.989	268.179	236.983	453.968	293.393	182.33
Ppm1j	4.41772	1.40864	0.598756	1.2353	22.488	30.9168	20.939	37.5612	3.27037	3.26235	6.02234	14.9271
Siah1b	2.40985	2.96751	4.09738	3.04822	5.28683	11.3156	11.3897	11.1224	2.23666	2.30603	2.46357	1.79343
Abtb1	7.4824	5.55556	7.16278	12.4457	26.8592	31.7302	35.315	26.3137	7.53179	13.4309	15.8953	18.8227
Cenpv	10.5536	12.1939	47.7904	48.663	59.6419	56.9199	49.778	81.809	18.7388	32.222	44.5259	37.3787
Ppat	5.98743	11.6164	17.7846	14.9558	13.2051	21.7371	28.2228	18.5993	7.21648	9.86324	9.75651	8.63098
Zfp281	2.01698	2.15975	2.33163	2.87637	4.01711	6.10612	9.5005	3.68792	2.61415	3.28375	2.64897	3.63752
Nup160	1.6682	3.28335	3.99469	3.44984	5.33264	10.7046	7.84749	8.6443	2.53019	2.30308	3.19098	2.66325
Zranb3	1.75126	1.54187	3.80376	4.71416	7.38573	10.3078	8.19803	10.3602	1.81779	2.23325	3.57178	2.444
Etv5	19.9712	16.2964	37.6378	61.4667	115.804	134.813	92.8421	59.0925	20.5637	38.1874	67.3212	59.6546
Nod1	4.91092	4.33464	17.9725	43.7632	50.088	38.6313	22.8094	0.600351	15.8935	40.3553	45.507	36.4383
Tlcd1	2.28127	6.7431	7.54688	5.23799	3.371	5.71295	10.5815	3.61132	5.49232	4.47542	3.81271	4.29785
Spire2	2.56194	2.45999	1.81435	4.54938	15.2633	8.71989	11.865	14.5278	3.01471	4.03929	6.6947	7.56627
Sp1	4.97989	8.17749	10.8483	12.3	19.0121	24.1408	23.0408	24.0787	8.28936	8.57546	12.9289	10.7279
Pim3	10.4433	21.5693	30.6279	51.9946	72.3065	80.2602	48.3128	100.27	17.4322	43.5405	60.071	58.6922
Coro2b	1.15053	0.894952	2.18503	5.64545	15.4788	11.3007	5.32097	12.0858	3.54684	6.7114	7.402	5.99821
Heatr1	5.76433	12.5346	13.6739	11.6418	11.2983	17.2591	26.5938	19.083	7.7939	7.25029	7.12482	7.70028
Mthfd1	36.7138	78.2999	111.177	97.6989	134.652	131.895	169.218	194.563	56.5448	56.6808	90.2266	59.4389
Espl1	11.3517	9.4841	17.9669	12.7073	33.2934	39.8036	52.1437	74.2315	8.3615	7.58186	12.1096	7.36555
Trim28	231.86	186.525	260.447	236.028	405.169	530.746	1064.95	731.751	175.884	175.751	187.03	164.014
D230025D16Rik	11.8824	15.0033	15.872	19.0663	31.7043	40.651	54.5243	31.7282	12.124	15.2595	21.534	19.2749
Lrba	1.44031	2.12657	3.47312	3.79998	4.73951	5.62692	6.58079	4.01975	1.89767	2.43484	3.45308	3.98939
Zbtb44	1.86281	3.1448	4.06256	4.21237	3.80603	6.15177	8.50629	6.86384	2.03883	2.18294	3.11952	2.38264
Rffl	1.44655	1.43533	2.40396	3.64599	6.88558	10.2042	6.58948	9.37649	1.83486	3.74783	4.87951	6.2194
Stk11ip	6.50679	6.13272	9.70931	13.3118	28.4746	32.067	29.5004	10.277	5.93891	9.49242	10.479	9.9598
Asrgl1	4.1229	8.26458	18.511	22.1336	16.7069	12.4777	18.6888	31.7522	8.78275	14.8877	19.7383	12.919
F11r	11.5943	25.0375	16.641	29.8559	56.5729	61.1564	52.4642	37.7529	15.9619	21.8727	45.9304	63.8081
Mutyh	3.72248	1.71588	3.33958	4.73387	12.8712	18.4039	16.8104	18.8861	2.70808	3.29491	4.67663	4.40242
Rbm47	2.86501	1.43071	0.408939	1.14785	5.11646	11.7052	12.9323	12.2503	3.36661	2.69667	1.30678	3.79646
Zc3hav1l	1.18731	1.15584	1.61316	1.20172	1.40637	2.5839	5.35761	5.79357	1.65213	0.882584	1.36862	1.39693
Kdm5b	12.8683	11.6324	12.8103	19.8364	34.4661	57.4923	57.9224	44.6788	11.0577	13.8745	16.2761	16.2742
Rad54l	5.12805	3.89401	9.7209	7.16254	14.4256	18.2254	23.0816	30.2798	4.37814	3.74805	6.29266	3.85233
Efs	3.71844	5.3414	4.22296	11.3463	28.4766	29.6168	16.6958	9.61572	16.4404	26.4315	31.4809	49.2439
Rad54b	1.05877	0.724516	1.46006	1.59482	3.87579	7.50743	4.75242	7.62685	0.850455	0.59433	1.15802	0.786449
Agpat9	1.39386	1.40592	0.741856	1.40292	1.58495	8.86522	6.24962	1.46641	1.82525	2.1205	1.48777	4.70721
Cmtm8	1.5658	0.875923	0.644933	1.11245	4.4137	5.56564	7.01365	5.00129	0.479948	0.986796	1.54937	3.98753
Nasp	30.8597	22.9809	43.9574	42.8447	98.1741	134.237	137.641	115.128	21.1176	23.0982	31.0497	23.3325
Mdk	97.5312	17.4011	34.0655	147.243	388.84	289.572	434.666	527.287	35.3849	112.938	155.878	180.066
Ccdc117	2.82958	5.12131	7.75269	7.10808	12.6249	16.1378	12.5897	19.6808	4.03237	3.67361	7.83943	6.7795
Arvcf	8.48531	5.78102	6.75898	15.609	22.4909	17.3127	37.732	39.0362	9.03239	13.6199	17.7906	14.9099
Chtf18	14.7132	12.0136	19.0299	16.4219	40.0077	38.9755	65.2435	43.4706	9.97777	10.5021	15.3115	9.81485
Cd68	9.04973	19.1525	12.3689	27.9572	63.4663	61.9914	40.0172	48.0084	16.3629	18.0381	68.308	115.286
Firre	1.67464	4.41116	10.7174	21.9425	20.2745	19.9278	7.38217	10.2856	5.39971	13.7501	16.084	16.2682
Rfc5	28.2851	26.1471	46.8336	37.7834	59.9317	93.9123	124.435	115.068	25.8582	18.2495	30.6514	20.4741
Lrr1	1.19132	1.5469	2.26308	0.937245	1.57111	1.77321	5.22623	3.43547	1.37585	0.456445	0.50703	0.306393
Uhrf1	46.6225	36.9233	86.3871	69.1021	130.326	124.64	204.52	248.14	37.7952	40.5343	58.9754	33.5672
Sesn1	3.35055	2.91819	5.87779	6.15348	7.00188	6.3372	14.6677	13.0888	3.36595	3.6218	7.15926	4.22266
Prkab2	1.50183	1.96836	2.05931	4.62661	3.5158	4.67148	6.57211	5.76316	1.93344	3.68854	3.39424	4.86813
Fam73a	1.31749	2.80096	4.52222	4.97399	4.74016	8.33341	5.7595	4.66398	2.182	3.14553	3.31162	2.92917
1110008L16Rik	1.91332	13.2817	11.8458	6.99762	8.2185	11.0566	8.35262	7.3354	4.46841	4.72836	5.23836	4.35623
Cry1	5.06435	6.43121	5.0121	6.52648	12.017	17.8786	22.102	19.4214	4.19539	5.17625	5.69158	7.58099
Sgol1	1.67999	1.73724	2.70242	2.30741	3.8995	6.50833	7.33055	5.62113	1.53251	0.931648	1.64125	1.05959
Usp9x	1.11882	3.43465	2.97781	3.74514	3.44955	7.79833	4.87519	1.33399	2.34708	2.91834	3.15208	3.2339
Jmjd1c	3.08724	4.05524	4.74878	7.41045	9.68658	14.9935	13.4319	2.33666	3.99835	4.20272	5.1509	5.48393
Nrk	1.51542	0.598298	0.249554	1.36532	3.54243	3.7644	6.57381	0.329734	0.53962	0.712278	2.22093	6.28402
Phldb3	1.67735	1.85685	1.87166	2.76366	6.47957	5.85237	7.27435	2.50388	1.72264	2.44603	4.93104	4.23988
Spata5	3.18655	5.13474	4.8875	5.69763	4.15526	12.5817	13.8094	9.72473	4.03057	2.49052	2.67773	3.25735
Eme1	8.09831	3.47077	5.46485	4.67915	16.3558	21.7523	35.0821	30.4464	3.72769	2.7378	5.67661	4.12967
Znrf3	1.97309	4.08568	5.13525	4.87927	3.09562	3.05578	8.54415	5.27806	2.68165	3.35425	3.376	3.10812
Dapk1	4.93622	16.9794	11.6836	8.30425	12.5915	10.4863	21.3284	18.0524	8.20459	8.02744	12.1997	9.53562
Wdr62	6.96658	5.11673	6.70043	7.14515	15.095	22.0417	30.0901	18.4118	4.68386	5.03336	5.20075	5.80049
Yes1	1.33016	2.85439	3.61173	3.01176	2.06717	4.56245	5.74052	3.56422	1.89077	1.40475	1.62877	1.32135
Ccdc120	2.98832	2.75758	5.58183	9.09665	13.2956	16.0479	12.8724	9.81645	3.46327	5.83727	10.7841	13.0445
Lmtk3	1.20482	3.38467	6.27543	3.499	4.70576	3.53796	5.18052	5.55107	2.29942	3.28398	4.18404	3.16458
Ydjc	9.20868	46.181	48.5598	26.7998	27.764	16.8647	39.5936	46.331	24.789	22.1822	39.5857	26.9936
Herc4	2.51819	4.734	4.95976	3.9725	4.98907	9.89194	10.8223	5.58566	4.2855	3.42944	3.22083	4.02499
Eif2b5	47.3821	70.3489	79.1025	73.549	71.3312	87.9525	203.324	139.988	58.0098	50.4373	57.2093	53.3748
Zrsr1	2.16945	4.74348	4.22968	4.06081	5.21593	6.03989	9.30363	2.54396	4.06194	3.93965	5.3753	7.27678
Prss36	1.16387	3.23428	5.22647	3.78294	4.89289	4.52847	4.99037	7.46182	2.58303	3.43544	4.88463	3.74747
Zfp13	5.21136	5.58634	8.45473	7.51437	12.9842	11.0184	22.3246	10.4042	5.96167	8.27143	9.5634	7.6844
Ston2	1.04014	4.3274	3.37199	3.62637	4.26397	5.3066	4.4483	5.34479	4.28123	3.78162	5.45481	5.35503
Nup43	8.1202	7.23036	13.0358	12.5693	18.1711	41.8448	34.701	48.8568	6.43357	5.36919	8.45749	6.38203
Cbx1	21.8422	21.4267	42.2598	34.1126	52.8525	87.9503	93.2782	91.4824	24.8696	20.01	22.4568	20.3631
Mif4gd	12.2261	9.50017	14.121	13.7703	21.0787	32.4699	52.2017	38.6444	11.2348	11.7284	12.703	14.6301
Atrx	1.76907	2.3702	3.72024	4.77722	5.98459	9.16789	7.55256	1.17622	2.83404	3.81624	3.38364	3.67111
Stx3	3.4808	4.1224	1.43146	3.4642	16.1876	25.8655	14.8407	10.0977	3.39131	3.01528	3.92626	6.35102
Vprbp	3.34825	5.14996	7.64739	8.12535	8.32749	14.0835	14.2424	13.6692	5.21815	4.90803	6.3229	6.00791
Grsf1	7.55157	25.5264	32.1499	25.7714	21.972	27.3078	32.1184	22.9633	14.2138	15.6707	20.8216	20.0784
Ctbp2	26.8332	30.8355	34.7333	41.9166	87.4418	98.6852	113.897	63.4913	28.2404	36.5743	42.2549	50.6334
Usp7	11.0001	14.2092	17.4738	20.6595	21.7698	48.1505	46.6653	35.5759	12.615	11.394	12.4891	12.9509
Pogz	5.86408	6.9446	8.90164	10.2186	11.072	15.6373	24.8727	16.3909	6.69686	7.09933	7.85883	7.96029
Sapcd2	2.67795	3.96742	7.44229	3.17762	9.5196	10.0064	11.3558	11.5613	2.9482	2.00234	5.08496	3.05579
Pdcd7	5.08998	5.40441	6.70663	7.68413	15.8121	26.5163	21.5779	20.97	4.49476	5.42946	8.82318	8.15934
Xpo1	2.37988	3.43013	5.00192	4.54637	6.1306	6.22571	10.0706	3.75612	3.70509	3.32072	4.32236	3.26339
Exosc5	42.0257	46.1446	50.5305	42.2998	71.5407	76.527	177.586	111.908	37.101	42.861	39.8111	34.4112
Helz	8.27584	11.4464	12.9787	13.4886	14.3417	17.7832	34.9525	22.9962	9.88039	9.10404	11.534	11.8109
Hvcn1	2.41699	0.478942	0.122179	1.02532	4.77802	7.57338	10.1953	9.14904	1.09013	1.98902	0.870662	1.1636
Csf1r	1.54739	1.49779	0.133712	0.56373	6.68494	6.63137	6.52495	0.0953145	1.14021	1.9846	5.39647	19.8841
Tuft1	2.17459	6.19297	2.33577	5.20579	10.715	13.759	9.16721	7.58139	3.17953	4.56254	6.57909	11.6748
Exo1	3.10617	3.88459	6.63701	4.52837	6.57922	11.8999	13.088	12.7981	3.01402	2.0081	3.48034	2.55533
Rasl11a	1.55973	6.93823	2.89757	0.954261	1.18037	0.930997	6.56361	7.52426	1.75935	0.972607	2.46108	1.51169
Pcnt	8.07897	9.52163	14.3685	13.1023	20.8232	20.2822	33.9112	28.2256	8.52751	10.54	12.6084	9.89833
Ccnt1	5.29938	10.8674	12.2457	12.12	10.2674	15.9796	22.2364	14.5692	10.4712	9.10757	9.96273	11.1055
Klhl12	2.88545	3.11082	5.30222	6.64994	5.92041	13.2733	12.1067	13.2099	3.44599	3.40756	4.68169	4.40844
Prps1	4.19901	11.8937	17.5181	15.5793	18.148	27.7043	17.5838	37.4027	6.18087	6.54733	11.8551	7.22086
Smpd4	16.4213	16.2084	23.6503	21.9298	31.0426	28.6602	68.575	63.6317	15.6338	16.1892	17.4658	16.2272
Mks1	2.93864	3.03392	4.56946	6.32608	11.3961	11.1025	12.2604	18.7343	2.88892	4.1307	7.13786	7.95363
Tmem245	2.54675	6.49047	6.02396	4.55206	3.20559	4.61502	10.6181	3.21956	5.0701	3.42069	4.34355	3.69733
Mta3	37.4194	29.5476	28.9235	47.8211	124.318	183.734	155.992	102.667	33.9314	40.6489	54.2391	72.8402
Pxmp2	4.19954	1.80768	2.64657	1.8537	4.54206	9.12707	17.4812	26.3707	3.07236	2.07604	1.77842	1.54034
Mcm2	57.2057	50.9198	80.9075	60.7745	124.225	138.367	238.035	261.95	50.6216	40.4774	51.8626	33.6592
Cpt1b	1.38517	1.05959	1.3889	2.55857	4.41994	8.03558	5.75232	3.53696	1.56508	2.95946	1.78979	4.8116
Ogdhl	16.0776	10.9577	13.0318	37.7087	68.6984	74.7003	66.4316	94.3695	14.4523	30.8142	38.9104	33.7502
Spc24	15.5874	14.7974	37.5395	22.5869	47.4603	49.7285	64.3801	61.2594	13.5072	15.9071	20.0797	10.4039
Clhc1	7.69085	6.59113	13.3226	9.21001	14.8219	23.2969	31.7559	34.8089	5.83248	4.36372	6.73447	5.59225
Zfp710	12.3532	22.5744	23.1183	15.2116	33.9255	48.7989	50.9934	44.5562	16.2173	14.9695	16.7396	16.552
Zfp462	8.22637	9.75117	12.0745	13.1285	15.5597	21.9473	33.9567	13.4681	9.65967	10.6227	10.499	9.92043
Arhgap19	4.74526	4.12078	9.42589	8.26745	18.9086	22.725	19.5541	25.7985	4.19521	4.53281	7.33517	4.86517
Usp37	1.79592	1.69129	2.96627	3.46442	4.4059	6.77799	7.40052	8.48437	1.66235	1.89613	2.49954	2.0326
Slc29a2	4.67552	8.36064	10.4427	7.02669	12.3463	10.4827	19.2636	18.0886	6.009	5.34654	9.76618	10.9196
Shroom2	2.10298	10.5496	8.45418	7.96844	7.11532	7.91535	8.65521	5.07949	7.647	5.95004	7.09565	7.83591
Gabarapl2	40.6537	44.6195	37.3155	43.2843	48.6421	56.7758	167.253	104.184	38.1775	39.1861	37.8222	46.7906
Tfap4	4.86018	11.2429	22.2327	12.7837	17.5198	14.8132	19.973	18.3877	9.50619	6.66624	15.3088	11.0603
Dhx16	28.5758	31.949	36.634	30.2798	52.5355	77.5871	117.258	136.577	30.1608	27.7042	31.7411	30.1944
Naf1	1.30594	3.32609	4.02584	1.70212	2.51552	4.28859	5.3367	6.8983	2.62221	1.5187	1.68405	1.58177
Ddb2	1.71626	1.32212	2.54522	3.43723	5.65525	8.28712	7.01248	11.1027	2.37122	2.28359	3.94924	4.34522
Foxo1	1.78519	2.42773	3.31189	3.23913	4.88419	6.38603	7.28903	6.14748	3.02189	2.7453	3.68755	3.66897
Ccdc85c	2.66556	4.48731	12.6452	4.50055	9.30458	8.3579	10.8578	15.7766	4.92984	5.63625	8.05858	5.20069
Poli	2.13247	3.14919	5.58772	5.7899	7.37588	10.4442	8.67943	12.0284	3.08044	3.16211	5.95589	5.55886
Kdm4c	2.28279	4.26893	4.87868	6.84958	10.7186	17.2021	9.28734	11.7428	3.1902	3.09216	5.64181	4.12578
C2cd5	2.47914	2.87561	5.79005	7.24726	10.0328	12.9957	10.0857	19.328	3.22327	4.23123	4.38473	3.94769
Wdr5	28.5423	34.7531	56.5159	57.3578	77.8936	106.323	116.071	134.891	26.1053	29.3523	44.4607	37.4084
Prdm10	1.76994	3.43509	4.47069	2.94027	4.85776	3.85096	7.19329	6.48705	3.25461	2.61837	4.04886	3.34728
Wdtc1	20.408	19.4726	21.8927	22.7315	28.3343	45.817	82.8303	101.44	21.597	28.5498	25.3814	26.8645
Inadl	1.49264	4.53634	7.82321	12.2549	14.4561	18.2135	6.05161	4.27473	2.90503	9.04513	10.8213	10.2007
Dlc1	8.81245	15.2571	5.55979	8.50479	24.132	26.8273	35.6757	26.1444	8.37653	8.63988	11.4252	14.127
Rpap1	16.3134	16.9865	25.1379	22.4551	41.9096	44.0387	66.0326	68.4602	16.7429	18.3863	24.0339	20.3764
Itga3	14.8149	10.7714	5.8163	6.73821	26.0795	16.7817	59.876	43.4087	10.8476	6.83092	21.3362	47.4682
Il17rd	1.92995	0.743964	0.667334	1.90185	6.8416	8.65718	7.79071	6.14898	1.34786	1.47935	2.61536	2.18258
Mgme1	4.61276	6.10249	6.86193	4.38182	12.6685	17.3005	18.6134	17.6545	4.95874	3.63981	6.61502	4.59136
Cmss1	3.8385	12.4177	18.2001	16.1631	12.1909	12.9069	15.4725	17.4898	9.01388	9.25004	12.6415	8.66696
Tbx3	14.4053	5.28752	3.46606	2.26174	6.70047	11.0025	57.927	43.4545	6.6178	5.81401	3.09924	3.61354
Qtrtd1	2.2617	8.33088	9.13744	9.13876	6.13822	9.25992	9.08667	5.26981	4.17304	6.15319	5.92779	5.64307
Lmod1	1.84568	7.05734	0.100441	0.265796	0.45327	1.27402	7.4022	0.503235	1.89542	1.82455	0.619007	2.76613
Ino80d	1.86884	2.7563	3.23954	3.74528	4.4658	4.81459	7.48817	2.28314	2.22834	2.93387	3.29262	3.283
Tgif2	5.35177	11.3232	18.6256	19.9438	32.9791	30.8375	21.4026	28.5122	9.68786	14.8657	19.2106	15.4424
Actl6a	26.1354	26.229	37.1696	35.8701	48.7492	87.1737	104.285	98.8721	24.2253	19.0291	23.0835	16.9382
Wapal	1.72185	2.89605	3.45179	5.4198	5.60979	13.8009	6.86764	4.25113	2.56746	2.69282	3.42525	3.97048
Recql4	7.26431	8.33011	12.9092	8.40596	12.4669	10.6328	28.9455	21.1542	5.72611	5.33936	6.41529	3.66729
Lifr	1.09105	1.46853	1.16042	4.1068	3.69375	4.52012	4.33935	6.11785	1.14425	1.86553	2.39459	3.57984
Dedd2	5.80053	15.977	16.4866	12.884	20.8503	16.5635	22.9849	18.028	9.06799	10.8803	16.5937	19.4364
3632451O06Rik	1.05785	2.50308	11.1288	27.693	18.2686	12.7881	4.19137	17.1916	4.32187	13.8114	29.1322	27.1265
Urb2	6.08746	10.871	12.57	13.2597	14.9454	32.6815	24.0835	18.134	7.4896	7.67615	9.95224	10.8016
Brca1	3.00935	3.44177	6.64064	5.80343	9.41342	14.6236	11.884	12.6184	3.06408	2.82894	4.22005	2.54931
Pprc1	29.3157	35.0589	38.8723	36.4299	44.2238	58.6793	115.508	69.4049	28.7801	28.4438	31.0519	36.4495
Gprc5c	5.21333	0.866135	0.440925	1.52216	3.53034	7.22557	20.5062	7.94124	0.375895	1.32078	2.91223	6.79803
Slc16a3	4.74238	7.20088	15.2544	50.5899	183.318	112.578	18.6441	181.612	7.41107	36.7889	187.567	151.911
Axin2	5.04317	1.33558	0.356542	0.419051	2.35989	5.51814	19.8122	4.88175	1.4401	1.23426	0.924491	1.98435
Dusp9	41.3355	12.0778	2.86348	10.4554	63.9879	131.475	162.282	155.158	14.9491	8.06744	25.3939	103.29
Enox1	3.49585	1.0021	0.899295	0.386095	5.02862	6.30723	13.7239	2.83859	0.867643	0.619814	0.331504	0.506351
Kank3	8.52094	22.7241	20.1653	16.8974	39.9592	37.4938	33.3895	50.8751	9.84648	13.0336	25.7264	22.3387
Cdk12	4.69058	8.59079	10.5281	10.7258	9.33804	12.9812	18.3382	8.76194	8.31551	7.10854	7.98335	7.47476
Dpy30	36.859	60.2843	138.356	119.958	102.596	135.954	144.032	178.653	49.1417	65.2453	88.605	52.0339
Pan2	5.0917	5.89698	12.9911	13.4686	19.0127	25.9491	19.8777	32.062	6.87136	8.24642	12.279	10.3704
Arc	1.87448	1.49743	5.30328	24.6769	17.8329	11.9922	7.31369	21.5242	8.01961	44.5815	18.562	14.8201
Kif13b	4.39182	5.42812	5.94424	9.93413	14.8788	15.8242	17.0553	18.1802	7.85651	10.1138	11.7569	10.568
Fermt3	1.14686	0.692381	0.673944	0.293406	1.04998	2.46713	4.435	3.31998	0.596555	0.583537	0.455764	0.319924
Zswim1	8.38596	8.22509	9.08136	6.9071	21.4765	34.3798	32.3779	40.7168	7.60693	5.12843	8.65664	8.61014
Nadk2	4.69693	10.5438	13.0311	12.7721	20.4509	22.6339	18.1221	28.7	9.81599	11.3175	13.2164	13.5233
Syk	2.71522	4.61307	5.10055	13.4484	25.7414	21.3213	10.4745	13.1363	2.22131	8.0799	15.5927	10.6451
Tcf7	5.99155	2.0125	2.6316	5.13471	19.9416	34.3525	23.083	42.7977	5.57606	8.20641	6.16156	7.39028
Sytl1	1.73238	6.91922	7.5594	10.7279	29.1365	16.3443	6.66548	4.8675	6.15078	6.49155	22.646	29.1318
Kif11	3.36845	3.66917	7.44572	6.248	8.57727	18.1731	12.9581	6.23158	3.7614	2.68935	3.79213	2.58881
Ash2l	28.8869	23.8423	27.9802	24.7514	51.5459	92.0251	110.948	124.747	25.9314	19.9764	21.0976	23.1171
Fam161a	1.695	0.77317	0.312167	0.730796	1.43341	2.29257	6.50309	2.89079	1.24222	1.51247	1.53146	2.28707
Cnot1	9.56886	15.9913	24.4706	23.9335	23.08	44.543	36.6795	40.0458	16.2532	13.2224	15.8831	13.5171
Sdad1	6.0452	11.7735	14.8652	17.081	14.6454	22.1915	23.1618	23.5399	7.89718	10.5857	9.32066	10.4441
Timeless	9.68235	8.16952	14.3394	12.3101	23.4081	26.2002	37.0001	45.7154	8.95283	10.1543	11.3037	6.59248
Slc7a7	2.58874	2.24984	3.45312	9.16831	17.5069	31.7955	9.89059	15.9931	2.60823	5.86986	10.0341	10.1411
Trib3	4.15083	3.85944	2.62494	18.874	12.821	22.6396	15.8403	19.2487	3.52132	14.7654	6.92664	12.5094
Ints6	1.87767	2.83997	4.18885	2.83268	3.01877	4.5791	7.16223	2.14191	3.28004	2.66007	2.37743	2.73083
Rrp1b	13.3953	24.1881	37.3231	32.7138	34.0698	39.2946	51.0295	36.8972	18.9497	21.4273	29.9786	26.3116
Zcchc10	3.787	4.7516	4.54654	5.57624	9.5581	16.3426	14.4119	10.3808	3.79147	4.41507	4.14262	4.86792
Ncoa2	5.06588	9.20352	9.58444	10.0878	12.233	11.7875	19.2691	7.71322	8.68881	9.1865	9.19294	10.8275
Parm1	1.39867	33.3456	20.8567	34.1868	16.816	7.2469	5.30967	7.47595	13.9307	24.7969	29.4052	34.7307
Nme3	10.3251	11.669	25.3683	25.8061	38.0747	32.6265	39.1826	49.6668	16.7734	27.59	30.5166	30.8236
Rpp40	2.10785	3.38064	4.20691	3.23588	4.19608	5.36678	7.9845	7.88829	1.9532	1.83296	2.9565	2.37597
Atf3	2.11091	7.88553	8.29601	45.1665	6.57806	4.4542	7.99452	2.17026	4.32423	43.4172	6.20528	12.4221
Pask	3.33023	2.97254	5.27465	4.94936	9.53922	12.3978	12.6117	21.8382	3.24916	3.11812	4.87642	3.47331
Cdc6	4.53921	4.8236	6.74306	3.82908	5.88214	9.11937	17.1487	22.0078	3.79291	1.78423	3.47612	2.07947
Ccnb1	11.2387	12.4959	21.2257	17.5445	22.2908	71.4829	42.3193	42.9621	11.4152	5.27482	9.45031	7.49879
Dennd2c	2.72928	3.41138	1.94875	2.43612	5.43373	11.3715	10.2615	12.8708	3.12136	1.88588	2.56466	2.46752
Krr1	2.78636	4.90703	5.88135	6.7205	6.30774	8.87881	10.4694	7.29369	3.65826	4.00403	4.67163	4.51195
Cdc5l	13.9573	12.7383	16.2421	22.312	45.4807	62.9484	52.3165	39.2955	13.2599	13.0796	17.3005	17.3933
Dot1l	17.163	26.5178	33.8645	29.5166	35.8708	36.1622	64.2648	38.0413	19.1515	35.3983	25.928	32.1737
Tm7sf3	16.0963	13.557	17.7039	19.1358	35.9174	48.679	60.2651	54.7418	16.9866	19.0653	19.213	16.0865
Hmgxb4	6.03112	7.07057	13.9278	21.0222	29.4821	38.3863	22.5368	12.9397	7.69484	9.68561	17.7582	16.9141
Ercc8	2.48446	4.29767	6.13392	4.86244	6.67757	7.72396	9.27801	10.7346	3.04837	3.1253	3.58231	4.80833
Nup153	2.98108	5.67277	6.77721	6.36715	4.05095	14.4395	11.1122	8.66056	5.10311	2.26767	2.88411	3.32868
Plekha6	1.046	1.98577	9.62252	29.4753	26.1295	5.96773	3.89779	2.50547	12.0282	27.3103	38.6084	22.4408
Pole	8.27392	7.0628	12.5663	10.8237	16.4427	25.3684	30.8146	22.796	7.35764	5.98739	8.04116	4.9107
Hmgb2	25.6258	18.9341	50.5171	62.0871	102.541	119.249	95.3203	59.2905	17.6267	29.0336	38.7319	25.2006
Rbm26	3.97826	6.05305	7.95533	8.17524	8.35684	10.486	14.7741	5.96871	6.64448	6.73365	7.03511	6.20701
Rpa2	27.1808	24.2574	36.3002	26.9123	49.2698	75.7761	100.874	125.437	19.8991	16.7955	24.8218	18.5515
Ccrn4l	13.9751	17.4718	6.75867	10.5689	9.16973	17.1486	51.8604	18.9913	11.2246	25.9468	9.58152	28.7354
Arhgdig	4.29396	5.86641	5.34819	5.62231	6.737	7.03665	15.9291	16.0131	4.35338	5.54401	13.0427	14.0753
Gatsl3	17.7576	23.1018	14.6124	21.9734	55.5976	56.8799	65.761	53.8699	17.2811	19.4074	30.5271	36.4444
Helb	3.42267	4.07064	6.75776	7.64495	12.7698	12.9821	12.654	22.2812	4.2981	5.77441	8.20833	5.93538
Asxl2	1.92373	2.91006	4.19434	4.20944	3.27581	5.52796	7.10195	4.10625	3.21212	2.4664	2.6909	2.54376
5830415F09Rik	3.3955	5.17231	5.71974	4.97456	8.44653	8.98206	12.5329	14.1315	3.416	3.5372	4.65127	3.55961
S100pbp	4.28114	4.99682	6.10605	6.43831	8.26613	13.2953	15.8018	13.7426	5.50765	4.89278	5.82598	5.76441
Hook2	10.1808	7.57493	14.0179	14.8708	30.6614	35.8402	37.4981	35.4494	9.01794	12.8769	17.7514	19.5045
Lbr	9.4827	12.8514	29.6228	22.8568	35.5941	49.7588	34.9071	50.5273	15.0596	13.5543	17.3656	13.7772
9630033F20Rik	6.96184	16.6463	16.7884	14.7493	14.156	14.8742	25.5846	14.1165	10.6651	10.7281	13.1597	14.556
Setd6	7.83367	11.9724	19.381	12.4097	12.6852	19.4907	28.7239	36.1317	11.3652	9.96	12.8452	10.4084
Oxnad1	6.91001	15.4129	19.9725	13.3468	14.6174	15.4139	25.2901	18.6018	11.0167	9.69601	15.0478	12.341
Gmnn	19.0601	13.0398	27.3578	28.4151	40.2363	67.5937	69.6894	95.2884	13.9819	9.81781	18.5908	12.5083
Cep192	2.90965	3.65207	4.34444	3.93322	6.94554	14.0277	10.624	6.41478	3.3962	2.3917	3.13498	2.8914
Zfp446	1.14406	1.38047	1.4401	1.88165	2.54269	2.65776	4.17572	3.26321	1.06361	1.71959	1.7544	1.4522
Gas5	2.1538	5.28344	10.7608	17.5846	12.3144	13.1868	7.85952	6.36169	5.09521	10.0959	10.7512	9.40562
Senp3	79.2443	87.0772	95.7098	83.6996	107.809	151.371	289.027	137.144	79.3737	64.7943	60.6925	66.6472
Arid1a	21.9804	28.2422	39.8745	34.739	38.5367	43.9869	80.1456	39.3922	27.5242	29.1449	30.0569	27.5465
Npm1	129.215	289.578	414.504	470.169	387.894	546.933	470.795	439.344	205.77	260.283	318.963	235.014
Ptprj	2.02713	7.00327	10.7312	11.562	7.86239	5.70255	7.36567	4.85429	7.24153	7.7399	12.3971	10.9049
Mcm5	48.217	49.4471	92.5239	63.5395	107.821	126.516	175.033	245.928	44.1008	36.6704	47.9508	27.9271
Cwc22	8.86157	11.0021	12.4362	11.5409	12.9938	16.3927	32.1486	10.2148	8.31043	9.07492	9.52123	10.125
Trmt44	4.34332	5.46654	5.12793	4.17235	5.74896	5.37592	15.7376	5.30071	4.13586	4.25122	4.92111	5.10526
Gtf2e1	7.17937	10.2296	12.2682	11.1149	12.6012	20.7751	25.9998	26.8079	9.33101	7.93738	9.75	11.6323
Elovl6	6.05208	10.4985	16.9088	12.5961	12.4406	21.7734	21.9027	9.57099	10.0454	6.65875	7.91405	4.78281
Ndrg1	4.83019	10.7909	6.39883	29.9194	159.464	68.8012	17.4676	35.1071	10.5944	20.741	100.188	77.5168
Thumpd3	4.05697	6.36116	7.61843	8.6381	9.93489	14.1354	14.6378	13.6733	6.91045	6.02907	7.62851	8.3598
Cmklr1	3.60266	1.95756	1.69721	1.73165	3.96046	5.7924	12.99	16.9988	5.47355	8.17827	4.21533	3.94672
Pbx4	1.34601	1.97801	1.96615	1.23537	5.3233	5.90037	4.84982	8.58482	1.40175	1.78363	2.9347	3.53788
A930004D18Rik	1.87565	2.70248	3.05169	1.51809	1.44819	0.987851	6.75157	1.40091	1.41733	1.43339	1.18019	1.08796
Alkbh1	7.32204	9.70621	14.6105	16.9164	13.3975	18.7362	26.34	18.3555	7.79578	11.8644	10.9992	10.8974
Mcm7	74.9571	77.8862	141.651	106.314	166.021	195.794	269.33	297.253	65.816	61.4422	88.4257	53.8011
Set	68.8683	102.64	149.382	129.86	147.361	148.218	247.144	210.281	78.8265	81.0327	92.5961	71.2822
Gabbr1	6.04282	5.69016	14.5643	21.7071	21.3601	16.7851	21.6614	14.8757	8.4197	15.9662	17.7523	14.975
Suv420h2	15.8601	14.6011	31.3282	29.7893	66.6996	62.0905	56.8512	80.46	18.1614	23.7754	33.6423	28.6255
Gins1	7.29448	4.18182	7.82765	7.12516	15.3721	24.8664	26.1394	27.5441	5.67545	3.73016	4.60413	4.51569
Eif2a	2.19735	3.59857	4.96968	6.3059	6.0174	11.3298	7.86018	10.1843	3.65481	4.01502	4.91179	4.01404
Pelp1	38.1831	32.1523	45.6072	40.3918	55.0317	71.7464	136.522	94.5071	29.8888	32.4255	38.3812	35.514
Ipo11	4.84778	6.92096	8.08186	7.76318	9.65123	12.9725	17.3284	10.4475	6.64035	6.19276	7.1257	6.40606
Bub1	1.14749	0.959317	1.82664	1.79491	4.41273	8.29001	4.09809	4.49592	1.20554	0.849215	1.23386	0.995292
Cdyl2	2.82553	1.41639	0.431454	0.56005	3.7278	8.15867	10.0847	19.0859	1.3522	0.889357	0.768221	0.830034
Cggbp1	6.49238	6.96806	7.38289	7.80301	10.4402	14.2463	23.1576	11.4053	6.99748	6.61357	6.93787	7.02845
Prkcg	1.69498	2.0653	2.64852	3.998	3.68064	4.42462	6.04541	8.11979	1.18162	2.71172	1.92031	3.21052
Stxbp2	13.4034	15.2477	24.5119	38.2639	62.4093	59.3919	47.7575	54.2986	18.6465	33.7172	46.4782	62.6843
2810025M15Rik	25.8738	38.3439	79.0826	116.054	105.333	121.013	92.1827	76.5005	30.9179	55.2751	78.5205	69.6934
Trim33	1.8491	2.69571	3.1394	3.30816	3.2818	7.96777	6.58505	3.02609	2.3838	1.8535	1.87383	2.44901
Endog	9.37339	10.9297	13.805	6.53533	8.49666	10.8467	33.3412	26.7901	9.45305	8.01998	8.12738	7.90099
Agbl5	3.80343	2.51677	5.55755	5.52277	11.3913	10.9771	13.5253	21.0628	3.91513	4.57488	8.26781	7.1034
Spata5l1	3.53875	7.43199	11.1056	3.60872	6.87835	9.11108	12.5757	9.96039	7.04088	5.02421	6.36633	7.07677
Dscc1	1.07272	0.981781	2.38644	1.75028	2.44396	3.66111	3.81209	5.09013	1.511	1.02345	1.18301	0.595882
Arhgef39	4.77648	3.27687	7.32639	5.07193	21.5901	21.2652	16.9494	19.5411	3.78632	3.25431	9.76846	6.74542
Fignl2	2.44567	1.01216	1.84081	3.42486	8.38326	7.95976	8.67828	6.10105	3.30035	3.86519	8.63342	12.6625
Kdm3b	14.7969	14.4241	21.8514	25.4959	34.7305	41.9618	52.4776	34.093	16.5118	17.9244	23.7047	21.6757
Efna3	2.05761	6.6681	8.27019	8.77317	22.8195	10.3162	7.28535	19.3477	10.629	10.7709	23.088	22.8415
Bdp1	1.16832	3.86808	4.5254	3.71148	3.08166	4.24438	4.13342	1.54584	2.85674	2.14778	2.69642	2.65427
Setx	4.97509	6.37153	4.50826	4.80418	8.6939	14.6409	17.5809	5.03882	4.268	3.83086	3.73107	4.60326
Rbks	1.16137	1.76001	2.15653	3.4879	3.44635	3.32145	4.09889	2.25488	1.58824	3.25542	2.6492	2.21538
Ccnf	36.4826	23.762	31.5601	22.7462	72.7892	96.686	128.598	134.669	22.4788	15.3003	28.466	26.0798
Fam76b	1.33807	2.08042	3.31956	3.04123	2.52804	3.43325	4.71622	3.10041	2.36064	2.12597	2.14508	1.82104
Atp11b	1.56143	2.73045	3.57854	3.73074	5.85043	6.86595	5.49908	4.29966	2.64013	2.43248	4.1541	3.98205
Ccdc77	3.70513	4.20517	5.95432	5.44869	11.5262	16.5007	13.0424	18.416	3.52375	3.72992	7.38575	6.11821
Nup155	3.21463	5.52592	7.16217	6.88882	7.06295	12.6469	11.2993	11.6729	5.07434	3.74994	5.21002	3.97337
Nufip2	1.25634	1.78103	1.80734	1.7916	2.22915	3.64304	4.405	1.81074	1.55269	1.61773	1.73036	1.80741
Mettl5	2.30425	4.219	8.29076	6.90502	9.05372	12.9173	8.07557	15.3864	4.81931	5.72791	5.79235	6.07103
Arih2	20.9506	19.4914	17.8366	26.1462	30.9311	72.0261	73.3757	49.2839	18.0589	19.7818	18.4716	22.5564
Atg14	4.31157	4.66278	3.32034	4.2255	7.73239	8.07107	15.0607	22.0716	4.15814	4.07736	5.09524	4.91371
Kat7	12.0022	16.4259	19.9554	21.8813	21.9658	41.2355	41.7938	44.8798	13.7358	11.41	16.732	17.9167
Pdss1	2.10416	3.97217	6.11428	3.52189	1.66678	3.00262	7.32526	4.32416	3.33598	2.04406	1.52731	1.11434
Larp4	4.07397	7.44152	8.48257	7.7896	7.81915	10.3893	14.1779	7.18184	6.536	6.5262	5.72094	6.3757
Pus10	1.48978	3.58814	6.31524	5.6051	3.01129	5.40494	5.1817	2.80033	3.16643	2.01469	2.4693	2.0161
Got1	40.1741	50.9641	60.5216	55.0736	95.5989	142.701	139.605	161.509	43.4387	45.3751	57.6817	61.7473
Atg13	12.4856	10.5691	8.76629	11.6465	18.4152	30.7179	43.3348	17.1711	10.6285	12.4327	10.2755	13.7192
Sms	1.61681	3.52515	5.83061	5.2211	3.4564	3.9538	5.60258	5.60018	2.47572	3.7597	3.29408	1.98796
Pmm1	96.1778	280.475	292.006	365.117	663.864	399.758	332.875	425.51	138.628	276.408	436.942	401.111
Snhg7	3.61108	7.35756	10.3002	14.3316	14.9649	21.1233	12.4689	28.59	5.39954	8.6708	14.4823	10.6534
Kif20b	1.9251	1.77181	2.39637	2.28681	4.32905	4.77278	6.63326	2.62108	1.32693	1.18167	1.74152	0.930174
Pwp2	16.3512	30.2764	25.0548	22.6864	26.7804	28.9464	56.2919	35.7695	16.9948	20.173	20.9783	21.8752
Snord22	63.5705	97.7022	169.058	116.018	111.442	103.837	218.421	100.299	36.4791	61.16	136.739	125.349
Ezh2	6.48185	7.6155	12.694	11.615	16.9276	21.8695	22.2559	28.0375	5.94172	5.55104	8.36566	5.05914
Dancr	1.51165	2.78084	2.06299	3.49191	3.20303	4.3397	5.19024	3.33977	0.949251	2.19685	2.37383	2.18761
Trim24	6.78929	8.68626	8.33959	11.3024	12.5795	21.7631	23.309	11.9714	7.18276	7.19625	9.24813	12.1519
Clcn6	8.41208	9.17903	13.7351	13.0078	13.3586	14.7457	28.8706	24.8871	8.9378	12.0899	9.37665	8.6205
Prx	3.59671	1.91052	7.04244	19.9004	14.4613	7.44888	12.3414	13.1199	3.8545	10.7254	13.6085	7.30963
Tmem39a	9.4204	7.05496	8.14978	11.1775	15.7614	24.8142	32.3184	21.8619	9.5725	9.8593	10.5326	10.7086
Guca1a	7.623	2.30342	1.02127	1.64576	5.9598	7.2367	26.149	10.947	4.359	3.28483	7.01724	9.08373
Tonsl	9.48072	7.16995	11.0187	7.2033	19.3666	22.0427	32.5155	32.9407	6.80809	5.25609	7.96238	5.97161
Csf2ra	4.26926	3.75945	5.06434	6.10146	8.44978	10.1263	14.6223	5.50627	4.45625	7.42424	6.14229	7.70502
Nrm	9.8012	7.6491	21.28	26.3452	37.5624	31.9599	33.5586	39.7132	13.3717	18.1229	25.3521	14.8436
Pcyt1b	1.08368	5.48608	6.83745	4.69071	5.52029	4.60525	3.70764	6.26079	3.54065	3.54104	4.85822	3.67297
Abcc5	16.0831	21.392	24.5791	34.6269	26.2687	26.9006	55.0141	31.1863	25.1392	25.4537	25.2701	28.0819
Smyd4	3.47927	3.41477	2.77642	3.01947	5.0013	6.44232	11.8937	10.6012	3.59114	3.5892	3.16952	3.63327
2810474O19Rik	1.10986	1.12705	1.06152	1.76699	2.22367	4.78	3.78367	1.19809	1.18661	1.23842	1.13113	1.35471
Fzd5	7.04824	4.64101	12.7212	12.8515	12.739	9.61573	24.0193	22.2859	3.7779	7.00695	9.49385	4.93492
Ncl	69.555	140.655	160.031	149.999	136.755	140.906	236.997	129.467	100.963	100.639	115.034	95.019
Dnajb6	8.53412	11.5328	7.95946	8.12089	16.828	21.6602	28.9671	19.7969	9.04447	9.00652	9.76715	14.7316
Dctpp1	79.4745	127.815	215.07	138.225	210.768	201.877	269.685	428.268	99.1711	96.6152	150.955	87.3533
Ccnt2	8.44751	12.049	15.8023	14.5239	17.7954	19.0462	28.6351	16.9718	9.43381	10.749	11.928	11.1275
E130308A19Rik	2.87705	4.72871	5.23023	4.62084	4.46461	6.38964	9.75074	9.73245	3.36921	3.79374	3.77887	3.19933
Gemin2	3.81292	2.73708	4.90026	4.56218	9.13205	12.6085	12.9196	14.196	2.90495	4.12094	5.1156	3.4731
Dbt	2.78241	5.46518	4.58948	3.99871	3.3256	8.61431	9.41785	9.27144	3.86055	2.79052	3.12521	2.68362
Taf1d	2.11004	4.70142	6.35198	8.52337	2.8122	9.29001	7.14162	5.38321	3.37453	3.31245	3.43964	2.64773
Fkbp3	29.8443	38.0299	55.6761	50.3401	52.1983	74.3349	101.01	126.01	41.626	35.4803	39.8795	33.7637
Smarcd1	21.5098	20.3623	36.516	43.0201	54.7239	53.4276	72.5549	101.031	18.6506	27.1934	31.3227	25.8537
Ube2t	5.72585	4.86463	8.77311	8.41823	21.9628	36.6179	19.2937	41.6231	5.19926	4.45064	10.5881	6.78619
Ifrd2	20.5863	55.0274	91.5211	49.3483	44.1356	29.9671	69.0648	50.2684	38.7531	38.0883	54.1128	34.3994
Dnajc21	8.96789	12.534	18.1084	23.3683	29.5592	29.5059	30.0825	26.4331	10.6484	18.2879	17.0063	13.2922
Tbc1d13	41.793	36.1557	44.7794	49.3266	67.692	97.0221	139.936	40.0383	42.8631	46.8923	38.8052	34.2676
Ncor1	16.0297	19.6911	30.0032	30.5046	32.2942	35.5062	53.6429	19.9007	22.2097	24.5259	26.4374	26.49
Tbc1d23	1.52952	2.14607	1.54884	2.60434	3.13588	5.40789	5.11654	4.13459	2.35476	2.20704	2.43908	2.63097
Rad51	10.428	11.2401	13.7588	11.0972	21.851	34.0337	34.8432	38.5935	8.17856	5.67606	10.0413	6.53388
Cyfip2	1.34676	1.98212	1.24439	1.42353	3.76797	8.47191	4.4962	12.3989	1.57487	1.45533	1.9205	3.48121
Arhgap32	1.58148	1.49194	1.60263	2.0216	3.35165	5.42001	5.27718	5.5192	1.64343	1.48843	1.51158	1.88156
Parg	3.3866	6.05048	6.74957	6.40644	5.30005	9.27398	11.2935	7.18819	4.97299	4.03447	4.60915	4.17971
Acadm	18.0188	21.2409	21.1699	21.4958	29.7198	41.8444	60.0777	64.7454	24.3166	20.4335	19.542	20.0482
Orc2	2.44215	3.75782	4.24591	2.72261	3.3091	5.35542	8.13527	6.52292	2.70423	1.73694	1.89088	1.96151
Atp2b4	1.00529	6.2499	5.88321	14.8179	11.1396	6.38723	3.34633	3.71633	7.53041	17.5086	19.9903	22.6676
Ltbp4	17.0548	8.83688	23.0425	33.2635	55.2495	43.3201	56.717	39.1045	16.5301	29.2543	38.8073	28.2545
Wdr89	1.42291	2.18365	2.91144	1.90851	2.23253	4.27422	4.73123	3.62665	2.06547	1.41247	2.02415	1.1485
Naa40	16.478	21.2734	32.8736	28.5741	28.1607	31.0284	54.7395	41.0682	18.5015	19.8978	22.7881	19.1958
Mcm3	52.3565	46.803	70.2653	53.2425	117.915	148.171	173.754	262.48	43.9535	33.9029	48.2008	32.4228
Tra2b	13.9097	16.9785	27.4558	28.8245	25.9096	33.3205	46.1549	26.4557	15.9788	18.6781	18.0672	13.8969
Usp54	4.02537	3.78075	3.70038	3.7883	6.02455	8.7432	13.3236	11.8684	3.1152	3.19585	3.91191	4.16874
Odf2	35.7355	37.6661	49.2515	54.888	98.5401	118.497	118.051	118.147	33.0239	40.8142	51.5516	50.9183
Rreb1	6.12257	6.39121	8.73598	9.89516	12.2842	10.238	20.2061	10.6109	9.78652	10.6777	11.0147	8.86718
Rmnd5a	2.09672	3.94761	5.85545	6.38882	5.98936	11.8352	6.90628	9.29295	2.86425	3.80447	4.76492	4.14669
Rcl1	22.4721	51.5936	50.8684	37.2515	36.5343	42.2904	74.0157	68.1158	28.3443	28.258	31.7248	30.2649
Fam117b	1.85908	13.8753	12.1988	6.65584	4.20514	4.12668	6.11783	8.87742	4.9725	4.86654	7.0195	5.50913
Rsl24d1	11.9975	21.2567	25.9678	23.2543	19.659	33.7958	39.4807	28.2303	15.2466	15.9035	15.3826	14.1116
Asxl1	11.8493	17.2952	23.9482	32.5855	25.4006	36.9213	38.9877	30.2922	14.3142	18.0751	20.4801	19.4784
Zcchc3	5.87274	2.90081	6.33355	6.24939	14.2984	14.7377	19.2864	14.9471	4.38751	4.74119	5.88405	5.69226
Aldh6a1	1.26061	2.01539	2.36666	3.95846	3.3945	5.99953	4.13935	5.61478	2.60288	2.99637	3.14007	2.86846
Cdc23	12.6513	11.7255	15.0226	14.197	17.6426	23.9639	41.5012	29.1468	11.9439	10.1578	13.1	12.5189
Slc16a6	1.19789	2.0913	1.36888	1.77007	2.49521	3.388	3.92689	5.04394	0.778608	2.32742	2.02676	2.55558
Atmin	8.36592	10.2953	10.861	9.73179	14.2969	22.0457	27.4108	42.0243	7.78342	6.90648	8.23116	8.49423
Msantd2	4.8823	3.01005	4.46755	4.28524	10.74	13.4281	15.9947	10.3056	3.36281	4.1186	5.82842	5.27212
Zswim3	2.5981	3.16547	3.54581	2.8157	6.54994	7.82218	8.4958	11.151	3.44937	1.92292	4.69371	4.33452
Pltp	12.0889	23.7007	11.5279	21.7859	57.6497	52.5659	39.5129	49.5071	20.2687	30.6408	35.154	50.4328
Nip7	13.3929	20.7919	22.0865	21.2381	20.5319	22.6366	43.7181	38.4119	13.9082	14.5912	16.5229	17.1836
Ptar1	1.89346	5.14829	4.96872	4.84027	3.87543	4.47186	6.17894	1.86055	3.34525	3.31945	4.60118	3.98144
Ubxn11	1.1918	0.839765	0.84442	2.50123	10.626	10.7246	3.88613	2.12566	0.893629	2.45965	3.44929	4.89737
Atg4d	9.92515	11.0658	15.8002	13.4114	24.1357	27.1925	32.3539	27.1882	10.238	13.2262	15.4373	14.1308
Dyrk3	14.1296	15.7957	17.3026	16.3223	27.1296	30.7624	46.0391	25.3828	11.8108	8.58475	19.1731	15.8114
Hap1	8.74905	2.80662	9.40989	14.9673	19.6314	17.9543	28.4914	55.9784	5.11972	13.7748	19.874	25.3945
Pick1	12.3243	17.1994	24.3177	23.6775	37.0625	35.2253	40.134	40.804	14.134	21.3021	28.0386	25.9669
Ska3	3.52023	3.5489	5.70153	3.61046	5.87798	13.0207	11.4629	13.7471	2.98156	1.81996	2.85589	2.13126
Mcm8	1.19852	1.67979	3.51103	3.37666	4.72417	11.0562	3.89246	3.47485	1.90193	1.58353	3.23824	2.15164
Znhit3	11.4858	14.0549	16.5008	15.275	12.0365	19.9111	37.3022	32.5363	9.83909	7.18194	10.7229	9.9782
Ciart	2.21769	3.38305	3.44908	5.35999	4.37069	3.74996	7.19471	7.21039	2.31391	3.65813	3.95621	4.54636
Nvl	10.7459	16.7672	24.2374	24.8287	24.8214	31.4283	34.8296	30.575	14.9668	13.9094	21.8637	19.4684
Sin3a	12.6667	11.8415	18.2471	19.0434	28.2041	38.8655	41.0461	48.7279	13.7792	12.8387	17.2617	15.8395
Kdm5a	1.09302	3.0516	3.68375	4.87049	2.69751	6.07329	3.53581	3.03749	2.22466	2.56582	2.9079	3.06067
Ppan	57.6628	92.7647	122.449	96.2904	102.074	108.873	186.306	118.042	69.1545	86.8404	87.4627	82.2205
Bcor	8.90237	11.6385	19.7965	24.8272	24.1821	26.5682	28.7339	12.6842	12.3328	17.3762	18.545	17.8567
Dcp2	3.07589	2.48853	4.39368	4.33978	5.29791	9.02449	9.92047	6.24396	2.79612	2.94518	3.83544	3.54963
Zfp105	2.6728	4.85174	6.99853	9.24594	4.7873	6.61336	8.61974	4.51469	3.96425	4.85918	4.95816	4.01183
Tcerg1	13.4274	21.2258	28.9606	25.8893	21.8489	28.8226	43.282	27.3779	19.5093	19.3471	19.3281	19.0586
Grik5	1.99712	3.54936	24.0639	39.3115	17.5077	10.2321	6.43177	11.252	7.166	29.1041	29.9384	27.7352
Arhgef18	14.7866	24.9251	22.1926	26.4828	31.8701	31.2133	47.6153	24.203	19.5343	24.6935	30.9706	30.6571
Zbtb43	5.07569	6.20795	5.63014	7.06286	10.8513	11.2661	16.3392	13.3081	5.56766	6.21645	8.87351	7.83389
Plagl1	2.77245	7.05079	2.40639	3.777	0.663648	0.957393	8.92354	1.91739	3.04517	3.44863	1.75275	1.65698
Chek2	4.63543	5.38571	7.12227	6.26234	10.3347	18.2549	14.9126	20.7491	5.01175	3.66251	5.78806	3.78574
Klhl11	1.78434	3.54347	3.41336	3.99377	2.934	5.68462	5.73737	4.94101	3.11692	2.90321	3.04657	3.2107
9430038I01Rik	5.39375	5.55631	7.13056	7.68542	8.22567	11.8979	17.3338	8.95582	4.12188	6.37712	4.09138	3.87771
Ireb2	1.35695	2.35028	2.37527	2.55096	2.818	5.92539	4.35101	2.76592	2.03871	1.90925	1.86957	1.8363
Gabpa	4.66038	8.05419	7.13977	6.0578	7.29681	12.9773	14.939	10.647	6.18218	4.85976	4.4726	4.10862
Morc3	6.45912	5.83522	6.84192	7.00337	12.939	20.2574	20.648	14.2505	5.9006	5.79837	7.2658	7.78646
Aars2	9.32824	9.19208	12.13	9.8115	17.8332	15.2697	29.8157	34.3543	8.55943	9.62972	9.94222	9.39675
Dtl	3.92791	4.38747	8.55257	7.4091	8.91771	15.6731	12.5516	15.2862	4.29055	3.34466	5.36045	3.93325
Mcph1	4.15391	4.96513	7.20928	6.50009	6.70405	12.1108	13.2586	12.2482	5.20488	3.89126	5.51829	5.32781
Brwd1	4.19216	5.56686	7.03859	9.95814	8.80082	15.7646	13.3768	11.6148	5.96315	6.06682	6.82398	6.63662
1810044D09Rik	1.12224	1.66596	3.37813	5.65831	4.41062	4.20146	3.57941	5.04546	0.994735	3.9696	5.042	3.0695
Wdr45	16.2988	36.8812	15.9022	23.3932	19.6681	25.2153	51.973	9.15501	17.3955	23.732	20.0973	25.5647
Zc3h8	2.53032	3.12264	3.15274	2.97755	3.89991	4.73013	8.06467	7.02048	1.74851	1.87451	2.89982	2.69321
Tmem194	1.82143	1.66374	4.1411	4.09487	5.59893	5.67953	5.80425	9.30806	1.87192	2.06607	3.9908	2.45216
Rrn3	18.4196	26.711	24.9095	25.8648	31.2702	42.9632	58.65	40.2464	20.4287	19.2147	19.2875	18.9875
Eif2s3y	1.36321	1.67146	1.68933	3.20644	2.65038	5.83524	4.33533	0.90947	2.11654	2.69816	2.3545	1.53433
Tmem38b	3.78403	6.2	7.34349	6.80803	6.14957	6.82253	12.0327	11.0304	5.74939	8.79435	6.96299	6.59529
Tst	4.82932	23.0081	39.6508	29.5011	24.1274	16.1346	15.3305	44.1329	18.3109	21.676	29.7052	17.2095
Kpna1	1.4176	2.81045	2.86005	2.77642	1.98042	6.09738	4.49409	3.57571	2.64364	1.57877	1.74144	2.14106
Crocc	4.37308	3.19545	4.73679	4.07363	10.0791	9.63143	13.8461	16.1782	3.5156	4.61987	6.7499	3.72307
Snx5	10.4887	14.6707	15.7107	11.7164	11.4336	25.2989	33.1966	22.1005	12.4463	9.98804	9.35541	8.09214
Kif15	3.10141	3.22007	6.30495	5.47016	7.89112	10.5615	9.80642	7.15637	3.20687	3.02166	4.008	1.99873
Fiz1	17.3282	20.0197	24.1456	20.5469	28.3266	31.2888	54.7453	28.4877	16.9244	18.7167	20.4374	16.7838
Clk1	4.44504	7.38925	7.93707	9.08819	9.85009	10.8047	14.041	15.0577	6.66781	5.55837	9.23386	8.79776
Gtpbp4	6.48875	13.288	14.3793	20.2213	13.1899	33.408	20.487	18.5559	9.27093	9.77503	11.1621	13.0659
Ofd1	1.31775	1.3747	1.59968	2.28301	1.94557	6.15107	4.15955	1.84541	1.2735	1.58574	1.1106	1.60692
Kifc2	1.42248	0.68648	1.51802	2.31689	3.34422	2.41541	4.48956	7.58306	1.84461	2.69201	2.78183	3.27699
Tmem243	1.21333	1.98528	3.06208	1.1134	1.58821	1.51698	3.82861	5.729	1.87737	2.32306	1.02485	2.14897
Cdc73	3.18933	6.17652	6.12495	6.15507	4.53691	7.49579	10.0407	5.57348	4.8157	3.20633	3.02451	4.31716
Nubpl	1.98882	3.15661	4.6863	4.74562	5.05306	14.4367	6.25915	9.13748	2.90573	2.45701	4.43954	3.31353
Pisd-ps3	10.0349	22.7015	12.8476	27.9441	30.0317	23.8732	31.4951	43.1953	29.3909	4.12365	14.0386	29.9416
Peli1	2.66202	3.76936	3.66427	4.68617	2.74941	7.45143	8.34423	5.48475	3.09217	2.38735	2.49599	4.20403
Nutf2-ps1	10.7583	15.955	25.6773	31.9212	29.9316	30.72	33.7204	34.4106	15.6275	17.8538	22.6456	18.5365
Ncapd3	3.20184	3.97263	8.03015	6.86692	9.21608	17.5732	10.0265	12.6977	4.43886	3.16874	5.21148	3.91639
E030011O05Rik	1.06069	4.38288	2.65473	4.93508	6.96907	4.73149	3.31996	2.35447	2.2765	4.88411	6.46349	8.16613
Amotl2	26.8687	65.0737	13.0994	40.7937	32.8456	47.9442	83.9919	21.1693	31.2295	59.5235	41.5538	95.6528
Pik3cd	2.64696	1.07028	0.951673	1.61704	4.18374	6.91552	8.2614	13.8458	2.59574	2.46164	2.8019	3.5599
Angel1	2.18844	3.049	4.2365	4.5177	6.64681	6.43799	6.8292	18.9162	2.99248	3.57338	6.56343	5.76918
Ddx3x	18.2445	34.8841	44.2362	63.9801	37.5124	73.1094	56.9124	28.3952	30.8466	41.8969	29.8602	35.111
Xndc1	5.54047	4.00033	7.81406	7.75678	14.8839	13.85	17.2826	12.6463	4.82642	5.56377	7.21069	4.75793
Paics	51.739	59.4567	84.1011	131.16	116.451	184.631	161.294	172.812	71.9797	79.989	99.4155	83.6246
Frs3	3.60451	2.39678	3.50406	3.64815	13.4107	9.61844	11.2166	20.066	3.24341	4.41874	6.54641	6.47443
Fgd1	16.2059	7.68594	7.52791	7.92527	30.8888	63.9423	50.3868	49.8286	9.75176	8.66083	8.87262	10.4118
Epha1	6.52215	15.2289	3.43494	3.22927	13.6376	11.7987	20.2641	10.8638	10.7569	6.3131	5.05816	5.75215
Hirip3	24.0477	17.5041	37.0711	29.9686	67.238	49.0506	74.6734	46.7028	17.2585	18.3111	30.2552	15.7942
Foxred2	1.60303	1.37424	4.55658	4.38887	5.49405	4.42267	4.97419	7.30461	3.51565	4.36631	7.04679	5.15883
Patz1	13.3372	24.8161	35.8639	26.9121	22.1292	26.257	41.3697	24.054	20.5269	21.3403	23.0049	18.4626
Frrs1	9.15329	25.0341	23.1678	30.8179	22.9964	20.6247	28.3507	16.0266	13.6888	16.6055	25.9703	18.7905
Kat2b	2.15216	2.37479	5.22832	7.70947	5.59541	12.3028	6.65657	5.24913	3.835	4.2713	3.93126	3.95665
2700038G22Rik	1.77312	3.32668	3.5443	2.90853	2.35732	4.77076	5.48164	3.54167	1.40504	1.43885	1.75554	1.99943
Iqgap3	10.5613	7.68519	9.67004	9.01297	22.9238	32.4572	32.6306	34.5391	7.70661	6.34478	8.5525	5.35078
Akap1	24.8633	46.1056	46.9297	39.5279	40.551	48.8413	76.8032	81.1302	30.2048	33.8566	33.5662	29.6444
Serpinb9b	3.63751	38.108	3.26779	2.77064	2.08534	3.99162	11.2255	0.200267	25.7954	10.9015	3.05271	9.00892
Pcgf5	1.35343	1.62822	1.40606	1.64598	1.7245	5.53387	4.17475	3.97331	1.44815	1.04712	2.26814	3.24883
Nat10	15.6028	26.3459	33.0148	30.1333	35.6062	39.8526	48.1219	43.9624	20.0514	20.3442	24.8292	20.147
Ngfr	1.59076	0.622479	0.135221	0.323094	1.83068	1.14002	4.90457	5.05335	0.10053	0.422757	0.538386	0.662445
Wdr77	14.8317	31.4794	33.2739	31.8247	24.8191	42.8075	45.7175	38.3279	20.9342	18.1599	19.9069	17.691
Oip5	2.02569	1.39774	3.82285	2.45907	4.87043	6.96226	6.2411	10.7806	1.83871	1.4496	2.22082	1.9935
Gga2	18.6881	23.7552	26.0806	23.9122	36.4449	57.8715	57.5519	80.7408	23.3041	21.018	22.9827	22.5971
Ssbp1	5.14807	7.73867	12.7719	13.3244	7.85779	23.0667	15.8498	24.8655	8.18002	7.1677	7.4151	6.53257
Rell1	8.69559	9.91385	12.5873	24.0982	21.3746	20.3199	26.7664	17.3183	10.2256	16.2122	25.6858	28.5497
Chd1	3.95137	7.7133	9.20509	9.37736	9.19936	12.6176	12.1598	6.67359	6.13807	6.47075	6.87791	8.381
Fkbp4	164.049	173.277	263.683	189.85	366.94	410.13	504.62	520.714	167.287	144.372	189.134	138.484
Tube1	1.08755	1.25816	2.64801	1.84551	3.09457	5.8908	3.34487	6.69865	0.797448	0.852783	1.93624	1.71557
Rundc3a	2.20491	0.518553	1.30816	5.69084	14.2498	11.9037	6.77713	7.29662	1.47454	7.23824	7.88952	6.0702
Ipmk	6.06588	6.66139	7.11624	7.58477	9.87692	12.0778	18.6429	7.31561	9.26398	14.8431	7.56438	8.01302
Tbrg4	39.1444	58.5946	71.7427	59.7653	54.6446	61.4086	120.137	67.5788	40.545	48.388	45.4555	43.328
Fam118a	4.78303	4.94466	3.41675	4.25029	4.80802	10.2061	14.6763	12.066	4.64396	3.62205	4.24535	5.68764
Phtf2	1.13102	2.27445	3.15419	3.41947	2.63078	2.74805	3.46866	3.54703	1.36194	2.18272	2.92066	2.30435
BC027231	4.16485	7.00167	6.45552	6.50134	5.65106	9.15827	12.7659	8.16347	3.98637	3.3507	4.96888	4.64193
Traip	8.39919	6.32305	9.51015	9.42762	15.033	19.3391	25.7359	25.6692	5.32183	5.13649	7.11063	6.30125
Dis3	3.95783	7.45833	9.36784	7.45518	6.25615	9.5093	12.1229	11.3204	5.66125	3.99338	4.77965	4.34764
Gnpda1	14.1801	10.391	10.6716	13.7999	21.7593	49.0259	43.4155	53.1734	13.0903	8.776	9.69975	7.70421
Wdr12	4.06732	9.78325	8.9706	7.74476	5.02489	14.0216	12.4512	12.8478	5.54024	3.19519	5.08868	4.05927
Mcm9	2.01515	1.71268	2.8016	3.82415	2.85299	4.26006	6.16889	2.20533	1.82337	2.69847	2.43029	2.15312
Mrpl47	6.09415	9.52553	14.0723	11.2422	8.06006	20.232	18.6287	19.3087	8.32415	3.74991	6.55064	4.93259
Fam102a	6.07249	8.44107	14.2544	23.4253	18.9831	12.0664	18.5624	13.3533	8.19242	18.7588	23.4401	23.9177
Plekha8	1.50856	2.32615	3.09581	2.5403	2.57978	3.55697	4.60971	7.87676	2.22386	1.76619	2.46586	2.4788
Lgr4	1.61068	8.68786	14.8632	15.1209	6.65732	10.2007	4.913	5.85273	5.87455	8.95535	10.3133	6.89038
Zfp451	3.3231	4.49661	4.54883	4.67694	5.6401	8.98361	10.1359	8.22255	3.82735	2.91155	3.22366	4.46162
Mtmr12	5.50642	8.48316	10.9973	14.2626	12.0341	15.5143	16.7921	12.3494	8.00065	10.2515	9.82691	9.72837
Cbx5	5.37289	4.93273	8.33931	10.6449	13.2041	19.731	16.3743	13.7081	5.53558	4.81915	8.08662	6.05064
Brd8	13.897	12.8984	21.4543	23.0848	33.9774	42.4399	42.345	28.3303	13.6513	13.75	18.976	16.8699
Polr3f	1.51695	2.37727	2.44732	2.5445	1.57148	3.16742	4.62067	2.03597	1.92793	1.70167	1.85168	1.56469
Myrf	1.17468	2.28953	1.46216	6.20895	27.6314	21.8067	3.57598	9.14895	2.73716	4.72325	10.0471	11.3108
Anp32a	37.189	45.134	91.4432	105.04	119.221	76.9846	113.197	131.969	49.3038	80.2769	90.1496	67.1868
Grhpr	22.7838	14.0099	17.3183	22.7574	50.4933	57.475	69.3415	164.529	17.3026	26.0643	40.2766	35.7929
Atp5sl	15.0172	11.4416	11.1238	11.5302	28.1756	24.2397	45.6753	39.9315	10.9562	12.5994	14.1477	14.7138
Cds2	12.0616	15.8034	16.1174	20.2837	18.7977	19.2667	36.6841	35.9935	14.1319	18.2688	21.2711	21.7018
Nipal3	1.09714	3.52652	5.59877	8.42843	10.8349	7.17553	3.33606	7.22301	4.85252	6.51205	13.9666	11.3537
Trim37	2.56542	5.53965	7.71105	7.19596	7.36116	9.90992	7.80057	11.5062	4.48896	4.05845	6.42115	4.7966
Gpbp1l1	11.9801	13.6237	27.652	36.8729	35.9173	38.5499	36.4051	31.7187	14.9164	20.9597	27.5204	24.4114
1700007K13Rik	15.1796	25.4373	4.8373	3.5143	21.6221	21.1669	46.1121	34.3714	11.7256	3.7778	9.87092	7.1517
Rbm38	30.4543	69.6899	66.3582	34.7285	46.1401	42.0722	92.4047	144.252	38.964	35.6256	48.7828	42.7467
F2rl1	13.8098	6.23606	17.0404	27.9519	37.2228	40.0494	41.897	22.1778	8.71138	13.5636	39.3202	37.6732
Trip12	12.8247	15.8634	13.4224	14.3748	14.1372	33.8095	38.8996	17.9809	15.5529	10.9464	11.281	13.2565
Gpn3	23.0442	34.9174	34.0854	28.0319	43.6731	44.2887	69.8959	89.104	22.5137	21.5985	32.5322	28.264
Ipo5	53.4532	75.5755	78.2903	64.22	74.3949	105.77	161.947	108.514	61.6568	48.8988	58.3392	51.251
Kctd6	4.2022	2.78912	3.02067	4.89882	4.57317	11.4813	12.7283	13.4246	3.18529	2.7545	3.19939	3.16042
Esf1	1.77871	3.45207	4.33912	5.61158	3.12761	6.24062	5.38294	2.38306	3.21471	2.55821	2.67308	2.85503
Kif24	1.28352	1.09675	2.01011	1.84848	3.82419	4.81466	3.88222	5.06192	1.19188	0.921864	1.83993	1.23505
Apex1	75.5399	92.4477	128.405	109.145	93.7587	105.019	228.324	138.137	83.313	64.6302	67.1415	53.1259
Gnl3	22.345	34.5255	40.2301	41.835	32.7967	49.889	67.4718	47.8217	26.517	27.0919	28.2289	27.5333
Arid5b	11.2949	41.444	37.7192	68.857	28.857	23.253	34.0976	11.9991	28.0362	63.9544	48.2277	45.1374
Cep68	6.64203	13.0675	21.224	20.96	20.232	20.8689	20.0355	16.6466	14.2571	15.1912	26.0195	19.2276
Prpf4	6.82012	8.86716	12.2269	11.5496	9.81989	14.811	20.5694	15.3506	8.06611	7.25581	8.2936	8.10806
Pak4	21.8806	23.5949	41.7484	30.5663	58.6915	51.3708	65.933	88.6995	26.1112	26.0103	38.1059	31.8804
Mrpl15	16.5112	24.4149	30.2958	23.4115	33.0033	41.4896	49.732	58.5555	18.9966	19.5371	23.0016	20.6858
Trip13	6.32402	5.49416	8.912	6.16312	5.58745	11.472	19.0479	13.0289	4.6722	3.02323	3.99709	3.2513
Supt16	20.7937	23.3628	36.3351	36.8555	37.2712	54.0775	62.6165	51.6778	20.5819	23.9818	26.6763	23.502
Arid2	3.49234	6.25082	10.6167	11.7396	9.85219	12.0702	10.5096	8.56657	5.81436	7.92313	8.09584	6.97581
Asf1a	1.24127	1.90316	3.29274	2.48604	1.04274	4.0185	3.7345	1.68618	1.93306	0.933282	0.736209	0.926021
Sbsn	16.0224	54.4583	54.9063	41.9893	63.8536	19.1084	48.1804	7.2152	202.729	117.943	107.354	129.247
Cdk5rap1	5.14351	5.58367	7.43628	7.17469	10.288	17.1917	15.4658	12.8935	5.33822	5.36691	7.84687	7.89675
Tex10	4.16827	4.66053	4.56037	4.51486	4.10157	12.6857	12.5313	8.85907	3.50944	1.86287	2.39143	2.79209
Mrps5	27.8751	32.5831	46.1709	34.5951	46.8848	49.2571	83.6614	109.361	27.1735	29.9264	32.4844	32.0697
Tdp2	2.83812	3.34405	5.51157	2.72049	5.68013	6.92682	8.49524	9.91919	3.26628	3.01055	3.34667	3.54363
Luc7l	15.9671	22.4602	25.9621	28.7389	33.9511	31.5631	47.7246	36.4973	16.3987	21.9536	27.1001	23.9077
Mllt4	12.3723	20.1219	24.2451	26.2788	35.0108	41.6892	36.9458	28.0288	23.2972	23.3834	24.8143	30.9966
Zwilch	6.78166	5.42671	7.93724	6.95995	12.8104	28.7093	20.2242	25.4756	5.51795	3.23915	5.83741	4.29952
Psmc3ip	11.979	8.8089	13.6731	13.8306	25.6933	31.7003	35.7013	30.1388	7.0339	8.37581	10.5541	7.64104
Esam	1.34704	1.3696	0.896141	5.24264	17.7571	9.88299	4.0142	3.18943	1.62344	4.34127	14.9842	32.6161
Lyar	33.8306	50.0305	68.7508	42.075	56.2353	59.4211	100.768	112.284	35.112	31.2493	41.6744	33.9043
Rbmx2	4.58414	5.68791	7.33902	9.60643	13.2028	17.1022	13.6511	12.0305	4.61721	5.95406	7.68062	7.35519
Ankrd28	2.92495	4.97754	4.3473	5.17246	4.24118	9.10163	8.70825	5.79722	4.98588	4.1607	5.14863	5.80447
Nup133	11.6795	12.9644	16.0732	15.2539	22.3961	28.6922	34.7712	46.2527	11.3668	10.2497	14.459	12.5709
Slc25a26	2.54258	4.98143	6.34032	6.0491	5.56751	6.17559	7.56575	7.17512	3.70305	4.47642	4.85887	4.64687
Dhx35	6.78057	8.18173	12.7635	13.449	18.08	19.2735	20.161	28.9071	8.94912	11.079	14.9217	13.7894
Nampt	1.49749	2.37689	3.50389	3.85714	4.96019	8.9086	4.45084	9.796	2.44293	3.21142	3.8621	3.28037
Papd5	3.42018	5.63105	6.54449	5.64521	4.62509	6.90359	10.1648	10.2396	5.27159	4.6676	4.33071	4.87944
2410004N09Rik	29.2482	89.4666	107.32	89.2783	117.846	145.331	86.8533	180.519	55.0215	92.8909	130.259	112.013
Fubp3	34.5249	42.0835	40.7778	39.6422	43.4573	50.3643	102.364	60.9595	38.2519	40.4574	32.9862	33.3224
Eif4ebp2	35.5624	55.6983	77.3233	62.2715	65.0817	82.6757	105.424	86.9415	55.4337	43.1034	46.9332	39.3425
Ctgf	31.3435	115.284	6.00523	37.4981	21.8288	52.5123	92.7248	10.9404	9.55703	37.3859	19.4669	57.4665
Gprasp1	3.38597	3.36251	4.0816	4.53275	8.18207	16.6269	10.009	10.6958	3.77153	3.57854	4.52723	4.85957
Cirh1a	21.9317	41.5239	37.5065	34.1291	20.5234	42.1011	64.7458	61.1704	28.8463	23.7159	23.5984	26.6497
Ubr5	15.506	26.3907	45.5543	55.1057	42.5923	54.7015	45.7676	32.1907	26.086	34.8266	30.6496	29.9482
Taf1a	3.04414	5.0662	4.81491	5.49742	6.96975	9.87969	8.98149	4.89037	3.47129	3.53525	5.04802	5.95806
Cit	4.45616	3.55129	7.1947	7.16284	12.1481	13.7799	13.1251	13.7304	3.96194	5.11974	6.49856	3.73748
Tbp	5.37236	7.53196	9.84098	8.96613	7.41448	14.6873	15.7993	12.5065	7.74481	5.49315	6.52169	6.65116
Fancl	1.82894	2.31959	3.54544	3.02191	3.9253	6.09775	5.37548	5.81587	1.69542	1.68536	1.38938	1.1081
Nop58	11.4844	19.6045	23.6018	26.9892	25.9011	36.9632	33.747	20.02	14.2281	21.5528	17.8665	16.6969
Utp15	5.45934	8.68545	9.99693	9.87416	9.90178	13.4374	16.023	12.5845	6.35971	7.20298	7.25948	7.89628
2810408A11Rik	1.02496	1.00785	3.81715	5.97682	7.51065	6.70788	3.00343	5.58761	1.57727	4.32568	7.66488	6.24254
Harbi1	2.08872	2.28268	2.6462	3.03261	5.39625	7.73437	6.11859	5.6871	2.06236	2.0938	3.49664	2.83707
Tfb1m	1.71088	2.54524	5.66542	3.31893	4.1487	9.549	5.01011	4.79288	2.95774	1.40253	3.29276	2.29395
Limk2	21.7859	41.6095	37.6187	69.5931	74.5928	61.7406	63.7934	36.7199	23.0533	49.9345	64.2959	73.5664
Chfr	12.8198	18.3945	22.3061	26.8288	29.2969	40.1123	37.5035	22.1313	14.8524	19.1085	17.1099	17.7915
Setdb1	17.5795	16.5222	27.9153	30.4705	31.5508	46.8048	51.418	28.2596	18.4432	14.9193	18.8012	17.0431
Taf1b	2.14716	3.72023	8.34747	10.788	6.14268	8.80518	6.27757	5.6424	3.64619	5.22604	5.51979	4.71643
Hmha1	2.07511	1.59388	1.28486	5.18277	29.7943	24.9293	6.059	16.2425	2.10453	3.28154	9.47502	7.30015
Lrch1	2.07916	2.95233	5.09462	7.11337	7.5974	6.20496	6.06604	7.47538	4.46202	5.668	7.80152	6.45161
Gigyf1	8.87678	7.24915	12.6642	15.0219	24.0068	23.0021	25.865	30.9823	10.119	15.2948	15.5768	15.1313
Acy1	18.3323	19.489	28.7117	29.5716	49.6262	41.4725	53.4061	63.3299	20.6684	26.6804	38.6458	31.3227
Zcwpw1	1.79605	1.14274	1.10679	1.48588	3.11628	7.06067	5.23011	7.53028	1.28377	1.30675	1.86005	2.19691
Mnd1	10.8747	6.0913	9.83129	10.9173	22.5788	29.6589	31.662	30.683	7.3392	7.41343	8.25455	7.92118
Ppm1b	14.641	13.934	14.8444	18.1392	23.6094	40.7274	42.6059	42.9059	13.6823	14.4508	18.9849	18.9614
Snx10	2.78928	6.12462	9.00318	12.643	5.57104	15.0742	8.11643	6.38566	8.34821	7.52158	7.64045	8.02321
Pdpk1	3.30405	9.65421	13.3437	13.0375	10.172	10.8458	9.60897	10.1211	8.9361	8.09082	10.1739	8.52467
Nol9	23.0852	34.795	33.0287	23.8464	28.9157	42.6225	67.1011	64.6716	23.2582	18.607	22.1602	23.2576
Wdr43	12.5365	26.991	32.4498	30.6569	26.4771	35.6081	36.4331	23.935	17.826	22.4323	22.8838	24.2428
Zfp367	1.69894	2.50608	2.82524	2.64145	3.29962	3.64738	4.93638	4.4264	2.00037	1.85878	2.41557	1.64616
BC030867	12.3697	6.48729	8.81255	5.58978	18.1789	24.5659	35.9075	36.0613	6.07563	4.45707	6.83753	4.00577
4931406P16Rik	8.59401	16.0891	10.4843	12.1023	13.0546	17.2443	24.9315	17.857	9.67424	10.6684	9.90568	13.21
Nup205	9.20194	17.0028	24.8309	19.5473	17.5063	27.4661	26.6507	37.5296	16.1359	9.4944	14.1043	8.99037
Fbxw7	3.52565	7.75553	6.81193	10.0121	8.51892	9.90958	10.2008	7.03347	4.5196	7.30954	8.56542	7.49466
Erf	36.5216	33.2389	48.2707	49.7793	65.8148	52.5327	105.507	64.5488	36.0184	46.5436	45.552	43.4811
Napepld	1.48054	1.00946	0.773513	0.846532	1.35124	1.0866	4.27545	6.55186	0.968719	0.860906	0.932904	0.585168
Egfl7	13.6213	5.40216	4.55989	4.08983	15.2188	34.1418	39.335	58.4683	8.30525	6.88021	5.66688	6.22764
Afap1l1	1.63198	1.74375	1.45949	1.08493	1.1926	2.12922	4.70857	3.63071	0.513503	0.553617	0.91863	2.296
Ddx20	6.35226	6.49458	7.04474	5.73286	4.58343	10.8542	18.3242	16.7535	5.3373	2.4441	3.30362	3.4749
Pdhb	28.7306	55.3456	59.9455	53.6573	46.6411	83.2691	82.8661	55.7325	38.7428	29.3144	31.109	27.3223
Riok2	8.20278	11.9259	10.12	13.461	11.07	17.1968	23.656	9.03689	7.55722	10.0327	9.17815	12.0026
Zfp689	1.80599	2.62334	3.11517	2.38412	3.25103	2.7659	5.20762	3.37633	1.78871	2.00704	2.07828	1.82146
Trpv2	3.32837	2.57095	0.270571	0.727495	2.08591	1.76306	9.58068	2.15287	1.81616	1.09343	1.83918	6.08185
Smc3	7.63429	7.88808	12.4848	11.1697	16.1567	23.092	21.9683	11.5007	7.61814	8.33565	8.51271	7.9472
Lypla1	5.70137	9.23322	11.2558	8.49567	10.7077	17.4353	16.3905	10.2846	9.53824	7.82822	5.85787	5.08361
Taf8	7.82252	7.93389	9.03426	10.7478	20.0323	19.0372	22.4611	28.2288	6.88296	9.73596	11.7458	10.7955
Smarca5	2.00702	2.8886	4.03313	2.57217	3.02366	4.40808	5.75796	4.665	2.82992	2.34387	2.06296	1.93844
Mrps2	21.4476	25.6594	31.1696	27.8977	29.8137	46.696	61.5227	40.4696	24.5817	21.4707	21.7848	21.7745
Mphosph6	8.8871	15.4992	16.4335	20.5294	17.5574	24.4168	25.4755	41.2024	10.7576	10.2924	14.7169	15.2606
Rtel1	15.7103	14.3767	22.6745	17.2527	21.6728	21.0105	44.9468	30.9207	13.7921	11.8465	12.2001	9.60539
Tcf20	11.8853	19.3106	17.1784	18.3242	17.2719	24.4907	33.9952	25.1978	15.3323	15.577	16.5062	17.6878
Smg7	15.3389	18.8417	25.982	27.2575	26.7313	41.7808	43.8418	31.0199	13.9998	16.1146	21.3351	20.3866
Cnnm2	6.49726	3.66543	3.1998	3.69555	7.58278	6.97339	18.5284	21.1546	3.17005	3.06335	3.6785	3.42329
Ruvbl2	102.157	155.087	191.194	137.376	247.688	220.24	291.306	415.286	115.232	112.238	158.472	121.574
Mrps31	12.8042	14.9882	19.2357	17.4763	26.7328	30.3046	36.5021	49.2539	12.9883	12.6283	14.8867	14.864
Lamc1	60.1365	73.8608	74.32	107.776	113.361	91.8202	171.135	124.891	78.126	122.877	114.781	136.12
Shprh	1.27669	2.6439	3.399	3.21118	2.94518	4.17986	3.63278	2.08422	2.25481	2.66185	2.36285	2.43789
Tubgcp5	3.08393	4.46279	5.60976	4.84163	5.08062	5.88533	8.76847	6.59982	4.52413	4.61688	4.21876	4.11282
1810032O08Rik	13.004	23.5978	27.4295	25.9688	31.4416	35.6334	36.9619	42.2487	15.3324	24.0162	26.8335	21.4525
Surf6	16.5048	32.3414	48.5183	44.6888	43.2426	41.8182	46.9003	34.657	19.3305	28.975	37.4551	30.6515
Rpf2	4.0687	7.0559	9.93465	7.11124	7.21501	10.3755	11.5433	7.62531	6.11029	4.09444	5.73622	4.94504
Bola1	27.0606	28.1227	37.5863	21.5102	33.5326	32.0262	76.6686	33.3785	28.5649	26.3522	33.4183	24.5165
Ccdc166	1.39688	1.62636	2.76665	2.58861	5.24318	2.95937	3.95446	4.06873	1.28463	1.92113	4.11	3.18384
Mybbp1a	124.75	245.175	261.664	199.051	209.932	206.465	353.121	308.235	151.097	152.972	180.584	150.826
Ulk4	1.23431	0.842804	1.14856	1.59287	5.2618	5.12869	3.49277	0.948926	0.822421	1.00131	1.39064	1.36422
Trp53inp1	2.72853	8.60151	7.54267	11.588	9.969	19.8807	7.71874	7.51423	6.24964	6.43902	9.62806	7.43813
Camkmt	1.57032	1.93163	1.98472	2.32571	2.29907	3.03432	4.4358	2.6324	1.83843	1.98735	1.96007	1.46338
Tpd52	22.1391	21.2288	9.2258	11.6603	40.5442	67.5993	62.4458	54.2351	20.6656	15.7776	18.2285	24.0478
Rrp12	16.0226	30.6727	26.7428	20.7711	26.2273	26.6926	45.1819	33.0989	17.3283	17.818	15.1139	17.3076
Nolc1	62.0531	103.571	133.354	105.136	101.539	85.6166	174.935	120.676	73.0843	80.061	81.2187	72.3757
Sars2	15.6991	14.1661	21.7545	13.6207	19.7244	20.9834	44.2453	32.0367	13.2547	13.7674	11.9058	10.046
B3gnt2	4.52311	7.48068	10.9816	19.3788	23.8587	25.2319	12.7414	9.66925	5.91019	12.4973	20.7927	24.0029
Zbtb11	2.24426	5.07591	4.70576	3.86114	3.70751	5.81123	6.32127	3.84206	3.79441	2.95164	3.22954	3.58848
Dars2	2.00049	3.82458	9.59989	6.89319	6.26967	14.8671	5.63438	8.53956	4.76214	3.31502	5.73536	4.70036
Zfp369	1.28007	2.6058	4.10842	4.0511	2.98461	3.04939	3.60376	4.29782	3.11341	2.02215	3.12567	2.76522
Arg2	1.85202	0.0727895	0	0	0.0698272	0.885371	5.21035	0.493414	0.28778	0.149771	0.0338013	0.290529
Mcl1	23.2237	30.8258	30.4817	41.3824	48.0845	78.7978	65.3272	90.8955	26.684	36.4738	31.4468	32.243
Jak3	3.53947	1.78752	3.51906	7.23418	20.1066	15.9058	9.95164	24.6856	3.99216	7.98887	13.484	13.6151
Aasdh	1.30391	1.86852	3.10048	3.21193	5.07439	5.58944	3.65977	5.96181	2.21277	2.94182	4.74522	3.85209
Dus3l	26.2002	31.1721	32.1187	24.1683	28.5622	27.681	73.5344	36.1812	23.3295	24.0781	20.9307	16.5726
Orc5	2.76357	2.50854	4.28987	4.38978	6.22162	9.06249	7.75499	10.5165	2.49648	2.4837	4.12059	3.00596
Zbtb34	3.12747	2.28348	2.62281	3.26046	5.47426	5.67222	8.77204	9.05182	2.82099	2.82884	3.36741	3.42568
Ep300	10.7921	15.6126	17.2728	17.3692	20.367	26.7611	30.2394	20.6439	15.309	14.7867	16.1442	16.6727
Ngfrap1	159.431	334.65	174.627	174.396	163.598	222.132	446.686	303.128	169.939	155.715	158.433	231.661
Pfkfb1	2.42795	1.02448	0.924318	0.848994	2.00211	6.85423	6.79002	6.31101	1.39783	0.507371	0.915389	1.53259
Rngtt	1.95379	2.70304	3.6957	4.00701	4.0842	4.82015	5.45422	3.24775	2.33933	2.90027	3.6672	2.92892
Lnx2	5.55828	9.57203	8.01429	7.50153	6.07802	5.49944	15.516	7.98734	5.799	6.88173	7.25533	7.9322
Dnaaf5	10.0972	17.8104	17.7527	12.3044	23.5205	24.1374	28.1697	24.6587	12.1225	11.4058	16.0262	14.8793
Nufip1	4.1867	5.53123	5.6005	5.11757	5.92378	9.77324	11.672	12.4289	4.38556	4.44882	4.70966	5.42597
Rpf1	7.27395	11.8088	12.8076	9.41825	9.88852	12.9372	20.2761	11.6288	9.39579	6.34335	7.38744	7.8067
H2afz	193.743	247.501	396.479	305.438	362.351	252.293	539.926	402.482	189.096	250.622	245.841	155.915
L2hgdh	1.85201	3.48179	4.2565	3.74312	3.88599	7.41342	5.15933	7.75823	3.00731	2.18532	3.2675	2.77416
Nop56	79.9373	139.275	174.865	166.503	136.604	191.409	222.562	141.737	101.155	104.702	118.688	109.513
Zscan20	1.40046	1.89536	2.85985	2.70009	2.68244	2.06037	3.89045	3.83799	1.77153	2.05965	3.60243	2.05999
Hmces	30.2728	40.8921	52.4327	50.8665	94.5281	92.8811	84.034	100.967	25.9336	29.2116	53.1518	47.882
Cbfa2t2	4.85518	4.72243	5.72776	8.66762	9.76034	16.8916	13.477	13.0535	4.83294	5.09842	5.20848	5.2098
Ears2	7.90407	8.05733	11.428	11.5289	16.2003	16.8175	21.923	13.7639	8.09132	9.05907	11.8777	9.0458
Mynn	1.62091	2.10314	2.12096	2.31915	2.42019	3.8355	4.49289	2.93606	2.16928	1.60412	1.72603	1.68395
Impa2	25.393	11.6661	20.4415	14.4211	49.5393	68.5778	70.2975	144.762	17.8209	15.2382	24.1536	20.9624
Wbscr27	2.60684	2.85575	3.39304	8.28872	10.9395	14.0574	7.21384	4.28797	3.64307	6.07455	7.85613	9.22854
Tada2a	13.0916	15.4488	18.5128	16.0375	15.3138	24.6342	36.1394	35.1482	12.1004	10.1133	12.8522	11.8423
Polr3b	8.9972	10.9096	12.9853	12.619	13.0192	14.7472	24.8367	18.0252	8.18736	7.98834	8.08603	6.50569
Cbll1	2.78944	3.69713	3.76705	3.63138	3.73918	4.57584	7.69776	5.93575	2.92189	2.5217	3.02366	3.06387
Utp18	6.32453	10.799	12.2288	10.075	9.45727	14.1536	17.3989	14.1498	7.82063	7.06318	7.07628	7.1686
Rbm27	3.20617	5.92817	5.2338	4.30906	4.32916	6.32894	8.81752	4.74147	3.9034	3.11516	3.32742	3.63033
Diap1	12.8525	15.7202	17.068	21.126	35.2549	52.4936	35.3404	31.5598	15.7462	15.2347	21.0574	24.5488
Grwd1	41.9955	68.7539	72.3168	60.1918	54.6545	67.1168	115.456	72.1979	42.4394	44.2789	45.425	45.8208
Lpcat1	19.8362	16.7243	32.962	34.0948	34.4819	38.1063	54.5064	40.1249	17.3513	16.9183	22.237	21.1692
Ccp110	2.94539	5.65211	6.60101	5.24412	6.05763	7.601	8.08108	11.8219	4.10773	3.24792	4.27668	2.94968
Wdhd1	3.75073	4.2657	8.53211	5.30081	5.11415	9.3031	10.2901	16.2089	4.10399	2.20212	3.5844	2.13968
Mlh1	3.72449	3.27087	8.61397	6.90688	10.1461	10.4941	10.2161	8.97069	4.6173	4.33748	6.10764	4.57115
Sepsecs	1.68067	2.52552	2.76241	2.99053	2.18959	4.20576	4.60911	3.01082	2.3578	1.73642	1.63822	1.75929
Cenpp	2.40054	1.56695	2.86935	3.18721	2.89353	5.39247	6.57884	7.23893	1.90079	0.840199	1.70906	1.22493
Cd2ap	1.66318	2.97727	3.44203	3.50162	3.2141	5.59346	4.55529	3.27758	2.9166	2.29278	2.373	2.71216
Bptf	10.2482	14.1594	16.2847	16.6557	14.9119	16.5789	28.066	14.7571	13.2864	13.023	12.505	11.46
Caprin2	1.98646	1.41749	3.37155	3.47292	4.10081	7.1802	5.43574	10.2347	1.91406	2.16442	2.80381	2.45395
Birc2	1.76075	1.84613	2.56853	3.26096	5.44167	7.90366	4.81609	5.06542	1.99224	2.20332	3.41296	2.4219
Ercc4	5.55674	10.089	10.7663	9.01923	8.57495	7.64478	15.1957	3.83484	6.48619	7.26601	8.59046	7.32529
Dido1	13.7834	19.466	24.0151	31.422	20.4193	26.1087	37.6783	13.974	16.563	24.1062	18.3323	17.2681
Ddi2	16.0046	17.189	19.0003	17.853	18.1528	25.0244	43.7455	37.7641	17.7579	15.8073	15.1273	17.7163
Nol11	7.01435	11.2578	12.465	10.358	9.86505	19.3325	19.1691	19.4227	8.50933	6.82818	7.57112	6.3696
Stmn1	47.183	32.5524	56.5845	46.4184	52.858	62.1887	128.939	83.4797	29.2059	31.8731	26.2673	16.9335
Impdh2	100.506	121.892	196.452	202.09	183.426	255.447	274.137	321.963	116.469	114.055	157.659	118.115
Chchd5	16.2695	14.9501	19.0805	20.3617	40.1492	33.623	44.3452	58.0034	14.9808	19.3992	34.3682	27.5384
Aebp2	24.7893	43.1264	51.1567	62.2285	61.9765	72.8664	67.4718	42.6965	46.3523	57.2645	60.5504	64.9276
Kntc1	3.25316	2.26695	5.06726	4.69879	8.98685	14.2153	8.84637	8.87521	3.18399	2.3511	3.71287	2.29765
Aldh5a1	1.12241	1.9621	2.55146	2.90062	2.49198	3.41157	3.04915	6.62979	2.73202	2.52545	3.29008	4.26327
Bag4	3.81733	4.57687	5.21214	2.71881	3.99137	6.04929	10.3563	12.6178	4.70843	2.92641	3.12154	3.00504
Ppwd1	1.13769	1.0247	1.93287	2.43054	2.40963	3.58956	3.08263	3.99404	1.24692	1.34775	1.77402	1.63555
Ogt	3.76315	6.83472	12.8669	18.3865	8.74699	20.6593	10.1905	9.38228	8.00592	7.67838	10.0931	10.0373
Arrdc3	2.11335	2.42796	3.62198	3.27275	5.43727	7.45172	5.71296	2.6135	2.82895	3.12787	5.2328	6.22065
Tefm	3.76712	5.356	6.26344	6.76609	9.84937	13.3275	10.1789	5.77937	3.91533	5.29992	5.57791	4.9815
Agrn	41.8957	8.94567	19.6708	52.8651	85.9157	80.6406	113.193	63.6713	25.1561	57.8551	83.2026	85.37
Sde2	13.5373	19.8619	20.923	28.8228	23.9025	22.8519	36.5574	26.8081	16.4038	30.9624	23.1177	22.4175
Mdc1	7.38305	7.82227	13.7904	12.4331	31.2793	38.7365	19.9332	40.437	10.6037	9.27521	14.1451	10.3682
Ccne1	44.7469	44.8637	46.5743	32.0014	47.9766	63.2494	120.719	137.954	40.4995	22.0281	29.998	30.4855
Rbm15	5.54551	8.82571	8.4923	9.01025	10.9941	16.0745	14.9578	17.6351	7.08891	7.29136	8.30612	9.23876
Thoc6	30.1317	30.3801	30.6924	25.7439	56.6291	53.9874	81.2659	74.5552	26.4691	26.1823	22.6656	21.945
Rbm12b2	1.32712	1.8906	1.35976	1.30813	2.19347	2.52231	3.57682	1.72124	1.40773	1.22965	1.6419	2.07004
Mdm4	3.41609	4.62907	10.6455	16.5372	16.7657	24.413	9.20361	11.4933	5.58614	7.32307	12.4338	8.61532
Dennd3	1.13629	0.684397	1.09762	1.36108	2.42109	3.41176	3.06077	6.63969	0.782086	1.13185	2.6594	2.54266
Dusp12	5.71542	6.25471	6.39238	3.106	4.19308	14.3647	15.3943	11.897	5.9294	2.4419	2.72963	2.89527
Supv3l1	14.9172	17.9725	23.4166	19.4792	19.6609	25.6579	40.1668	24.1429	15.5163	15.2377	17.1871	14.193
Mtcl1	12.3267	5.84008	8.88387	15.078	16.9447	15.0945	33.1667	21.9098	11.0363	19.7652	13.0203	11.46
4930526I15Rik	1.3786	2.27887	1.54131	1.57111	4.12134	6.24321	3.7088	1.10797	1.79104	2.1922	2.3442	2.7452
Smc2	1.48194	1.95918	2.82049	2.10486	1.78084	6.03742	3.98076	2.12058	1.70339	0.900446	1.04939	0.65624
Gtf3c3	2.00471	3.64159	4.50778	4.72607	3.24369	7.42576	5.38189	3.87441	3.38455	2.75582	3.21575	3.51615
Nop10	14.3864	42.3469	57.9979	43.0751	12.5692	63.5925	38.6035	66.2518	30.746	5.82	14.8018	11.4368
Mars2	4.1236	9.29574	8.07032	5.67831	4.34256	5.16934	11.0509	4.34234	5.41249	4.54552	4.76775	4.93349
Cebpzos	11.6187	9.60776	7.71856	7.47075	16.363	17.9641	31.1213	37.7006	9.29731	8.58173	10.6561	10.6579
Amd2	1.06645	2.85307	2.87069	2.56397	1.02652	3.81297	2.85601	2.04006	1.52238	0.43554	1.17578	0.887034
Psme4	4.34255	5.03481	6.05801	8.38725	9.386	15.218	11.6295	6.23435	5.29727	5.67752	6.19524	7.0768
Zfp93	1.71603	2.59151	5.65166	4.82624	4.35575	3.18266	4.59556	0.845638	2.92862	3.13123	4.4847	3.79086
Msl2	1.20614	2.20563	2.47867	2.52473	1.98984	3.61124	3.22975	2.93925	1.99876	1.71011	1.93595	1.81665
Hiat1	8.6762	15.4594	20.3104	15.9297	11.9959	18.425	23.2257	20.4532	13.3789	10.8899	11.9245	11.7896
Arrb2	9.83721	13.0966	22.5384	14.0609	18.051	21.5995	26.3334	49.7506	10.9463	11.9764	14.5169	12.6877
Clpb	14.0172	15.6281	20.602	20.4781	24.4357	27.295	37.5131	44.5244	17.0919	17.9303	20.3908	18.1814
Cdk6	4.48406	13.8731	13.5918	13.4007	13.4654	7.31593	11.9922	9.90896	11.5165	9.93047	14.2907	11.8037
Tma16	6.34706	12.8664	13.1944	13.32	11.435	11.332	16.9459	16.3823	8.7667	10.0704	8.55355	10.3261
Mtrr	7.71165	12.4119	12.5661	10.1393	10.9509	10.4304	20.589	21.6927	9.95286	9.01776	11.0262	9.05366
A730008H23Rik	12.445	14.2567	24.4409	22.4671	38.6113	32.571	33.2189	54.1719	15.8719	13.1675	22.5716	11.2944
Fpgs	29.9227	40.9867	50.0603	32.5474	56.273	58.5748	79.8678	80.8487	29.1191	26.8119	38.894	36.9398
Magoh	15.8043	20.1933	29.2513	32.2262	16.0345	51.5721	42.1749	50.474	16.6304	6.7544	12.254	11.652
Zfp518b	5.48771	6.44448	5.34097	5.48051	7.20321	9.43161	14.6437	6.86679	5.31154	3.97942	3.75202	3.48925
Ahctf1	7.56506	9.83368	9.78361	8.54932	8.10427	15.5079	20.1759	11.7017	7.18748	5.53356	7.47025	8.37344
Ddx11	7.02062	4.981	8.56875	6.10951	11.2813	13.0811	18.7172	13.4667	5.8618	4.59653	6.45442	4.78597
Dtymk	92.3913	83.9958	109.373	69.1301	81.4246	105.894	246.199	204.183	79.0791	54.4469	58.2834	43.5329
Klf3	17.2021	37.9621	46.3006	61.9974	37.179	32.6179	45.8255	25.3654	42.0067	55.9517	45.2219	38.9705
Snora43	4.38378	5.40544	15.7597	4.36419	8.11321	11.1825	11.6749	49.5654	3.3474	7.62509	3.9189	17.9672
Fig4	10.3515	19.1786	18.9907	17.9397	16.4292	18.9014	27.563	30.1857	13.8131	13.1235	14.5787	10.8348
Agk	3.99979	4.24492	6.37784	6.77535	6.93471	9.09968	10.647	11.0427	5.24037	4.47822	5.60245	4.13567
Csrp2	48.4292	54.2015	27.5308	37.3087	175.967	190.161	128.849	232.494	43.379	42.097	37.6935	39.8562
Ubqln4	42.1736	64.1319	88.05	67.6931	83.1099	93.6994	112.174	103.275	50.1775	50.6435	66.408	57.0578
Tmem107	5.54771	5.08592	10.6383	10.4434	25.1737	20.3811	14.749	26.0809	7.06738	7.44549	15.7224	13.2805
Mtmr14	10.1197	7.09224	8.50976	8.00795	19.856	24.7532	26.8959	30.6169	7.16455	6.86811	8.37051	9.73041
Fam122b	1.18254	1.92736	1.88906	1.84453	3.16452	5.98907	3.13941	3.83188	1.7193	1.04841	2.80671	4.12938
Matr3	8.60169	16.1756	23.449	26.6343	16.3524	23.8564	22.8251	13.8771	14.417	15.3601	16.1217	14.0171
Bub1b	21.5834	14.6102	30.4095	22.3692	54.6248	67.8341	57.2613	94.7066	17.0854	13.9652	25.4233	14.3334
Psip1	11.5781	15.8276	37.7963	35.6631	29.4835	39.0016	30.7089	26.0113	20.0607	20.2197	22.5854	22.3646
Lin7c	3.68332	11.4428	15.8161	20.0786	10.4808	15.0252	9.76933	6.59007	7.45776	9.77222	11.7552	10.7776
Atl2	2.83415	3.93974	4.16099	4.41677	5.91381	10.6689	7.51436	5.30503	3.54504	3.09407	3.6996	4.606
Gpbp1	2.5064	2.23042	3.21309	4.10946	4.97541	5.72933	6.64304	3.23117	2.40359	3.88641	4.00166	4.48214
Adat3	8.35586	8.60583	9.00243	7.23383	9.9629	12.1414	22.1418	15.1922	6.01626	7.48662	6.65675	7.04259
Ipo7	2.71568	5.36434	7.46908	7.09677	6.91068	9.40835	7.19567	3.20362	4.38271	6.85293	6.6343	5.93189
Sh3bp4	18.9743	11.2259	21.4587	32.4782	47.0558	47.8966	50.2603	24.6073	13.7579	23.3655	30.2649	28.4651
Mms22l	2.98847	2.78436	4.03218	3.14255	4.37045	7.82417	7.90825	10.25	2.65765	1.70213	2.39301	1.78285
Ddx10	4.90671	8.56602	9.28045	9.83172	8.26106	14.5094	12.9793	11.7837	5.72141	6.18552	6.20863	7.29063
Gan	2.69162	6.05693	6.55214	6.5891	4.90156	3.4348	7.11518	5.63167	4.76424	6.11939	6.59009	5.53521
Pold1	24.9932	19.03	35.0533	25.9862	62.6397	62.3167	66.0584	85.3963	20.9626	20.3089	32.3496	19.2715
Sgol2	3.16192	3.36262	4.36001	3.91981	10.5362	21.4502	8.35279	6.65677	2.4922	1.65059	4.89641	3.5291
Dbf4	12.6229	12.6187	15.5238	14.7678	21.2356	33.5953	33.3408	22.4603	9.20711	7.56335	9.83416	8.31861
Ahdc1	13.7308	7.80637	9.90501	11.7027	28.5715	28.0281	36.2628	23.5416	13.4736	13.0486	16.0885	15.4193
Nol6	33.2533	51.2045	48.6581	43.5412	45.0073	48.0336	87.7964	66.1988	34.5648	38.6801	34.4164	35.1809
Ddx21	39.5888	92.4748	96.1603	81.0265	56.3932	69.4609	104.473	47.6667	56.6768	58.2882	53.0685	51.2189
Pecr	6.993	10.0191	15.2494	15.9014	18.9146	29.3591	18.4356	47.039	9.77299	12.7012	21.0447	16.8303
Lims2	1.28439	3.43535	0.477556	0.43867	1.12061	0.946751	3.38545	1.79714	1.77595	1.3568	1.78047	3.82479
Jmjd7	9.82156	9.59603	14.4074	17.6255	20.1223	21.5048	25.881	15.7629	9.34083	13.7226	15.7124	13.1212
Pkp4	13.8716	28.4582	34.6878	28.8828	32.3156	27.3828	36.5271	34.8719	23.1662	21.0734	24.4849	19.9174
Fam136a	7.35453	12.2391	18.7907	13.3851	13.8136	16.5195	19.3583	12.4672	11.6096	10.6196	13.4329	13.0401
Hcn2	1.09743	0.614312	0.356164	0.717658	3.51866	5.23724	2.88678	9.67002	0.918437	1.02727	1.27597	1.91145
Pkn2	2.73094	5.75133	6.3465	5.28473	5.17704	6.85016	7.1826	5.76682	4.50307	3.38697	4.00657	4.58635
C1qbp	132.061	228.121	297.927	210.542	143.452	204.831	347.242	350.168	173.544	129.005	158.558	122.606
Polr1c	61.7974	92.6352	117.47	110.507	115.841	119.344	162.452	184.466	73.413	92.7589	116.45	96.9893
Utp20	8.8487	14.2371	12.6492	9.6844	11.0001	13.9004	23.2554	15.6363	9.53876	6.13931	7.43096	6.176
Rnaseh1	14.9861	17.2619	19.0775	18.3797	30.5569	30.9243	39.3837	24.8994	15.954	19.7374	18.8922	21.576
Nup54	7.83643	8.95849	11.3483	11.1858	13.5714	17.3364	20.5908	23.83	7.36528	7.06114	9.59623	10.0089
Noc3l	4.50613	7.24903	6.8669	5.65124	5.98823	7.74896	11.8377	6.21534	6.06098	5.38641	5.37505	5.07462
Spata13	3.03207	3.15192	10.4456	15.5928	12.0854	8.62863	7.96233	6.35173	3.6522	11.4532	15.4256	16.0421
Snrpb2	5.37597	6.72253	9.29467	10.1027	6.96973	19.0783	14.1128	13.0452	6.01639	5.97562	6.19163	5.28918
Ago2	11.2898	22.5591	21.5962	19.5443	20.6878	18.9946	29.6211	25.895	20.1972	19.8552	20.7434	18.0423
Zc3h3	3.37381	3.18362	3.12572	3.21592	5.06147	4.98357	8.84832	6.88073	2.98452	3.24081	3.60229	4.51339
Cebpz	5.27627	9.66349	10.7873	11.1422	10.7395	17.5101	13.8362	14.3505	7.22806	8.57968	9.50873	10.2868
Gm15694	1.31129	1.29188	0.800329	1.46485	1.20375	1.97769	3.43688	3.09964	0.722056	0.702596	0.317775	0.626497
Dennd6a	1.30787	1.69005	3.26995	3.26372	3.14015	3.6619	3.42494	3.68453	1.93225	2.15957	2.51983	2.50447
Pkmyt1	18.2881	12.5134	26.2769	20.02	39.6198	36.1188	47.8911	35.1849	12.384	15.6626	20.1429	12.4191
Rpl26	18.4104	32.8967	56.5607	55.9847	14.836	249.304	48.21	146.552	18.7442	10.512	16.6203	11.8419
Nucks1	8.86938	10.183	16.428	25.7141	22.0754	27.0822	23.2254	14.5768	9.0296	12.0569	13.3578	10.8618
Smyd5	35.636	46.7228	43.416	33.5754	47.9076	50.9948	93.3107	99.8768	34.6591	27.9813	37.5268	35.0426
Exosc3	14.8377	16.723	22.9114	16.1091	28.291	29.0079	38.8488	37.4303	15.595	13.3721	15.635	14.774
Pigb	3.20982	8.15745	10.9165	7.37654	6.80603	6.50798	8.39309	4.81336	7.49463	6.05684	8.22192	6.62681
Rbpms2	48.3805	26.5204	8.69712	9.58641	79.741	113.157	126.479	107.651	26.3348	14.5716	17.7099	29.1379
Spice1	2.66183	1.90103	3.73842	3.86596	8.02023	8.01728	6.95363	11.2501	2.49338	2.41902	5.49669	4.34783
Depdc5	4.38251	3.3162	5.74644	6.63725	9.11294	11.27	11.4435	14.5588	4.82205	5.1971	5.72276	5.32501
Mib2	10.1144	7.51436	9.33613	13.4948	30.4955	27.3564	26.3978	18.6837	11.1488	16.6138	18.1794	22.622
Med19	9.92481	12.4141	14.5302	12.1546	16.167	21.1299	25.9012	25.6733	10.5767	8.37007	12.093	11.7112
Lonrf1	1.06495	1.93011	1.85244	4.01075	3.88254	5.482	2.77775	6.33982	1.68058	2.44463	2.74358	2.96881
1700007L15Rik	1.08965	1.65569	1.48732	0.928256	1.56583	2.93469	2.84201	2.6456	0.738437	0.875715	1.29887	1.55337
Ctcf	11.4962	13.3708	19.432	17.8838	19.7873	24.783	29.9328	23.4904	13.1651	12.9665	13.607	11.1869
Zfp217	9.99013	10.472	23.9427	28.2187	32.0448	22.0088	25.9786	25.3757	13.9091	21.6212	31.4777	26.2448
Xab2	33.664	32.1471	39.1759	40.3091	65.0434	69.2476	87.4884	88.277	28.0546	36.3463	40.8906	42.836
Zfp1	7.8122	9.1108	10.1158	11.8384	11.747	11.5326	20.2691	16.1457	7.37796	8.32916	9.02994	7.81809
Abcb1a	1.74262	0.996749	0.485368	0.304326	1.29598	1.81958	4.52127	3.10543	1.64615	1.77673	1.30805	1.52701
2310033P09Rik	13.6409	16.6642	28.1406	18.6043	25.5669	18.5811	35.386	21.8483	17.1967	20.9644	21.058	21.6172
Pola1	1.073	1.421	3.89911	3.32679	3.33954	4.19317	2.78309	2.63641	1.9825	1.81429	2.07666	1.11864
Skiv2l2	9.95388	13.7446	17.8971	17.7973	16.4825	26.6272	25.809	16.6153	11.6226	10.8919	14.366	13.4182
Nup188	26.4113	26.5444	43.5917	38.6224	61.3934	73.36	68.3762	116.276	28.6651	30.6683	39.2313	32.2474
Gspt2	1.27132	3.03803	3.31754	2.49571	2.41045	3.25278	3.29037	3.20714	2.01687	2.003	2.40697	2.19261
Nmd3	4.45406	11.0056	9.10105	10.0882	6.14927	9.6287	11.5266	7.80255	5.87003	7.43617	5.30723	7.14699
Ptges3	12.0069	15.7938	25.03	13.4033	18.2377	25.5532	31.0447	35.8909	15.9355	11.8542	12.0173	11.378
Parp2	14.4093	10.7248	23.4716	24.2398	32.2852	35.3046	37.2335	32.1277	15.1805	16.4444	20.3955	17.5856
Gsg2	3.63167	3.61944	6.57829	3.58673	5.33721	7.32716	9.3796	7.79857	3.42727	1.78126	3.64337	2.22264
Luc7l3	7.09991	7.88518	9.95915	9.32288	8.75886	9.8007	18.3327	9.45722	7.18024	6.53808	7.46381	6.67136
Pum1	20.265	24.8022	31.2146	31.6397	35.8032	42.4831	52.3135	37.3651	26.3675	28.7231	27.7418	28.3281
Ttc27	8.79972	13.5213	16.0332	14.0779	16.4531	19.9852	22.7109	18.8729	10.2198	10.7935	11.2451	9.03222
Prune	15.7396	10.9947	12.6956	16.3891	24.5391	34.4592	40.5588	38.4882	14.6381	17.7058	15.494	19.1452
Top3b	28.6414	30.8117	33.3458	38.9089	55.8595	67.1569	73.7078	48.0957	30.0689	31.4351	40.4994	36.4244
Capn5	3.94299	4.68117	13.83	20.7736	38.1978	22.3415	10.1467	17.2114	13.6147	19.5635	41.8536	42.6449
Lrp11	4.63722	4.21164	1.62466	2.91144	12.1517	13.3041	11.9221	21.7289	4.03735	2.99214	4.11519	3.40099
Tle6	8.36445	2.78189	5.55623	8.6717	10.7491	20.5533	21.5003	32.8953	8.29121	12.1016	11.6228	13.6382
Srrm1	63.2719	61.072	81.5972	83.8949	104.804	125.843	162.611	157.885	59.8356	66.1676	78.2012	76.347
H2afv	23.4083	9.94439	19.1609	28.3263	60.231	59.9508	60.0886	75.0814	16.1539	25.2463	28.7401	22.7357
Smndc1	7.24572	10.273	10.313	12.535	8.98592	15.3843	18.5984	18.5908	7.6801	6.31361	8.46266	8.11096
Hspd1	72.2296	146.894	178.802	124.009	85.9386	111.476	185.375	123.146	106.83	84.0601	93.4751	68.1488
Ncoa4	5.08749	7.30707	5.88489	6.0217	5.92048	7.43821	13.0521	5.07665	6.89039	5.6237	6.71982	6.08255
Nsl1	4.5903	3.34616	5.61827	5.73283	11.0445	14.4494	11.7761	19.1519	3.06271	2.46808	5.68771	3.21513
Naa30	1.7171	2.48797	3.03632	1.65196	1.81312	2.91795	4.40069	3.12212	2.32565	1.75813	1.5639	1.27677
Taf5l	18.7062	27.3319	32.3185	32.3638	36.0304	48.9138	47.9166	43.36	20.7608	24.1407	25.8704	25.7445
Srsf1	18.9615	25.6003	37.0521	28.9929	27.6022	35.5089	48.5629	35.9621	24.1482	21.1656	19.676	16.8759
Setd4	4.00191	4.45519	5.59307	4.80562	7.88565	9.00302	10.2478	8.96375	2.95566	3.99186	4.85173	4.79929
Tipin	11.4243	9.71432	14.568	12.8767	14.1907	28.0142	29.2516	41.7836	9.39395	8.00609	8.12143	7.12166
Npm3-ps1	3.64881	4.90144	5.82141	4.92097	5.83725	8.65287	9.3422	12.3446	3.45746	4.82753	4.77705	3.53494
Mettl25	1.82152	1.99889	2.56398	1.82811	2.2907	2.44219	4.66255	2.30952	1.96449	1.83232	1.51637	1.26378
Rpusd4	15.2779	16.0735	21.6665	17.0946	25.7508	22.8248	39.093	39.9048	12.091	10.711	22.0496	16.9312
Ncapd2	39.1148	29.9396	62.0174	46.3768	95.9873	109.918	100.069	153.543	30.0529	27.8836	40.0868	24.9414
Trmt10c	3.73548	7.6771	6.35465	5.91354	5.59978	5.90402	9.55112	5.48981	5.12951	5.9555	5.16969	5.66039
Dffb	3.55315	5.15947	5.59845	4.81474	6.02518	4.86128	9.08178	11.1407	4.17863	3.94701	5.04555	4.16029
Stac2	1.07394	1.22714	2.46734	4.21912	11.743	8.32952	2.74383	21.1148	2.02989	3.8584	17.1892	22.5466
Stk40	14.4967	19.2315	26.8983	33.7067	30.7187	33.0268	37.0352	32.9858	15.9223	34.2493	24.7893	34.0846
Rfx7	2.63579	6.66883	8.26246	5.58786	3.76915	4.12452	6.73208	4.98952	5.29328	3.68135	4.28023	2.95484
Dnttip2	9.23612	14.096	15.716	14.2493	11.2817	18.799	23.5847	12.1988	11.3439	10.4154	10.2412	10.466
Bcat1	33.709	36.1849	40.6844	60.5506	46.5387	36.2729	85.9512	71.4853	27.8113	41.9551	58.1649	52.1346
4930432K21Rik	1.65033	0.652022	0.381725	1.36241	4.80399	11.3945	4.20761	1.99161	0.90748	0.963012	1.37064	1.70782
Uri1	8.99745	9.94789	10.5381	9.60918	13.4082	30.2596	22.9206	19.395	9.60332	8.64285	7.79804	7.74534
Appbp2	6.26033	9.60668	8.70311	8.82556	8.17976	12.6832	15.9445	14.3771	7.14208	6.0545	6.93508	8.05614
Chd1l	7.25777	11.2349	17.1417	13.9623	13.98	15.1384	18.4786	32.2817	9.41772	9.73315	12.5747	8.94501
Fxr1	19.1726	26.6364	30.3524	41.328	38.4791	61.9398	48.8042	51.6899	23.0169	25.3582	30.088	28.534
Ccdc115	11.255	16.1982	18.1745	16.9469	20.4041	19.0797	28.6487	22.4748	10.5152	12.352	14.6377	13.4169
Fam179b	1.37423	2.76438	2.58562	2.17626	2.07442	3.39576	3.49794	1.09328	2.38364	1.65114	2.07676	2.00267
Dhx37	18.0496	30.3452	30.4107	22.3996	23.6736	23.9447	45.9347	23.9479	22.518	21.396	20.1341	21.4134
Gtf3c2	21.7043	20.8711	32.2783	30.1613	32.1969	40.9534	55.2238	34.9754	23.1125	23.5254	25.2844	22.2654
Rfwd3	4.9318	5.25461	6.23625	5.44703	4.64948	10.0232	12.5468	18.7865	5.29188	2.61595	4.50246	4.08534
Sp2	10.2127	13.714	21.5807	18.517	21.6764	19.4531	25.9683	41.5168	11.6705	13.0729	15.5686	11.0685
Tchh	1.90114	1.037	0.402572	1.20554	3.9363	2.29853	4.83311	0.0547029	1.43227	1.81234	2.91722	5.08283
Cdc25a	15.6862	18.3052	20.5128	14.6062	21.0064	31.2637	39.8681	49.804	12.3949	10.3313	13.9826	14.3225
Adal	1.22874	1.33918	2.23449	1.87018	1.61311	1.25298	3.11981	2.35903	1.49888	1.82406	1.60117	0.67523
Tinf2	16.428	14.1583	20.6253	19.2738	26.6561	36.9291	41.6912	32.1925	16.5783	15.171	18.05	18.8368
Nup107	19.0318	23.1098	34.0267	25.2863	29.0772	45.0353	48.2947	50.8951	19.1618	15.0307	19.9998	17.1372
Gjc1	15.2077	2.94468	3.02132	1.77659	11.3729	26.5621	38.5673	23.8926	5.37029	2.7115	1.62666	1.93078
Tmco6	4.7155	3.30158	7.51417	8.42902	17.1931	16.8565	11.9482	19.9626	6.38429	6.5507	11.6373	10.0152
Tex2	6.07704	5.12251	4.87084	5.97341	7.95228	9.91898	15.3819	13.2901	8.07895	7.12917	7.19346	7.99664
Zc3hc1	21.1552	24.7006	27.7916	29.128	34.5419	49.0461	53.5139	81.8257	20.0554	20.9856	22.3803	22.7364
Shroom1	3.27136	2.14648	0.565427	0.758269	1.75683	1.35935	8.26781	0.214501	2.04544	1.514	1.85264	4.48807
Tbc1d25	9.18197	9.20026	10.5118	10.651	11.9803	16.4995	23.1925	11.0106	8.20334	7.30445	9.49247	10.312
Pdcd2l	19.2279	18.4053	20.8571	18.8783	32.8958	37.7156	48.5499	54.0149	16.2323	17.7987	20.1215	19.4279
Zfp661	1.06228	1.47742	3.0963	3.02655	3.32123	2.08369	2.67642	3.61274	1.73586	1.72258	3.68821	3.0665
Aspm	1.55093	1.62345	2.49991	2.123	3.98717	6.39008	3.90752	1.65945	1.52601	1.11654	2.04036	1.29464
Nfyb	7.45876	7.44642	8.64511	10.1743	18.7534	21.0608	18.7844	24.1724	7.09689	7.63741	10.1022	8.93613
Acp5	8.68375	3.89055	3.46553	13.5318	53.139	40.0237	21.8574	50.4359	6.56117	10.046	18.9058	30.024
Pex11a	2.60447	2.36892	3.56498	5.12921	5.72748	5.84985	6.55522	8.07987	5.78036	6.71089	6.36921	9.00808
0610030E20Rik	1.19305	1.66089	2.34496	2.64	2.86915	4.09348	3.00279	3.04683	1.43241	1.33149	2.88311	2.64476
Uspl1	9.24378	10.9159	11.7722	12.8033	12.7833	17.5904	23.2644	17.8081	9.17381	8.77526	10.7902	10.7089
Dimt1	3.86469	6.25128	7.51929	6.21737	7.09229	7.78454	9.7259	8.72466	5.58489	5.1065	6.17182	6.4728
Mmachc	4.66679	7.98643	10.6721	9.67994	9.7013	12.3262	11.7377	10.2329	6.8081	5.51429	8.86468	7.06891
Dcp1a	6.98176	7.97146	9.38529	10.6398	13.8845	14.1685	17.5577	19.7996	7.46615	9.14493	15.9195	11.5143
Acsf2	2.57229	0.766952	0.793365	1.71348	2.11493	2.77832	6.46821	38.4695	1.87906	2.7603	3.24748	3.04627
Nfx1	16.6633	24.2348	27.8501	29.0612	26.1672	32.7815	41.8838	37.1135	20.4147	21.6103	24.9017	23.8964
Epha2	34.5077	88.0492	43.2729	75.2865	158.342	99.1862	86.706	56.1011	44.7276	59.2416	160.161	161.393
Ttll4	8.01428	17.8469	22.2611	19.2794	18.2255	14.6046	20.132	17.745	10.898	11.6531	14.9139	13.5837
Paxip1	9.07735	9.78503	16.4146	12.6408	11.4304	16.4217	22.801	20.0386	9.52816	8.95381	8.44974	7.04329
Apoa2	8.23295	11.886	24.2676	18.4651	25.7356	24.0756	20.6689	0.1231	8.98831	8.59898	13.2077	4.66453
Nthl1	11.9609	9.53463	9.44289	10.0655	23.1158	23.5419	30.0152	45.1909	9.47162	12.1988	15.9173	14.7804
Hcfc1	40.8483	53.9392	74.0657	55.1378	67.5204	67.1554	102.414	75.5946	50.6375	45.7318	52.2949	43.6992
Nsd1	11.9566	13.2251	16.1927	17.7856	15.6458	20.2171	29.9573	12.1308	12.5996	12.6168	12.6386	12.7595
Prkci	8.00103	14.9802	11.7911	16.3354	20.0755	23.557	20.0226	26.7198	12.935	11.7282	13.6263	15.2285
Rnmt	4.13113	6.85071	6.90848	8.44251	9.46361	13.561	10.3337	11.1834	4.94471	5.77633	6.03347	6.78768
Rbbp5	6.87255	6.7269	8.57537	8.61356	13.3301	15.5309	17.1716	19.6838	7.08004	6.39677	9.24296	7.06543
Fsd1	3.87993	2.74853	3.03299	2.5853	7.60371	8.31557	9.69385	22.5907	2.89377	2.73029	3.26606	4.1692
Pcmtd1	1.19627	1.57378	1.42903	3.19578	4.6114	7.13467	2.98603	2.05924	1.93463	1.45445	1.92225	2.26997
Pdcd11	23.4027	41.0792	46.7762	40.2457	36.1579	36.3277	58.403	50.2796	29.0701	34.0006	33.4812	33.2477
Npat	1.23771	1.2131	1.48046	1.56761	2.0435	2.88075	3.08843	1.72402	1.35536	1.35604	1.18501	1.45587
Xpnpep3	1.75028	3.29897	4.26455	3.29535	3.2575	3.84875	4.3674	4.40356	3.51889	2.41117	2.98835	2.99976
Lemd3	1.97098	3.42302	3.335	3.23521	3.07913	4.80364	4.91597	4.29734	2.67821	2.59976	2.86104	2.78125
Aqr	11.1604	16.5587	20.3668	16.9335	19.5172	28.5427	27.8281	26.1903	13.5848	12.881	12.78	11.4964
Cenpo	2.02862	1.9956	2.29841	2.0627	3.48897	4.97156	5.05688	5.13167	1.78303	1.49175	2.27957	1.95496
Tmem198	1.55492	1.32723	1.28342	1.63422	2.14748	2.74467	3.87318	0.502918	1.37616	1.88711	0.840137	0.563811
Fancg	4.54866	7.45299	9.85589	7.55342	10.149	8.59239	11.3294	8.69109	6.58132	7.12943	9.22293	6.91456
Fam221a	1.21939	0.369586	0.155544	0.42585	2.26055	3.34085	3.03583	4.66329	0.459134	0.438784	0.601301	0.906641
Slc45a3	1.57127	1.08214	0.959125	1.91433	3.39477	5.14567	3.90756	4.73003	1.1535	1.12517	3.04075	4.61649
Polr2b	11.0811	18.0153	19.8905	19.6007	13.8892	26.6826	27.5553	33.548	13.4823	9.44677	11.9696	10.6076
Gnl3l	10.2203	16.5463	16.8528	17.1641	17.9313	27.9607	25.4033	28.7303	14.1186	11.4282	14.8755	12.7203
H2afx	101.501	105.519	139.565	63.1769	134.389	137.801	252.277	483.285	82.661	50.9755	55.4508	41.2688
Irak3	1.90046	5.76619	20.4355	39.516	16.2383	10.4187	4.72308	2.12752	9.03369	21.992	25.1312	25.2861
Pa2g4	83.5297	156.617	170.659	151.514	112.79	154.153	207.552	190.272	102.402	86.0859	116.46	88.349
Nfkbid	2.26944	1.568	2.38316	2.42287	1.97045	2.85548	5.63765	3.92556	1.83877	1.37657	2.32164	2.41905
Pex10	5.21791	6.44389	9.81397	10.0578	10.983	9.72609	12.9612	15.8463	7.66444	7.88883	10.5765	8.35156
Anapc15	38.5903	34.7221	30.9686	27.8981	41.6748	50.1903	95.853	84.0615	24.4912	19.8079	22.1719	21.6085
Mcm4	28.7265	23.5359	34.0666	25.0654	38.2353	56.7508	71.3118	84.9123	26.363	16.3436	20.2566	15.6935
March7	5.688	7.12851	7.0999	9.19924	9.61543	13.346	14.1187	7.24873	6.77548	8.65351	7.16596	7.9249
Rprd1b	6.41198	7.72735	9.50285	9.53041	8.82104	9.81561	15.9026	12.5079	7.91858	7.10763	8.2805	8.05905
Sub1	12.341	14.1857	15.4538	19.8366	25.8465	29.8029	30.5549	32.0681	11.5098	14.0192	16.2233	15.8818
Apobec3	16.8513	16.6875	25.8733	20.7284	56.0875	76.4048	41.714	54.0993	20.5738	16.8258	21.9431	20.937
Nusap1	5.219	5.56646	13.4163	11.1511	22.5128	25.2559	12.9167	17.6188	6.26419	5.51233	12.0817	6.26056
Zbtb9	4.62544	5.03077	6.06704	6.84821	8.3058	9.3161	11.4476	6.54604	5.14549	5.00269	6.69681	6.91057
Mief1	8.37209	11.6655	14.2568	14.7265	13.4675	16.0149	20.7171	16.4682	10.364	11.4616	11.4343	11.4079
Zkscan5	5.68258	6.56104	6.16993	9.02888	10.2018	9.57223	14.0483	17.852	5.11654	8.04975	8.47707	8.80494
Hnrnph3	8.63585	5.52106	9.58345	14.8534	24.9157	30.1744	21.3166	17.9718	7.75007	12.0994	14.6572	15.1015
Agtrap	13.2777	6.16391	14.6802	29.3021	28.5279	32.8759	32.7604	25.6482	15.1598	29.1851	28.5057	29.8771
Gemin4	14.9169	18.5008	23.1036	17.4907	18.7404	23.6272	36.7217	21.9571	16.912	12.4444	17.2153	13.3653
Rnf168	2.88249	2.96194	5.00968	5.10785	6.64757	9.53549	7.09417	5.01703	4.39858	3.20659	4.83546	3.80977
Gpn1	21.2363	20.7195	23.8115	20.8341	39.2013	47.2044	52.228	43.4461	17.1597	16.4029	21.6495	18.4869
Pex1	2.55128	3.92963	4.88013	5.12	4.02604	4.99696	6.27318	6.34113	3.31328	3.67268	3.57748	2.99435
Adss	12.585	19.5339	16.1479	12.8483	13.1274	17.5139	30.9282	18.464	16.9558	14.0257	12.9958	14.8301
Abcb6	6.99304	23.507	40.927	46.1467	18.4615	15.9336	17.1666	20.5618	17.5838	33.5513	24.6285	21.5126
Rev1	5.68332	8.82564	12.3599	14.2236	10.1162	19.2282	13.9445	13.4009	7.20229	6.26899	9.24628	7.76261
Rabggtb	29.3235	49.1362	61.655	64.9506	41.697	77.8339	71.9303	76.8609	36.8512	28.9587	40.6983	41.9896
Chpt1	2.20961	2.34486	3.05023	4.12422	2.86825	4.53549	5.41839	4.2904	3.94753	4.55967	2.94002	4.45561
Cacybp	8.84674	17.5423	23.3302	11.8921	10.8966	17.4705	21.6597	16.8966	12.7915	10.8095	9.13674	7.10125
Armc10	5.7352	6.11027	8.17348	7.65962	7.03568	13.1234	14.0412	17.8657	5.77769	5.06202	6.14714	6.30552
Ttk	4.76636	3.25319	6.21585	4.60172	8.40679	12.4817	11.6688	13.2007	3.5891	2.38762	3.05694	2.34141
Nudt1	20.46	18.7504	27.3036	31.3621	40.4477	31.9454	50.0638	35.8579	20.973	25.8802	30.4385	23.5996
Als2	7.2358	7.39153	4.61179	7.03933	11.4949	13.7774	17.7018	20.7729	6.83988	6.94798	6.08551	7.1227
Rnf111	7.79035	10.062	8.77984	9.15768	7.78657	11.0769	19.0578	10.0048	8.72969	8.30456	7.63965	9.48581
Ermard	2.76428	2.57845	8.52916	11.8306	10.449	7.74139	6.75697	3.05695	3.8727	7.2971	8.38057	7.07334
Oxsr1	12.6816	21.0567	19.1916	16.9014	15.3364	22.5169	30.9849	28.0023	16.0614	13.8906	15.6408	13.6264
Polr2e	150.616	185.901	244.948	265.357	352.502	325.252	367.784	442.261	158.122	229.915	279.016	258.2
Usp11	6.69736	4.848	7.58731	11.1814	14.8453	23.0641	16.3526	26.0039	6.03736	9.39545	11.2324	9.20808
Skp2	7.12065	7.7865	13.0175	10.1214	13.6741	16.826	17.386	16.168	6.81287	5.54484	7.96703	4.76263
Sephs2	23.7095	27.6821	33.7429	31.4121	42.4243	55.235	57.8571	60.6613	21.9764	22.502	21.8873	24.3611
Nsmce4a	22.0177	16.3386	29.269	28.719	37.1067	50.3986	53.7238	49.5473	16.995	19.7139	25.0607	22.0195
Pop1	6.99699	12.3898	11.8423	8.34258	6.8237	7.42817	17.0583	20.1629	6.95693	5.94266	5.31642	3.40092
Cdc42se2	13.1762	19.1202	22.3279	27.9478	18.5052	22.5171	32.1101	48.3099	16.994	20.9694	19.977	18.5906
Chka	9.58273	6.07834	4.29069	5.60404	14.4879	25.4461	23.3302	27.9238	5.42553	4.96937	4.78358	7.22636
Zmym4	3.51728	3.00187	3.57269	4.57482	4.77723	6.97255	8.55414	4.96288	3.26261	3.50938	3.7185	4.0767
Trmt10b	2.52305	1.95045	2.96211	3.62017	3.77199	7.19458	6.13576	6.65536	2.75835	2.73401	3.60658	3.52973
Pole2	3.06252	2.7835	5.36231	4.0119	5.52032	8.6197	7.44664	16.3601	2.54572	1.90318	2.4647	1.48725
Usp1	5.16017	6.70486	14.6191	10.2763	6.49208	9.43024	12.5344	7.38573	7.49672	6.48275	6.0209	4.0614
Zfp74	1.60603	3.1768	7.20808	6.84132	4.96347	4.21475	3.90073	2.20627	3.29308	3.56655	5.74135	3.20329
Med17	7.856	11.7388	11.9694	10.6953	10.883	14.171	19.0759	16.2963	9.27372	8.40356	8.365	9.24657
Cul2	2.87566	2.42434	2.99672	2.38863	3.72726	5.64809	6.98144	6.37666	2.82543	2.00992	2.40625	2.71958
Dhx9	9.28206	11.4338	16.2099	27.9824	15.1538	17.8195	22.5334	12.3243	11.3019	18.803	11.2331	9.40804
Otud4	5.30842	8.909	7.9873	7.89242	7.99767	13.6525	12.8744	7.76297	5.79529	5.19062	5.98317	6.73943
Fam46b	2.57325	9.35862	5.06395	5.39363	7.39027	5.268	6.23438	4.36943	9.15021	7.33964	9.27463	11.1171
Vash1	1.70248	0.639252	0.872642	1.25045	1.85238	2.45126	4.1245	6.95113	0.552551	1.25527	1.31361	1.21253
Rbm14	31.9899	30.575	54.8036	33.9868	47.5549	40.2326	77.4922	67.4194	31.0765	29.7592	32.9848	23.8407
Reep1	1.17852	2.72202	4.38415	5.63995	5.14551	6.16983	2.8548	6.02081	2.69614	3.6753	4.56165	5.44828
Rbm39	10.7137	12.8598	20.3085	19.5137	17.2413	28.6839	25.9464	21.4457	16.2307	14.3222	15.5105	12.649
Alkbh7	12.5137	10.9151	11.2512	8.86783	21.8951	26.6269	30.302	36.859	12.4015	9.20648	9.23579	9.41785
Abca1	1.09749	12.3631	23.1645	27.1153	13.9421	3.71717	2.65624	0.433726	18.3795	23.1659	34.4298	27.6381
BC024978	5.57013	5.93793	5.95887	5.36214	6.72756	7.39906	13.4502	5.92808	5.43589	6.14207	5.1833	5.17903
Rnf44	45.7694	43.9371	41.8459	43.2846	63.3524	66.8944	110.512	83.2783	40.992	46.4102	43.1715	47.5475
Adam23	11.7191	21.3147	57.6717	99.0997	86.2351	61.2746	28.2894	28.611	20.5837	46.1357	92.7024	83.2928
2410006H16Rik	190.39	373.517	562.49	705.553	753.918	598.426	459.565	751.211	325.907	689.644	870.751	803.952
1190007I07Rik	8.78599	8.41494	12.8893	9.34079	14.6766	21.0231	21.2028	31.9019	9.86206	10.4973	10.4356	10.4074
Kmt2b	17.2022	18.9651	26.2729	24.1864	32.4578	32.6568	41.5037	28.3077	17.9846	20.7027	24.4497	26.0754
Sema3b	1.89427	1.94872	8.97806	19.9851	11.9169	3.78124	4.56903	1.39426	6.70421	17.4523	28.3977	25.0865
Trub2	7.5999	7.94464	10.2834	10.1861	10.2883	11.8855	18.3298	8.89847	7.66249	8.35973	7.4976	7.72825
Tmppe	6.03004	5.58107	5.01986	4.72277	4.55214	4.11069	14.5409	9.0828	5.36777	4.14938	4.47272	4.93347
Rnf2	6.52268	6.39369	9.24891	10.2672	9.76035	13.9415	15.7252	11.7306	7.19449	6.07689	8.5462	8.25007
Rarg	53.0268	32.5097	39.7895	35.0018	76.9519	53.3628	127.82	95.9774	60.8962	53.936	56.7558	51.7944
Rfc1	12.4858	15.1023	24.9047	24.1844	27.4759	33.6749	30.0746	30.932	15.9756	13.5723	19.7828	16.0303
Nle1	19.5678	36.0694	44.4312	31.4388	32.7882	24.1102	47.1175	42.69	24.678	27.6268	26.8519	21.1396
Gemin6	11.6368	15.1307	20.6528	14.118	17.7576	21.5151	28.0189	29.1499	12.6122	8.92552	14.0727	10.5454
Gtf2h4	21.4586	21.6531	28.1929	24.916	40.3346	33.9716	51.6476	54.2237	20.6415	23.2034	30.5225	26.3471
Nrde2	8.17499	8.17661	7.39181	8.36409	8.31498	10.0569	19.6737	15.5659	6.56449	6.12956	5.59034	5.74431
Ttc39b	3.07504	2.23309	1.87207	2.93038	3.67991	7.19658	7.39513	2.88006	3.01354	3.24477	2.22239	3.50503
Syne2	1.77731	9.27593	29.2697	37.3949	30.0429	14.9295	4.27341	2.78916	12.993	22.3679	34.5469	25.3415
Nhp2	133.26	225.626	252.873	200.83	238.864	220.823	320.401	247.55	137.453	167.228	172.343	148.009
3010026O09Rik	6.94171	3.82394	7.02173	9.27795	17.1848	18.4189	16.6855	38.4396	6.30973	7.335	9.44425	7.63687
Pfkp	17.3633	53.2076	38.4332	51.0449	104.358	87.0154	41.7216	156.13	22.0706	35.3912	89.7481	101.335
Unkl	1.95731	1.89523	2.0074	1.86957	3.038	2.87718	4.70257	3.98846	2.29715	2.48953	3.05338	3.38473
Coa7	7.40864	7.34723	7.346	8.28181	8.73663	10.5285	17.788	8.24749	5.54439	5.49446	5.71826	5.07893
Ptcd3	7.34573	11.2676	14.0104	14.5361	7.14532	19.1261	17.6303	17.4544	9.75138	6.0683	6.9538	6.30245
Wdr74	58.6857	84.7139	95.9257	86.8083	90.5877	89.0541	140.846	118.68	57.8495	68.7072	72.8492	71.6497
Rad1	4.09528	6.7588	8.78764	6.5347	11.9665	16.87	9.8267	14.7266	5.95427	4.13585	8.10703	6.09684
Abhd11os	2.55542	1.15438	2.89926	12.2071	22.3084	14.8544	6.12923	10.1969	2.96806	11.8387	22.4475	33.1851
Mettl16	8.18751	9.7473	11.4191	8.38408	12.1958	8.73917	19.6369	17.0126	9.16958	7.29098	9.73022	6.85665
Sync	1.79819	1.56094	0.155476	0.356895	1.70724	4.83874	4.3096	1.06106	1.46452	1.33102	0.837846	2.43164
Slc7a5	45.4206	79.3535	86.6945	113.328	64.9371	105.467	108.801	117.254	49.5261	69.8965	49.0846	42.0027
Arhgef3	2.62365	2.36446	4.01967	6.52799	7.7853	9.15384	6.28223	5.87875	3.27522	4.31601	7.76267	9.87902
Tada3	40.4499	26.027	27.4304	24.6291	38.063	40.2731	96.8235	63.8727	30.1226	29.0271	32.3477	35.0916
Tsacc	2.27949	1.40958	1.53457	2.612	5.15712	8.89102	5.45252	5.53981	1.68355	2.5906	1.8378	1.27514
Zfp868	2.16062	2.26933	2.95617	4.65832	3.14901	4.46513	5.16736	3.11573	2.1069	2.686	2.30998	2.46282
Mcmbp	12.6368	14.6868	20.1471	16.0071	22.1824	25.915	30.2072	48.7051	14.1629	11.9089	16.0973	14.6332
Mphosph8	4.33609	3.80628	5.0265	6.07648	10.4242	13.8026	10.3625	7.13906	3.97433	4.72616	5.80527	5.62333
Gtf2h1	17.4925	25.9828	21.1131	24.3907	20.9074	28.4619	41.788	26.5981	16.2455	17.9007	17.0683	17.0899
Fem1c	2.17517	2.5861	2.14824	2.70889	3.66994	4.68536	5.19578	3.1247	2.16709	2.04184	2.42154	2.32941
Arl15	3.03599	3.14168	3.38623	4.73688	5.99995	7.51176	7.24676	4.60488	4.18451	2.67148	3.69609	2.73996
Nelfa	25.793	23.7334	35.0967	26.5449	47.4371	50.5661	61.484	91.1252	22.7165	23.5288	27.1638	24.0323
Pak1ip1	30.5982	41.348	36.3552	39.4204	33.4066	48.9622	72.9078	53.7694	31.936	28.9631	29.7294	32.1598
Vkorc1l1	1.91355	2.31111	3.69351	4.18247	2.53477	7.96522	4.55647	6.11705	2.47464	1.8042	2.47125	2.06371
Armc8	3.33747	2.57792	3.18834	4.38211	4.8551	8.32921	7.94462	7.7427	3.08307	3.44704	2.9634	3.86894
Tfam	3.30217	3.42508	4.75083	5.31644	5.27511	8.52332	7.86025	5.21762	3.28518	4.45209	4.06621	3.11201
Tsr1	18.816	28.3399	27.0334	30.3917	20.9732	37.4683	44.7871	31.4314	19.7342	18.7959	19.8211	19.4053
Sun1	26.3949	33.2217	51.558	59.1276	73.4961	73.6423	62.7979	91.1474	34.0852	50.366	62.1602	55.8843
Spns1	37.6264	41.5293	35.7203	32.1899	50.3194	44.884	89.5155	54.6137	29.2366	33.1843	28.7284	26.4747
Celf5	1.97372	3.09391	0.911917	1.21792	6.0379	6.37138	4.69494	9.07156	2.48221	1.22934	2.06305	2.07365
Lrrc56	1.17555	1.20075	1.69501	1.7558	6.53203	3.79698	2.79563	3.38452	1.39978	1.71438	3.07233	2.40607
Bbs2	2.86502	2.84002	4.48619	4.49379	4.99821	4.77792	6.81121	9.97509	3.48093	3.57557	4.68723	4.39237
Poglut1	8.99937	11.3994	14.1009	13.2248	9.20669	13.1183	21.3854	8.76116	11.1797	9.0508	9.65511	7.02975
Wibg	44.6582	28.4338	38.1761	43.996	67.6992	66.2199	106.122	63.4981	30.8778	34.8786	39.4738	40.5081
Foxo4	16.2017	13.9686	62.5559	67.6016	65.349	49.0729	38.4687	21.396	20.3914	37.6705	77.7107	83.5977
Plekhm3	2.06312	2.57441	2.93647	4.08253	3.49619	4.61892	4.89136	1.62212	2.38344	2.6638	3.05636	4.0461
Twistnb	1.13869	2.37139	2.52365	1.8583	1.70522	1.67577	2.69904	2.76215	1.67251	1.80995	1.19904	1.16076
Atp6v1b2	30.3366	46.9888	36.9628	46.8212	32.7376	55.2639	71.8829	72.7438	39.3529	35.3078	28.7495	33.5709
Hmmr	5.45681	4.93541	8.45319	6.12544	10.257	22.683	12.9254	12.9813	5.36218	2.53057	4.87557	3.17617
Ggnbp1	1.91511	1.98127	2.65262	3.60542	5.16801	5.87823	4.53566	9.4041	2.04869	3.83633	4.32845	2.52334
Gatad2a	53.4478	55.3824	54.7882	49.6231	56.4589	64.2034	126.554	94.0402	48.1246	46.5548	40.4072	49.0351
Clcn2	7.12183	8.22817	13.314	18.8695	27.0022	14.3953	16.8561	16.5621	9.38062	14.4815	21.4336	21.8382
Noc4l	38.5677	57.074	69.7404	49.8272	46.3049	47.8317	91.275	65.5151	44.2974	45.8582	48.9087	49.336
Wdr3	9.3819	22.5143	23.3701	21.4684	15.7753	22.5572	22.201	18.4887	12.9831	10.8433	14.8723	12.1191
Akap8	25.9547	31.4792	37.187	38.2123	36.2318	36.6811	61.4077	37.5137	26.812	30.974	29.0292	29.3607
Wdr75	4.09401	6.87827	8.86265	7.12369	6.37909	12.4203	9.68136	8.82915	5.71286	4.8904	4.56328	4.28428
Rpl39l	15.5101	10.4608	6.27427	7.01769	6.72101	8.76773	36.6643	38.857	14.0601	11.6787	6.11053	6.64574
Utp6	12.7244	16.6335	17.1651	14.5261	15.3978	22.9775	30.0741	21.278	12.5949	11.0417	13.5917	13.5289
Kifc3	17.7942	28.6252	37.4988	39.6536	62.2828	37.619	42.0502	17.9369	17.0357	36.105	59.7487	55.0638
Mphosph10	8.44729	14.1941	16.8318	17.0677	12.4981	16.968	19.9606	12.4031	10.2974	11.067	10.6227	11.6968
Rrp9	53.7649	103.446	103.78	68.2116	92.1262	82.2994	126.938	119.314	59.0354	57.9664	68.5158	54.4398
Rhof	2.37029	1.64789	1.57563	2.66169	3.58837	4.06651	5.5962	3.63971	2.29956	2.09344	2.29488	6.35621
Pggt1b	3.24148	4.04491	3.78735	3.77248	3.0703	4.81483	7.64439	3.12782	4.38415	3.48262	2.18022	2.7306
Rbm25	16.7342	20.2221	23.9558	29.8444	32.0752	24.0629	39.4538	17.2423	18.218	24.6423	25.7868	23.8491
Smek1	8.9686	10.2626	13.1586	10.807	12.0028	13.8397	21.1315	9.60695	8.22988	9.13269	8.92057	9.3237
Rbpms	35.8617	16.9082	7.36983	18.4573	60.1937	103.762	84.469	103.876	25.6029	23.8401	25.4897	37.6282
Ptplb	3.18032	3.94223	3.47938	3.10219	2.83398	4.05607	7.48874	10.4777	2.69183	2.45669	2.50943	2.62706
Enah	9.90747	8.69111	8.8273	12.0732	16.2481	21.1843	23.3258	9.41444	16.8991	14.3175	8.94086	10.1891
Lsm3	37.6509	39.5157	67.514	60.7015	41.2997	97.3649	88.6258	109.07	34.8708	21.8546	32.5078	25.345
Rufy3	3.68477	5.0754	7.26878	8.2361	14.4012	18.6447	8.67331	9.07779	4.14866	5.09426	6.80287	7.48434
Gabpb1	7.04855	9.29323	10.4606	10.4427	10.3801	17.1986	16.5875	31.689	8.65328	5.622	8.98993	9.05145
Rangrf	18.2167	18.8201	41.4693	29.7486	36.2364	35.8243	42.8697	48.343	20.8094	16.509	23.9066	15.5203
Taf4a	6.05866	6.55037	8.80391	6.89885	9.59228	10.0795	14.2532	15.4522	6.31187	6.05627	6.24259	5.57399
Tagap1	3.69538	5.00312	7.04208	7.71839	10.9727	11.6464	8.69315	2.41724	3.55678	5.17439	8.67008	8.24907
Usp10	36.3109	46.0763	54.7553	41.0148	60.3209	81.6801	85.3813	72.3566	41.8147	37.9491	40.495	39.383
Trf	1.32358	0.281271	0.524386	0.790723	1.8203	1.80878	3.11167	16.1041	2.08294	2.34647	3.25097	2.12374
2610005L07Rik	2.25268	3.00994	3.56497	4.89947	5.70274	4.52263	5.29548	6.43895	2.98747	4.78707	5.20696	5.39097
Kif18b	24.4073	19.5083	20.0908	12.6608	31.2459	32.3706	57.3532	50.4394	14.9776	8.85089	14.8336	9.14754
Sgms1	8.40904	10.9861	4.98002	8.31252	9.79155	15.7131	19.7499	7.34574	10.3424	9.14354	8.18408	12.302
Ctnnd1	34.3098	52.5687	48.0555	56.6102	47.5344	72.2981	80.4672	41.9387	47.0478	40.9633	49.0401	65.3995
Npm3	69.0347	102.091	108.218	82.0214	95.1803	110.612	161.713	168.782	68.5582	64.16	83.9461	62.2887
Donson	3.41766	3.07859	4.76609	3.13732	2.96521	6.8878	8.00443	9.74365	3.24617	1.35263	1.78956	2.42817
Gpank1	9.81111	12.4733	13.2465	8.20684	17.5982	11.9053	22.9745	21.6118	9.67785	7.19471	13.6856	11.5421
Srfbp1	16.815	27.3191	29.0669	29.8058	27.6207	42.6071	39.3471	39.0297	19.0734	19.9793	21.1973	23.7891
U2surp	2.94112	3.27459	4.06339	4.45182	4.78918	8.71784	6.87409	3.37622	2.84405	1.94537	3.46099	3.62018
Rpusd3	11.7731	9.31833	10.7308	8.57606	16.2198	19.3637	27.4965	27.8084	9.62084	8.56565	10.0725	12.1823
Ppip5k2	1.99924	3.73829	5.8746	4.37577	2.48772	4.25788	4.66753	2.42226	3.71598	2.83338	2.44848	2.35708
Iars	25.2881	62.7291	68.4626	74.8304	47.4461	70.3799	59.0271	51.5834	44.6508	49.8183	41.8658	38.5347
Papolg	1.32922	2.12069	2.46468	1.90599	2.43917	3.96806	3.10248	2.75104	2.19995	1.45552	2.07856	1.77457
Rad21	34.4997	29.7803	45.0955	41.9585	51.9006	85.0842	80.4875	63.3048	36.3606	27.4331	33.1596	33.9464
Gfm2	9.85593	10.5838	14.0919	11.2357	13.6756	14.4323	22.9862	29.3163	11.7618	9.68017	12.4822	11.1226
Zfp106	21.7748	33.7784	40.5516	40.0125	34.166	57.5181	50.7828	77.4606	31.6476	26.9131	32.1727	26.7033
Gart	55.2203	96.6314	94.623	71.3796	73.2574	94.9388	128.759	237.399	61.8638	53.6736	61.2632	52.517
Phf3	9.49824	10.7636	10.9444	10.5937	11.1699	13.1348	22.1327	6.8162	9.97161	8.13139	8.83209	10.3101
Ppp1r12a	11.9444	19.0022	13.8562	14.0007	16.8725	21.4416	27.8269	11.793	15.606	15.7489	13.9238	19.4385
Lpin1	4.46214	14.8522	11.4194	10.3156	14.1073	6.43615	10.3937	25.0092	8.80796	8.63237	15.3706	8.29416
Fastkd3	3.64722	4.39754	5.18577	6.0874	4.42899	7.49403	8.4879	5.28815	3.73113	4.09344	3.5931	3.52593
Fbxo22	22.4647	28.9658	31.6807	31.3205	35.1926	48.7014	52.2668	42.0913	22.5489	21.8361	26.2356	22.3398
Plekha1	4.82092	10.018	9.88045	8.75885	15.3216	21.2577	11.2057	8.2901	5.88661	5.87372	8.95313	9.27763
Smg1	3.87602	6.39156	7.61838	7.97461	6.82882	9.4053	9.00718	4.54161	6.22774	5.39713	6.226	5.85414
Drosha	28.1576	31.0853	42.061	39.527	40.3488	43.1572	65.4183	74.9391	28.6725	27.9566	31.722	27.409
Dek	5.53087	6.06811	10.8485	8.86818	10.6693	9.72158	12.8474	6.97986	6.72934	6.90157	5.74921	5.2557
Qtrt1	36.2132	33.142	38.8195	29.2306	40.5142	35.4607	84.1133	60.2203	28.3816	33.1436	32.0146	21.9773
Champ1	10.491	17.5924	22.3423	21.0023	16.0971	18.6021	24.3638	24.56	15.3445	15.4933	17.93	15.4966
l7Rn6	17.8243	24.9142	22.9969	18.2101	20.5681	28.6166	41.3936	56.2182	18.853	13.6158	19.3149	14.4722
Pgam5	25.2763	39.739	40.8711	34.3898	31.9325	38.2565	58.6789	52.039	32.672	28.9306	32.366	32.157
D930016D06Rik	1.02525	1.18134	1.70562	2.37606	1.73456	1.97626	2.3782	0.339637	1.08145	2.02042	1.2831	1.41468
Lrrc40	4.83737	5.91039	9.19856	8.59077	9.88418	14.4628	11.2206	11.6811	5.46877	6.30327	9.20767	9.22849
Rcc1	42.401	66.34	77.4135	48.583	52.5385	57.3928	98.3507	94.1342	42.1403	32.5465	42.6303	39.0063
Crlf3	12.155	16.4032	21.8233	19.0958	25.3677	32.9458	28.1923	41.1276	14.7084	12.7697	20.6288	20.3435
Top3a	7.44256	7.28425	9.32078	8.84506	9.07311	10.7227	17.2596	14.9849	6.24967	7.06225	6.95513	7.61799
Dusp8	1.76256	4.03674	2.52791	7.6684	1.46257	2.06335	4.08355	0.664955	2.32367	6.34281	3.16163	4.95207
Cmtm4	6.50041	5.99567	7.52405	7.80454	13.6123	13.4402	15.0593	17.6958	7.20703	7.30436	11.8271	11.5376
Clasp2	3.08883	4.19978	6.07381	5.94925	6.25598	8.41801	7.15052	7.26825	5.28028	4.43033	4.90031	4.61259
D16Ertd472e	2.49672	4.4005	4.22742	5.86458	3.52516	3.15003	5.77961	1.97859	3.23982	5.71266	3.94956	4.12818
Ccdc58	10.9553	9.3723	12.3937	9.48635	22.2568	24.7207	25.3562	45.3607	9.09593	8.5131	14.9844	9.93217
Gid8	12.1343	8.79454	9.49068	13.0783	14.2077	22.3469	28.0821	14.1335	10.3864	9.73737	10.5467	9.84009
Birc6	5.96773	11.2582	16.2445	15.3592	8.19726	11.2658	13.8099	4.95246	9.43686	8.72579	8.7983	7.48917
Trp53	170.285	172.219	176.129	143.735	210.853	221.386	394.032	261.952	143.92	122.438	119.992	99.271
Rbbp4	19.9804	23.63	31.8101	33.9948	25.9388	60.0975	46.2113	56.5562	23.444	17.7542	20.3876	19.3842
Gas2l3	1.45469	2.94008	3.42131	4.19682	3.52247	3.70958	3.36394	4.75719	2.19375	2.59251	3.03193	1.42897
Tfpi	9.59204	12.9035	10.4191	14.2284	21.2425	65.5442	22.1771	26.206	13.1485	5.39738	16.0225	28.984
Bbs1	1.0656	0.517534	0.97836	1.65623	3.2265	2.61144	2.46328	1.75816	0.845789	1.53092	1.69148	1.68065
Cpox	4.88852	17.3845	14.5012	11.0949	14.678	12.735	11.2994	24.1093	12.4739	9.96632	15.0999	13.7309
Dclre1b	2.50436	3.77596	5.98326	5.46556	3.95588	4.6176	5.78844	3.48814	2.98182	3.44512	4.0857	3.47732
Rsl1d1	32.4821	56.254	61.6202	58.6834	44.3832	56.7153	75.0627	65.4668	40.4311	38.8293	47.4805	41.9635
Mphosph9	1.19061	1.86399	3.39992	2.71951	1.84021	1.8709	2.75086	2.0734	1.68119	1.7805	1.96259	1.30032
Patl1	8.27966	8.50806	10.2971	11.2937	10.4131	18.5036	19.1297	21.318	8.97783	7.98504	8.09218	9.3709
Sord	5.82637	7.71234	6.7477	9.08035	6.96903	16.3664	13.4559	17.2553	9.05238	10.0707	7.76117	6.41858
Mre11a	7.26761	8.66122	11.1553	9.14617	10.7234	15.8997	16.7821	21.8382	8.6171	6.21107	9.72544	8.12692
Ubr7	12.297	13.4559	18.9376	21.8861	31.5621	49.2481	28.3951	50.4604	12.3954	13.8647	19.107	16.3215
Lrpprc	9.30632	14.594	17.6221	15.689	12.19	19.0791	21.4829	20.6757	13.051	9.00842	9.81013	6.99473
Tardbp	11.6868	13.4335	18.8089	22.4328	22.0818	24.6334	26.9766	24.5437	11.4542	15.1882	17.157	14.4396
Anxa8	5.41594	288.36	150.199	146.618	134.564	49.6342	12.4984	3.94164	199.14	150.201	239.299	219.026
Eif3l	153.054	197.306	194.878	169.765	181.918	236.842	352.932	289.552	151.658	139.236	136.687	118.704
Stag1	3.71971	3.90572	5.11619	5.15485	4.15627	5.47749	8.57272	3.72189	4.82179	3.65449	3.24617	3.19435
Mad2l1	5.54095	4.21246	7.49788	6.31736	18.5166	16.3726	12.7685	10.6125	4.53154	4.1252	5.07958	4.46383
AI467606	1.94696	0.486269	2.15892	4.76578	9.44267	7.86116	4.48508	6.09603	0.864535	2.54791	8.32039	9.27304
Zbtb39	3.26189	4.3318	6.99152	9.32425	8.50495	7.57797	7.5086	5.86236	4.07125	5.43228	6.0007	6.51013
Snhg12	22.7522	41.2996	58.3085	60.5341	63.2908	75.7503	52.3572	68.0075	36.4941	51.3321	67.9672	71.7019
Daxx	32.2192	21.3701	28.4222	26.7395	39.6754	50.1178	74.1274	46.8459	21.2965	25.9854	27.7425	31.4202
Gga3	13.774	13.6695	16.9791	16.9398	25.1909	27.178	31.6891	36.8584	12.9966	13.7433	17.8179	17.1
Marf1	2.79522	4.30025	5.33124	5.55678	5.80524	9.07835	6.42988	7.5294	4.25689	3.98785	5.9971	5.86995
Tfdp2	2.88635	3.7342	4.70954	6.39481	6.79537	7.33598	6.63943	7.76261	2.98098	4.36975	3.7909	2.3786
Zbtb3	2.16386	1.58226	2.22333	1.96926	4.71936	4.73819	4.97676	3.98442	2.00932	2.05887	3.49818	2.96831
Spata7	1.29382	1.1703	1.61864	2.31008	2.99044	3.23838	2.97546	3.02677	1.37521	1.59607	2.5967	2.24147
Psmg1	20.0375	22.286	27.3054	21.6379	20.1363	40.3073	46.0598	53.1461	20.4631	16.4902	15.9427	12.1108
Kifc5b	16.4614	13.574	14.1012	10.697	25.4861	29.018	37.8136	31.387	9.7717	8.53504	13.0549	8.33136
Enoph1	20.7751	34.6165	30.5382	22.2521	31.8646	33.6496	47.6979	41.7622	18.5891	20.0537	20.4152	21.5625
Gltscr2	123.861	143.072	197.138	174.384	176.781	185.998	284.343	300.842	127.415	166.873	165.984	152.29
Supt20	8.10242	6.73819	8.93016	9.7313	11.3924	16.0087	18.598	18.7616	7.72595	6.07702	8.60816	9.09257
Igf2	83.5158	15.9473	5.1253	21.9875	52.1963	59.7517	191.649	22.2805	27.3657	25.2726	46.7464	184.179
Hdac6	26.6388	32.2997	66.7773	109.74	86.5367	81.1348	61.0844	81.4241	46.6806	80.7178	103.175	98.5127
Zfp830	4.78499	4.96032	5.8188	6.32726	7.68178	6.6717	10.9722	6.04783	4.52806	5.36361	6.22386	6.4901
Snhg4	2.44177	9.99229	12.5345	14.8828	6.19597	9.25998	5.59831	6.70804	4.7802	9.48265	8.69714	6.12467
Eif2s3x	7.96131	14.8523	17.4184	16.9156	10.491	15.6191	18.2492	14.5952	13.7121	12.6302	13.1645	10.8772
Imp4	32.0893	49.0245	47.1801	40.5258	34.8856	37.1838	73.553	32.5352	33.4201	32.0729	27.3855	26.4748
Usp49	2.41521	2.89432	3.04078	3.61584	4.75264	6.36315	5.53373	9.74742	2.2376	3.12321	2.9217	3.20266
Rpia	6.28528	8.74805	13.2374	9.5635	9.83326	9.37127	14.389	10.5501	8.82153	10.7301	11.9471	13.0297
Bckdha	31.9728	26.2468	20.5948	29.4778	50.2248	42.9767	73.1937	58.8405	24.7209	38.1896	27.3848	31.2802
Gtf2a1	1.95018	3.40392	3.13723	3.58094	2.44588	4.79946	4.46322	3.17703	2.44269	2.38019	2.21949	2.06853
Rnf220	27.116	23.3643	40.8284	51.059	62.4621	59.7345	61.9925	67.7894	25.5948	41.2248	42.5504	38.4013
Peo1	7.81435	13.7136	20.3241	17.7713	16.442	15.5357	17.8644	11.4384	12.0421	13.6297	16.625	14.6734
Polr3a	10.8228	17.3148	18.7375	20.104	18.0782	15.6004	24.7398	19.169	12.8562	14.7075	23.4176	20.5148
Zcchc8	11.8644	10.753	18.3082	12.3644	16.5031	16.2	27.1201	28.9951	11.741	10.7123	12.3599	10.9728
Trim54	1.92955	0.667089	0.276507	0.152677	2.27154	6.64895	4.40883	1.84031	0.210949	0.480513	2.16826	7.91951
Thada	3.74443	5.27941	7.24368	5.98783	5.89455	7.22548	8.55385	4.30727	4.97591	3.92651	4.60748	3.51432
Cluh	32.9414	63.7486	69.3539	45.1853	31.2263	29.4496	75.21	52.8551	45.463	43.978	36.2126	33.6011
Zfp574	10.995	11.1846	15.702	13.8127	13.8885	12.1603	25.0964	15.6546	10.1563	12.2674	12.75	13.145
Nt5dc1	1.41028	2.88105	3.70268	3.42508	3.04273	4.18955	3.21552	2.68466	2.53494	2.53074	2.397	3.09148
Gm10052	193.47	252.004	427.706	533.506	485.277	490.883	440.847	548.96	214.993	329.348	329.857	254.144
Alkbh4	7.46464	7.36965	6.16486	4.61279	7.63339	9.43293	17.004	10.6946	6.10422	4.46034	5.22824	6.52692
Slx1b	4.14881	4.11536	5.89839	5.52379	8.76746	9.21029	9.44425	10.6068	4.16105	5.0655	6.3977	5.78634
Tut1	22.3387	25.6486	31.8721	29.9035	25.4307	27.7525	50.8214	26.9725	23.0462	28.513	30.4732	34.7417
Pold3	14.6739	10.8395	16.7344	15.4607	26.4407	33.3126	33.3824	35.6075	10.8777	9.45609	14.0893	12.0543
Fam178a	3.13624	4.91171	3.91474	3.9826	4.69151	5.63257	7.13384	4.90597	3.6265	3.58319	3.63721	4.64387
2810008D09Rik	15.5831	21.2726	31.0348	33.1572	42.3016	57.6634	35.4434	38.4558	14.7631	21.4632	32.8579	37.4768
Mpzl3	2.55709	5.6028	4.63036	5.55513	6.9645	5.81558	5.8159	2.4317	3.80134	4.6669	7.37211	13.7142
Isg20l2	15.8937	16.4929	25.3107	27.419	20.918	30.9694	36.1486	27.8929	15.1788	14.9296	16.9859	15.6602
Oard1	8.7246	7.35129	11.5864	13.2434	22.8185	36.7176	19.8398	46.1273	7.69126	7.85035	12.3613	10.4957
Hist1h4d	1.75862	1.86846	0.830798	1.20792	0.832084	2.59812	3.99825	9.84232	1.38003	0.875542	0.804491	0.217756
Fam160a2	5.11703	6.03968	5.77033	5.96452	8.87803	9.83956	11.6261	7.95001	4.64008	5.21417	6.6592	7.24886
Vrk1	6.63433	5.90371	11.0691	11.0029	13.6325	15.7825	15.0674	17.0526	5.27816	6.15817	8.0953	6.23269
Tsen54	20.0476	20.8778	18.2077	13.062	18.5416	25.6844	45.5174	30.3774	17.355	13.2724	15.1602	18.3466
Etf1	30.3345	41.6355	37.3707	41.8145	29.7816	54.9781	68.8608	42.1026	30.0147	32.8597	25.3575	30.8242
Qk	9.36349	13.4745	14.6455	15.9366	12.094	18.3028	21.2518	9.76165	13.8297	10.2569	9.776	10.5713
Seh1l	10.8575	17.7546	18.4915	17.7294	24.0362	33.9585	24.6257	36.6179	12.2669	13.4415	14.9554	13.9493
Gstm6	1.24266	4.51505	3.58609	10.7285	8.40037	10.581	2.81736	1.83168	5.43155	11.7941	12.7972	14.5372
Ints4	11.5248	14.0933	19.5718	22.6273	20.1641	29.1691	26.1094	27.6159	13.4052	15.0883	15.7862	13.849
Naa15	1.83861	3.01231	3.74597	2.96643	2.69888	4.74877	4.16522	2.11942	2.48524	2.13763	2.16126	2.45783
Mical3	5.8056	4.12088	4.33696	5.29364	7.36747	7.72904	13.1467	15.4234	4.53368	5.63468	6.39297	7.16021
Zfp445	2.09594	3.17089	4.73651	7.04419	5.41857	7.21283	4.74041	2.0112	3.87987	4.09532	5.31096	5.31998
Dlk1	2.28178	0.964032	0.142987	0.410926	0.557506	0.220042	5.15605	1.43721	0.313708	1.86782	1.21421	1.06296
Zcchc11	2.49999	1.89937	2.72745	3.19062	5.55008	5.68897	5.64889	3.28865	2.24853	2.92106	3.58316	4.40306
Hn1l	35.6866	28.6172	29.3399	25.1225	40.2723	51.0017	80.5916	83.9471	29.4926	19.0497	24.8726	22.0901
Rcc2	118.607	150.512	246.117	230.003	229.25	203.598	267.817	238.491	135.892	194.327	164.931	125.94
Med18	6.1075	5.10981	6.8881	5.606	10.0427	11.7009	13.7775	13.6932	4.31701	3.41646	7.42559	6.89236
Serac1	1.16168	1.49002	2.57547	3.07702	3.53166	3.90462	2.61875	4.85748	1.82342	2.1361	2.74697	2.12957
Eml4	7.90312	6.89379	10.7344	11.5568	14.1569	21.9249	17.8123	16.2999	6.88172	7.70608	10.2843	10.1959
Ftsj2	9.85502	8.0829	8.32355	5.61655	7.69673	7.59758	22.2074	12.3267	8.8534	5.28317	6.12686	6.22667
G3bp1	93.1918	128.513	169.982	134.455	155.794	184.111	209.972	189.709	113.336	108.527	119.753	108.571
Cep57	2.51522	3.6192	5.03552	5.27345	5.66433	8.14381	5.66662	6.19545	3.06853	3.46012	4.82314	3.29133
Zfp598	33.8217	43.1364	52.7419	35.5236	47.2652	48.6888	76.1837	70.5388	35.4719	38.6159	40.5701	42.5098
Umps	27.0117	35.7107	33.6468	34.0814	28.3453	33.8802	60.8014	53.209	24.7453	23.9983	24.9021	21.2195
Rnf128	3.66438	10.2642	2.96615	1.69814	2.68049	7.05494	8.2474	2.97416	5.42263	2.93516	1.9056	4.42648
Satb2	1.69985	3.2099	5.25114	3.8648	1.35513	1.97649	3.82549	1.01877	2.35221	2.52775	2.75751	1.88955
Ccnc	3.07323	5.05548	4.75103	4.48867	4.72785	8.57438	6.91519	4.6606	4.19069	3.66012	3.69405	4.21486
Lmnb2	20.731	18.7629	33.5932	21.9148	41.7321	37.3197	46.6194	51.3368	19.0648	19.1278	24.3342	16.0472
Ppih	12.2353	11.3517	19.674	19.8224	14.1337	35.5917	27.5139	28.1502	9.39509	5.01097	8.08208	6.49162
Lipt1	1.63596	3.63057	2.46853	1.86197	2.4859	2.76295	3.67826	3.84213	2.10068	1.55295	2.37633	2.74908
Cryz	5.17158	19.6817	28.6347	46.7786	24.1668	16.5153	11.6254	22.3914	17.4113	33.5267	46.9464	37.4024
Sirt6	21.5749	16.5645	21.4303	19.156	27.3412	27.3703	48.476	32.0153	16.3226	19.4648	18.4646	20.2792
Rprd2	4.7445	6.15289	6.89132	6.39972	6.88446	7.58125	10.6593	4.98815	5.41064	4.98434	6.13085	5.84227
Nme4	51.0025	62.4222	58.457	51.9238	62.3115	53.3143	114.567	172.224	60.6069	59.0925	70.8039	53.8488
Prmt6	7.04322	12.262	9.66779	6.68292	4.61033	5.95304	15.7921	7.68497	7.71898	6.87969	4.09453	4.61854
4933404O12Rik	2.22727	3.1537	6.54972	5.12294	6.55299	7.31772	4.99344	9.56087	2.78424	2.44383	4.64757	2.3741
Prim1	8.80964	5.6217	9.81948	8.54367	12.1487	22.2568	19.7493	26.0359	5.21719	3.90992	4.85957	3.55786
Mcm6	48.8571	37.2378	63.6678	53.7151	77.6889	96.0056	109.484	184.198	39.3418	30.7028	47.6579	29.6625
Ranbp2	1.62076	2.58141	2.83988	2.85027	2.01565	3.5405	3.62771	0.683975	2.71329	2.3722	1.77831	2.10908
Dock9	3.29977	11.4169	20.211	17.0466	13.014	9.55451	7.38294	6.8612	10.3636	12.4062	19.7127	16.4611
Snapc5	9.27395	9.55286	10.9447	18.9692	17.9174	18.7897	20.7494	19.1201	14.4857	16.1783	13.6042	12.3657
Mcm3ap	24.7409	21.839	21.62	17.9835	30.0358	36.0348	55.353	60.4102	20.0283	17.6955	20.0687	20.4478
Cradd	3.15507	3.35884	5.13218	5.03282	7.3662	8.75624	7.05554	8.85842	3.66667	3.82585	4.36474	3.52389
Ambra1	18.0957	15.7599	17.5635	20.461	23.2593	24.002	40.4474	25.4449	14.358	17.641	18.9584	20.6594
Rnaseh2b	4.82149	4.72703	6.52413	7.23559	6.09107	17.028	10.7748	14.0721	4.99259	2.61324	3.6693	2.6398
Ralgapa2	1.23091	3.88847	4.66191	4.2458	2.81076	3.97889	2.75064	3.45098	3.93943	4.33665	4.60133	3.72801
Larp4b	9.52123	15.6141	17.3099	19.4898	18.7573	23.5389	21.2756	16.3426	13.9135	14.5347	16.4438	19.1402
Shq1	7.60596	8.72636	10.4503	8.72153	11.2557	11.2654	16.9838	19.4795	7.2772	7.18967	9.38788	8.6839
Nob1	44.383	75.726	83.3598	66.8265	69.2932	59.8157	99.089	91.6822	46.7166	57.8514	65.2027	56.8029
Ddx18	21.4511	33.0729	36.9473	29.6374	28.9767	32.7293	47.8903	46.6726	26.1263	20.1472	25.5734	20.6596
AI846148	28.0035	24.9819	21.6283	20.8972	28.4086	33.1648	62.4999	28.5865	19.3528	21.8636	21.0593	24.6267
Cxadr	1.7596	24.1161	31.8258	33.2041	12.0687	5.67911	3.92624	4.90844	13.5469	19.2108	21.1896	20.857
Dph7	4.64118	4.65194	8.64245	8.61143	7.41308	9.48461	10.3554	11.0037	5.82141	5.63288	7.45262	6.08595
Coch	1.7005	1.64098	0.276484	0.270362	0.283566	0.325229	3.78954	1.06684	1.1792	0.426516	0.274577	0.294789
Exosc7	26.4497	38.4362	59.9249	62.8782	77.2852	72.5657	58.93	83.9548	38.6276	44.3691	67.65	54.4198
Nhlrc1	1.17609	1.74624	1.32744	0.745918	1.04985	0.892068	2.61968	1.61836	1.25504	1.01715	1.57465	1.36968
Prpf40a	2.89424	5.19818	6.28124	6.0768	5.24065	10.195	6.44504	3.24989	5.15664	4.63503	4.79982	4.56144
Dennd6b	2.24418	2.57576	5.71085	5.73886	5.02606	3.94337	4.99501	3.96654	2.77325	4.20533	4.84804	4.82309
Gabpb2	4.32518	5.35578	9.29146	9.32873	8.89771	9.82545	9.62497	8.74802	6.03345	6.6321	7.04753	5.71821
Dhx8	22.6246	25.15	19.4465	19.1392	21.6305	29.2717	50.331	36.7871	18.8779	17.7697	16.36	19.3925
Dnaaf3	5.30778	2.24282	3.31018	5.78074	11.6255	9.88529	11.8023	14.2067	3.79929	5.67345	7.39962	9.0032
Polr3e	15.1336	26.943	26.3745	23.1124	18.5263	20.6099	33.6416	20.207	16.1655	18.8548	17.6896	19.8931
Mfap1b	2.08763	2.49255	1.99476	2.25588	3.3311	2.34094	4.63804	1.56421	2.28391	2.83913	2.68363	2.82916
Cep44	3.94211	3.69215	6.35788	7.37155	8.99658	16.0685	8.75393	9.2252	4.08738	4.10219	6.72105	6.48439
Sco1	2.76834	3.51782	4.34079	3.97497	4.41718	5.16504	6.14687	6.29518	3.05815	3.12083	2.97565	3.06044
Fam43a	10.5341	13.6824	20.0038	37.619	26.7139	18.6192	23.3865	11.344	28.8606	78.7663	44.0428	61.7245
Tubb3	14.7753	132.686	94.8143	45.4307	24.5518	26.6922	32.7762	18.6453	72.4121	49.6559	26.3551	17.7613
Rfc4	5.05822	4.67553	9.55566	8.09426	13.1683	18.5604	11.2186	18.8834	4.58915	4.54069	6.95709	4.19228
Haus1	5.9515	4.7614	8.59831	10.1781	12.569	27.1155	13.1956	12.3434	6.33938	5.78182	5.78163	7.18964
Pycr1	2.03783	1.02088	1.52744	5.01915	7.86629	11.307	4.51442	6.49404	1.74816	4.06414	3.63088	3.66544
Ngrn	19.1455	15.458	21.1365	18.9544	32.7796	30.3908	42.403	52.3376	17.407	17.0414	28.7696	29.1313
Rpa1	59.1425	51.3997	65.8716	53.4035	62.7086	68.349	130.7	179.107	56.7418	44.5727	45.6033	35.4112
Lsm5	14.2147	12.75	18.0252	20.4085	23.3942	25.7722	31.4121	50.7042	11.0978	15.7397	15.2102	11.4742
Ddx56	36.769	51.3277	48.2572	44.8063	43.0348	44.4668	81.2404	36.2674	35.5298	35.5188	40.0666	38.0397
Rbm34	4.39373	4.91554	5.56473	5.26295	5.30734	7.51836	9.70643	5.69713	4.23889	4.86778	3.85127	5.18115
Pabpc4	48.2291	84.5894	113.725	69.1452	50.7502	56.9345	106.544	102.811	69.5316	61.708	55.0809	43.2305
Rprd1a	1.43362	1.80343	2.54292	2.37923	3.58086	5.34906	3.1667	6.17302	1.94288	1.95394	2.33576	2.26381
Mettl2	7.64513	8.61068	11.2131	11.2769	13.794	16.3085	16.8814	14.6553	7.18332	8.9659	10.9173	11.1817
Pif1	5.83263	3.57819	7.78616	3.78397	15.2712	19.9676	12.872	15.077	4.01116	2.26882	5.3082	3.67274
Sfrp1	2.72952	1.45193	5.08553	15.4133	12.5761	12.1061	6.02252	9.34152	2.65614	12.6377	10.329	10.3258
Dnajc19	14.088	13.394	19.2712	11.1619	17.0623	21.4183	31.08	36.4008	13.1129	14.6517	12.0167	12.3203
Wdr73	13.4989	17.3264	19.2033	17.5538	23.2788	27.9408	29.7704	26.2787	11.9204	11.4703	18.3132	16.4549
Ubxn1	217.171	192.917	180.028	202.699	275.148	249.125	478.903	331.217	189.673	236.832	244.71	288.71
Brix1	6.86086	10.6095	9.69736	12.4622	11.4513	17.1846	15.1223	15.1241	7.06806	8.17791	9.0925	8.35109
Ndufaf6	4.21858	5.46255	8.46058	6.33081	8.19777	14.848	9.29473	22.0655	5.38428	3.06247	4.84441	4.76147
Med13l	12.0695	9.89042	8.51879	9.86643	15.01	13.5445	26.5914	19.1918	11.7698	13.5255	9.90215	9.34875
Cecr5	10.2605	11.8593	19.0903	16.6559	15.7774	18.7115	22.6014	28.8813	10.1853	12.5154	13.8411	16.4577
Kif2c	23.549	15.0273	23.3295	15.0449	32.8134	56.2973	51.8468	50.1779	13.7664	8.16513	13.8007	9.409
Ptbp3	3.73935	4.02641	3.8182	3.95774	5.06803	6.49339	8.2302	3.85836	4.1021	4.15995	4.34799	7.15575
Rnf34	12.7446	22.3291	20.3755	19.1942	17.283	21.5158	28.0449	32.5091	14.0797	14.4301	15.1935	13.2616
Spen	11.882	15.2556	18.1208	18.9586	24.158	25.1661	26.136	12.8817	14.7825	21.4997	21.4695	24.0276
Pes1	56.8728	81.0483	88.4545	81.3227	77.1672	94.5144	125.01	139.05	63.6077	58.2646	65.5199	60.6703
Klf16	19.0427	28.3842	25.9038	22.255	33.8349	32.139	41.854	34.6428	17.9966	19.817	22.0239	28.3359
Pramef8	2.97864	3.57316	3.5956	5.25534	3.77904	5.68269	6.5463	6.23135	3.54066	4.08873	3.69381	3.15437
Fam118b	8.91977	20.659	16.131	16.3578	10.5676	13.684	19.5992	10.0266	11.2584	10.3704	11.36	15.015
Upf2	4.07617	4.79421	4.37747	4.1015	4.93653	6.3761	8.95355	5.22532	3.95012	3.26316	4.10122	4.14596
Mtpap	3.27886	4.12134	4.49101	4.37207	6.54391	7.67371	7.20178	4.5498	3.60367	3.94224	4.15035	4.41894
Dus1l	36.3217	40.0263	54.6009	45.4122	44.2419	45.1305	79.7633	62.7175	35.1316	37.0935	36.54	35.0114
Ddx55	6.13795	8.74231	11.3789	10.3012	8.6083	6.35141	13.4694	8.60572	7.10515	8.5709	8.48069	7.78864
Kdm1a	24.3238	23.5394	35.3221	34.287	33.4162	64.0333	53.3673	79.589	19.6023	18.3962	23.5344	25.7908
Ino80	8.39503	8.58062	10.4719	11.8174	13.4737	15.7698	18.4096	11.7721	8.41661	10.0925	9.12674	9.85293
Adnp2	8.52873	8.85096	11.3826	12.2909	15.4201	17.5259	18.696	16.7129	9.30302	10.7494	12.7238	11.6933
Slc12a7	18.9458	9.63016	18.5645	29.2428	52.2081	53.3998	41.5291	71.6386	15.5323	21.6549	27.8918	30.0507
Gm12338	7.68998	8.0657	10.0447	10.4809	14.5949	16.5094	16.854	17.2263	7.75624	10.212	11.9483	10.7482
Nrip1	3.83226	7.09702	4.85608	4.49617	5.79562	6.00972	8.39404	3.58607	6.37281	4.88023	4.22878	6.4832
Zfand1	3.38093	3.34762	5.40455	8.02161	7.02506	9.74516	7.40469	8.26454	4.17164	5.06892	6.29663	4.94522
Pigo	6.95081	7.64411	13.256	12.3517	14.2465	13.2225	15.2106	19.0244	7.6657	9.2662	11.2477	10.0986
Abt1	6.04255	6.39893	5.84326	5.41104	7.08103	7.54411	13.2177	9.72542	4.53421	5.35916	5.37077	5.71068
Msi1	3.83917	1.07475	3.08403	10.3305	15.9996	15.9539	8.39734	36.048	3.30313	10.123	8.95206	7.61452
Aarsd1	41.6021	36.6513	56.6278	46.3617	67.6701	71.8444	90.9701	95.3351	35.4306	37.9404	43.7114	35.139
Rpa3	9.6571	7.10356	13.5009	10.9626	15.7308	16.6251	21.1125	22.9426	8.53386	9.74656	9.82297	8.19793
Prr14l	3.59269	5.00532	6.17284	6.26652	5.71632	8.89114	7.84973	4.97189	4.35155	4.57951	5.12174	4.76916
Tars2	28.1066	32.3009	47.7984	37.5356	42.9134	39.7102	61.4004	46.6289	32.3176	30.8308	38.9653	31.9314
Prpf8	70.8471	104.015	108.128	94.0739	93.0979	113.983	154.667	192.656	83.4242	66.2135	79.9034	67.1549
Ptpn2	4.44412	4.78117	4.94123	5.60993	5.75715	10.3887	9.70011	12.1827	3.79713	4.51809	4.96003	4.78912
Znrd1	29.7111	24.9789	29.8597	29.5658	39.6678	39.9252	64.7765	46.3262	23.5473	23.6843	29.2922	25.1288
Smc5	2.53076	4.17327	4.54378	4.42895	4.93901	9.58135	5.51304	3.59123	3.4324	2.53032	3.50098	4.67713
Snrnp200	40.9039	54.4012	63.0218	61.8121	70.8469	78.3345	89.0634	102.662	46.9256	47.7942	57.0579	49.9124
Srsf7	28.2038	28.2221	46.3159	47.4086	48.1145	72.5905	61.355	49.083	26.2266	28.8923	31.8107	24.039
Rsf1	2.7114	4.21218	3.73931	3.82963	3.9612	4.07666	5.89581	3.1626	3.20248	3.16269	3.73913	3.67422
3110002H16Rik	21.5539	26.5843	27.8953	35.5927	31.4315	52.7777	46.8465	17.7659	26.6328	20.8431	26.2437	28.0408
Dennd4b	2.79323	2.47163	3.8791	3.71927	4.08804	3.60523	6.06913	13.9104	3.01567	3.57897	4.36365	3.04935
Polr2a	66.3803	61.3514	75.8756	61.7793	51.1537	68.0869	144.087	135.538	59.2572	45.42	40.8585	34.9803
Ing3	2.14476	3.1975	4.29147	3.63511	3.52119	3.69983	4.65376	3.54591	2.30616	3.31267	3.27955	2.4525
Fam49b	3.96074	5.7449	6.61455	6.74307	4.20222	8.08268	8.58498	8.2809	4.56527	3.92097	4.77087	4.31727
Cdca8	50.4987	36.0099	59.8252	40.2075	94.9594	113.642	109.444	141.097	33.8606	24.7749	44.1573	34.2892
Dicer1	6.94761	7.27422	8.77226	8.23287	8.05928	13.5521	15.0558	10.8442	7.20837	6.36288	6.0822	6.42192
Slc26a2	1.3676	5.14365	3.94545	3.0427	2.37401	3.756	2.9632	3.37073	2.74733	2.24628	2.63225	2.45501
Topors	9.44192	9.77298	8.44377	9.19154	10.0157	15.241	20.4528	11.4561	7.97433	7.84253	7.5834	8.0398
Ska1	4.39149	1.94849	3.51201	2.14904	5.09517	6.13053	9.51224	9.68347	2.07746	1.77526	2.18749	1.84662
Trit1	5.95969	8.81207	8.3491	8.60308	10.9399	13.4347	12.8957	20.5666	6.80338	6.87985	11.9139	10.9177
Plekha2	5.89173	1.99695	0.702762	1.44996	9.70577	14.7556	12.7484	22.3945	5.09641	3.07781	5.154	6.73372
A430005L14Rik	21.4662	18.9851	28.1229	25.361	33.0313	32.9161	46.4191	69.9978	20.6495	21.9032	22.2441	21.0872
Pgap2	7.34602	8.2057	8.30083	10.2737	14.4292	15.1119	15.8835	23.493	10.5594	11.3885	15.7694	17.4379
Elac2	25.4865	43.3	42.4844	30.1571	28.0307	25.6138	55.0435	39.051	28.5329	29.1137	28.6198	25.0425
Dpf1	5.53708	7.1674	14.6844	8.76154	8.46214	4.72207	11.9564	13.4002	5.91247	7.35189	8.85645	4.39882
Pcgf2	28.6063	13.4618	22.7674	19.0841	31.4518	36.1681	61.7574	47.8792	18.5839	19.0747	18.113	17.3095
Arl6ip6	3.75642	4.2515	6.18819	3.65843	5.54473	7.75867	8.10688	8.26995	4.2503	4.45823	4.17785	3.96995
Pds5a	5.28792	7.7398	11.6344	9.84597	7.86292	12.676	11.4091	7.68392	7.9023	6.27319	6.82398	5.91397
Rrp15	40.1476	62.6619	64.1716	50.3743	55.9473	57.9756	86.5979	79.7891	40.5956	39.9996	43.2726	39.875
Fbrsl1	8.78785	8.27133	8.92737	8.46622	11.1242	16.7214	18.9452	12.2549	8.38898	11.0254	7.14009	9.12352
Gar1	20.874	27.9872	38.9869	36.5052	48.3746	37.0906	44.9815	44.0702	18.263	28.4024	33.8715	30.4011
Tnpo1	9.04612	16.6722	17.3255	16.5218	15.1567	17.5341	19.4831	13.4896	13.5011	12.5956	14.4426	12.8321
Msh3	2.03707	2.36674	3.43544	2.50093	2.10197	4.15531	4.3871	3.67187	1.94175	1.39855	1.2033	0.953497
Fam117a	18.7436	10.0261	12.7674	11.9433	22.3008	31.0878	40.3655	53.0208	14.0107	14.7452	15.3028	20.4957
Snrpg	122.1	116.71	173.525	167.417	147.783	196.852	262.931	327.929	104.404	115.818	135.879	96.9487
Sbk1	10.5007	14.0979	22.347	17.8959	26.5619	29.4836	22.6116	22.6481	10.9757	17.4066	14.4198	8.16782
Fbxo42	11.1892	9.99039	10.1956	8.85614	12.767	15.332	24.0926	20.4192	10.7656	9.14769	9.41672	9.81941
Myo10	21.504	29.1134	59.495	84.1022	74.6355	48.6089	46.301	42.7401	26.4545	65.3339	74.5859	62.4944
Bcat2	39.4159	20.4437	25.5308	26.9846	65.4618	57.2167	84.8674	88.2215	24.0553	28.8166	27.5507	25.8772
Cdkn2aip	2.05271	3.01653	3.08476	2.87698	2.90018	3.92465	4.41739	4.14228	2.49747	1.96993	2.4382	2.5896
Cdk2	27.128	19.2964	32.5511	26.7414	35.7093	38.3137	58.3529	67.2514	19.0712	18.2432	23.1943	18.9494
Thoc3	28.1039	28.6702	30.4446	29.86	27.4815	36.8192	60.3834	52.3915	20.5696	19.9129	20.09	22.0974
Cd320	15.456	14.2351	17.0737	11.3259	12.2411	14.124	33.2084	31.7878	11.0747	9.14123	8.82207	6.5751
Dennd4c	2.02026	3.13061	3.32455	3.52861	3.5319	3.76332	4.34067	2.04094	3.69144	3.36003	4.49169	5.40017
Jmjd4	3.42426	5.05956	5.71836	5.3021	5.35912	6.65643	7.3555	3.27121	4.39313	3.93858	4.64916	4.55005
Rrs1	28.2802	55.8484	70.6766	57.0447	40.7339	30.271	60.7441	35.5565	36.8984	51.6609	41.423	37.1281
Mpdu1	49.7223	39.8053	42.3939	54.3449	53.9265	63.7384	106.731	68.7274	35.4746	43.5941	37.0758	38.1328
Atf1	16.1574	14.8857	15.3898	13.7892	16.1623	19.0043	34.6797	22.2504	16.6198	13.7501	12.5316	12.9495
Ftsj3	70.0359	100.805	108.564	107.885	90.3854	106.707	150.317	98.8817	73.9625	80.0799	76.1337	76.3585
Wtap	15.2934	17.4328	22.243	22.9333	18.4622	27.5685	32.7877	21.7993	16.7927	12.3331	14.8241	12.7181
Cct4	43.5135	59.8485	73.0399	44.2105	51.2132	94.0019	93.2545	91.5088	59.5516	38.8784	44.1714	38.7367
Foxn3	4.71003	7.54175	8.37766	9.29705	8.31771	8.68663	10.0938	6.95422	6.36498	7.55046	6.94318	6.59676
Tlk2	5.84992	6.98237	6.79145	7.67393	6.29481	12.8662	12.5332	8.2857	5.92751	5.2994	5.48733	5.87012
Cd2bp2	35.5322	29.2887	35.3107	35.1209	45.6499	52.3604	76.109	52.6343	28.3825	32.0479	32.4133	32.9609
Pias4	31.3384	26.3954	29.2844	19.762	36.7468	38.7547	67.1141	62.1498	28.5263	25.5788	27.9139	30.0132
Tdg	3.33005	7.6686	8.64333	3.22253	3.00216	4.08196	7.13122	4.79949	5.43892	3.74979	1.96713	1.94877
Gdpgp1	2.67502	3.19337	2.61742	2.20648	3.36175	4.41727	5.72424	3.88626	3.23237	2.2641	2.71069	2.7871
2700094K13Rik	158.823	142.41	207.51	135.044	234.415	231.58	339.834	413.699	114.925	125.68	153.781	137.654
Dars	23.633	34.5181	47.2656	52.1152	59.5361	40.7838	50.5631	46.4557	36.5399	58.6005	57.251	46.2316
Dnajc2	11.7917	17.0168	17.6092	16.3589	13.0802	26.2974	25.2268	19.5575	11.6838	8.29187	12.0306	10.9725
Ythdf1	25.2604	37.8931	33.9401	34.5692	34.0073	45.4881	54.0112	46.6481	28.4098	26.4037	28.0263	28.1417
Sbno1	3.51175	4.75115	5.43032	7.23877	5.52873	11.8144	7.50605	9.6302	3.93891	3.39976	4.43894	4.28308
Cnot2	8.53409	8.82616	13.4641	18.3931	10.9587	19.5172	18.2282	12.8457	9.02867	7.99647	10.0429	9.72518
Nfrkb	11.047	12.5854	14.8963	15.9629	14.6547	13.3796	23.5934	19.5928	11.6712	15.214	13.5445	13.9684
Zfp593	16.6109	22.5469	16.9457	19.0539	21.3545	23.7835	35.447	17.6791	12.4346	18.2809	18.9202	22.3547
Bud13	14.7729	11.4384	12.676	11.5769	16.837	18.2461	31.5135	28.5603	9.50736	9.12264	12.0662	11.8409
Neurl4	14.8512	19.0239	27.9799	20.7793	26.2849	20.47	31.6743	18.4618	17.2802	18.1861	22.0028	19.0338
Cmtm6	15.2228	14.163	12.4481	16.0353	28.6936	35.8047	32.454	56.3436	13.7798	13.6466	17.4925	18.7902
9130011E15Rik	6.7541	5.88627	6.07518	6.8434	6.93827	8.57171	14.3948	10.1611	5.55681	5.09193	5.45878	5.57605
5830417I10Rik	2.8625	2.73291	3.75963	2.93991	3.83255	5.98167	6.0991	3.66417	3.04371	2.68589	3.4254	3.52398
Zc3h10	11.3081	11.8732	15.5155	14.224	25.8207	22.2595	24.0927	26.5132	11.9882	14.4513	18.806	17.7792
Kif23	15.6509	11.3003	14.4967	9.17256	18.5358	27.8837	33.3385	36.6182	11.2321	5.74496	9.24178	6.77166
Lin54	2.08289	2.55672	2.75842	2.50837	3.15608	3.85369	4.43608	3.99545	2.4442	1.39237	1.7559	1.92786
4930452B06Rik	1.28556	0.955261	1.19502	0.986159	3.90048	8.04468	2.73734	9.97838	1.04778	0.874742	1.59286	1.00483
Daam1	4.10733	5.33543	4.57977	5.34366	5.16623	6.65692	8.74104	2.90446	6.41503	6.33135	5.6984	6.73605
Vstm5	1.37307	8.13456	2.45971	1.90204	3.96422	1.46956	2.92121	4.57846	4.94915	2.47656	5.62957	5.07114
Nrf1	16.7558	14.7136	18.3976	15.9754	23.3554	24.9479	35.6371	30.1873	13.6756	12.9956	15.291	13.9522
2810004N23Rik	27.1945	35.4368	46.245	37.3021	45.9304	47.8596	57.8285	48.9801	33.4197	34.4649	38.2087	29.9961
Natd1	12.8232	8.571	7.09534	9.32169	13.0696	14.5222	27.2615	12.6837	9.56059	9.70431	11.0383	11.7438
Las1l	29.7253	44.5909	48.6771	54.0633	52.9464	63.6914	63.1838	50.6071	31.4891	35.6623	46.1172	55.9523
Ttf1	5.96419	6.35558	6.80594	6.69233	11.7902	10.3387	12.6743	11.1066	6.75505	5.70584	8.95478	8.13461
Atf2	3.82385	4.27101	4.68474	5.65481	4.82743	7.42231	8.12518	5.70039	4.48667	4.01549	4.2042	3.72104
Zmiz2	37.0123	38.5121	61.56	53.9269	63.7945	60.8202	78.6239	69.5291	41.0692	50.1984	49.2298	46.0693
Smc4	3.8969	3.8823	7.54001	4.27179	7.64369	8.55458	8.27624	4.85264	4.34792	3.03703	4.2979	3.1217
Bdh1	7.60699	14.7494	14.5133	12.3946	20.6131	15.1004	16.155	19.072	7.35757	10.3193	11.2107	9.68567
Bnip3	2.83101	2.63917	3.93231	11.5755	39.2589	50.609	6.01196	50.4492	4.94238	9.21305	33.6959	34.474
Srsf10	5.1717	6.52379	8.18511	5.71501	5.99723	9.12765	10.9803	6.73355	6.45915	4.908	4.45135	4.04549
Ppif	26.5239	37.4382	43.0482	27.849	41.5225	51.4933	56.274	75.8491	26.9967	19.8627	25.524	31.1383
Gcat	15.5482	9.12726	41.9745	25.4552	37.9695	36.7117	32.9861	60.3485	17.2874	17.678	22.9551	11.3072
E2f2	1.31542	3.54031	16.2272	12.0675	5.59843	2.11961	2.78876	7.59865	7.09432	10.6169	5.998	2.38511
Ankhd1	3.52117	4.9012	6.13545	6.5955	5.37211	9.13824	7.46475	5.89936	4.50918	4.27959	5.00727	5.10083
Nap1l1	66.8041	80.8007	84.0929	72.2962	73.0322	78.704	141.621	104.03	69.7656	62.1722	61.0647	55.5909
Mbip	2.43798	2.98727	6.16958	6.65095	4.23304	8.15058	5.16815	4.69921	2.73743	3.87722	3.4993	2.94643
Zfp219	42.5335	38.7999	37.42	30.8476	58.5728	50.3209	90.1464	70.5246	46.5611	46.9088	45.3703	42.67
Fbxl19	24.048	17.5317	26.2682	22.1802	43.977	41.8314	50.9511	44.2237	20.8969	22.3006	26.4651	31.2174
Pwp1	16.807	26.9909	25.284	20.97	18.8531	25.59	35.5974	35.872	19.108	15.6318	18.449	16.54
Kat6a	8.817	10.8957	15.0307	14.775	13.4879	13.2473	18.6698	11.3117	11.8261	12.2128	12.3307	11.4972
Tbc1d8	2.70873	5.18927	6.1479	6.84367	7.49101	6.75368	5.73456	13.1701	3.22454	4.84019	6.14961	5.60655
Scrn1	3.13292	39.9999	38.2176	33.1874	13.4417	4.84842	6.63048	4.60136	23.429	33.2572	29.4469	20.2466
Bccip	36.4294	36.7234	39.202	41.5119	47.3908	57.0869	77.0798	74.9693	33.9646	32.7482	30.9905	29.2626
Knop1	17.498	29.0204	33.276	36.134	28.2638	31.6941	37.0201	24.0762	24.1663	27.8582	26.2525	25.9506
Oas1g	2.13416	0.0805815	1.07041	4.15164	6.95165	4.49756	4.50486	3.06682	0.642995	3.52723	7.12654	6.99023
Rps25	379.873	576.747	755.32	909.32	390.086	903.266	801.613	939.389	507.332	248.863	409.465	360.1
Nek3	2.00228	3.10816	2.35432	2.79569	1.93494	2.74761	4.22459	11.0167	2.24742	2.33831	2.03153	2.64205
Ilf3	50.3664	40.2889	62.5525	58.0589	88.5861	89.4039	106.177	109.446	46.4725	47.4294	59.8537	43.1533
Fcf1	13.8061	21.1853	20.5647	25.8584	14.087	48.441	29.1039	30.1705	16.6291	6.71893	13.4038	12.3801
Hnrnpa3	17.1509	15.1233	22.1967	67.8656	86.0817	66.011	36.1305	32.6861	17.671	55.1335	56.1939	51.0744
Ppdpf	53.283	36.4492	44.6061	34.2136	73.893	86.5122	112.225	100.211	38.7386	35.2505	49.8941	48.9644
Mto1	5.73501	7.77535	10.0044	6.59503	7.13578	7.95351	12.0767	16.9147	8.06309	4.68928	6.71648	5.20122
Senp2	8.7269	11.4544	11.0701	12.7629	13.1887	24.282	18.3756	17.2578	9.2623	7.12227	9.0122	10.5606
Zfp317	2.65593	3.58351	4.62697	6.70809	5.80019	8.4372	5.59166	7.71845	3.84061	3.37522	4.37224	3.52232
Exosc9	6.82907	10.5972	10.1559	10.1787	11.2689	14.9073	14.3734	12.6161	8.29389	7.50076	6.97218	8.58603
Mrpl44	20.2954	25.4323	30.3773	23.2018	27.1169	27.8673	42.7061	43.8456	19.4322	19.1024	24.9085	24.3055
Gpd2	8.79583	30.7181	18.718	12.2854	12.7696	15.1467	18.5042	13.4073	17.9164	11.2145	10.6442	10.4301
Mkrn2	11.2985	9.83843	10.9369	12.7078	15.4802	22.993	23.7679	34.4855	10.1964	10.3892	13.1487	13.6569
Pdxp	7.08951	8.40898	14.004	9.2155	19.0611	18.3473	14.9108	36.1042	8.4918	6.63458	16.7697	14.0395
Nol10	14.531	17.9084	16.0124	13.4583	18.0378	20.37	30.5449	23.9355	11.157	11.2977	11.2027	12.2195
Fubp1	12.1054	17.4759	27.9043	19.5753	24.0301	25.4935	25.4448	36.7251	15.3856	14.5174	18.563	14.9462
Mak16	26.0595	40.8357	38.7413	40.3118	20.4169	41.8269	54.7719	36.9528	27.6991	19.5013	21.6975	21.9568
Lin52	2.00108	1.90874	2.07525	2.63923	3.23233	4.70383	4.20555	4.82075	1.60523	1.75951	1.84356	1.70334
Zmynd19	30.6911	47.8677	63.2321	43.8156	52.0605	61.1905	64.4998	81.7559	35.1192	36.1717	40.8822	43.1689
Rnf4	43.6222	48.5264	47.039	56.9307	51.5096	79.8223	91.6469	80.8507	44.7923	47.3636	45.295	49.0339
Huwe1	29.3712	54.2405	67.1605	53.0195	41.2324	53.7148	61.7012	42.6926	43.8995	37.051	34.5047	29.2561
Mthfd2	24.681	38.691	40.6952	51.1676	22.0759	49.5113	51.7881	50.0073	20.5011	32.6709	15.9423	18.0276
Ddt	74.2134	66.6008	61.6104	91.1279	124.185	136.269	155.466	218.578	61.3298	83.8519	81.0765	88.4728
Nsun2	36.8943	79.3186	84.673	66.6249	57.2772	66.1094	77.2749	120.035	50.3751	43.3694	63.6303	50.576
Naa50	4.75443	6.17738	6.82058	5.48737	5.98084	7.17355	9.95745	6.96419	5.25765	4.75364	5.33348	4.31115
Srsf2	104.706	115.885	189.189	128.318	118.518	144.509	219.242	141.899	114.539	122.509	81.601	76.4727
2410016O06Rik	10.646	16.7684	19.7191	14.5059	14.7105	13.2168	22.2911	18.2289	12.7819	11.6359	13.8158	14.6665
Hsp90ab1	1729.45	2139.94	2627.48	2479.07	2777.89	2766.67	3621.09	4088.24	1903.85	1915.71	2154.2	1777.14
Hnrnpd	13.1837	11.8355	16.0705	16.8447	17.2102	15.1247	27.595	23.1947	9.3779	13.4564	9.46464	9.50248
Pspc1	18.6852	18.4249	27.2668	28.4239	23.4829	39.6941	39.1015	26.0456	17.8926	19.2609	13.7889	18.2686
Isyna1	75.0661	108.645	223.35	143.925	128.44	65.5029	157.052	150.621	132.622	144.425	144.351	92.1407
Cdk19	1.41448	1.88297	3.14096	3.63275	4.24813	4.22538	2.95907	1.80711	2.38841	2.44418	3.71109	2.5593
Zfp956	3.20694	4.40928	4.42783	4.77934	5.93277	5.00683	6.70266	6.39907	3.03823	4.68006	7.58515	7.08026
Sart3	29.2178	27.7235	39.5802	32.2517	48.1855	42.0432	61.0353	55.6716	24.9172	28.2332	31.0699	27.6143
Taf3	4.66523	5.35903	6.5307	5.17577	5.29058	6.78315	9.72766	9.38508	4.91858	4.50931	3.93187	4.28834
Eif4a1	253.022	319.278	423.079	445.366	286.619	541.015	527.494	658.464	272.87	195.981	245.577	231.714
Cramp1l	4.15944	6.21067	7.42397	8.20689	6.23823	7.98272	8.66888	8.0277	5.47188	5.89543	6.60833	6.81121
Dcaf4	28.4281	35.7613	26.5969	26.4777	68.854	83.5264	59.2468	77.4122	28.154	25.8907	33.276	28.799
Tmem186	8.04111	9.39934	11.7041	11.8203	12.2223	13.1037	16.7465	10.4728	8.80324	10.4075	11.3655	11.0747
Morc2a	17.2253	19.7529	21.8987	24.4762	24.0181	27.0044	35.8403	21.4233	15.0648	17.5157	17.1046	20.1906
Mtrf1	1.55522	1.95509	2.05831	2.65822	2.81232	3.34987	3.23549	4.31929	1.5733	1.68961	1.97353	1.71705
Alox5ap	1.18467	0.306711	0.251787	0.664264	1.5779	1.4604	2.46409	3.00357	1.61419	3.03637	2.81006	1.24864
Tubb2b	79.1779	133.248	139.001	136.349	105.802	98.4028	164.672	169.371	81.5133	128.82	107.582	89.8507
Ints7	14.8594	16.1427	33.8077	27.581	22.514	28.1539	30.8859	21.6891	19.2362	18.6092	18.8697	14.2269
Tbc1d15	4.57624	5.47408	4.77976	5.81001	8.65963	11.1015	9.51096	6.69009	5.0019	5.8241	4.88086	5.61723
Vdac1	159.879	262.735	331.333	381.909	327.239	409.244	332.262	464.036	235.849	207.036	283.325	259.832
Cnot3	49.7998	40.2007	58.616	41.8718	57.5815	68.8461	103.488	85.8767	41.3153	40.7399	42.8142	38.8546
Bysl	24.6277	32.253	27.8911	21.623	21.4895	24.7234	51.175	21.7958	21.9538	20.0227	16.4081	20.5042
Stard10	10.5119	5.25536	6.15283	8.92075	18.2558	20.6126	21.8216	18.3149	5.46994	8.55843	15.7911	28.0955
Nop14	24.1787	36.8782	32.7835	34.6537	28.8834	35.8062	50.1889	48.4509	24.4636	27.601	28.1188	30.5998
Mtr	7.69155	24.5108	28.0338	19.9251	11.4373	14.8226	15.9593	10.1128	11.4296	9.73065	13.7043	10.724
Polg2	1.93266	3.0202	4.1623	3.73578	3.57824	6.0422	4.00826	6.62391	2.86355	2.67826	3.99337	3.49701
Cse1l	9.52495	10.5007	12.6409	9.71736	9.07375	16.7649	19.7461	14.7673	8.76692	4.85707	5.66002	5.4383
Pms2	4.55814	5.27156	6.6645	5.73841	6.13522	8.07939	9.44931	7.8074	4.29982	3.53573	4.79157	4.26619
Cyb561	4.51574	3.98708	7.03029	20.8537	25.4223	17.7946	9.3572	14.0437	5.16175	12.6875	28.1645	27.6523
Cstf3	6.94794	8.26789	7.34996	6.53115	6.64371	10.5951	14.3959	9.65607	6.26905	3.78106	5.43984	4.47244
Fam89a	1.93667	2.27017	0.959731	1.12452	3.95085	4.96916	4.009	2.99215	1.06474	1.22181	3.67776	9.72177
Tmem87a	4.45683	7.09564	9.82703	13.4238	7.96342	11.9448	9.2217	9.97487	7.14924	6.25213	8.20387	7.28729
Ep400	12.1457	15.1108	22.1097	20.1273	21.0865	23.8441	25.1272	23.8026	15.1198	15.0671	17.0459	13.8054
Ddx25	1.14479	0.604315	0.886229	1.52087	1.88367	2.1483	2.36812	3.1574	0.573176	0.746389	1.29067	1.02467
Ube2q2	2.06726	3.34064	4.75847	3.84077	2.22797	5.41934	4.27557	5.04607	2.77252	2.44545	2.43282	2.21734
Dbr1	9.58251	12.0393	11.7971	10.8229	8.2737	16.1322	19.8181	15.9072	8.95905	7.76859	7.17935	7.68565
Ttf2	9.94491	12.1101	14.7151	13.4133	18.9247	26.5131	20.5514	30.1051	10.1818	8.49277	11.3009	9.64603
Setd1b	8.48558	8.08313	10.4221	10.4151	8.70603	7.6182	17.5229	3.3424	9.11364	9.6129	8.45568	10.1125
Ltv1	19.7543	34.035	30.4072	29.6737	26.2416	32.1584	40.7579	37.7057	22.3674	24.796	19.168	19.5931
Mastl	1.39139	1.02794	1.20357	1.20282	1.62456	2.97009	2.87001	2.19714	1.12038	0.578882	0.634967	0.671255
Qrsl1	5.01744	6.08974	6.8717	5.06857	6.26014	10.6052	10.349	16.3921	4.35854	3.46504	4.60475	4.7431
Xpo5	20.4016	27.453	31.1373	27.7702	23.9768	35.265	42.0623	23.4346	23.9316	22.8627	22.7744	19.5395
Mtfr2	3.25185	2.76003	2.29876	2.41931	3.27373	4.95427	6.70387	8.18714	2.34318	1.29674	2.13968	1.87192
Katnbl1	1.12268	1.82929	1.38389	1.39983	1.45237	1.94474	2.31355	1.4144	1.31607	1.82101	1.42199	1.74454
Nkrf	1.10172	2.53893	2.53968	2.46786	1.79697	1.80351	2.27007	1.55343	1.74829	2.29669	1.37015	1.32362
Renbp	42.796	40.5233	17.1127	57.2728	73.949	84.0128	88.1459	70.2497	35.7488	60.0917	46.8	64.3333
Arid4a	3.12517	3.51031	3.39082	3.26421	3.8647	4.68613	6.43654	2.4726	3.31168	3.22317	3.91685	3.69901
Lias	15.9804	19.3668	20.5938	19.752	20.5252	22.2013	32.8925	34.3935	16.7951	17.3712	17.7302	19.2562
Mocs3	9.89582	8.963	8.80243	4.89945	4.00967	4.21762	20.3653	3.98678	8.20155	5.69614	4.38489	5.45979
Fbxo45	2.67679	3.12356	4.03801	3.67544	4.19657	7.00354	5.50777	6.71998	3.13043	2.79752	3.60378	2.60983
Agpat5	2.98437	5.82454	7.50206	5.35409	4.02527	7.27577	6.14052	11.9069	4.41079	3.73548	3.5499	3.24972
Pno1	12.525	37.7956	20.6759	10.1824	14.2048	14.81	25.7497	20.4585	17.9733	13.4609	9.72386	9.37173
Pcbp2	139.496	126.676	189.978	190.629	166.535	221.502	286.689	306.183	140.46	131.771	140.015	129.697
Pcdh1	5.09635	9.28966	6.34069	7.90243	16.8209	10.6084	10.4694	6.12706	10.7491	14.2469	18.5865	27.847
Ikbkap	14.081	19.7902	19.9631	19.9014	17.5653	23.8772	28.9207	22.8055	15.3591	13.914	14.7963	14.8415
Cct6a	85.0496	122.224	133.852	124.565	118.495	160.757	174.677	162.011	91.5485	85.2975	90.0541	79.4599
Ndor1	11.6566	13.8098	13.9493	15.2621	15.6394	18.3227	23.931	9.55767	12.1751	13.3359	11.1253	13.5925
Nup37	2.94882	3.65927	4.96927	4.4748	7.48525	16.7955	6.05349	13.054	3.18093	3.03978	5.14615	4.62216
Rtkn2	1.34257	0.907807	1.60356	4.06414	3.58915	3.9848	2.75415	5.25691	0.950222	2.70647	2.77598	2.4949
Gpc3	2.94404	0.825907	0.567992	1.35127	7.31442	25.6566	6.03624	31.9056	0.412058	1.07442	1.23084	2.05818
Plcb4	1.22715	1.93017	2.22534	2.00414	1.79197	4.5547	2.51604	2.16802	1.39402	0.829527	0.855587	0.64669
Fkbp5	21.0108	9.18673	18.1567	15.6113	26.6752	30.4894	43.0659	75.5324	15.7883	13.8968	11.4298	8.31717
Tmeff1	6.87864	7.85818	3.40439	6.20436	14.7855	23.6594	14.0955	16.8988	3.85419	3.22653	3.72831	5.18366
Snhg3	1.98151	2.82429	4.90849	6.65833	3.92462	3.75885	4.06013	9.63457	3.50808	3.98622	3.03647	3.60843
1600002H07Rik	12.4038	12.7365	12.8995	14.4492	17.7203	20.5001	25.4143	23.5577	15.0566	18.3414	14.6058	20.7268
Nek2	12.7549	11.1409	13.1598	9.83371	20.8087	31.3131	26.115	29.2679	8.61809	5.83294	9.17815	6.16677
Ccna2	14.4062	14.9158	24.6824	12.0558	14.868	38.5532	29.4608	39.4103	14.4737	5.05877	8.74731	5.77198
Prrc2c	24.6354	33.0966	42.8139	41.0427	33.5133	43.4103	50.3771	32.0162	34.7069	29.2312	32.584	31.2447
Gins4	23.6204	19.4259	24.3033	22.4098	27.5537	37.6299	48.264	62.0774	20.1289	16.1011	18.1012	18.6911
2310022A10Rik	19.3894	22.3435	21.0884	19.6376	33.6298	30.5942	39.6146	52.2655	17.2976	18.4321	26.6923	21.4142
Nipbl	2.38743	3.2719	4.1308	4.37781	4.46988	6.53246	4.87688	1.77354	3.06805	2.71002	3.10963	3.02597
Apitd1	14.887	7.23163	11.2	7.29275	15.8211	20.4423	30.3893	34.7232	9.24751	6.08829	6.3899	5.39112
Sarnp	6.47959	9.58888	14.5754	14.6333	6.22201	24.2368	13.226	22.1627	10.462	3.1751	5.03482	5.05869
Zfyve26	6.01909	6.82491	6.31782	7.73232	9.88121	9.41667	12.284	9.07288	6.61501	7.11262	7.34926	6.94233
Mrps18b	41.9798	48.4251	50.3675	43.4509	42.6168	51.7041	85.6673	52.0696	36.7222	32.0156	34.9798	34.4386
Atp13a3	3.46109	7.64487	7.75799	7.78345	4.67177	6.40833	7.06256	3.22482	5.85906	4.91489	5.43194	6.38157
Usp34	1.64806	2.64568	3.00368	3.1098	1.88848	4.12829	3.36144	1.01431	2.51158	1.76116	1.76521	1.928
Fbxl18	9.4297	12.642	10.2147	7.87249	10.7756	9.09639	19.2279	11.8174	9.52725	9.2641	8.6341	8.92664
Gemin5	18.3563	29.6934	33.9461	25.3673	27.8663	28.2129	37.4251	42.5354	20.1774	19.1822	25.6486	21.2075
Cdyl	7.58588	13.3748	24.9735	19.7517	16.6854	16.6901	15.4642	13.2228	11.1362	13.1044	12.7752	11.2074
Shcbp1	1.9207	1.54865	2.82823	2.103	2.45012	4.11966	3.9138	2.38015	1.08278	1.07646	1.35872	0.810535
Uchl3	8.48145	13.6729	13.3946	9.19757	12.8618	12.0637	17.2802	19.1179	9.34139	9.19331	8.15263	7.99782
Cpsf1	37.0243	39.522	49.4798	43.0179	63.3571	55.7136	75.4174	98.158	38.4281	42.7917	45.0525	38.6171
Gse1	13.0753	9.44599	12.1709	14.5425	20.5393	14.5705	26.6317	22.6189	10.5777	13.7893	15.8845	11.7497
Prpf3	14.7779	19.6857	21.0899	18.4357	18.0062	20.43	30.0898	34.1325	15.1291	12.4651	14.6566	12.9461
Ruvbl1	35.5361	52.3784	62.0639	46.3488	74.0329	77.2552	72.3007	104.523	39.3758	35.3896	50.354	40.4657
Brd4	36.8438	34.2963	41.4939	34.4308	40.5785	43.8803	74.9385	58.3278	34.9748	33.6217	32.8278	32.1746
Naa25	14.5168	24.575	22.925	23.1692	21.9207	30.9196	29.5233	23.0729	22.0643	19.9527	21.5589	26.43
Ippk	4.77	10.1023	11.8553	12.6386	8.06309	8.47091	9.7007	9.30374	6.75957	6.26091	10.7835	8.85881
Abtb2	3.94184	7.32839	5.20947	3.53321	2.9087	2.49563	8.01615	5.404	5.56518	4.37512	3.5911	3.19946
Med23	6.07129	6.40487	8.90276	9.32601	9.03144	11.5406	12.3437	9.74623	6.74422	6.70252	7.67262	7.0505
Gatad2b	10.6382	16.9787	18.9115	21.7134	15.5439	21.1694	21.6237	20.6459	15.1503	13.0967	16.487	16.1889
Eif4b	119.468	174.3	266.239	275.043	222.296	204.071	242.705	326.368	181.217	228.193	262.53	199.984
Eif4a2	15.3146	16.9442	25.4241	43.1664	57.6982	81.794	31.1068	49.4014	22.8369	30.646	51.259	42.5042
Rqcd1	20.8739	19.7112	26.0176	22.1568	24.3936	29.3826	42.3925	38.3512	19.033	15.3315	19.0451	16.2659
Kifc1	36.9151	24.64	23.963	18.8326	44.7222	51.214	74.9484	98.6284	18.2639	15.9335	21.6027	14.3645
Paxbp1	4.03849	5.47102	8.61617	7.7595	9.16669	8.45309	8.19793	6.91405	5.63547	6.37209	8.02518	8.86363
Cand1	15.6024	18.6891	17.8756	16.2086	12.8332	24.9205	31.6564	26.6582	17.0962	10.4284	12.8619	13.7775
Atp5s	1.41241	2.1641	2.13619	2.43465	2.28568	4.58821	2.86505	3.57731	2.07502	1.98983	3.01468	2.92862
Ubxn7	2.40249	2.14163	2.54699	3.45922	4.75359	6.19285	4.87141	3.65472	2.13904	2.50184	3.26191	3.51769
Hist1h2ae	1.03382	1.14029	0.875347	0	0.32907	0.885509	2.09508	1.56269	0.906316	0.233319	0.10612	0.114404
Pex3	3.62614	4.22028	3.89457	4.15179	3.05494	4.82553	7.34396	4.75302	3.02159	3.70003	3.20062	4.74774
Prpsap2	8.51892	8.41088	13.9256	12.0193	14.3316	18.7703	17.2522	26.8638	8.59872	8.5417	9.60388	8.76773
C330027C09Rik	2.02158	2.65339	3.36337	2.59173	3.92998	4.64825	4.09121	2.68073	1.92699	1.85884	2.44411	1.31756
Pnpla6	20.9796	19.544	19.9842	17.162	25.3032	23.2852	42.4548	53.6039	20.9004	16.6854	20.7465	22.4382
Snip1	8.03039	9.12848	9.79317	9.77089	9.53673	13.2884	16.2446	16.8925	8.79334	9.04557	8.36978	8.85991
Gpatch3	9.6075	8.86377	6.06762	6.63705	7.33974	7.19017	19.4219	7.52055	5.83178	6.49947	5.42232	6.07057
Paox	4.65947	2.0709	3.51686	4.38318	9.24366	9.38624	9.41756	15.1095	2.98276	4.15374	6.1193	5.93547
Ercc6l	2.04499	1.47656	2.71377	1.86707	2.14455	5.202	4.13291	3.29922	1.43459	0.831138	1.24393	0.769327
Ints3	30.0816	29.2711	45.0427	32.2803	42.8336	44.0865	60.792	62.2091	34.4595	30.1528	35.613	30.8947
Polr1a	26.7043	41.8199	42.2118	35.7379	28.8268	31.7886	53.9658	45.8382	34.2687	30.3669	32.3387	26.8378
Cdk18	8.01553	31.6635	12.9872	10.9579	10.1107	5.99926	16.191	22.6553	14.9892	12.7656	19.3008	23.2822
Kpna2	11.9555	14.52	18.2995	14.0081	9.1209	50.847	24.1471	17.3542	12.776	4.26931	5.91021	6.29795
Dlgap5	21.219	13.9507	18.1278	12.7125	36.4054	53.4597	42.8514	61.5714	12.8195	7.89954	13.324	10.7678
Pnpo	9.19515	17.4327	29.4629	36.4421	37.0609	30.6885	18.5688	30.7564	14.4872	23.0033	35.0003	34.2496
Prmt5	43.3121	58.8546	70.5561	54.2466	60.3366	75.0576	87.4591	109.885	42.0323	36.2887	46.4206	39.0654
U2af1	93.2987	80.1087	117.736	137.894	165.644	169.519	188.394	194.883	66.5279	104.145	109.744	106.312
Nup88	25.1871	27.5781	42.4979	36.902	39.8885	78.1707	50.8448	41.8115	33.3838	25.6289	31.2783	29.5318
Zfp110	7.66019	7.62206	9.58701	11.729	10.8939	17.1968	15.45	13.492	7.94772	8.18436	9.72027	9.8399
Wipf2	3.86235	4.03969	5.02467	4.71875	6.16764	5.57009	7.78969	7.77334	4.35772	4.09497	6.18497	5.68302
Pnn	25.2461	29.1827	35.769	38.2529	40.9356	39.5418	50.8748	35.8367	24.9773	30.0287	32.3217	34.1123
Gm6793	100.455	87.0384	133.405	208.118	223.078	246.571	202.371	199.992	96.2757	134.972	146.018	129.363
Tarbp2	25.9597	23.5466	16.4418	10.7403	25.8053	25.3432	52.2794	44.404	18.3517	14.6743	16.0355	15.2554
D030056L22Rik	4.5921	4.21113	4.56343	1.56638	3.67089	7.61892	9.24528	11.4119	4.64863	2.11364	1.99378	1.92435
Baz2b	2.43836	3.72829	5.58096	6.64118	5.59508	6.19675	4.90858	3.44048	3.64902	4.9674	4.15503	4.57506
Lig3	9.76902	16.5296	20.3216	17.2681	18.0219	23.2209	19.6598	13.3866	12.0185	11.325	16.6237	13.6334
Sorbs1	5.66114	10.3725	5.89686	10.4677	6.86181	7.04256	11.3882	5.31027	7.17365	10.7086	9.86104	11.6358
Prpf4b	6.81254	11.3692	15.0391	16.8763	10.7398	13.7015	13.7006	6.93793	10.7711	10.3641	10.7858	10.6097
Cdca2	12.7921	7.91241	13.7501	10.8975	24.5956	35.1444	25.7259	29.0814	7.81955	6.27019	9.98615	6.31689
Rad54l2	8.55492	8.42834	9.13423	10.3997	10.1184	14.2112	17.2018	14.0627	7.91353	8.87469	8.48409	8.45471
B3gntl1	4.61197	3.57709	3.99475	4.74753	8.981	9.27651	9.2712	7.33711	4.04894	3.93088	6.94139	6.63676
Ehd3	2.69989	8.98419	19.4541	29.0013	15.0404	12.7571	5.42687	1.69561	14.5103	25.8431	20.4901	11.205
Hnrnpc	56.8803	59.5449	75.0693	77.5471	86.3359	92.0555	114.303	108.101	57.6065	59.9368	72.3817	67.4184
Pgpep1l	2.01052	1.56955	0.329869	0.474399	1.37819	2.29308	4.03995	0	1.50046	2.65442	1.49409	1.54935
Hip1r	4.72174	19.1689	26.8681	24.5349	38.9837	22.164	9.48402	12.0897	14.2703	19.5261	29.4927	28.8123
Slc25a19	11.0672	11.0922	12.0251	8.73184	20.8547	17.1998	22.2009	23.9515	9.69541	8.07627	12.5292	11.1759
Eif4ebp1	275.552	379.956	198.526	209.522	242.328	316.682	552.717	573.529	267.622	258.374	212.498	274.068
Trub1	4.13764	5.00344	7.77104	7.30618	9.89879	10.0082	8.29844	8.94903	4.65297	6.09178	7.15883	5.71515
Wdr34	15.1108	9.49252	11.0538	13.3339	29.9877	29.8078	30.2964	33.5937	12.2454	14.399	17.1098	15.3411
Slc23a2	5.47806	6.57225	8.8243	10.0117	7.74632	7.93437	10.9821	7.48971	9.85222	11.7568	10.0205	15.4288
Pnisr	13.3588	13.1869	23.4255	27.3752	28.7522	30.8313	26.7648	19.2981	16.0184	19.2881	23.387	21.8583
Agfg1	14.56	15.2562	14.8477	14.267	20.0172	24.7212	29.1359	19.4048	16.112	11.0911	13.7513	15.482
Rad51ap1	5.967	4.70203	7.70346	6.2275	8.15325	10.3543	11.9301	18.4285	4.29904	3.40528	4.64514	3.02596
Ints2	3.38066	6.32222	6.76678	5.64064	5.19643	7.29874	6.75582	5.41468	5.39815	3.98932	4.1529	3.32242
Bclaf1	12.1767	14.196	17.7566	21.4037	11.9348	28.8744	24.33	11.5594	12.9525	12.1487	11.2813	11.995
Mat2a	27.3183	36.9026	38.5798	66.7758	24.7624	36.8238	54.5804	16.6598	29.9413	73.3136	24.2675	33.376
Rsrc2	15.5507	15.7553	22.0893	23.0435	27.7148	26.9541	31.0617	30.9688	15.4387	15.4214	22.5105	17.6694
Rbmxl1	26.0198	26.6091	34.3264	28.7571	35.4675	35.9061	51.9666	45.8587	24.0243	22.5652	24.1268	22.6342
Wdr18	48.5832	56.1224	47.1231	30.5982	48.3472	42.2225	96.9398	74.1979	41.809	36.0382	33.9012	30.3426
D11Wsu47e	12.529	12.3307	14.0272	10.8222	14.7355	16.1571	24.9987	19.0293	13.5273	12.1886	13.5159	12.7855
Ktn1	6.07047	13.7788	13.1238	14.436	10.7016	13.428	12.1111	3.75946	11.5823	10.6922	12.0572	13.7789
Zbtb48	6.58211	5.21858	6.69985	5.55553	10.5459	11.4934	13.1256	12.3018	5.62322	5.27535	6.23795	7.55997
Gnpnat1	1.49796	3.66465	3.2207	3.9138	3.08804	6.26126	2.98501	1.88198	1.82805	2.78143	2.34557	2.90264
Chaf1b	28.7671	17.7296	29.0453	23.1083	36.5004	47.9373	57.3062	82.6829	18.6611	16.326	17.9737	11.8262
Naa35	9.65027	10.4958	10.4742	11.7607	11.0469	20.4455	19.2109	16.5073	10.5757	6.67555	8.51235	10.0878
Atp9a	16.2532	13.8194	32.2873	94.5249	52.6741	35.2451	32.3358	32.3886	19.6623	71.8818	68.7281	54.8842
Ptma	594.262	555.597	999.995	1146.18	1356.55	839.146	1181.94	1603.23	601.787	987.575	926.456	669.184
Tnks2	6.34372	8.42994	11.4633	12.8478	12.2079	25.0344	12.6138	19.2737	8.65594	8.6434	10.0439	9.50524
Brf2	14.258	14.8364	12.5955	13.9769	15.501	16.5468	28.3449	19.9238	13.6646	11.8124	13.9996	15.639
Ctu2	14.7431	13.4513	14.6472	11.9635	17.6779	16.6037	29.3021	27.2977	10.8251	13.2631	11.6415	12.1348
Notch1	6.16594	4.88014	8.32602	12.099	13.9343	14.0739	12.2544	18.7641	8.08972	11.8343	11.253	8.17476
Zfc3h1	1.36935	2.88079	2.43442	2.21862	1.92162	3.10868	2.71971	1.73858	2.6162	1.97693	2.38099	2.58843
Lmbr1l	11.505	8.11071	9.10808	11.0203	18.1653	23.8535	22.8447	22.2829	7.84409	11.2592	10.5745	13.3342
Wdr82	11.0293	12.0527	19.5051	17.014	12.3525	26.7594	21.8806	23.9894	13.539	8.07029	10.2296	8.72336
Peg3	6.22453	7.08891	4.99218	15.0646	35.2358	28.1536	12.3477	3.01227	6.76151	6.79853	18.8268	32.7905
Nhp2l1	34.5824	45.1541	56.4463	41.6691	39.1122	42.7317	68.5993	69.4748	38.7719	30.5197	35.1542	29.4572
Cenph	11.1699	5.84748	8.40644	8.46513	14.3114	16.6117	22.1524	24.8457	6.23443	7.05908	7.91134	5.07592
Elp3	28.0593	26.3117	37.1241	41.4047	40.2761	50.5831	55.6274	67.7817	28.3578	31.4411	38.0221	34.6102
Mmp17	2.04208	1.29474	1.21118	1.30854	4.84529	7.61539	4.04804	16.7536	1.23973	1.43353	2.90211	3.55404
Eif1a	11.193	14.2287	12.9998	19.5032	12.0885	27.7782	22.1875	13.888	12.3813	12.401	12.2846	13.2881
Tmem216	4.14174	6.7903	6.8911	7.01901	4.85254	8.28529	8.20607	7.3904	5.67873	3.1361	4.16426	3.51779
March9	5.95896	5.7314	13.5185	8.91147	14.337	11.5452	11.8029	10.3358	8.93881	10.648	12.1466	14.3605
Kdm5c	14.9727	22.6153	27.6269	24.2647	28.5868	29.7538	29.6541	28.5137	19.6835	20.3263	24.5497	22.0748
Yy1	11.9352	19.1688	18.7722	11.2853	8.16071	20.3048	23.6166	18.2507	17.2268	8.85348	8.45227	9.64488
Tdrd3	4.21946	6.42705	8.02402	7.99552	3.98665	5.18838	8.34185	2.39123	5.97703	5.37222	4.81078	4.37783
Ubfd1	12.7457	16.4067	17.7	12.6432	11.9246	18.1006	25.1976	18.4288	12.7745	9.56574	9.72486	8.61698
Zfp277	4.34567	3.45889	4.96059	6.0744	6.95687	8.70266	8.58964	8.97874	3.86178	4.26847	4.94704	3.93269
Ccnb2	59.1286	29.4705	45.7495	34.6744	89.8574	124.163	116.752	156.4	33.375	24.4838	33.8512	28.6949
Fbl	80.6636	114.834	149.914	164.035	156.297	134.531	159.256	192.839	85.7901	122.013	133.241	97.2568
Hdgf	190.323	257.047	314.086	311.288	340.76	345.942	375.674	338.633	248.276	256.349	299.472	277.04
Glod4	9.01792	11.3646	13.8806	18.2231	15.0416	19.9486	17.7967	20.7783	13.5407	12.2854	18.7776	17.1444
Nop2	79.495	131.209	125.729	97.2793	79.044	87.5384	156.852	93.559	84.267	87.7504	82.9474	87.714
Dsn1	5.45956	5.22264	6.79533	7.02429	8.17325	9.42204	10.7688	8.65517	5.40417	3.55619	4.52801	3.2053
Bms1	25.8835	33.7249	34.1989	29.6581	32.1702	29.4984	51.0404	49.4061	24.4266	24.4603	28.3892	26.085
Celf1	25.7904	29.2104	38.2665	37.4925	39.0245	40.2701	50.8369	51.9842	28.1233	30.8825	31.918	29.3939
Prmt7	28.6784	38.2014	57.6387	48.5309	66.2693	71.7816	56.5223	116.297	33.8243	38.5537	56.103	44.2303
Plekhg3	15.2894	18.1066	12.0375	14.0894	19.7856	20.9418	30.1321	15.4046	14.2188	11.932	15.5288	16.7979
Abce1	6.25717	12.2608	13.646	11.0417	7.7609	19.4342	12.3234	11.7289	10.3171	6.83087	7.35225	6.10271
Adck5	13.0657	8.10563	11.0715	14.8098	35.0802	42.1443	25.7181	17.4053	10.0477	14.7074	17.8039	23.0433
Hspa8	456.156	601.139	659.129	619.797	421.81	640.797	897.665	687.984	493.034	328.831	406.278	354.11
Sh3gl3	6.45675	1.66125	1.4231	1.89757	4.96818	7.59893	12.7027	7.5381	2.57479	1.96758	2.85739	3.42565
Phf12	21.3772	19.1472	24.548	22.5555	21.5122	23.0451	42.0471	24.8696	20.7637	21.2129	19.7456	20.5216
Dhfr	3.03245	3.09413	3.64616	2.53098	3.47946	4.86641	5.96148	6.50469	2.30802	1.53944	1.78434	1.11325
Ide	8.83165	20.0398	23.5675	19.3203	12.098	27.4746	17.3611	21.4929	15.3755	9.77379	12.7968	10.8131
Atg2a	18.6756	25.0646	17.5705	14.6794	18.0572	15.6061	36.7064	18.6251	17.6071	18.3619	14.6274	16.753
AW209491	4.63768	7.97658	8.07188	7.66892	8.64567	8.50836	9.11456	6.09646	6.8987	5.68228	8.88682	8.7017
3110082I17Rik	19.4371	20.5617	23.1457	21.64	30.733	32.7729	38.1892	39.6006	18.3519	18.2006	21.491	19.8254
Def8	30.4119	25.3037	23.7771	28.6184	40.1265	48.9034	59.7443	37.7996	32.9812	33.9347	32.2942	33.7509
Serbp1	66.4287	92.617	111.776	85.0175	98.9312	101.586	130.46	142.334	71.9138	73.0741	78.9862	63.7947
Trap1	68.8648	75.3548	109.367	91.0899	93.8811	86.9189	135.232	127.36	86.4426	89.5168	93.1127	73.4529
Rasl11b	4.229	3.09409	1.74274	1.56315	2.9218	3.46898	8.30205	9.22675	1.98021	3.312	2.56455	4.31616
Pwwp2a	4.6687	3.76272	6.84661	9.2777	9.34702	9.50208	9.16126	9.98324	4.10695	4.60942	6.05401	5.3623
Ubr3	4.39706	6.58221	6.17587	7.71122	6.00108	10.9982	8.62475	6.71705	5.71992	5.44994	5.2685	6.99045
Cstf2	14.6198	19.8525	24.768	18.8081	18.0478	19.9535	28.6694	29.3391	17.2575	13.5656	16.1612	12.034
Idh3g	73.7565	93.3725	126.428	124.51	107.093	132.484	144.632	165.003	87.8473	95.0922	100.667	86.3408
Sap130	24.4624	21.2157	24.2029	23.762	30.8777	39.1504	47.9663	47.5331	21.9201	18.575	21.6418	22.3738
Arv1	4.08858	5.36649	5.48384	4.58606	5.28071	6.5959	8.01073	9.83346	3.74219	3.60036	4.05583	4.31391
Akna	1.75098	0.983999	0.61588	1.30812	3.17644	4.57191	3.43041	5.1791	1.36252	2.36681	1.90652	2.29516
Nifk	15.5019	29.1211	27.9487	27.0337	14.385	20.2011	30.3384	15.6811	20.5349	17.1838	17.3856	17.3542
Rmnd5b	26.1655	20.3262	20.3195	23.5022	32.114	35.2136	51.202	38.8536	22.5918	22.7053	18.3803	19.6107
Dmtf1	3.98204	4.77433	5.08209	6.57618	7.64483	9.96052	7.79154	6.4319	4.50996	5.34361	6.24211	6.31862
Timm10	44.1639	61.9856	58.5033	55.8372	59.0305	50.1147	86.3737	45.9699	39.3884	43.9587	48.1721	46.6541
Zfp532	11.1827	8.55751	13.8685	16.4677	30.8896	21.1324	21.8698	13.8837	10.2465	15.7936	21.1126	15.3094
Stk4	6.84894	12.7221	10.3735	9.79424	9.00439	13.2873	13.3903	11.4491	8.44547	8.27465	7.93249	8.11275
Hadh	63.0477	66.3923	72.441	76.7594	86.3095	105.043	123.257	170.16	69.9238	68.5279	72.7029	61.115
Trmt5	3.05483	3.68071	5.00966	4.30314	4.42237	6.9296	5.97147	4.37338	3.64453	2.46658	4.56343	4.14521
Lrrc57	4.0718	5.81171	5.9523	5.38075	4.15696	6.2118	7.95822	13.568	6.38868	4.61199	4.40951	4.00075
Ccdc101	24.8701	20.5361	25.2181	21.0332	29.1677	25.8807	48.5971	43.6118	18.8002	17.8906	19.0351	16.1044
Sf3b1	13.9156	18.8587	18.4957	18.921	18.9957	24.2589	27.1695	23.6016	16.8745	14.6401	15.1555	13.3539
Tinagl1	26.8374	132.659	45.4218	49.4373	77.8762	63.2766	52.3915	25.4329	85.3116	70.2579	102.769	177.967
Cd38	1.6738	1.22892	0.29883	1.09334	1.79806	2.58358	3.26701	2.45153	0.778893	0.749687	1.50097	1.53065
Lonp1	64.1222	56.8179	73.5893	71.932	105.151	95.1208	125.147	186.937	59.0285	73.6467	78.3833	70.7227
Casc3	25.6778	23.0866	30.8181	31.0106	37.0207	35.931	50.1076	37.4167	21.993	25.9113	28.9457	29.1796
Blzf1	2.35999	3.3085	3.52035	4.5101	3.45408	7.00311	4.60464	2.65544	2.73889	2.25645	2.44366	3.27288
Gm10336	1.13681	3.63952	4.44925	4.95156	2.21473	3.90059	2.21775	1.86264	2.02468	1.89715	2.4157	2.07418
Gtf2h3	14.8149	16.3511	23.2835	23.1855	23.3728	24.6779	28.8908	25.9547	15.6698	16.6867	19.1999	17.7117
Zfp609	10.0005	18.451	20.2529	16.8871	14.7504	12.1142	19.4823	23.0994	13.9822	14.771	16.6504	14.5729
Dcaf12	18.9342	21.9286	19.9039	23.8676	27.5524	38.1948	36.8574	39.6685	18.3869	18.5466	20.8921	24.6433
Tgif1	42.1123	29.9937	20.5691	32.9625	49.8944	78.871	81.879	61.2315	29.3549	52.8293	34.3355	48.1189
Setd5	26.2505	23.6178	31.1377	35.4378	39.4819	47.6404	51.0259	36.6369	24.5096	27.5946	30.5487	32.5624
Yme1l1	5.61607	6.5997	7.55269	8.66932	8.60075	10.7093	10.9152	7.81621	7.60085	6.93458	7.96209	7.05328
Tmem201	22.1255	20.4151	25.8752	22.8846	26.0256	22.7483	42.9988	62.5538	18.7211	20.2361	23.3231	21.0911
Ksr1	3.16486	1.54396	1.40852	2.40349	3.65466	4.11219	6.15024	7.04377	3.09326	4.19506	3.28938	3.58854
Cox15	7.69204	10.3848	13.1126	12.1191	11.3649	12.0502	14.9418	14.3327	10.8513	10.8978	12.9332	10.343
Six4	2.73954	1.0681	1.05308	0.68877	2.3234	6.03736	5.31937	3.67976	2.0473	0.655391	1.16433	1.47736
Bzw1	36.3932	45.2486	47.6475	44.802	28.127	30.5968	70.6577	34.7466	46.4225	40.2264	31.0882	25.9055
Arhgef4	1.30419	4.31896	3.29384	5.52707	6.65794	2.68861	2.53196	9.10033	3.23138	4.91754	11.9944	7.85099
Dnph1	14.6725	28.4334	53.3173	40.9267	40.7929	34.2774	28.485	67.5128	25.6476	31.0808	48.5085	26.1447
Foxred1	11.3219	12.7412	19.659	21.3384	17.4296	19.0131	21.9772	25.9817	13.7993	14.8929	15.6497	15.902
F3	13.8295	22.3629	2.82414	10.302	5.0926	8.59699	26.8397	3.48399	14.6769	28.7098	8.10241	34.5133
Trappc8	1.93645	2.72431	3.20332	3.20513	2.8737	5.59128	3.75816	2.48413	2.50384	2.3182	2.20594	2.53514
Srbd1	4.576	5.66029	10.6727	11.7205	9.05111	11.4869	8.87658	11.6636	6.70339	7.44521	8.57524	6.69631
Ubr4	40.7515	48.891	47.1456	48.966	50.7532	51.0532	79.0444	67.2984	46.6945	50.276	48.0785	53.0864
AU019823	2.09526	2.39035	2.87465	3.85794	4.45142	5.27357	4.06292	1.84483	1.91305	3.49931	3.59552	3.19614
Hinfp	6.09243	6.09191	7.75147	8.52918	9.23738	8.56104	11.806	14.2884	5.63371	6.44327	8.22077	8.61558
Larp1b	2.21555	6.42	9.72961	8.02607	8.09911	10.6519	4.29326	7.16672	5.0351	5.27629	6.27328	6.44248
Wac	1.90037	3.47119	4.11674	3.02831	1.60291	5.03643	3.68134	2.41799	3.43477	1.99191	1.74481	1.87841
Magi1	4.72678	10.35	10.8435	7.76122	4.82772	4.85304	9.15408	4.21635	6.47868	7.72285	6.0957	3.35446
Xrcc2	2.80776	1.82088	2.6968	2.34454	3.3518	4.58865	5.43532	5.60752	1.8367	1.48446	2.0895	1.34571
Ythdc1	13.2086	16.472	16.8837	21.5409	23.2262	24.5286	25.5637	8.99523	12.8601	18.0612	18.952	20.0735
Cxcl16	4.62691	2.17637	0.612718	2.05049	3.34106	3.71274	8.95296	2.57364	3.55934	3.63068	4.36929	10.4799
Cnot7	2.89712	4.38967	6.26495	5.42426	4.70306	6.14434	5.60473	4.68488	3.96288	3.15118	3.98259	3.90378
Fam185a	1.62395	5.63769	7.12855	5.38993	3.48916	4.87938	3.14119	4.16615	3.04764	2.50558	5.33016	4.11137
D2Wsu81e	31.1959	27.6707	41.8759	35.301	66.3658	60.1103	60.2898	54.0516	24.6915	30.4245	42.2131	37.6617
Trmt61a	11.8746	18.3067	15.5773	12.7169	12.5511	13.3987	22.9476	10.1604	10.7947	13.8856	10.0869	12.1224
Bcas2	40.4375	39.8451	54.2778	61.5566	60.3127	74.0539	78.1383	85.0325	36.7223	42.9704	48.4898	43.9005
Gon4l	12.8447	10.5842	13.1357	12.425	16.0128	19.5967	24.8177	15.1495	10.212	11.6466	10.9501	12.6666
Usp31	1.74502	3.99304	5.17233	4.98174	2.78635	3.2862	3.37094	3.26642	3.39844	3.10691	3.51303	3.42318
Dnmt1	67.2462	57.668	107.983	79.3585	94.6567	85.4034	129.901	143.863	60.834	56.4434	70.1216	47.3687
Ncapg	1.49587	1.24428	1.94903	1.18387	3.34183	4.32437	2.88913	3.0526	1.19723	0.934978	1.52782	0.800537
Hunk	1.27011	0.309036	0.421896	0.466432	1.14237	1.62622	2.45222	16.9945	0.955785	0.702108	0.869208	1.74306
Eef1e1	21.9739	44.6542	48.2822	37.3264	39.752	43.0469	42.4242	40.9992	29.4088	30.3315	40.5077	37.1664
Cenpc1	2.84505	3.40838	4.03864	4.32545	4.79923	7.38173	5.49212	4.00163	3.33223	2.88326	3.21519	3.24019
Aasdhppt	2.57604	4.37523	4.05301	4.25054	5.01035	5.12512	4.97258	4.49226	3.21912	3.88598	4.38061	4.16315
Yars2	8.49256	15.5178	19.3915	7.7935	7.97695	10.7716	16.3923	15.4948	10.7359	7.00565	8.18787	5.83797
Ddx51	8.83018	11.662	13.4212	9.94812	8.73428	8.47131	17.0414	7.54624	9.59658	8.26381	8.24923	7.39995
Plekhg5	7.42493	3.08498	6.66413	16.1791	15.8607	17.9155	14.3223	24.0652	4.92418	13.9146	9.33054	10.1926
Trmt6	7.66759	12.0279	11.5637	12.7237	8.16048	15.5036	14.7903	10.0855	7.53899	8.04187	6.84623	9.78776
Larp7	16.7317	15.215	19.0151	20.913	18.1428	20.713	32.2732	23.0319	12.4387	12.0515	12.9692	10.2234
Plxnb1	7.25328	2.49033	4.2602	7.13583	11.6658	8.92288	13.9752	4.43027	4.53519	5.57835	6.19117	7.17333
Kif22	53.9277	28.3397	52.923	36.7861	87.3587	96.367	103.903	126.355	30.7725	27.274	37.8815	29.549
Lsg1	32.1897	40.9693	36.7705	40.7158	30.8858	48.8252	61.9559	48.4108	30.0255	30.2909	27.265	31.1932
Stard5	7.73613	10.9112	8.09769	13.6115	9.34899	7.78068	4.0154	9.71502	10.5946	20.0249	16.4148	20.4667
Pctp	6.87943	6.7945	7.8191	9.50699	7.17821	6.51628	3.57061	2.68975	7.75313	7.99386	10.6602	9.35488
Fndc5	2.27965	0.721216	0.172363	0.197739	0.155566	0.36889	1.18169	1.55001	0.512625	0.334332	0.150637	0.3953
E2f1	52.4737	26.3958	25.7417	30.7433	42.1866	33.3178	27.1708	42.5887	31.338	35.2582	30.0037	23.334
Mrpl53	119.236	89.5323	90.9781	67.8043	75.3448	61.8394	61.7343	61.8768	86.7038	70.5457	77.8658	75.6681
Ndel1	42.0929	34.6892	22.3838	22.5877	18.1103	21.7938	21.7774	27.7902	35.4878	30.8839	21.6644	33.4508
Thnsl2	5.26379	2.56325	1.42199	2.52516	1.89106	2.17041	2.72327	6.23134	4.03187	3.3759	3.03291	4.17825
Ttc39c	9.8646	7.30396	8.79437	9.78975	4.30429	4.02097	5.1001	3.52213	12.1188	11.4751	7.915	9.81168
Pcbp4	116.032	150.533	157.186	98.2129	97.5702	74.1405	59.979	63.3807	117.296	101.861	95.2427	86.5421
Pgs1	96.6858	78.6341	65.319	69.7696	67.1059	36.7753	49.9735	54.7349	74.4	76.2546	86.285	85.7013
Dscr3	40.0214	32.6028	25.4459	22.6703	20.8016	19.5768	20.6833	21.6346	39.7248	27.3714	23.837	23.5174
Vmp1	22.2293	18.3249	15.4941	18.9479	9.08063	12.9675	11.4799	10.572	21.4443	17.1131	14.5083	17.4103
Commd7	21.7368	17.078	10.4784	9.8981	9.97919	7.62523	11.2121	6.8876	15.1178	12.4334	10.4093	11.2982
S1pr2	58.9128	23.2493	17.4827	11.1857	22.7235	24.9001	30.3749	26.6619	39.0066	26.821	22.2921	27.0788
Sec13	378.807	230.459	162.748	146.146	135.588	129.448	195.304	170.979	229.093	199.396	125.792	137.653
Pcsk7	25.5096	17.9909	15.4564	15.235	9.98107	7.28557	13.1446	7.09745	19.0442	17.7332	12.4244	12.244
Tmem189	69.4682	71.0468	84.5523	78.5628	54.7962	37.1666	35.7579	42.3923	59.137	71.72	60.8934	57.5478
AI314180	8.2879	8.57232	12.2848	13.3215	6.30293	7.57378	4.266	3.87737	9.84555	6.73906	8.80341	7.75944
Sipa1l2	17.277	11.9396	11.8376	16.5304	16.8152	15.8271	8.88917	16.8741	17.0694	19.6145	16.7987	18.7252
Slc37a2	3.23028	2.04251	1.05975	0.750971	0.896062	1.2934	1.66136	1.79387	1.87831	1.20644	1.03671	1.05036
Ppt2	39.829	38.7487	62.541	56.39	44.7801	22.282	20.475	36.9506	41.3731	46.248	60.5494	47.8257
Arl2bp	44.8249	58.3642	47.9587	51.6614	25.0022	22.071	23.0224	34.1358	40.6471	40.4718	33.732	42.8582
Dazap2	57.7206	74.4969	81.3599	74.7098	48.0597	41.1033	29.6444	38.5845	67.6456	70.3092	65.207	66.1299
Zdhhc8	36.0568	26.0017	21.5089	14.7235	12.7274	6.34482	18.5126	15.0877	29.532	22.1248	20.0656	22.6299
Pla2g12a	14.5966	22.6329	25.5153	18.9176	15.6521	10.3688	7.49402	35.1101	19.1086	21.3135	25.1511	22.2076
Ndufa8	256.455	194.693	184.752	144.566	127.82	108.817	131.602	195.499	192.206	170.429	156.103	148.344
Ppp1r14b	351.943	345.664	300.509	183.858	146.004	96.3875	180.581	172.574	253.294	200.399	161.046	129.215
Serping1	19.7399	4.59729	16.39	75.784	42.1921	33.1581	10.1279	7.4434	35.5529	136.783	96.7116	196.208
Plekha5	17.4024	4.88905	5.6183	6.92308	10.3522	12.3264	8.92668	11.8717	9.31232	8.56737	7.69643	8.12139
Zmiz1	55.9674	20.9388	15.6614	18.9367	23.243	11.245	28.7046	10.767	44.7572	38.2153	29.3143	33.3955
Ccdc32	14.225	11.1759	8.21188	8.5253	7.96098	6.63337	7.29458	7.7176	10.2845	10.9727	9.27456	9.45301
Usp35	4.04663	2.31186	1.59789	1.89589	4.01377	2.76728	2.07407	5.0144	3.45753	3.16579	3.56384	4.36277
Dnajb3	2.1846	1.42108	1.05429	0.929014	1.48344	1.2919	1.11946	0.672448	0.885887	0.876142	0.940793	2.44898
Mrpl14	160.568	119.478	93.2989	90.4962	96.415	69.817	82.2448	82.1888	136.048	132.905	113.884	136.231
Ccdc91	9.11028	10.006	11.5352	9.67499	8.50384	6.04889	4.66376	5.83518	10.4538	10.6759	8.27124	7.25117
Arhgdia	648.028	479.703	377.291	300.428	280.481	203.441	331.604	261.751	428.992	359.982	294.803	311.026
Oxct1	18.4587	28.0749	25.8753	13.7182	6.84002	10.6584	9.4444	15.7496	19.0384	8.03613	7.76378	5.80295
Dhrsx	22.113	20.0175	20.7543	11.8103	11.8255	9.50751	11.313	3.40269	16.5811	14.387	10.7841	9.56746
Atp2b1	11.9444	10.8538	9.99792	10.8342	7.1414	6.46314	6.10577	3.40938	14.9573	12.4957	11.0581	14.7955
Raph1	8.8004	7.69581	2.47716	3.10012	7.45281	6.11323	4.49512	3.35442	8.31648	4.59098	3.20463	2.62722
Vps37c	24.1613	16.1074	14.0653	13.0589	12.7803	10.3351	12.3401	10.3668	17.0939	15.2996	14.0162	14.7244
Atp6v0a1	37.226	33.9228	22.8257	27.6337	21.759	16.0442	19.0098	23.4627	28.6904	37.9291	25.4175	28.5956
Meg3	123.424	19.2086	24.7754	136.578	200.998	132.038	63.0252	32.1743	51.4654	156.285	141.932	161.95
Mettl10	6.77183	4.38426	5.75415	7.4939	7.98541	5.74927	3.45712	3.96354	5.63844	8.09065	7.03571	6.22008
Dact1	2.29464	0.812561	0.644334	0.528068	1.28974	2.27234	1.17085	2.49886	1.18308	1.44104	0.329275	0.524351
Cox20	11.911	7.52769	8.84345	10.0432	9.81936	2.41482	6.07536	4.78711	12.1254	10.5557	9.78912	10.0993
Dgat2	8.68572	13.7891	12.8626	12.6009	10.1258	5.72182	4.42931	13.2345	12.1506	15.3893	14.5646	13.5196
Flna	486.136	374.139	172.967	169.354	127.711	100.785	247.746	93.3321	344.789	241.769	167.123	173.052
Stk3	11.5769	6.87622	8.78174	10.978	8.35405	7.05118	5.89941	2.73562	12.8426	12.034	9.72899	7.8868
Atp6v0e	158.162	146.215	98.6441	112.358	80.962	73.8731	80.5959	73.0275	142.075	127.687	96.4128	108.479
Ryk	49.0793	36.2649	26.3934	25.5134	18.9145	21.7619	25.0006	25.5316	38.8162	30.854	24.9243	25.7171
Syt11	5.00005	8.37506	5.77575	4.48591	3.98008	2.31168	2.54667	3.16347	5.19233	4.89186	5.96974	5.74312
Ctsc	5.96041	17.7988	17.9383	8.75092	3.05939	4.82515	3.03154	7.04708	7.4049	6.02256	6.6056	5.19546
Tmem167b	10.9514	7.80923	5.96335	8.92272	7.32905	8.99715	5.56992	7.41641	10.5757	8.71476	8.51313	9.71304
Cdpf1	21.1306	14.3676	16.7582	12.8785	15.1644	10.8592	10.7317	21.7159	16.6107	15.0523	18.166	15.3749
C920025E04Rik	2.91131	1.35014	4.44384	7.38498	10.1429	6.01347	1.47795	0.392457	3.04343	11.1228	14.8983	34.4854
2210016F16Rik	20.2601	20.8465	16.5479	13.91	7.85723	9.25201	10.2812	6.20308	18.5886	12.1336	10.0858	11.7193
Fam220a	17.3793	15.6809	12.8533	12.2928	12.2983	11.6057	8.8154	13.321	18.3262	15.6125	13.9156	14.4733
Fut11	6.17606	2.88963	3.7071	3.5519	3.03668	1.95925	3.1317	2.04364	5.59397	4.46629	3.95639	4.17492
Cux1	31.7518	17.639	20.4293	23.1276	17.7046	14.5593	16.0889	14.1781	26.7258	22.7726	22.3037	19.9159
Tubb2a	107.592	127.516	82.4931	82.7741	57.34	44.6117	54.5176	33.9778	105.039	118.786	81.8051	111.853
Arl16	7.03024	6.9823	5.72048	5.03676	3.72484	3.14358	3.56053	1.54499	6.60451	5.06298	5.06748	5.00046
Mvp	106.753	69.8793	37.2911	67.3675	72.9418	61.7334	53.9845	34.4135	86.5336	103.833	93.1899	149.301
Fbxw17	14.8291	7.17553	6.75445	7.50192	9.59261	11.4866	7.49638	5.39631	9.53039	8.15029	8.29357	12.0826
Sgsm2	24.9627	17.8231	21.6387	18.602	18.5021	10.9958	12.6164	20.907	28.0369	25.3569	26.5427	22.9524
Prkaca	113.61	69.0732	64.7962	53.4531	52.0547	50.7597	57.3886	103.339	85.8939	61.2985	61.5866	60.7436
Serf2	72.8492	44.5679	30.8306	35.1787	39.9202	29.4326	36.798	41.0209	45.9502	55.8474	39.9015	43.5906
Snap29	7.06965	7.64198	4.0361	3.82759	4.0028	5.57226	3.57026	4.51843	6.95939	3.14793	3.4859	4.56528
Nudt2	31.4688	30.0971	30.0959	27.2288	27.6303	18.4543	15.8834	36.0356	32.9323	26.0657	34.2598	29.1675
Slc29a3	9.41141	6.73675	5.91425	7.03283	4.45702	2.81834	4.74713	3.48474	9.25879	7.92176	6.6712	4.91053
Sec61b	332.279	169.77	121.817	93.6876	112.022	91.4304	167.508	184.509	176.111	149.312	109.883	102.79
B3gat3	55.8034	35.9544	32.8733	33.5093	43.0662	28.5952	28.1238	35.1805	35.8998	41.8411	40.8602	45.8477
Faf2	44.0218	33.7656	28.8363	30.3718	24.8628	22.9215	22.1841	20.5027	40.1292	36.4935	29.5996	32.8861
Smurf1	37.3719	31.6305	14.8454	12.8055	18.0767	16.1028	18.8327	18.6422	33.3063	25.802	19.8753	26.8837
Ankrd33b	7.77667	2.37405	2.75033	8.87159	9.46471	7.19917	3.91849	4.15182	6.96826	10.7749	10.0893	11.899
Il34	15.3633	10.3003	7.94487	14.8696	24.8625	8.60908	7.73844	3.149	17.2004	19.3802	60.8266	97.927
Mkl1	37.7177	23.9691	10.3028	6.96098	9.55747	8.14768	18.998	14.8621	20.9123	12.0838	8.89563	9.73223
Fyco1	6.3181	5.83465	5.21474	6.42536	6.38174	4.34181	3.17968	4.11453	9.22012	9.30241	9.34089	10.4404
Kcnh2	6.47352	2.19726	1.398	3.10223	4.2547	4.18136	3.25618	8.95603	2.07474	3.73765	3.97147	3.39734
Ndufa13	162.194	100.542	96.5252	104.881	113	80.927	81.5524	113.727	118.431	151.293	127.88	118.232
Ntpcr	23.264	18.8941	25.6719	22.9924	20.6292	16.5175	11.6966	25.3879	22.0969	27.1539	27.9071	23.85
Reep3	10.3593	8.06647	7.93587	10.8079	7.38771	6.3526	5.20738	1.09118	12.1695	12.3637	10.0874	10.051
Akr1a1	715.391	505.707	369.708	390.828	293.799	232.444	359.443	407.406	530.261	488.776	378.699	399.959
Edem1	15.3639	12.577	9.46904	8.15907	8.00175	9.35611	7.7177	10.2365	12.0423	8.51636	9.75903	10.3839
Bmp7	2.76864	0.0958061	0.166489	1.14559	5.62246	7.60403	1.39071	8.94084	0.195972	0.498136	1.91591	2.29061
[truncated: 4,956 more rows]
