# Supplementary material for: Global H3.3 dynamic deposition defines its bimodal role in cell fate transition
Source: Nat Commun. 2018 Apr 18;9:1537. doi: 10.1038/s41467-018-03904-7 (PMC5906632; doi:10.1038/s41467-018-03904-7)
Supplement: Supplementary file 6 — Supplementary Data 3 [file 41467_2018_3904_MOESM6_ESM.xlsx]

## Sheet: H33_Genes_Normalized_All_Reprog
Supplementary Data 3. Dynamic H3.3 enrichment over genebodies during cellular reprogramming. Values given represent the normalized number of fragments mapping to the genes.
Annotation	Transcript ID	chr	start	end	strand	Length	D0	D3	D6T-	D9T-	D12S+	D16S+	iPSCs	D6T+	D9T+	D12S-	D16S-
Mia2|Ctage5|D12Bwg0579e|Mea6|Mgea|Mgea6|-|12 26.0 cM|12 C1|protein-coding	NM_001329047	chr12	60196787	60291162	+	94375	591.116	574.054	607.62	532.729	465.17	466.234	461.637	564.44	580.22	583.474	552.716
Eif4a1|BM-010|Ddx2a|Eif4|-|11 B3|11 42.86 cM|protein-coding	NM_144958	chr11	69480438	69485925	-	5487	126.681	120.578	187.764	174.539	129.732	156.034	98.644	117.078	144.944	187.539	135.618
Sgce|e-SG|-|6 A1|6 1.81 cM|protein-coding	NM_001130188	chr6	4624350	4697204	-	72854	337.569	326.704	344.683	373.945	364.539	403.82	399.073	339.129	369.15	402.888	406.853
Fam175a|3830405G04Rik|5630400M01Rik|AI506069|AL024423|AV118690|Ccdc98|-|5|5 E4|protein-coding	NM_172405	chr5	101233821	101249954	-	16133	110.359	115.546	129.952	124.339	103.963	101.355	107.513	116.379	121.566	140.7	139.277
Farsb|C76708|Farsa|Farsl|Farslb|Frsb|-|1|1 C4|protein-coding	NR_102758	chr1	78421320	78485472	-	64152	537.327	508.636	572.562	506.316	378.978	337.406	363.114	536.509	549.94	602.502	491.005
Rhbdd1|4930418P06Rik|RRP4|mRHBDD1|-|1|1 C5|protein-coding	NM_029777	chr1	82313154	82441941	+	128787	654.364	626.505	564.977	523.152	468.946	443.029	384.738	582.129	594.247	589.512	622.964
Olfr955|MOR171-34|MOR171-50|-|9|9 A5.1|protein-coding	NM_207141	chr9	39277365	39278309	-	944	1.855	2.903	2.36	0.927	1.333	2.934	3.644	2.328	3.117	3.842	2.195
Mgat4c|9130411I17Rik|GntIVh|-|10|10 D1|protein-coding	NM_001162368	chr10	101621492	101854102	+	232610	449.411	665.407	710.098	746.5	674.43	675.346	551.291	622.164	661.932	588.963	628.574
Gh|Gh1|Ghb1|-|11 E1|11 68.89 cM|protein-coding	NM_008117	chr11	106161575	106163210	-	1635	4.08	5.419	4.045	2.78	5.331	5.068	6.925	1.397	3.562	4.574	3.415
Sugp2|Sfrs14|Srsf14|mKIAA0365|-|8|8 B3.3|protein-coding	NM_001168290	chr8	72758125	72784943	+	26818	225.54	201.093	267.151	219.949	194.376	173.371	177.487	229.733	232.444	253.589	233.916
Nefl|AI847934|CMT2E|NF-L|NF68|Nfl|-|14|14 D1|protein-coding	NM_010910	chr14	68701941	68705794	+	3853	18.919	14.322	26.462	27.648	23.103	22.938	17.98	23.741	21.819	30.555	27.563
Fbll1|AI595406|-|11|11 A4|protein-coding	NM_001004147	chr11	35610882	35612386	-	1504	5.935	5.226	4.551	4.943	7.109	5.601	7.046	5.353	3.785	6.221	2.683
Cnp|CNPase|Cnp-1|Cnp1|-|11 D|11 63.47 cM|protein-coding	NM_001146318	chr11	100437205	100443053	+	5848	80.497	80.902	73.993	60.393	50.649	45.343	63.293	82.164	58.334	68.246	61.467
Tmem161a|AI428876|BB161850|BC021367|-|8|8 B3.3|protein-coding	NM_145597	chr8	72696307	72707580	+	11273	76.973	79.16	112.928	84.798	73.308	58.679	75.563	89.379	75.7	97.52	77.809
Phactr4|3110001B12Rik|AI527228|AW495572|C330013F19Rik|N28169|mKIAA4120|-|4|4 D2.3|protein-coding	NM_001161797	chr4	131911839	131978361	-	66522	766.948	647.988	813.251	740.63	630.889	560.388	573.037	703.396	679.966	1024.23	949.812
Pex5l|1700016J08Rik|PXR2|Pex2|TRIP8b|pex5Rp|-|3|3 A3|protein-coding	NM_021483	chr3	32846848	32981982	-	135134	339.98	406.057	420.025	462.45	487.606	469.701	380.607	374.974	410.117	436.919	451.734
Gm5088|EG328451|Pabpc4l|-|14 E2.1|14|pseudo	NR_002862	chr14	90296031	90299254	+	3223	7.419	5.806	6.573	7.105	4.887	5.601	12.513	5.586	1.781	8.233	7.074
Med1|AI480703|CRSP210|DRIP205|PBP|Pparbp|TRAP220|l11Jus15|-|11 D|11 61.75 cM|protein-coding	NM_134027	chr11	98013469	98054607	-	41138	336.27	313.155	433.003	340.273	320.776	302.199	349.993	351.465	338.87	395.752	365.144
Tmem181b-ps|Tmem181b|-|17 A1|17|pseudo	NR_033520	chr17	6438150	6450142	-	11992	233.701	204.19	184.393	181.798	194.154	221.381	232.884	209.25	192.145	215.349	190.255
H2-Ea-ps|AI323765|E-alpha-f|H-2Ea|H2-Ea|I-Ealpha|Ia-3|Ia3|MHC-H2-Ea|-|17 B1|17 17.98 cM|protein-coding	NM_010381	chr17	34479157	34481590	-	2433	5.564	5.032	4.214	5.869	5.554	8.002	7.775	4.19	2.672	6.404	5.854
Cd86|B7|B7-2|B7.2|B70|CLS1|Cd28l2|ETC-1|Ly-58|Ly58|MB7|MB7-2|TS/A-2|-|16 B3|16 25.72 cM|protein-coding	NM_019388	chr16	36603955	36666163	-	62208	172.679	180.384	169.055	207.129	219.478	242.452	259.61	156.414	202.609	223.034	255.869
Cd3eap|1190028F09|2610103M17Rik|ASE-1|Ase1|CAST|PAF49|-|7|7 A3|protein-coding	NM_145822	chr7	19941358	19944832	-	3474	71.594	44.515	37.755	31.355	30.656	24.272	40.575	36.776	24.714	39.886	29.514
Rnf115|2610028E05Rik|AU042696|Zfp364|-|3|3 F2.1|protein-coding	NM_026406	chr3	96531534	96595078	+	63544	469.443	421.928	498.906	492.26	435.847	400.353	423.977	455.509	507.414	509.922	510.274
Olfr994|MOR203-4|-|2|2 D|protein-coding	NM_146433	chr2	85270040	85270984	-	944	0.927	3.871	1.348	2.162	1.777	4.001	3.28	2.095	2.449	0.915	4.878
March1|2900024D24Rik|BB085186|-|8|8 B3.1|protein-coding	NM_001166375	chr8	68910200	68995536	+	85336	206.251	289.543	317.547	323.591	269.461	252.054	215.633	272.793	273.411	269.873	272.943
Asah2|AI585898|-|19|19 C1|protein-coding	NM_018830	chr19	32059141	32177630	-	118489	395.994	449.605	427.441	371.165	352.765	352.076	329.827	424.552	444.85	341.961	367.827
Mob3b|8430436F23Rik|A430018A01Rik|Mobkl2b|-|4 A5|4 16.86 cM|protein-coding	NM_178061	chr4	34896323	35104733	-	208410	828.341	766.631	698.806	692.285	729.966	800.439	1064.56	733.19	689.985	689.776	784.924
Dnlz|1110034G11Rik|D2Bwg1335e|HEP1|-|2 A3|2 18.87 cM|protein-coding	NM_026828	chr2	26203638	26207630	-	3992	37.837	36.386	31.182	26.104	29.323	22.138	25.633	35.845	30.28	32.568	31.465
Rps6kl1|A830084F09Rik|AW046440|-|12|12 D1|protein-coding	NM_146244	chr12	86476546	86492214	-	15668	118.52	105.095	127.423	98.545	103.963	97.888	88.804	105.905	102.418	112.523	106.348
Ccl27b|Ctack|ENSMUSG00000066202|Scya27b|-|4 A5|4|protein-coding	NM_001199960	chr4	42349017	42351113	+	2096	8.532	11.613	11.798	11.121	13.551	7.735	10.083	6.75	7.793	11.161	7.074
Acsm3|Sa|Sah|-|7|7 F2|protein-coding	NM_212441	chr7	126904437	126928403	+	23966	81.981	102.579	94.893	87.578	87.303	81.618	75.441	109.862	104.199	88.921	89.517
Map7d2|1600028E09Rik|2900002G04Rik|5330432J06Rik|C030036K04Rik|Mtap7d2|-|X|X F4|protein-coding	NM_001081124	chrX	155852504	155936689	+	84185	153.761	219.286	248.442	216.242	193.043	193.908	199.84	196.215	188.805	165.583	199.28
Idi2|4833405L16Rik|IPPI2|-|13|13 A1|protein-coding	NM_177197	chr13	8952109	8960181	+	8072	39.507	41.999	52.419	42.322	47.761	28.806	41.547	40.267	47.869	50.864	59.76
4930402F11Rik|-|-|7|7 C|ncRNA	NR_045940	chr7	76640980	76644575	+	3595	7.976	11.419	9.102	8.804	10.885	9.869	9.84	9.31	10.687	8.965	9.025
Tpd52|AI043038|mD52|-|3|3 A1|protein-coding	NM_009412	chr3	8929436	9004515	-	75079	658.444	490.055	388.338	434.956	537.367	627.602	868.12	503.224	449.749	522.364	532.47
Mir3109|mir-3109|mmu-mir-3109|-|9 C|9 38.58 cM|ncRNA	NR_037296	chr9	69304751	69304838	+	87	3.71	1.742	2.697	3.398	1.777	0.533	0.972	1.862	2.449	3.11	1.707
Olfr115|MOR218-11P|-|17|17 B1|protein-coding	NM_001011753	chr17	37746730	37747724	-	994	2.226	2.323	1.517	1.236	2.221	4.001	4.981	1.164	2.894	1.647	2.683
Mdm4|4933417N07Rik|AA414968|AL023055|AU018793|AU021806|C85810|Mdmx|-|1 E4|1 57.75 cM|protein-coding	NR_126506	chr1	134882682	134921993	-	39311	407.308	380.896	498.063	520.372	446.954	422.224	382.794	389.172	441.065	557.676	496.859
Smgc|2310010P21Rik|DXImx49e|Muc19|Muc19/Smgc|Sfc21|-|15|15 E3|protein-coding	NM_198927	chr15	91668759	91691866	+	23107	47.111	59.418	50.565	56.995	72.197	91.753	76.292	62.612	70.357	44.094	57.808
Mir145a|Mir145|Mirn145|mir-145a|mmu-mir-145|mmu-mir-145a|-|18 E1|18|ncRNA	NR_029557	chr18	61807479	61807548	-	69	1.855	1.355	0.337	0.463	0.444	0	0.607	2.095	1.336	0.549	0.976
Dlg1|B130052P05Rik|Dlgh1|E-dlg/SAP97|SAP-97|SAP97|mKIAA4187|-|16 B2|16 22.4 cM|protein-coding	NR_045516	chr16	31664021	31873442	+	209421	1545.58	1484.68	1699.65	1614.4	1282.44	1213.06	1320.77	1660.27	1787.64	1774.76	1696.93
Ankmy2|AI035571|ZMYND20|-|12|12 A3|protein-coding	NM_146033	chr12	36883711	36923878	+	40167	193.267	201.287	185.236	170.832	179.492	191.775	206.643	166.888	187.915	195.223	200.012
1810034E14Rik|-|-|13|13 B3|ncRNA	NR_045798	chr13	64350008	64369453	+	19445	109.617	120.772	158.605	161.718	133.509	118.959	134.968	121.5	145.834	176.195	155.619
Aldob|Aldo-2|Aldo2|BC016435|-|4 B1|4 26.57 cM|protein-coding	NM_144903	chr4	49548865	49562418	-	13553	45.998	44.515	39.103	44.948	41.985	36.274	36.081	53.767	32.284	42.082	40.002
Smlr1|2010003K15Rik|-|10|10 A4|protein-coding	NM_001195596	chr10	25247749	25256078	-	8329	38.579	49.16	41.463	35.371	31.322	25.872	27.212	48.647	41.635	44.46	40.002
Gm10416|EG667213|ENSMUSG00000072761|-|5|5 F|pseudo	NR_027964	chr5	110262520	110263161	-	641	2.04	0.581	1.517	2.471	4.443	2.134	7.046	3.026	2.449	2.927	3.415
Frg1|-|-|8 A4|8 23.89 cM|protein-coding	NM_013522	chr8	42482808	42502472	-	19664	117.964	131.417	164.336	143.801	120.18	124.293	108.606	132.44	137.596	166.681	171.474
Srcin1|P140|SNIP|mKIAA1684|p140Cap|-|11|11 D|protein-coding	NM_018873	chr11	97370654	97436440	-	65786	351.479	344.316	370.809	348.459	377.645	362.478	488.363	307.94	271.63	360.44	348.557
Atp13a5|C630015F21Rik|-|16|16 B2|protein-coding	NM_175650	chr16	29232000	29378818	-	146818	288.046	315.478	231.924	258.101	319.665	351.276	337.238	280.474	258.494	208.945	269.284
Mir6386|Gm27842|mmu-mir-6386|-|9|9 E3.3|ncRNA	NR_105808	chr9	92162096	92162199	-	103	1.669	1.742	2.023	1.236	1.555	1.334	0.972	0.931	0.891	1.647	0.488
Fam160a2|4632419K20Rik|6530415H11Rik|FHIP|-|7|7 E3|protein-coding	NM_001242364	chr7	112519725	112548568	-	28843	166.002	166.255	159.448	137.932	138.396	128.294	139.098	131.043	131.362	167.23	170.498
Hist1h2br|Gm11277|OTTMUSG00000000449|-|13|13 A3.1|protein-coding	NM_001313878	chr13	21925612	21926070	+	458	7.419	5.613	10.282	16.218	7.997	8.802	6.074	10.009	11.355	12.625	12.196
Hnrnpf|4833420I20Rik|AA407306|Hnrpf|-|6|6 F1|protein-coding	NM_001166428	chr6	117857822	117875640	+	17818	219.976	237.479	402.159	393.87	276.792	282.461	234.098	262.086	320.168	386.787	318.068
Mef2a|A430079H05Rik|-|7 C|7 36.72 cM|protein-coding	NM_001291192	chr7	74376049	74517744	-	141695	1078.55	986.304	1257.04	1231.35	802.829	728.691	588.344	1134.23	1277.78	1352.66	1175.92
Dync1i1|DH IC-1|DHIC-1|DIC|Dncic1|IC74|-|6 A1|6 2.26 cM|protein-coding	NM_001191023	chr6	5675639	5978039	+	302400	881.202	1011.47	1040.29	1028.85	990.097	1032.49	924.852	971.302	988.556	922.69	1009.57
Timm9|2810011L15Rik|Tim10a|Timm10|-|12 C2|12|protein-coding	NM_001024853	chr12	72224159	72237662	-	13503	95.521	110.708	127.929	107.349	99.521	86.952	93.542	98.922	107.984	124.233	98.298
Prr18|9630019K15Rik|-|17|17 A1|protein-coding	NM_178774	chr17	8533604	8536978	+	3374	12.798	20.129	23.597	18.535	15.772	18.404	14.699	17.457	17.367	19.577	13.659
Mapk8ip1|IB1|JIP-1|Jip1|Prkm8ip|Skip|mjip-2a|-|2|2 E1|protein-coding	NM_001202446	chr2	92223833	92232840	-	9007	81.795	63.289	58.487	53.443	57.98	44.543	55.518	61.681	57.666	56.17	53.174
A230009B12Rik|-|-|17|17 A1|ncRNA	NR_077239	chr17	10649082	10666989	+	17907	55.643	67.547	44.328	56.377	53.537	64.014	91.72	43.991	55.217	52.145	68.053
Trpc1|Mtrp1|Trp1|Trrp1|-|9 E3.3|9 50.2 cM|protein-coding	NM_001311123	chr9	95605486	95650777	-	45291	195.122	244.641	332.716	265.051	206.816	190.441	156.835	226.94	239.124	286.888	243.429
Unc13d|2610108D09Rik|Jinx|Munc13-4|mFLJ00067|-|11|11 E2|protein-coding	NM_001009573	chr11	115923410	115939275	-	15865	129.092	100.837	114.108	92.83	89.968	74.683	100.102	105.905	84.384	102.826	89.03
Taf9|2310012M09Rik|AA673500|AU045423|TAFII31|TAFII32|Taf2g|-|13|13 D1|protein-coding	NM_027139	chr13	101421298	101426015	+	4717	42.66	46.644	54.61	48.963	38.209	42.676	49.444	43.06	41.635	50.864	43.173
Eif5a|AA410058|D19Wsu54e|Eif4d|Eif5a1|eIF-4D|eIF-5A|eIF-5A-1|eIF-5A1|-|11|11 B3|protein-coding	NM_001166595	chr11	69730214	69734777	-	4563	91.255	98.901	163.324	123.567	81.749	78.15	74.226	101.948	110.656	137.772	110.25
Lpar1|AI326300|Edg2|Gpcr26|Kdt2|lpA1|vzg-1|-|4 B3|4 32.2 cM|protein-coding	NM_010336	chr4	58448124	58566363	-	118239	1197.07	719.406	645.207	610.73	514.042	485.972	812.116	900.077	968.073	743.019	674.43
Mir466j|Mirn466j|mmu-mir-466j|-|10 B4|10 32.1 cM|ncRNA	NR_130327	chr10	60423471	60423592	+	121	0	0.194	0	0.618	0.666	0.533	0.121	0	0.223	0	0.488
Gria3|2900064I19Rik|GluA3|GluR-C|GluR-K3|Glur-3|Glur3|Gluralpha3|-|X A4|X 23.19 cM|protein-coding	NM_016886	chrX	38754478	39031778	+	277300	771.214	817.533	844.095	758.548	605.565	576.924	415.594	795.569	790.845	784.735	748.581
1700001K19Rik|-|-|12|12 F1|protein-coding	NM_025488	chr12	111905899	111920829	-	14930	144.858	135.868	147.986	128.046	100.853	101.355	109.456	138.259	115.999	141.615	115.617
Zfp740|1110034O07Rik|AW548228|Znf740|-|15|15 F2-F3|protein-coding	NM_001289694	chr15	102034076	102046041	+	11965	125.197	107.417	144.447	136.851	138.174	134.429	166.554	153.388	131.585	146.189	126.593
Igip|6330403M23Rik|-|18|18 B2|protein-coding	NM_001267796	chr18	36459755	36461132	+	1377	7.605	4.645	8.09	6.178	5.776	5.601	6.196	5.353	11.8	7.136	6.83
Afdn|5033403D15Rik|AF6|Af-6|Afadin|Gm314|I-afadin|Mllt4|S-afadin|-|17|17 A1|protein-coding	NM_010806	chr17	13897548	14042801	+	145253	862.469	889.532	1201.59	1036.57	954.553	894.593	895.453	1064.4	1134.61	1238.3	1184.7
Clmn|9330188N17Rik|AI428889|AI788815|mKIAA1188|-|12|12 E|protein-coding	NR_104436	chr12	106001324	106103286	-	101962	395.994	349.542	267.656	350.004	454.729	468.634	534.648	317.715	311.262	378.371	388.803
Cox7b2|4930503B16Rik|-|5|5 C3.1|protein-coding	NM_030052	chr5	71834062	71939444	-	105382	188.63	239.802	207.99	257.02	275.459	301.398	238.593	238.345	236.007	194.308	235.136
Olfr804|MOR110-7|-|10|10 D3|protein-coding	NM_001011821	chr10	129141936	129142880	+	944	3.339	0.774	1.854	2.471	3.11	3.734	2.794	3.259	1.113	1.098	1.464
Syt6|3110037A08Rik|AW048930|sytVI|-|3|3 F2.2|protein-coding	NM_001276679	chr3	103379205	103434892	+	55687	286.191	225.286	142.087	133.761	177.937	185.107	193.401	221.819	186.134	167.778	194.89
Vapa|33kDa|VAP33|-|17|17 E1.1|protein-coding	NM_013933	chr17	65929393	65962895	-	33502	368.729	347.994	461.825	418.12	301.45	260.056	293.139	363.336	380.06	456.313	399.048
Grik2|AW124492|GluK2|Glur-6|Glur6|Glurbeta2|-|10 B3|10 24.87 cM|protein-coding	NM_010349	chr10	48819269	49508560	-	689291	1888.71	1888.22	1862.81	2035.92	1928.43	2058.58	1568.59	2029.19	2184.18	1704.68	1798.15
Ubn2|2900060J04Rik|6030408G03Rik|BC060116|D130059P03Rik|mKIAA2030|-|6|6 B1|protein-coding	NM_177185	chr6	38383925	38462763	+	78838	489.289	508.636	659.365	541.533	474.944	427.025	461.272	493.681	530.124	605.978	520.519
Jag2|D12Ggc2e|Serh|mJagged2-1|sm|-|12 F1|12 61.37 cM|protein-coding	NM_010588	chr12	114146801	114167706	-	20905	67.143	70.257	76.858	68.889	95.744	69.348	94.757	63.543	54.771	78.675	67.077
Gm26391|Rn5s17|-|8 E1|8|rRNA	NR_046140	chr8	126062684	126062804	-	120	0.185	0	0.169	0.309	0.222	0	0.486	0	0	0	0
Pou4f2|Brn-3.2|Brn-3b|Brn3b|Pou4f-rs1|mBrn3-3R|-|8|8 C1|protein-coding	NM_138944	chr8	80956908	80960551	-	3643	11.129	15.484	9.776	13.438	18.66	16.804	26.119	9.543	8.015	10.246	11.708
Ssxb5|-|-|X A1.1|X|protein-coding	NM_199319	chrX	8380817	8386512	+	5695	5.193	11.419	10.113	11.739	7.109	8.268	5.71	9.078	11.578	10.978	14.391
Chadl|AY100452|D930017K21Rik|-|15|15 E1|protein-coding	NM_001164320	chr15	81516597	81527717	-	11120	74.005	77.031	77.027	67.344	66.643	59.746	72.769	61.216	47.424	60.561	67.809
Cops5|AI303502|CSN5|Jab1|Mov34|Sgn5|-|1 A2|1 2.29 cM|protein-coding	NR_102282	chr1	10014681	10028240	-	13559	95.335	97.159	117.816	104.569	85.303	90.953	97.673	97.991	99.524	107.766	114.641
Crat|AW107812|CARAT|-|2 B|2 21.69 cM|protein-coding	NM_007760	chr2	30255996	30271268	-	15272	103.496	89.805	112.422	110.129	97.299	77.617	99.981	105.207	101.527	131.186	106.348
Cacnb2|AW060387|CAB2|Cavbeta2|Cchb2|-|2 A2|2 10.7 cM|protein-coding	NM_023116	chr2	14525933	14909535	+	383602	1525.92	1546.42	1422.05	1273.82	1206.02	1203.73	935.057	1643.97	1546.51	1163.11	1213.97
Zfp12|C530015C18|Krox-7|Zfp-12|Znf12|-|5|5 G2|protein-coding	NM_001289589	chr5	143996842	144010513	+	13671	89.215	86.321	78.881	69.043	61.312	72.816	84.431	80.302	67.908	87.457	91.957
Zcchc9|1810019C21Rik|-|13|13 C3|protein-coding	NM_145453	chr13	91936138	91947301	-	11163	67.885	77.805	69.442	56.532	51.76	48.811	49.444	72.853	64.345	63.855	50.735
Vsig8|A030011M19|EG240916|-|1|1 H3|protein-coding	NR_027644	chr1	174490037	174493848	+	3811	22.257	18.193	15.507	15.446	16.439	15.737	18.83	19.784	12.691	9.331	16.83
Fxyd1|0610012C17Rik|1110006M24Rik|Plm|Pml|-|7|7 B1|protein-coding	NM_052991	chr7	31836697	31839872	-	3175	17.991	19.354	10.956	11.739	17.549	15.737	18.344	12.802	13.582	12.625	16.342
Gm11595|OTTMUSG00000002543|-|11|11 D|protein-coding	NM_001126322	chr11	99633028	99634227	-	1199	6.677	5.419	3.202	2.317	2.666	3.467	4.009	3.957	0.891	1.647	0.976
Umod|THP|Urehd1|urehr4|-|7 F2|7 63.88 cM|protein-coding	NM_009470	chr7	126606222	126622776	-	16554	28.749	33.677	23.765	26.258	38.653	44.81	42.155	38.638	23.823	13.173	31.709
Igfbpl1|2810011G06Rik|2810453O06Rik|IGFBPL|-|4|4 B1|protein-coding	NM_018741	chr4	45822379	45839699	-	17320	80.868	93.095	89.331	109.357	99.965	105.623	109.213	77.276	104.422	140.7	125.129
Akr1c14|9030611N15Rik|AW557061|-|13|13 A1|protein-coding	NM_134072	chr13	4058837	4089668	+	30831	66.772	63.87	69.274	78.465	71.975	96.554	80.786	65.871	84.606	83.981	104.884
Hsf1|AA960185|HSTF|HSTF 1|Hsf1alpha|Hsf1beta|-|15 D3|15 35.95 cM|protein-coding	NM_001331153	chr15	76307792	76331585	+	23793	231.847	230.512	217.429	164.962	160.61	137.63	157.928	208.319	177.896	183.879	180.986
Spata7|AI661438|B230306G18Rik|HSD3|-|12|12 E|protein-coding	NM_001289573	chr12	99866352	99908029	+	41677	176.389	202.835	221.137	200.488	185.268	182.706	167.647	206.457	179.009	185.892	191.963
Hras|H-ras|Ha-ras|Harvey-ras|Hras-1|Hras1|Kras2|c-H-ras|c-Ha-ras|c-rasHa|ras|-|7 F5|7 86.48 cM|protein-coding	NM_001130444	chr7	148375833	148379903	-	4070	35.241	31.935	27.474	24.868	28.879	22.938	32.436	24.207	20.484	31.47	34.148
Ythdc1|A730098D12Rik|C80342|mKIAA1966|-|5|5 E1|protein-coding	NM_001347375	chr5	87233291	87265684	+	32393	293.981	283.156	341.65	327.762	214.813	226.982	210.409	293.043	314.156	338.118	322.702
Clip2|B230327O20|CLIP-115|Clip1|Cyln2|WSCR4|mKIAA0291|wbscr4|-|5 G2|5 74.63 cM|protein-coding	NM_009990	chr5	134965253	135028304	-	63051	754.336	493.926	413.452	338.11	368.759	335.806	497.474	545.819	420.804	411.853	411.732
Zfp473|D030014N22Rik|Znf473|zfp-100|-|7|7 B3|protein-coding	NM_001289839	chr7	51986852	52003761	-	16909	85.876	73.16	70.285	75.839	93.078	92.287	132.66	76.345	58.779	74.284	92.932
Naa11|Ard1b|Ard2|C80008|-|5|5 E3|protein-coding	NM_001033191	chr5	97811228	97821349	-	10121	55.458	38.322	40.957	50.508	32.655	36.274	30.371	45.853	45.643	32.751	33.904
Ttc33|2410099M07Rik|2900001O04Rik|AI507072|AW538342|Osrf|-|15|15 A1|protein-coding	NM_026213	chr15	5135560	5168332	+	32772	214.041	231.48	240.688	219.795	161.055	149.366	147.481	226.707	206.84	226.693	212.208
Thoc1|3110002N20Rik|AW107452|NMP-84|-|18|18 A1|protein-coding	NM_153552	chr18	9958178	9995482	+	37304	291.385	283.35	299.849	267.059	251.911	236.051	223.529	281.405	285.212	322.383	291.237
Gm14725|OTTMUSG00000017827|-|X A7.2|X|protein-coding	NM_001081476	chrX	67798733	67799560	+	827	0.742	1.355	0	1.854	0.444	1.6	0.364	1.164	0.668	1.647	0
Saxo1|4930500O09Rik|Fam154a|-|4|4 C4|protein-coding	NM_001081096	chr4	86090602	86204207	-	113605	365.761	400.444	432.329	518.982	470.279	454.231	347.685	366.828	456.651	496.2	492.956
Crxos|AA606869|AY590891|Crxos1|Egam1|-|7|7 A2|protein-coding	NM_001205274	chr7	16481473	16485648	+	4175	20.773	18	17.023	18.226	30.434	24.272	42.276	19.784	16.253	21.407	24.148
Tmem134|2410001H17Rik|AI463452|-|19|19 A|protein-coding	NM_001078649	chr19	4125960	4132307	+	6347	50.264	47.806	58.824	59.93	42.874	43.209	38.146	51.672	47.647	78.675	61.467
AW554918|4921538P22|AI461742|Kiaa1328|mKIAA1328|-|18|18 A2|protein-coding	NM_001033532	chr18	25327521	25625822	+	298301	1132.71	1271.4	1519.64	1323.4	1282.88	1226.66	1116.19	1294.14	1284.23	1314.23	1248.85
Skap2|2610021A10Rik|AA960083|BB137539|RA70|SKAP-HOM|Saps|Scap2|mSKAP55R|-|6|6 B3|protein-coding	NM_018773	chr6	51809164	51962548	-	153384	708.708	815.211	1023.6	1115.5	959.219	894.326	798.631	787.655	954.714	1141.15	1043.48
Mcm5|AA617332|AI324988|AL033333|Cdc46|Mcmd5|P1-CDC46|-|8|8 C1|protein-coding	NM_001302540	chr8	77633408	77652338	+	18930	109.061	130.256	158.773	113.682	120.18	122.693	132.052	118.707	102.195	124.782	101.713
Atg4c|Apg4-C|Apg4c|Atg4cl|Autl1|-|4|4 C6|protein-coding	NM_175029	chr4	98860625	98926478	+	65853	308.634	363.284	451.375	405.609	350.988	353.143	340.153	381.957	381.618	423.746	399.78
Mtrf1|A830062K05Rik|MtRF-1|-|14|14 D3|protein-coding	NM_145960	chr14	79797579	79823457	+	25878	111.101	120.772	128.94	113.682	121.513	125.627	134.846	130.578	113.55	113.621	119.519
Tsks|Stk22s1|Tssks1|-|7|7 B3|protein-coding	NM_001077591	chr7	52198610	52213405	+	14795	114.439	112.062	133.491	124.185	100.187	84.285	115.288	97.293	103.086	127.16	98.298
Vmn1r50|V1RA5|V1rb1|VN2|-|6|6 D1|protein-coding	NM_053225	chr6	90057269	90058201	+	932	1.484	2.71	2.023	2.317	1.777	3.467	2.43	1.862	1.336	0.549	0
Nxf2|4930455N06Rik|Nxf-b|-|X E3|X 56.31 cM|protein-coding	NM_001289736	chrX	131479065	131498436	-	19371	28.749	34.064	33.373	33.672	33.544	43.209	28.184	34.914	32.061	29.457	35.856
Ulk3|1200015E14Rik|-|9|9 B|protein-coding	NM_027895	chr9	57437259	57444040	+	6781	55.272	54.386	49.216	41.241	51.76	44.543	45.313	46.784	37.405	53.609	35.368
Ilf3|MBII-26|MPHOSPH4|NF90|NFAR|-|9 A3|9 7.78 cM|protein-coding	NM_001277322	chr9	21172976	21209807	+	36831	363.164	326.123	353.111	265.824	285.455	235.784	336.752	302.121	277.196	324.03	253.917
Olfr1020|MOR201-2|-|2|2 D|protein-coding	NM_146580	chr2	85689577	85690655	+	1078	2.411	2.903	2.697	0.772	2.888	2.667	1.944	2.793	3.117	1.098	2.195
Sgca|50DAG|Asg|-|11|11 D|protein-coding	NM_009161	chr11	94824091	94837641	-	13550	89.215	66.773	84.949	66.263	69.531	65.347	66.33	74.948	61.451	72.088	55.857
Gpat4|AU041707|AW545732|Agpat6|Tsarg7|-|8|8 A2|protein-coding	NM_018743	chr8	24283418	24318925	-	35507	353.891	285.091	274.567	251.614	236.139	221.381	296.176	296.534	257.381	300.428	291.725
Tmem56|4930577M16Rik|AU018104|AW109744|C730036B01Rik|-|3|3 G1|protein-coding	NM_178936	chr3	120904928	120966234	-	61306	219.605	200.706	206.304	226.746	217.701	223.782	239.687	225.31	214.632	222.668	208.793
Lig3|D11Wsu78e|-|11 C|11 50.23 cM|protein-coding	NM_001291245	chr11	82594611	82617776	+	23165	135.213	138.578	151.863	128.355	116.848	118.426	146.144	140.353	113.773	155.886	121.471
Olfr558|MOR18-1|POGR|-|7|7 E3|protein-coding	NM_147093	chr7	109850837	109860568	+	9731	20.773	27.87	17.529	24.868	25.769	25.072	24.054	22.578	18.925	17.931	20.733
Hist1h2ap|ENSMUSG00000060262|Gm11276|OTTMUSG00000000448|-|13|13 A3.1|protein-coding	NM_178185	chr13	21924893	21925344	+	451	19.29	12.58	20.226	27.648	13.995	16.804	7.41	14.198	15.585	23.968	20.245
Cd248|2610111G01Rik|AI842296|Cd164l1|Tem1|-|19|19 A|protein-coding	NM_054042	chr19	5068078	5070639	+	2561	20.773	18.774	18.709	12.202	14.662	12.803	10.812	20.716	19.593	19.028	16.342
Bcl2|AW986256|Bcl-2|C430015F12Rik|D630044D05Rik|D830018M01Rik|-|1 E2.1|1 49.76 cM|protein-coding	NM_009741	chr1	108434753	108610867	-	176114	743.764	873.081	982.98	972.319	723.524	658.275	505.249	807.207	835.152	985.813	973.228
Dsg1a|DG1|DGI|Dsg1|dsg1-alpha|-|18 A2|18 11.29 cM|protein-coding	NM_010079	chr18	20469374	20501854	+	32480	62.691	86.708	75.51	92.83	109.517	105.356	90.748	86.121	97.074	83.798	90.981
Mir136|Mirn136|mir-136|mmu-mir-136|-|12|12 F1|ncRNA	NR_029550	chr12	110833537	110833598	+	61	1.113	0.387	0.843	0.772	1.333	0.533	0.364	0.698	0	1.281	0.244
Dand5|Cerl-2|Cerr2|Dte|GREM3|coco|-|8|8 C2|protein-coding	NR_033145	chr8	87339304	87356164	-	16860	115.367	103.74	161.807	125.884	122.624	97.088	140.07	105.207	113.996	135.577	110.738
D630024D03Rik|-|-|11 A4|11|ncRNA	NR_102310	chr11	31717984	31724547	-	6563	29.862	33.87	30.339	37.842	35.099	34.141	29.642	33.983	43.862	53.243	42.929
Pfkfb4|C230090D14|-|9|9 F2|protein-coding	NM_173019	chr9	108893947	108934739	+	40792	270.982	237.092	246.588	237.094	226.365	185.373	211.988	266.276	258.939	261.822	288.798
Abhd12|1500011G07Rik|6330583M11Rik|AI431047|AW547313|-|2|2 G3|protein-coding	NM_024465	chr2	150658251	150730467	-	72216	435.871	373.541	423.059	386.765	361.873	356.344	370.646	391.034	368.927	399.046	360.997
Med16|95kDa|A630083L04|Thrap5|Trap95|-|10|10 C1|protein-coding	NM_001163276	chr10	79357452	79371683	-	14231	106.649	89.611	119.333	102.715	87.969	82.418	94.514	96.828	82.825	124.233	108.543
Slc8a2|Ncx2|-|7 A2|7 8.75 cM|protein-coding	NM_148946	chr7	16715175	16745860	+	30685	108.133	120.966	78.038	79.701	119.069	113.091	152.462	111.026	85.274	93.678	98.542
Zfp534|Gm13159|OTTMUSG00000010681|-|4|4 E1|protein-coding	NM_001127188	chr4	147048334	147076740	-	28406	141.705	133.933	154.223	174.693	211.703	285.662	486.662	157.112	163.201	152.226	146.594
Mecom|D630039M04Rik|Evi-1|Evi1|Jbo|Mds|Mds1|Mds1-Evi1|Prdm3|Znfpr1b1|-|3 A3|3 12.66 cM|protein-coding	NM_007963	chr3	29850218	29912126	-	61908	280.071	308.898	268.836	217.015	189.711	166.169	162.545	232.759	226.878	209.311	210.256
Klrg1|2F1-Ag|MAFA|MAFA-L|-|6 F1|6 57.52 cM|protein-coding	NM_016970	chr6	122220619	122232851	-	12232	35.055	38.322	24.44	28.884	33.544	35.208	48.35	27.233	24.491	17.382	27.075
Bmpr1b|AI385617|ALK-6|AV355320|Acvrlk6|Alk6|BMPR-1B|BMPR-IB|CFK-43a|SKR6|-|3|3 H1|protein-coding	NM_007560	chr3	141500100	141645228	-	145128	931.281	845.791	638.465	536.127	482.497	464.634	405.147	720.155	583.782	474.061	481.492
Acss2|1110017C11Rik|ACAS|Acas1|Acas2|AceCS1|Acs1|-|2|2 H1|protein-coding	NM_019811	chr2	155343779	155388479	+	44700	204.581	202.254	255.184	283.123	231.474	219.781	216.605	235.086	250.701	292.377	283.431
Kif14|D1Ertd367e|E130203M01|-|1 E4|1 59.8 cM|protein-coding	NM_001287179	chr1	138364425	138427396	+	62971	340.536	319.349	325.3	272.465	307.003	322.203	396.036	329.121	304.36	295.488	277.09
Mllt10|Af10|B130021D15Rik|D630001B22Rik|mKIAA4140|-|2|2 A3|protein-coding	NM_001252560	chr2	17986212	18134017	+	147805	1306.5	1194.17	1559.76	1398.01	1171.37	1157.05	1379.81	1243.86	1351.25	1540.93	1315.2
Txk|A130089B16Rik|Btkl|PTK-RL-18|PTK4|Rlk|-|5 C3.2|5 38.44 cM|protein-coding	NM_001289494	chr5	73087217	73144016	-	56799	354.076	286.253	194.843	216.86	216.813	206.178	196.803	281.405	242.241	217.911	243.917
Spon2|2310045I24Rik|AI504350|M-spondin|Mindin|Mspondin|-|5|5 B1|protein-coding	NM_133903	chr5	33556167	33560887	-	4720	20.959	15.677	20.9	18.998	22.214	24.272	25.269	19.086	23.823	21.956	18.294
Evi5l|1700084G18Rik|2310039H16Rik|3110007G05Rik|B130050I23Rik|-|8|8 A1.1|protein-coding	NM_001039578	chr8	4166567	4193701	+	27134	108.875	121.353	101.298	99.626	116.181	96.021	96.701	120.569	111.324	103.741	124.398
Tuft1|-|-|3|3 F2.1|protein-coding	NM_001293728	chr3	94416675	94462794	-	46119	261.894	289.93	260.24	261.19	260.575	232.584	251.835	265.578	258.271	309.576	294.652
Tiam1|AI847750|D16Ium10|D16Ium10e|-|16 C3.3|16 51.5 cM|protein-coding	NM_009384	chr16	89787356	89961072	-	173716	911.806	823.146	728.807	727.81	780.17	723.89	833.011	700.371	691.321	755.46	738.58
Tmem87a|A930025J12Rik|-|2|2 E5|protein-coding	NM_173734	chr2	120181045	120229852	-	48807	326.996	335.22	406.541	361.588	289.898	287.529	288.401	341.922	354.01	377.456	363.192
Kcnma1|5730414M22Rik|BKCa|MaxiK|Slo|Slo1|mSlo|mSlo1|-|14|14 A3|protein-coding	NM_001253377	chr14	24117916	24823427	-	705511	2262.26	2298.93	1950.45	1890.27	1919.1	1840.93	1707.33	2108.79	1994.26	1691.14	1855.72
4930413G21Rik|-|-|7|7 F2|ncRNA	NR_045614	chr7	130112572	130113973	-	1401	10.016	7.548	12.304	12.048	7.997	8.268	9.476	9.776	7.57	12.99	11.464
Zfp655|2700038I16Rik|9030409O18Rik|mKIAA4222|-|5|5 G2|protein-coding	NM_001347533	chr5	145992594	145998717	+	6123	66.215	53.805	65.229	59.776	47.983	43.743	48.472	62.379	54.994	63.123	74.639
Desi1|AI427858|AI850401|D15Wsu75e|DeSI-1|Fam152b|Pppde2|-|15 E1|15 38.34 cM|protein-coding	NM_134095	chr15	81822953	81846570	-	23617	207.549	214.641	266.814	216.397	182.158	169.637	168.619	193.655	212.851	255.235	241.234
Hs6st2|6OST2|-|X|X A5|protein-coding	NM_001290468	chrX	48739814	49033654	-	293840	958.175	1225.33	984.665	689.813	582.018	548.652	413.043	1005.75	826.023	681.909	659.795
Bcr|5133400C09Rik|AI561783|AI853148|mKIAA3017|-|10 C1|10 38.49 cM|protein-coding	NM_001081412	chr10	74523641	74647668	+	124027	1125.29	931.725	1207.32	1162.92	982.544	737.492	750.524	1029.96	1084.3	1396.2	1249.83
Sept4|ARTS|Bh5|OTTMUSG00000001265|Pnutl2|-|11|11 C|protein-coding	NM_001284398	chr11	87391891	87404041	+	12150	125.012	90.192	75.004	54.833	64.644	64.281	81.394	82.397	70.134	74.65	78.053
Snrpc|Snrp1c|U1-C|U1C|-|17|17 A3.3|protein-coding	NM_011432	chr17	27977032	27988912	+	11880	110.915	97.353	103.152	93.911	89.746	77.617	84.552	95.897	90.84	100.447	100.494
Krtap4-9|OTTMUSG00000002198|-|11 D|11|protein-coding	NM_001085548	chr11	99646514	99647571	+	1057	2.226	3.871	2.191	1.39	2.444	1.067	3.159	2.56	1.113	1.098	1.22
Pitpnm3|A330068P14Rik|AI848332|Ackr6|Gm880|-|11|11 B4|protein-coding	NM_001024927	chr11	71861030	71949391	-	88361	390.43	410.509	446.487	458.743	410.522	318.202	293.625	374.043	358.24	554.382	452.222
Usf2|Usf-2|bHLHb12|-|7 B1|7 19.27 cM|protein-coding	NM_011680	chr7	31730267	31741822	-	11555	91.255	71.999	75.679	62.865	63.978	51.478	61.835	70.06	65.904	74.284	81.712
Ttyh3|2900029G13Rik|AI414930|TTY3|mTTY3|-|5|5 G2|protein-coding	NM_001308040	chr5	141096531	141124985	-	28454	260.41	194.513	129.783	108.585	123.068	100.555	124.399	175.733	127.577	134.845	121.227
Nnat|5730414I02Rik|AW107673|Peg5|-|2 78.4 cM|2 H1|protein-coding	NM_010923	chr2	157385814	157388261	+	2447	31.346	31.548	29.496	30.583	36.209	33.607	32.193	19.784	26.495	38.057	33.417
Alas2|ALAS|ALAS-E|ALASE|Alas-2|-|X F3|X 68.46 cM|protein-coding	NM_009653	chrX	146981960	147005165	+	23205	90.698	81.482	82.421	68.58	51.982	51.744	54.546	79.603	87.501	73.918	69.516
Itm2a|AW108051|Bricd2a|E25|Itm2|-|X|X D|protein-coding	NM_008409	chrX	104592534	104598699	-	6165	13.725	18.58	18.203	19.616	14.662	15.203	11.055	14.664	22.265	13.356	18.294
Svip|1700006C13Rik|6620401M08Rik|-|7|7 B4|protein-coding	NM_001160345	chr7	59252531	59261388	-	8857	44.144	31.548	54.104	54.215	37.542	36.008	30.371	51.672	41.19	41.167	42.198
Fam171b|D430039N05Rik|-|2|2 D|protein-coding	NM_175514	chr2	83652885	83721515	+	68630	198.461	232.834	243.554	217.324	208.816	240.319	192.673	223.448	205.727	201.078	186.596
Pex5|AW212715|ESTM1|PTS1R|Pxr1|X83306|-|6 F2|6 59.15 cM|protein-coding	NM_008995	chr6	124346834	124365085	-	18251	148.011	130.256	123.041	106.731	126.844	119.226	127.072	122.897	113.773	129.539	125.861
Rad52|Rad52yh|-|6 F1|6 56.86 cM|protein-coding	NM_001166382	chr6	119852716	119872841	+	20125	209.96	196.835	199.225	155.695	148.837	121.36	150.396	189.465	187.247	211.873	183.182
Gm16159|OTTMUSG00000031030|-|8 A2|8 14.17 cM|ncRNA	NR_110510	chr8	26659145	26666555	-	7410	78.086	60.192	62.7	56.532	49.76	40.275	60.62	60.052	59.67	64.586	44.393
Wfdc1|2310058A03Rik|ps20|-|8|8 E1|protein-coding	NM_023395	chr8	122190265	122211920	+	21655	137.624	130.449	126.412	123.413	113.516	97.354	111.036	123.129	117.113	131.003	136.593
Naf1|Gm174|-|8|8 B3.1|protein-coding	NM_001163564	chr8	69384116	69414463	+	30347	155.43	172.061	206.136	218.559	201.485	198.176	175.908	167.819	183.462	230.718	233.916
Cd44|AU023126|AW121933|AW146109|HERMES|Ly-24|Pgp-1|-|2 E2|2 54.13 cM|protein-coding	NM_001177785	chr2	102651300	102741822	-	90522	1437.63	1185.85	1307.1	1113.18	632.222	430.226	264.955	1451.71	1296.92	1413.77	1176.41
Vmn1r185|V1re12|-|7|7 A3|protein-coding	NM_134231	chr7	27396138	27397097	-	959	2.597	1.355	2.191	3.861	1.999	4.268	2.187	2.793	1.559	0.366	2.195
Rnf38|1700065B19Rik|2610202O07Rik|AA673263|Oip1|-|4|4 B1|protein-coding	NM_175201	chr4	44139084	44180410	-	41326	344.988	302.704	337.099	311.698	253.466	262.723	265.198	319.578	325.956	339.765	319.531
Bglap2|BGP2|Bglap1|Bgp|Og2|mOC-B|-|3 F1|3 38.81 cM|protein-coding	NM_001032298	chr3	88181658	88182623	-	965	4.451	5.032	3.54	4.479	3.11	2.667	3.402	6.284	3.785	2.744	3.415
Dpp10|6430601K09Rik|DPP X|Dprp3|-|1|1 E2.3|protein-coding	NM_199021	chr1	125228715	125942136	-	713421	1357.69	1675.9	1800.11	1910.96	1867.57	1830.8	1463.63	1614.88	1798.99	1632.78	1741.08
Stx11|5830405C08Rik|-|10|10 A2|protein-coding	NM_029075	chr10	12659787	12684065	-	24278	125.568	137.03	146.638	140.712	123.512	121.626	104.962	145.94	154.74	158.63	185.865
Hes5|bHLHb38|-|4 E2|4 86.01 cM|protein-coding	NM_010419	chr4	154335032	154336480	+	1448	10.387	9.677	4.719	8.186	7.331	7.468	9.233	7.914	4.898	6.587	5.366
Mir129b|mmu-mir-129b|-|2|2 E1|ncRNA	NR_106139	chr2	94081535	94081599	+	64	0.742	0.387	0.506	0.309	0.444	0	0.243	0.931	0	0.183	0
C1qtnf7|5530401N20Rik|8430425G24Rik|Ctrp7|-|5|5 B3|protein-coding	NM_001135172	chr5	43906808	44007825	+	101017	381.712	394.638	320.244	312.779	322.553	311.801	270.665	336.802	378.501	358.244	354.655
Dusp3|2210015O03Rik|5031436O03Rik|T-DSP11|VHR|-|11|11 D|protein-coding	NM_028207	chr11	101832458	101846105	-	13647	131.689	124.643	114.782	94.22	83.082	85.352	97.187	116.379	99.078	131.186	107.323
Klk1b24|Klk24|mGk-24|-|7 B3|7 28.7 cM|protein-coding	NM_010643	chr7	51443606	51447821	+	4215	6.863	10.064	5.394	14.21	15.994	17.337	9.233	8.612	7.347	10.429	12.196
Barx1|-|-|13 A5|13 24.9 cM|protein-coding	NM_007526	chr13	48758405	48761876	+	3471	18.548	18.193	12.136	12.975	14.439	13.336	14.578	13.5	10.019	19.76	20.489
Fstl5|9130207J01Rik|-|3|3 E3|protein-coding	NM_001253719	chr3	75879505	76513927	+	634422	1223.41	1463.01	1319.07	1497.79	1613.21	1700.63	1349.68	1463.59	1507.55	1123.22	1377.15
Apoa2|Alp-2|Apo-AII|ApoA-II|ApoAII|Apoa-2|Hdl-1|-|1 H3|1 79.22 cM|protein-coding	NM_001305550	chr1	173155185	173156510	+	1325	9.088	6	8.259	6.487	8.441	5.601	7.775	11.172	8.683	8.599	7.074
Mir215|Mirn215|mir-215|mmu-mir-215|-|1|1 H5|ncRNA	NR_029908	chr1	187137460	187137570	+	110	2.411	0.774	0.674	0.772	0.889	0.267	0.607	0.698	0	0.183	0.732
Olfr435|MOR261-5|-|6|6 B2.1|protein-coding	NM_146653	chr6	43151645	43152586	+	941	1.484	4.258	1.685	2.935	2.888	2.134	3.523	3.026	2.226	2.562	1.22
Sh3kbp1|1200007H22Rik|1700125L08Rik|5830464D22Rik|AI447724|Cin85|IN85|Ruk|Seta|-|X|X F4|protein-coding	NM_001290661	chrX	156380625	156413852	+	33227	217.565	194.706	142.087	119.551	101.298	70.682	55.153	193.655	150.287	129.173	125.617
E230029C05Rik|AI452102|B230337J15|-|7|7 D3|ncRNA	NR_110365	chr7	97177669	97197581	+	19912	183.808	132.578	157.762	135.615	108.406	76.283	114.194	154.319	157.635	154.971	139.033
Surf1|0610010F23Rik|Surf-1|-|2 A3|2 19.1 cM|protein-coding	NR_073420	chr2	26768898	26772050	-	3152	65.473	56.515	100.287	82.018	48.427	48.01	41.547	67.966	62.341	82.7	64.15
Pou5f1-rs6|Gm18927|Oct4P3|Otf3-rs6|Otf3f|-|14|14 A2|pseudo	NR_144493	chr14	17938072	17938800	+	728	1.855	0	2.191	1.699	1.555	0.533	0.972	1.164	1.559	1.281	1.464
Tssk1|Stk22a|TSK-1|Tsk1|Tssk|Tssk1b|-|16 A3|16 11.09 cM|protein-coding	NM_009435	chr16	17894296	17895746	+	1450	8.532	6.774	5.562	4.634	4.887	5.068	4.373	4.888	4.23	2.927	4.147
6430562O15Rik|-|-|13|13 D1|ncRNA	NR_015515	chr13	100180791	100182781	-	1990	27.451	23.032	22.08	17.917	15.328	21.338	15.793	25.603	17.812	28.908	22.928
Itgax|AI449405|Cd11c|Cr4|N418|-|7|7 F3|protein-coding	NM_021334	chr7	135273082	135294171	+	21089	53.046	58.838	40.789	38.306	64.422	53.345	55.518	47.483	43.639	36.593	50.491
Apod|-|-|16 B2|16 21.41 cM|protein-coding	NM_001301353	chr16	31296278	31314894	-	18616	90.884	96.966	133.997	134.997	123.956	104.823	118.932	121.267	127.355	164.668	120.983
1300002E11Rik|1500026P21Rik|-|16|16 B1|ncRNA	NR_037958	chr16	21794420	21809112	+	14692	79.57	80.902	89.837	99.626	77.306	82.685	99.616	85.19	86.61	90.201	86.347
Nnt|4930423F13Rik|AI323702|BB168308|-|13 D2.3|13 67.21 cM|protein-coding	NM_001308506	chr13	120124334	120198064	-	73730	388.575	360.768	418.677	429.241	385.864	351.276	365.786	370.552	427.706	425.941	360.753
Fam83e|4930403C10Rik|-|7|7 B3|protein-coding	NM_001033170	chr7	52976590	52984862	+	8272	125.754	114.772	126.075	101.788	64.422	41.876	70.217	111.259	75.923	107.034	79.273
Dusp15|AI851682|LMW-DSP10|T-DSP10|-|2|2 H1|protein-coding	NM_001159376	chr2	152766731	152777318	-	10587	42.474	59.805	38.935	28.884	35.099	33.341	40.211	33.284	32.952	34.031	35.612
Olfr549|MOR31-3|-|7|7 E3|protein-coding	NM_147101	chr7	109702800	109703750	+	950	4.266	5.613	2.697	1.081	4.443	4.001	2.065	1.629	2.894	2.927	2.683
Gm4265|-|-|7 F3|7|ncRNA	NR_046077	chr7	137105679	137122183	+	16504	38.394	46.257	47.194	47.882	56.202	53.078	50.537	47.483	39.409	34.397	40.002
Actr1a|Arp1|alpha-Arp1|-|19|19 C3|protein-coding	NM_016860	chr19	46451304	46470225	-	18921	189.001	174.577	167.201	134.225	136.619	97.621	123.791	170.612	140.268	150.58	149.765
Clasp2|1500004F14Rik|8030404L10Rik|C77448|CLASP2beta|mKIAA0627|-|9|9 F3|protein-coding	NM_001286599	chr9	113650591	113752021	+	101430	651.581	610.634	684.647	623.859	576.908	562.521	576.438	622.862	652.803	682.092	641.745
Hace1|1700042J16Rik|A730034A22Rik|BC025474|-|10|10 B2|protein-coding	NM_172473	chr10	45297635	45432151	+	134516	505.611	615.666	592.957	560.84	504.712	485.705	427.5	559.319	525.894	554.016	560.277
Mir683-2|Gm23091|Mirn683-2|Mirn683b|mmu-mir-683|mmu-mir-683-2|-|13 A5|13|ncRNA	NR_030647	chr13	50639995	50640103	-	108	0.927	0.387	0.337	0	0.666	0.267	0.85	0	0.445	0.366	0.488
Cphx1|AU019881|AU023336|C330003B14Rik|C80129|Cphx|Eso-1|-|14|14 A3|protein-coding	NM_175342	chr14	27041394	27055221	+	13824.3	41.918	44.515	40.789	52.67	73.974	88.019	122.82	50.276	41.19	46.107	50.979
Map3k9|E130314H24Rik|Mlk1|Prke1|-|12|12 D1|protein-coding	NM_177395	chr12	82829399	82882157	-	52758	206.993	203.222	163.324	145.5	199.263	204.844	269.693	184.112	174.333	150.031	184.401
Olfr827|MOR210-5|-|10|10 D3|protein-coding	NM_146300	chr10	129647216	129648184	-	968	0.371	1.355	1.685	2.317	3.332	3.201	3.159	2.095	2.226	2.196	2.683
Gde1|1200003M13Rik|Mir16|RGS16|-|7|7 F2|protein-coding	NM_019580	chr7	125832072	125849252	-	17180	138.922	139.546	111.917	105.65	116.626	89.886	102.653	129.647	108.652	130.637	129.52
Znrf1|B830022L21Rik|Rnf42|Zrfp1|nin283|-|8|8 E1|protein-coding	NM_001168622	chr8	114060540	114149930	+	89390	882.501	792.76	870.726	854.93	774.395	690.549	780.652	822.103	840.941	968.065	812.487
Tssc4|AA241958|ESTM671070|-|7 F5|7 88.11 cM|protein-coding	NM_020285	chr7	150255273	150256992	+	1719	18.362	20.516	12.641	11.584	13.995	14.937	24.054	20.716	13.359	17.565	19.513
D7Ertd143e|-|-|7 1.88 cM|7 A1|ncRNA	NR_028425	chr7	3218785	3221016	+	2231	10.758	8.903	19.383	24.559	53.759	57.346	41.547	11.405	20.706	29.091	30.977
Ctnnd1|AA409437|AU019353|Catns|Ctnnd|P120|mKIAA0384|-|2 D|2 49.45 cM|protein-coding	NM_001085449	chr2	84440938	84490897	-	49959	590.374	582.183	718.694	713.137	516.707	456.365	488.849	601.215	624.75	804.129	746.386
Artn|neublastin|-|4|4 D2.1|protein-coding	NM_001284191	chr4	117598765	117602368	-	3603	27.451	26.322	19.889	23.787	26.657	23.205	30.371	21.414	23.378	29.457	28.294
Stx1a|HPC-1|-|5|5 G2|protein-coding	NM_016801	chr5	135499352	135526970	+	27618	250.394	214.448	150.346	140.558	167.052	162.702	231.304	165.957	149.619	154.056	166.351
Hk1|BB404130|Hk-1|Hk1-s|dea|mHk1-s|-|10 B4|10 32.37 cM|protein-coding	NM_010438	chr10	61731603	61842656	-	111053	621.534	641.02	658.017	707.731	671.098	620.667	633.05	664.759	655.03	833.586	818.585
Stip1|Hop|Sti1|p60|-|19|19 A|protein-coding	NM_016737	chr19	7095186	7114516	-	19330	197.533	195.674	271.702	191.529	174.161	168.836	205.793	195.284	190.809	236.024	193.67
Tcf3|A1|AA408400|ALF2|AW209082|E12|E12/E47|E2A|E47|KA1|ME2|Pan1|Pan2|TCF-3|Tcfe2a|VDIR|bHLHb21|-|10 C1|10 39.72 cM|protein-coding	NM_011548	chr10	79871910	79896398	-	24488	270.797	212.512	294.456	224.429	218.368	170.437	186.598	216.931	186.134	263.652	224.16
Olfm4|GC1|GW112|Gm296|Gm913|OlfD|pPD4|-|14|14 D3|protein-coding	NM_001030294	chr14	80400109	80421737	+	21628	45.813	53.031	34.89	40.777	44.429	49.077	53.21	35.612	42.303	30.921	40.978
S100a4|18A2|42a|Capl|FSp1|Mts1|PeL98|metastasin|pk9a|-|3 F1|3 39.27 cM|protein-coding	NM_011311	chr3	90407692	90409967	+	2275	46.926	32.516	40.957	43.712	21.548	17.871	11.905	39.103	50.096	46.29	46.344
Bcar3|AI131758|AND-34|-|3|3 G1|protein-coding	NM_013867	chr3	122122698	122233100	+	110402	1106.37	804.759	633.745	567.019	607.342	672.145	764.009	840.258	703.567	702.401	732.97
Fnd3c2|5031408O05Rik|Gm775|-|X|X D|protein-coding	NM_001033424	chrX	103430585	103450711	-	20126	27.822	42.193	40.283	41.704	42.43	45.343	28.67	41.664	35.401	31.287	39.515
Limk2|Limk-2|whe|-|11|11 A1|protein-coding	NM_010718	chr11	3243300	3309241	-	65941	581.471	635.988	714.986	796.39	648.661	529.181	677.755	612.621	661.709	942.999	779.802
Tspan11|1110014F12Rik|AU067806|-|6|6 F3|protein-coding	NM_026743	chr6	127837640	127903049	+	65409	402.671	198.577	160.29	139.785	193.71	198.71	210.774	322.603	290.778	191.564	190.255
Fam47c|4921509A18Rik|Fam47a|Fam47a-ps|-|X|X B|protein-coding	NM_001164739	chrX	75983102	75984749	+	1647	4.08	3.484	1.685	4.016	3.11	4.801	1.093	1.164	0.891	1.83	1.464
Tmem82|-|-|4|4 D3|protein-coding	NM_145987	chr4	141170148	141174548	-	4400	30.975	23.032	24.103	24.25	29.323	28.539	38.267	21.414	25.604	24.7	25.611
Nkd2|2210403L10Rik|AW212591|mNkd2|-|13|13 C1|protein-coding	NM_028186	chr13	73955982	73985079	-	29097	134.285	117.095	89.837	75.994	90.857	85.085	97.794	97.293	96.184	87.64	81.956
Tmppe|-|-|9 F3|9|protein-coding	NM_001200002	chr9	114310213	114320319	+	10106	49.522	51.676	46.183	59.158	47.761	62.947	84.188	48.414	45.865	54.889	42.929
Krt25|4631426H08Rik|Ka38|Krt25a|mIRSa1|-|11|11 D|protein-coding	NM_133730	chr11	99177158	99184255	-	7097	32.273	24.967	31.35	28.575	22.881	33.607	27.577	31.19	24.491	31.104	28.782
Engase|C130099A03|D230014K01Rik|-|11|11 E2|protein-coding	NM_172573	chr11	118338274	118350512	+	12238	58.054	61.741	58.487	61.32	70.198	57.346	51.509	52.138	52.768	77.943	74.151
Pdk2|-|-|11 D|11 59.01 cM|protein-coding	NM_133667	chr11	94887572	94902685	-	15113	71.78	75.87	75.342	87.733	84.859	75.483	80.543	74.017	62.787	90.933	94.396
Ccdc113|4933409I22|BC060957|-|8|8 C5|protein-coding	NM_172914	chr8	98058000	98082788	+	24788	66.957	82.063	91.522	102.87	121.735	133.629	139.341	71.457	90.84	115.634	117.568
Tnp2|TP2|Tp-2|-|16 A1|16 5.83 cM|protein-coding	NM_013694	chr16	10788028	10788748	-	720	7.048	7.742	7.416	5.715	2.666	6.401	5.467	4.422	6.011	5.489	5.854
Entpd1|2610206B08Rik|AA408691|Cd39|NTPDase-1|-|19 C3|19 34.25 cM|protein-coding	NM_009848	chr19	40734260	40816092	+	81832	500.232	485.991	625.487	572.425	395.639	361.145	314.399	491.121	556.842	664.344	541.739
Ltk|-|-|2 E5|2 59.97 cM|protein-coding	NM_206941	chr2	119577062	119584261	-	7199	22.257	26.322	28.316	27.957	29.545	39.742	45.192	17.922	24.937	21.956	30.49
Ptpru|Ftp-1|PCP-2|PTP|PTP-lambda|PTPlambda|Pcp2|Ptpf|Ptprl|R-PTP-U|R-PTP-psi|RPTPlambda|-|4 D2.3|4 64.5 cM|protein-coding	NM_011214	chr4	131324372	131394193	-	69821	215.525	238.06	173.606	188.749	253.911	295.53	248.312	174.103	169.435	178.573	212.939
Mir208b|Mirn208b|mir-208b|-|14 C3|14|ncRNA	NR_030607	chr14	55594537	55594613	-	76	0	0	0	0	0.889	0.267	0.243	0	0.223	0	0
Tmem29|2700081K05Rik|6330540D07Rik|CXorf44-like|-|X|X F3|protein-coding	NM_001164683	chrX	146832316	146893693	-	61377	178.615	200.125	188.27	176.701	177.493	153.633	159.022	179.224	166.986	179.122	178.791
Mir494|Mirn494|mir-494|mmu-mir-494|-|12 F1|12|ncRNA	NR_030269	chr12	110953528	110953612	+	84	0.927	0.581	0.337	0	0.444	0.267	0.243	0.233	0.445	0.183	0.732
Egr3|Pilot|-|14|14 D2|protein-coding	NM_018781	chr14	70477252	70482420	+	5168	38.394	27.29	35.058	34.135	31.989	19.471	19.559	33.284	19.148	37.325	33.173
Fam45a|1810055E12Rik|-|19|19 D3|protein-coding	NM_026437	chr19	60887473	60912132	+	24659	129.649	153.481	214.395	180.254	144.172	110.157	156.349	156.181	157.635	184.977	147.326
Depdc1a|5830484J08Rik|Depdc1|-|3|3 H4|protein-coding	NM_029523	chr3	159158397	159192919	+	34522	130.205	140.32	150.683	169.132	143.727	148.565	112.251	140.121	149.397	144.725	139.277
Sertad4|4833404A09|C130018M11Rik|-|1|1 H6|protein-coding	NM_198247	chr1	194670682	194681946	-	11264	127.237	101.417	66.408	62.092	57.98	58.679	53.453	87.983	74.364	72.82	67.077
Rdh10|3110069K09Rik|4921506A21Rik|AI875664|AW549993|D1Ertd762e|m366Asp|-|1 A3|1 4.94 cM|protein-coding	NM_133832	chr1	16095963	16122631	+	26668	180.655	196.448	248.779	245.281	185.046	168.836	158.779	202.965	250.033	297.317	266.601
C2cd4d|Gm659|-|3|3 F2.1|protein-coding	NM_001136117	chr3	94166366	94168489	+	2123	8.346	7.355	10.787	11.43	14.884	8.268	8.504	8.379	8.015	12.808	9.513
Mrps23|D11Bwg1153e|MRP-S23|Rpms23|S23mt|-|11 C|11 52.4 cM|protein-coding	NM_024174	chr11	88017890	88025009	+	7119	62.691	59.418	74.836	56.841	53.315	40.809	50.173	61.914	54.549	66.05	51.954
Catsper1|Catsper|KSper|-|19|19 A|protein-coding	NM_139301	chr19	5335741	5344153	+	8412	43.587	36.386	33.204	28.884	33.099	31.473	38.146	40.5	29.612	39.154	42.198
Npcd|Cbx6-Nptxr|-|15|15 E1|protein-coding	NM_001013360	chr15	79616781	79664763	-	47982	336.456	272.511	258.723	243.118	299.228	291.53	333.35	283.733	248.698	292.011	278.797
Gtf2a2|TFIIA-gamma|TfIIg|Tfiia2|-|9|9 D|protein-coding	NM_001282084	chr9	69860355	69870673	+	10318	75.118	79.16	148.323	108.585	98.854	86.419	104.354	100.784	116.667	128.441	116.592
Mir669m-2|mmu-mir-669m-2|-|2 A1|2 8.22 cM|ncRNA	NR_035475	chr2	10435061	10435158	+	97	0	0.194	0.169	0.309	0.666	0	0.243	0.466	0.445	0.183	0
Gm1110|-|-|9|9 A4|protein-coding	NM_001281475	chr9	26687152	26730666	-	43514	93.851	86.708	70.622	75.067	105.518	122.693	115.409	76.345	89.059	65.318	92.688
Rusc2|AI840675|mKIAA0375|-|4|4 A5|protein-coding	NM_001037709	chr4	43394854	43439964	+	45110	567.375	475.346	458.117	472.644	412.3	407.821	435.153	481.578	494.278	635.985	623.208
Vmn1r177|V1rd12|-|7|7 A3|protein-coding	NM_206872	chr7	24650539	24651468	-	929	2.968	2.129	0.169	2.162	4.887	2.934	2.673	1.397	1.336	2.379	0.244
Pou3f1|Oct-6|Oct6|Otf-6|Otf6|Scip|Test1|Tst-1|Tst1|-|4 D2.2|4 57.86 cM|protein-coding	NM_011141	chr4	124334889	124337899	+	3010	10.201	10.258	9.102	12.666	15.106	9.869	14.699	11.638	9.351	9.148	11.708
Atp13a1|Atp13a|Cgi152|catp|-|8|8 B3.3|protein-coding	NM_133224	chr8	72315062	72331647	+	16585	154.317	181.351	167.201	120.015	106.629	105.623	125.371	161.069	127.132	148.384	146.594
Taar9|Gm231|taR-9|-|10|10 A4|protein-coding	NM_001010831	chr10	23828294	23829340	-	1046	3.71	4.064	3.708	4.943	5.776	4.268	5.102	5.121	2.226	1.83	7.074
Rpl38|0610025G13Rik|Rbt|Ts|Tss|-|11 79.82 cM|11 E2|protein-coding	NM_023372	chr11	114529857	114533645	+	3788	48.781	60.967	90.511	66.263	63.755	62.68	61.228	66.569	59.67	72.271	56.589
Pomgnt1|0610016I07Rik|4930467B06Rik|-|4|4 D1|protein-coding	NM_001290658	chr4	115824036	115832449	+	8413	76.973	66.579	70.454	54.37	52.87	43.743	62.807	71.69	67.462	62.208	67.077
Clrn1|A130002D11Rik|USH3|Ush3a|clarin-1|-|3|3 D|protein-coding	NM_153384	chr3	58647950	58689134	-	41184	106.464	116.901	181.191	204.195	155.945	131.228	127.922	133.138	174.111	211.69	168.059
Gpr39|4933415E13Rik|-|1|1 E2.3-E3|protein-coding	NM_027677	chr1	127573573	127770438	+	196865	774.738	716.116	580.652	611.348	623.559	592.928	576.681	622.629	572.873	609.821	642.965
Vamp3|D130027G05Rik|VAMP-3|ceb|-|4|4 E2|protein-coding	NM_009498	chr4	150421414	150432062	-	10648	97.005	80.515	94.725	92.984	66.421	60.013	73.133	91.94	89.504	111.791	118.056
Gulp1|3110030A04Rik|5730529O06Rik|CED-6|Ced6|GULP|Gulp-2|-|1|1 C1.1|protein-coding	NM_028450	chr1	44608516	44853681	+	245165	1024.76	1213.53	1137.71	1005.53	816.602	753.229	626.732	1118.87	1170.01	939.34	924.445
Cdk7|AI323415|AI528512|C230069N13|Cdkn7|Crk4|-|13 D1|13 53.23 cM|protein-coding	NM_009874	chr13	101466980	101500897	-	33917	334.786	345.865	447.33	347.687	281.457	262.19	331.406	347.276	338.425	390.08	327.092
Crb2|5930402A21|BC043114|-|2|2 B|protein-coding	NM_001163566	chr2	37631769	37654623	+	22854	120.56	116.901	84.612	74.449	98.632	100.555	99.981	89.845	85.274	87.64	70.98
Osr2|5430409I15Rik|Osr2A|Osr2B|-|15 B3.1|15 14.46 cM|protein-coding	NM_054049	chr15	35225867	35233060	+	7193	36.724	28.451	33.878	28.266	27.768	44.81	38.389	30.259	23.601	28.908	35.368
Gm16130|E330033L03|OTTMUSG00000030814|-|9|9 B|protein-coding	NM_001243265	chr9	57880081	57896804	+	16723	97.19	74.128	54.947	58.849	77.528	67.748	70.217	73.086	65.236	81.602	82.2
Srek1|8430401B01|AI450757|AI462342|SRrp508|SRrp86|Sfrs12|Srsf12|-|13|13 D1|protein-coding	NM_172592	chr13	104531695	104554662	-	22967	250.951	234.963	292.265	229.526	155.945	144.831	143.107	257.431	261.166	263.103	209.037
Mir5127|mmu-mir-5127|mu-mir-5127|-|18 E3|18 55.64 cM|ncRNA	NR_039589	chr18	82188749	82188819	-	70	0.185	0	0.169	0.154	0.666	0	0.121	0.233	0	0.183	0
Lypd6|E130115E03Rik|-|2|2 C1.1|protein-coding	NR_033304	chr2	49921949	50049089	+	127140	434.944	439.347	347.043	374.563	406.746	419.557	357.89	385.681	345.549	304.27	391.243
Gpr160|1700025D19Rik|GPCR150|-|3|3 A3|protein-coding	NM_001286996	chr3	30754872	30796116	+	41244	170.639	190.642	203.439	179.945	179.937	196.042	297.27	202.267	181.013	195.223	173.913
Pop4|1110023P21Rik|Rpp29|-|7|7 B3|protein-coding	NM_025390	chr7	39047839	39056367	-	8528	71.594	83.611	71.296	57.922	46.428	41.876	48.958	58.19	59.224	69.344	63.662
Tnnt3|fTnT|-|7 F5|7 87.94 cM|protein-coding	NM_001347547	chr7	149684741	149701914	+	17173	81.795	53.031	29.159	29.038	48.427	65.081	60.499	50.974	39.186	34.763	58.54
Zfp764|8030466O12Rik|-|7|7 F3|protein-coding	NM_146203	chr7	134547182	134550336	-	3154	13.725	16.064	17.529	13.283	19.549	13.87	21.138	13.966	14.695	13.173	14.147
AV064505|-|-|9 A1|9|ncRNA	NR_126562	chr9	7669429	7695631	-	26202	80.126	74.321	58.992	64.1	78.195	81.351	83.216	80.767	64.345	55.987	72.931
Rbm34|4930547K05Rik|6330444B11|D8Ertd233e|-|8 E2|8 74.64 cM|protein-coding	NM_172762	chr8	129471073	129494979	-	23906	230.734	222.77	263.274	192.301	182.158	151.233	202.999	224.147	205.281	243.526	206.354
Sumf1|AA543204|AI463102|AI851573|FGE|-|6|6 E1|protein-coding	NM_145937	chr6	108057015	108135577	-	78562	408.05	464.508	541.38	412.251	364.539	355.543	335.051	452.483	434.386	444.787	406.365
Krtap16-3|5430404J20Rik|Krtap16-10|-|16|16 C3.3|protein-coding	NM_183296	chr16	88962549	88963118	-	569	1.113	1.548	1.685	2.008	1.999	1.067	2.43	0.466	0.445	0.915	2.439
2310050C09Rik|-|-|3|3 F1|protein-coding	NM_025621	chr3	92672281	92674127	-	1846	2.597	5.613	1.685	2.626	1.333	3.467	3.523	2.793	2.894	2.744	3.903
Tspan10|Ocsp|-|11|11 E2|protein-coding	NM_145363	chr11	120303945	120308635	+	4690	21.886	28.258	20.394	23.787	22.437	20.004	19.559	26.534	22.933	26.164	20.001
Gm5464|EG432870|-|14 D1|14|protein-coding	NM_001034881	chr14	67487687	67489842	+	2155	27.265	18.774	18.54	21.315	21.548	21.871	21.503	25.371	18.034	30.189	20.489
Psmb2|AU045357|AW108089|C7-I|D4Wsu33e|HC7-I|-|4 D2.2|4 60.9 cM|protein-coding	NM_011970	chr4	126354887	126386959	+	32072	270.797	253.737	288.219	232.152	205.928	199.243	214.175	238.112	230.44	265.298	249.039
Gm10377|ENSMUSG00000072606|-|14|14 B|protein-coding	NM_001244671	chr14	43688721	43694109	-	5377.5	31.902	34.064	21.574	26.567	41.319	49.877	35.716	31.888	27.163	27.811	27.807
Pla2g2d|Splash|mGIID|-|4 D3|4 70.57 cM|protein-coding	NM_001347230	chr4	138331650	138337967	+	6317	49.522	30.58	10.282	14.21	17.994	18.937	24.904	26.767	26.272	17.382	25.611
Pigr|-|-|1 E4|1 56.89 cM|protein-coding	NM_011082	chr1	132723261	132748826	+	25565	44.515	62.902	48.037	61.629	66.643	89.886	77.385	59.353	48.76	41.167	51.466
Gng7|AI840417|-|10 C1|10 39.72 cM|protein-coding	NM_001038655	chr10	80411369	80464110	-	52741	396.921	366.961	389.518	423.681	428.294	409.422	465.16	348.672	376.943	494.553	445.392
Nudt11|DIPP3|DIPP3b|-|X|X A1.1|protein-coding	NM_021431	chrX	5624625	5631869	+	7244	20.402	24.193	16.349	17.145	11.996	13.87	21.138	18.155	13.582	16.833	15.855
Gfod2|5730466C23Rik|-|8|8 D3|protein-coding	NM_027469	chr8	108240013	108282507	-	42494	255.959	265.931	287.882	261.808	260.575	241.385	286.701	270.931	254.932	313.418	291.237
Rnf145|3732413I11Rik|TMRF1|-|11|11 B1.1|protein-coding	NM_028862	chr11	44332466	44379022	+	46556	441.621	338.316	382.27	347.378	292.564	232.317	250.742	348.44	391.637	441.31	429.294
Rhog|2810426G09Rik|Arhg|Sid10750|-|7|7 E2|protein-coding	NM_019566	chr7	109387637	109398632	-	10995	103.682	97.353	84.949	82.944	74.418	58.946	86.739	94.034	87.946	77.211	89.274
Sval1|9130404C18Rik|SLP-C|-|6|6 B2.1|protein-coding	NM_027832	chr6	41901627	41906097	+	4470	12.241	6.387	6.068	9.885	7.775	9.602	7.775	8.612	8.461	5.489	6.83
Rfx3|C230093O12Rik|MRFX3|-|19|19 C1|protein-coding	NM_011265	chr19	27836211	28085656	-	249445	980.432	1096.82	1411.1	1295.29	1030.53	945.537	764.252	1112.12	1319.86	1240.5	1192.02
Alx1|AI314867|C130005I02|Cart1|-|10 D1|10 53.56 cM|protein-coding	NM_172553	chr10	102470481	102491411	-	20930	51.192	43.741	77.701	83.871	71.308	72.816	60.499	51.44	66.572	62.574	61.711
Lsm2|D17H6S56E-2|D17H6S56E2|Dmapl|Dmpkap|G7b|Sm-X5|SmX5|snRNP|-|17 B1|17 18.52 cM|protein-coding	NM_001204273	chr17	35119075	35122836	+	3761	41.918	35.612	56.801	46.183	40.875	35.474	40.089	40.267	41.858	43.911	35.856
Casp14|MICE|mini-ICE|-|10|10 C1|protein-coding	NM_009809	chr10	78174740	78181038	-	6298	51.377	38.128	15.169	14.519	16.439	17.337	19.923	25.603	14.695	12.99	15.123
Ak1|Ak-1|B430205N08Rik|-|2 B|2 22.09 cM|protein-coding	NM_001198792	chr2	32483910	32490578	+	6668	113.883	90.966	101.635	91.44	94.411	60.813	56.004	99.853	99.524	127.709	106.592
C130050O18Rik|-|-|5|5 G2|protein-coding	NM_177000	chr5	139882341	139892046	+	9705	55.087	67.741	60.341	54.987	45.54	40.009	49.808	54.931	60.56	59.463	54.15
Inppl1|51C|SHIP2|-|7|7 E2|protein-coding	NM_001122739	chr7	108971146	108986338	-	15192	225.911	207.286	227.542	175.774	178.604	152.3	146.023	183.879	170.771	236.939	181.962
C8g|-|-|2 A3|2 17.31 cM|protein-coding	NM_001271777	chr2	25354170	25357239	-	3069	18.362	18.387	22.08	16.373	13.995	18.404	24.904	17.69	17.589	18.662	26.831
Speer5-ps1|1700007C10Rik|SPEER-5|Speer5-ps|-|10|10 B2|pseudo	NR_027506	chr10	43935231	43939391	+	4160	6.306	13.355	11.461	9.731	13.329	9.869	15.064	12.802	10.464	9.148	12.684
Agpat5|1110013A05Rik|D8Ertd319e|-|8 A1.3|8 10.3 cM|protein-coding	NM_026792	chr8	18846279	18884413	+	38134	208.291	216.383	297.152	270.921	260.797	257.656	299.578	213.672	233.558	303.172	266.113
Traf2|AI325259|-|2|2 A3|protein-coding	NM_001290413	chr2	25373502	25402460	-	28958	244.83	216.577	202.428	174.075	174.161	142.164	172.749	211.578	197.934	219.74	221.964
Tlr7|-|-|X|X F5|protein-coding	NM_001290755	chrX	163742858	163768503	-	25645	62.877	65.805	61.352	65.336	63.533	59.213	28.913	77.974	61.228	55.072	58.052
Yap1|AI325207|Yap|Yap65|Yki|Yorkie|-|9|9 A1|protein-coding	NM_009534	chr9	7932001	8004596	-	72595	822.22	722.116	765.888	687.033	576.464	588.66	669.859	716.431	678.63	855.176	755.41
Gfra1|AU042498|-|19 D2|19 54.18 cM|protein-coding	NM_001285457	chr19	58310071	58529888	-	219817	774.553	802.05	615.374	584.936	633.999	627.335	598.548	676.862	640.558	563.896	600.767
Ncam1|CD56|E-NCAM|NCAM-1|Ncam|-|9 A5.3|9 26.83 cM|protein-coding	NM_001113204	chr9	49310251	49607174	-	296923	2148.94	1756.61	1288.39	1269.34	1215.35	1102.9	936.393	1450.78	1391.55	1360.16	1315.69
Gpr63|PSP24beta|Psp24-2|-|4|4 A3|protein-coding	NM_030733	chr4	24900566	24936380	+	35814	129.649	125.03	114.782	110.284	97.299	99.221	79.693	103.578	107.094	93.678	88.786
Olfr1198|GA_x5J8B7W62NC-67655-66851|GA_x6K02T2Q125-50221692-50220766|MOR225-13|-|2|2 E1|protein-coding	NM_207567	chr2	88586117	88587043	-	926	1.855	0.774	2.191	1.854	2.888	3.734	2.065	3.491	3.785	1.281	3.903
Tmprss15|Entk|Prss7|-|16|16 C3.1-C3.2|protein-coding	NM_008941	chr16	78953253	79091342	-	138089	229.435	285.285	313.839	362.361	341.88	379.015	293.018	306.078	338.425	298.049	315.141
Plekhg2|AI194308|Clg|Cslg|-|7 A3|7 16.71 cM|protein-coding	NM_001290542	chr7	29144623	29157681	-	13058	146.527	139.546	124.895	100.862	92.634	95.754	107.877	109.629	93.289	126.428	114.885
Cd40|AI326936|Bp50|GP39|HIGM1|IGM|IMD3|T-BAM|TRAP|Tnfrsf5|p50|-|2 H3|2 85.38 cM|protein-coding	NM_170704	chr2	164881136	164897154	+	16018	87.545	79.74	48.205	42.167	62.645	59.213	71.675	47.483	55.662	49.949	49.759
Clcf1|BSF-3|Bsf3|CLC|NNT-1|-|19|19 A|protein-coding	NM_019952	chr19	4214238	4223505	+	9267	102.569	88.45	100.455	84.335	63.089	50.411	49.201	106.371	80.376	100.447	91.225
Cyp3a41a|Cyp3a41|-|5 G2|5 85.17 cM|protein-coding	NM_017396	chr5	146319533	146345599	-	26077	161.18	186.771	151.02	154.459	210.371	222.448	226.931	174.103	146.725	119.842	146.35
Atxn1l|AW558552|Boat|C330011L24Rik|D6Mgi37|D8Ertd587e|ENSMUSG00000069895|-|8 D3|8 57.22 cM|protein-coding	NM_001080930	chr8	112250351	112261639	-	11288	89.4	81.095	77.364	58.385	63.533	53.078	63.9	69.362	63.9	69.161	75.37
Klhdc10|2410127E18Rik|AI593221|mKIAA0265|-|6|6 A3.3|protein-coding	NM_029742	chr6	30351855	30405174	+	53319	383.938	329.607	352.942	297.951	297.673	282.461	348.536	322.603	304.36	324.213	297.335
Gm2837|-|-|X A3.1|X|pseudo	NR_040388	chrX	31060182	31060959	+	777	1.855	2.129	2.023	1.081	4.887	2.934	3.28	1.629	1.781	1.281	2.683
Rubcn|1700021K19Rik|5330403K09|Kiaa0226|Rubicon|mKIAA0226|-|16|16 B3|protein-coding	NM_172615	chr16	32821788	32868452	-	46664	400.631	382.251	385.135	323.437	281.901	283.261	322.538	383.121	369.15	460.705	428.562
Rnf6|1200013I08Rik|5730419H05Rik|AA537053|-|5|5 G3|protein-coding	NM_001256085	chr5	147020770	147032547	-	11777	72.336	73.934	72.139	65.491	68.643	69.082	67.18	62.612	58.111	75.93	77.322
Kcnd3|AW045978|Kncd3|Kv4.3|-|3|3 F2.2|protein-coding	NM_001039347	chr3	105255248	105476920	+	221672	550.867	561.086	370.471	405.609	558.248	571.323	595.511	482.741	378.056	350.56	434.172
Lrrc40|2610040E16Rik|AI837674|-|3|3 H4|protein-coding	NM_001289525	chr3	157699646	157730054	+	30408	156.357	168.19	219.62	214.08	162.832	153.9	145.537	189.698	184.575	246.27	214.159
Rdh13|8430425D21Rik|-|7|7 A1|protein-coding	NM_175372	chr7	4377267	4397259	-	19992	146.156	127.933	131.974	108.585	122.624	101.622	147.967	122.664	108.875	115.085	126.837
Ccdc89|1700019B01Rik|AU022100|BOIP|-|7|7 E1|protein-coding	NM_027298	chr7	97574822	97577174	+	2352	10.943	14.129	16.518	15.6	21.326	13.87	14.214	13.267	14.249	22.505	20.001
Fancg|AU041407|Xrcc9|-|4|4 A5|protein-coding	NM_001163233	chr4	43015209	43023173	-	7964	47.297	57.676	80.735	61.32	51.982	51.211	58.798	57.259	69.021	79.59	65.614
Araf|1200013E08Rik|A-Raf|AW495444|Araf1|-|X A1.3|X 16.3 cM|protein-coding	NM_009703	chrX	20425669	20437647	+	11978	67.514	60.386	74.162	63.019	47.317	43.743	50.78	71.69	54.771	65.501	65.37
Gtf2a2|TFIIA-gamma|TfIIg|Tfiia2|-|9|9 D|protein-coding	NM_001039519	chr9	69860355	69870673	+	10318	75.118	79.16	148.323	108.585	98.854	86.419	104.354	100.784	116.667	128.441	116.592
Kansl3|4632411B12Rik|4932435K23|AI431067|AI647574|C85723|Kiaa1310|mKIAA1310|-|1|1 B|protein-coding	NM_172652	chr1	36392575	36426026	-	33451	264.49	245.995	262.094	235.859	216.591	209.912	215.997	232.293	225.097	264.75	243.185
Nr5a2|AU020803|D1Ertd308e|Ftf|LRH-1|UF2-H3B|-|1 59.98 cM|1 E4|protein-coding	NM_001159769	chr1	138740161	138850207	-	110046	273.393	297.091	247.599	321.274	529.814	639.071	801.182	263.25	289.219	303.721	379.779
Akap4|AKAP-4|AKAP82|Fsc1|PRKA4|mAKAP82|p82|-|X A1.1|X 3.17 cM|protein-coding	NM_001042542	chrX	6645336	6655732	+	10396	25.41	22.645	23.597	15.137	25.102	17.871	28.063	18.853	25.604	19.394	22.928
AI506816|-|-|5|5 A3|ncRNA	NR_038090	chr5	23215835	23218485	-	2650	25.967	16.451	29.328	27.494	21.77	32.54	24.418	25.371	18.034	30.738	27.075
A330033J07Rik|-|-|13|13 A5|ncRNA	NR_102303	chr13	48139600	48357992	-	218392	748.771	793.34	833.476	917.949	875.47	894.326	811.023	794.405	836.488	869.813	853.465
Surf1|0610010F23Rik|Surf-1|-|2 A3|2 19.1 cM|protein-coding	NM_001271724	chr2	26768898	26772050	-	3152	65.473	56.515	100.287	82.018	48.427	48.01	41.547	67.966	62.341	82.7	64.15
Smad2|7120426M23Rik|Madh2|Madr2|Smad-2|mMad2|-|18 E3|18 51.42 cM|protein-coding	NM_010754	chr18	76401355	76471401	+	70046	620.05	535.732	547.28	493.187	429.627	404.887	514.603	562.112	512.98	564.079	499.542
Brinp3|B830045N13Rik|Fam5c|-|1 F|1 63.24 cM|protein-coding	NM_153539	chr1	148342796	148749602	+	406806	1157.93	1081.72	1090.01	1240.77	1109.83	1184.26	935.543	1251.78	1398.9	986.544	1073.97
AI182371|AI046667|-|2|2 B|protein-coding	NM_001243102	chr2	34937381	34956205	-	18824	49.337	54.193	53.262	52.516	63.755	59.213	63.293	54	51.432	48.486	54.881
Obox5|C87544|-|7|7 A2|protein-coding	NM_145709	chr7	16335719	16344623	+	8904	19.29	17.419	10.787	9.422	24.214	26.939	18.344	17.457	17.367	11.161	13.659
Ddr1|6030432F18|AI323681|CD167a|Cak|Nep|PTK3A|-|17 B1|17 18.7 cM|protein-coding	NM_001198833	chr17	35818512	35837535	-	19023	165.075	172.642	178.662	176.392	158.833	149.099	155.499	164.56	164.759	208.031	202.451
Sept5|Cdcrel-1|Cdcrel1|Pnutl1|-|16 A3|16 11.53 cM|protein-coding	NM_213614	chr16	18621904	18630031	-	8127	74.191	61.354	69.442	61.629	53.315	40.275	35.473	57.259	56.553	74.65	68.053
Olfr1012|MOR213-6|-|2|2 D|protein-coding	NM_146568	chr2	85599596	85600531	-	935	0.371	1.548	1.011	2.471	2.888	2.134	1.579	0.698	1.336	2.013	4.147
Sec11c|1810029G24Rik|Sec11l3|-|18|18 E1|protein-coding	NM_025468	chr18	65960232	65977311	+	17079	97.005	89.418	72.139	72.75	88.636	85.885	89.776	78.672	81.934	83.432	85.371
Timeless|C77407|Debt69|tim|-|10 D3|10 76.49 cM|protein-coding	NM_001136082	chr10	127669119	127689997	+	20878	166.744	134.32	210.35	182.107	177.271	168.036	190.607	155.948	191.254	192.479	166.107
Folr2|FBP2|FR-P3|FR-beta|Folbp-2|Folbp2|-|7|7 E2|protein-coding	NM_008035	chr7	108988502	108993845	-	5343	23.185	26.903	32.361	26.567	29.989	36.274	31.829	29.793	28.944	28.359	31.465
Efemp2|0610011K11Rik|Fbln4|MBP1|-|19|19 A|protein-coding	NM_001164352	chr19	5474735	5481854	+	7119	97.932	81.869	78.544	56.223	57.98	38.142	42.641	74.017	66.794	72.82	61.955
Cd180|F630107B15|Ly78|RP105|-|13|13 D1|protein-coding	NM_008533	chr13	103483638	103496711	+	13073	62.506	60.967	103.826	125.112	94.633	72.549	63.171	72.155	89.95	116.182	94.396
Sgsm2|D630003G22Rik|R74628|Rutbc1|mKIAA0397|-|11|11 B5|protein-coding	NM_197943	chr11	74662766	74710582	-	47816	355.374	329.8	392.046	359.426	337.881	258.456	291.681	356.121	362.471	427.039	385.876
Sprtn|Gm505|-|8|8 E2|protein-coding	NM_001111141	chr8	127421786	127427713	+	5927	51.006	48.773	49.722	45.256	34.654	28.806	44.22	50.974	42.748	58.183	47.076
Ppfia2|5330438O12|B230207K17Rik|E130120L08Rik|mKIAA4112|-|10|10 D1|protein-coding	NM_177373	chr10	105907366	106370524	+	463158	956.32	1222.43	1263.11	1285.41	1220.68	1326.95	1067.72	1216.16	1243.49	1001.91	1108.36
Olfr1113|MOR264-25|-|2|2 D|protein-coding	NM_207565	chr2	87053051	87054031	+	980	2.04	1.935	4.551	1.236	3.332	2.934	1.944	1.397	1.113	0.366	1.951
4933404K13Rik|-|-|10|10 B2|ncRNA	NR_131055	chr10	43545713	43553107	+	7394	19.475	21.871	16.349	20.389	24.658	27.739	33.772	19.552	15.14	16.284	19.757
Gm6498|EG624367|-|14 C1|14|pseudo	NR_003630	chr14	48818391	48848088	+	29697	151.349	117.482	130.626	132.989	118.847	108.023	120.026	129.879	137.374	148.567	140.984
Timm22|Tim22|-|11|11 B5|protein-coding	NM_023355	chr11	76220645	76229815	+	9170	90.142	75.289	98.77	93.448	65.755	58.946	81.515	88.448	78.372	97.337	94.152
Zfp811|BC052046|-|17|17 B1|protein-coding	NM_001267583	chr17	32932621	32946876	-	14255	50.079	51.483	58.992	64.564	67.976	68.015	70.703	46.552	64.345	64.769	58.784
Wipf1|AI115543|D2Ertd120e|WIP|Waspip|-|2 C3|2 43.68 cM|protein-coding	NM_153138	chr2	73267667	73367544	-	99877	1098.77	793.147	913.706	782.334	603.788	492.106	476.215	918	914.192	949.037	759.069
Sh3glb1|AA409932|AI314629|AU015566|Bif-1|mKIAA0491|-|3|3 H2|protein-coding	NM_019464	chr3	144349866	144383299	-	33433	357.415	365.8	479.523	425.998	286.122	247.253	226.688	382.422	401.657	449.361	436.611
Dfna5|2310037D07Rik|4932441K13Rik|Dfna5h|EG14210|Fin15|-|6|6 B2.3|protein-coding	NM_018769	chr6	50157402	50211768	-	54366	253.362	252.189	205.63	202.805	179.715	168.836	170.684	218.328	211.515	209.494	208.549
Fis1|2010003O14Rik|Ttc11|-|5|5 G2|protein-coding	NM_025562	chr5	137437947	137442104	+	4157	41.176	28.838	48.711	46.492	30.878	41.609	36.688	39.569	36.069	52.328	40.002
4933427I22Rik|-|-|4|4 D3|ncRNA	NR_045160	chr4	139482598	139488989	-	6391	13.54	18.58	6.068	6.178	22.437	19.738	30.371	12.336	8.461	8.05	11.708
Ubap2l|3110083O19Rik|4932431F02Rik|A430103N23Rik|C77168|Nice-4|mKIAA0144|-|3 F1|3|protein-coding	NM_028475	chr3	89803511	89856397	-	52886	646.574	621.279	796.564	593.277	470.501	373.414	398.101	643.81	667.943	690.142	550.52
Rbm39|1500012C14Rik|2310040E03Rik|B330012G18Rik|C79248|R75070|Rnpc2|caper|-|2|2 H1|protein-coding	NM_001291114	chr2	155972976	156005974	-	32998	514.885	478.249	741.449	772.758	437.402	428.092	375.505	570.259	682.415	789.309	604.67
Mtfr1l|2410166I05Rik|AI480750|Fam54b|-|4|4 D3|protein-coding	NM_029759	chr4	134081470	134091302	-	9832	114.254	86.127	112.591	98.236	85.303	83.751	101.074	96.828	94.18	119.842	100.006
Rgs18|-|-|1 F|1 62.99 cM|protein-coding	NM_022881	chr1	146599971	146622551	-	22580	54.901	63.483	53.43	69.815	64.2	67.481	56.247	62.612	71.47	62.391	55.857
Sfxn3|-|-|19|19 C3|protein-coding	NM_053197	chr19	45122066	45130873	+	8807	122.786	109.933	174.617	165.734	100.187	72.816	69.003	108.698	137.596	179.854	129.764
Gpatch3|D930035B09Rik|Gpatc3|-|4|4 D2.3|protein-coding	NM_172876	chr4	133130660	133140157	+	9497	104.98	95.03	100.793	89.895	102.408	80.817	111.522	86.586	70.579	91.848	79.761
Nipal1|3830408G10Rik|Npal1|-|5|5 C3.2|protein-coding	NM_001081205	chr5	73039035	73062317	+	23282	198.275	178.835	125.569	113.682	98.41	82.151	99.373	153.155	118.449	127.709	117.08
Cyp2c68|9030012A22Rik|-|19|19 C3|protein-coding	NM_001039555	chr19	39763326	39815591	-	52265	90.884	91.74	83.938	99.317	118.847	130.428	120.268	97.759	110.211	72.637	97.323
Tap1|ABC17|APT1|Abcb2|Ham-1|Ham1|MTP1|PSF1|RING4|TAP|Tap-1|Y3|-|17 B1|17 17.98 cM|protein-coding	NM_001161730	chr17	34324501	34334170	+	9669	51.192	51.676	47.531	59.621	55.98	68.281	56.004	62.379	58.779	88.189	118.056
Fam50a|D0HXS9928E|XAP-5|-|X|X A7.3|protein-coding	NM_138607	chrX	71558372	71565488	+	7116	33.015	28.451	27.305	27.03	25.991	23.738	20.895	28.862	24.714	23.785	22.684
4930554H23Rik|-|-|7|7 C|ncRNA	NR_131089	chr7	70489578	70589415	-	99837	166.002	196.835	142.424	166.043	218.368	236.851	217.698	184.578	160.306	132.649	182.206
Evx1os|5730457N03Rik|Evx1as|-|6|6 B3|ncRNA	NR_038163	chr6	52258383	52264826	-	6443	18.733	25.548	20.394	29.656	26.657	48.01	39.847	16.293	18.925	26.164	27.319
Abca4|AW050280|Abc10|Abcr|D430003I15Rik|RmP|-|3 G1|3 52.94 cM|protein-coding	NM_007378	chr3	121747378	121882979	+	135601	829.454	744.954	585.203	587.716	628.89	629.736	674.111	717.362	632.988	652.634	678.333
Fam173a|-|-|17|17 A3.3|protein-coding	NM_001285982	chr17	25927445	25929332	-	1887	22.628	17.613	25.451	24.713	17.105	20.271	23.446	25.603	22.265	22.322	21.953
Olfr1312|MOR245-20|-|2|2 E3|protein-coding	NM_146362	chr2	111882234	111883187	-	953	1.298	1.935	1.685	3.398	4.887	1.6	2.43	1.629	4.008	1.464	3.659
Mir1981|mir-1981|mmu-mir-1981|-|1 H5|1 89.13 cM|ncRNA	NR_035502	chr1	186646286	186646367	-	81	0.185	0.581	0.506	0.927	0.889	0.8	1.579	0.233	0.668	0.366	1.464
Ick|2210420N10Rik|AI848300|Mrk|-|9|9 E1|protein-coding	NM_019987	chr9	77961045	78019916	+	58871	345.544	313.93	399.293	376.571	367.871	329.138	389.961	362.172	380.95	382.396	346.118
Nkiras1|2400004O09Rik|KBRAS1|kappaB-Ras1|-|14|14 A2|protein-coding	NM_001316712	chr14	19103650	19116514	+	12864	91.44	83.224	113.434	96.382	80.416	69.348	60.62	95.198	96.852	106.668	93.908
Psmg4|PAC-4|mPAC4|-|13|13 A3.3|protein-coding	NM_001101430	chr13	34254833	34270041	+	15208	54.53	57.483	70.285	65.336	63.089	60.013	66.33	67.034	58.334	72.454	64.638
Entpd3|Cd39l3|HB6|NTPDase-3|-|9|9 F4|protein-coding	NM_178676	chr9	120448936	120477443	+	28507	108.133	109.74	90.511	98.081	100.631	100.822	119.783	96.129	90.172	104.473	113.177
Limch1|3732412D22Rik|mKIAA1102|-|5|5 C3.1|protein-coding	NM_001001980	chr5	67137079	67448398	+	311319	1334.88	1337.2	1338.96	1390.75	1137.16	1141.31	1126.39	1214.77	1252.17	1481.83	1416.67
Vmn2r46|-|-|7|7 A1|protein-coding	NM_001105076	chr7	10339985	10355920	+	15935	22.814	20.516	20.226	24.096	27.324	36.008	27.941	26.069	30.057	21.773	30.002
Adora1|A1-AR|A1AR|A1R|AA1R|AI848715|BB176431|Ri|-|1|1 E4|protein-coding	NM_001039510	chr1	136095792	136132034	-	36242	145.785	136.062	145.795	215.316	217.701	192.041	156.835	133.603	147.838	254.504	240.258
Snora81|MBI-61|-|16 B1|16|snoRNA	NR_034048	chr16	23110843	23111006	+	163	3.71	2.71	4.382	5.097	3.554	3.734	2.308	4.888	5.344	7.319	2.927
Gm4302|-|-|10 D1|10|protein-coding	NM_001166634	chr10	99813725	99824881	+	8594	31.902	26.322	15.675	22.088	37.098	28.006	24.054	27.466	25.827	16.467	16.586
Timd2|AA816106|AU019358|AU019662|C78111|G9D3|TIM-2|Tim2|-|11|11 B1.1|protein-coding	NM_001161356	chr11	46482462	46503859	-	21397	61.207	53.225	49.048	46.338	73.752	71.215	51.873	57.026	54.549	38.606	61.711
Fam19a4|C130034I18Rik|Fam19a4 Tafa-4|Tafa-4|-|6|6 D3|protein-coding	NM_177233	chr6	96781203	97010405	-	229202	582.955	647.214	516.098	592.35	688.425	710.02	655.645	595.862	596.696	555.48	607.109
Cd72|CD72c|Ly-19|Ly-32|Ly-m19|Lyb-2|-|4 A5|4 23.04 cM|protein-coding	NM_001110320	chr4	43460596	43467498	-	6902	49.708	38.128	42.306	49.118	42.207	34.941	30.978	48.647	35.401	57.634	38.539
4930563F08Rik|-|-|5|5 G2|ncRNA	NR_040704	chr5	132356139	132359638	+	3499	14.096	15.096	10.619	15.291	9.774	9.869	10.205	10.474	12.914	6.587	10.976
Gm13308|OTTMUSG00000011355|-|4 A5|4|protein-coding	NM_001177580	chrUn_random	701090	702124	+	1034	12.798	4.839	7.079	5.097	6.442	10.402	10.205	5.586	6.679	5.489	8.781
Krtap21-1|1110017B05Rik|AI506979|KAP21.1|Krtap16-7|-|16|16 C3.3|protein-coding	NM_028621	chr16	89403272	89404019	-	747	2.597	1.548	1.18	2.626	3.554	1.067	0.972	2.793	1.559	0.183	2.195
Apol9a|-|-|15|15 D3|protein-coding	NM_173786	chr15	77234219	77241464	-	7245	75.304	45.289	31.687	34.599	38.875	33.607	27.941	44.922	40.745	55.804	73.419
Vegfa|Vegf|Vpf|-|17 C|17 22.79 cM|protein-coding	NM_001317041	chr17	46153943	46169326	-	15383	197.719	146.32	122.872	113.682	119.514	97.088	75.198	136.629	125.796	199.98	187.084
2900026A02Rik|8430408O14Rik|A530094D01|AW539426|Gm449|Kiaa1671|mKIAA1671|-|5|5 F|protein-coding	NM_001347397	chr5	113515343	113567605	-	52262	300.844	342.768	391.203	433.566	360.54	289.662	309.782	292.578	397.649	535.537	474.174
Cxcl17|VCC-1|Vcc1|-|7|7 A3|protein-coding	NM_153576	chr7	26185072	26197905	-	12833	89.029	73.934	102.478	106.731	84.193	86.152	94.271	89.612	93.067	113.621	102.933
Mfsd13a|4930449A08Rik|4930538D17Rik|Tmem180|-|19|19 C3|protein-coding	NM_029186	chr19	46431370	46449744	+	18374	116.851	116.514	160.965	138.859	114.626	106.69	125.735	124.526	131.14	155.703	128.056
Coro1c|AL022675|AW455561|AW548837|-|5|5 F|protein-coding	NM_011779	chr5	114292448	114358715	-	66267	839.655	761.599	817.296	773.839	611.563	479.57	605.959	724.577	760.12	893.598	758.094
Fkbp14|BC029109|FKBP-14|FKBP22|-|6|6 B3|protein-coding	NM_153573	chr6	54527599	54543122	-	15523	82.908	93.482	130.794	122.64	93.078	102.422	104.233	104.043	113.328	129.173	119.275
Fkbp6|1700008G22Rik|36kDa|AU017274|D5Ertd724e|FKBP-36|FKBP-6|-|5 G2|5 75.11 cM|protein-coding	NM_001277892	chr5	135813235	135825745	-	12510	40.99	42.386	30.002	29.656	38.431	51.478	61.106	36.543	32.952	25.066	35.856
Mlx|Tcfl4|Tf4|bHLHd13|-|11|11 D|protein-coding	NM_011550	chr11	100948604	100953521	+	4917	50.45	44.902	70.959	60.702	53.315	32.807	43.491	53.767	46.756	63.306	60.004
Serpinb6d|Gm11390|OTTMUSG00000000712|SPI3D|-|13 A3.3|13 13.94 cM|protein-coding	NM_001300892	chr13	33753344	33763454	+	10110	22.257	20.516	18.709	22.088	25.769	32.274	24.418	18.621	18.925	14.454	17.562
Ctbs|2210401K11Rik|CTB|-|3|3 H2|protein-coding	NM_028836	chr3	146113431	146128812	+	15381	90.142	79.934	87.14	94.065	84.637	77.617	80.179	80.534	99.524	98.984	89.517
Plppr5|4833424O15Rik|Lppr5|PRG-5|Pap2d|-|3|3 G1|protein-coding	NM_029425	chr3	117278145	117392426	+	114281	265.418	377.606	353.111	348.15	338.992	329.138	257.423	317.25	317.496	297.866	302.213
Kbtbd3|2200003A07Rik|Bklhd3|-|9|9 A1|protein-coding	NM_026962	chr9	4309816	4331732	+	21916	75.118	81.676	87.14	97.309	93.967	93.353	83.216	89.612	92.621	92.763	104.64
Ctsw|lymphopain|-|19|19 A|protein-coding	NM_009985	chr19	5465043	5468507	-	3464	39.507	31.548	25.957	22.86	27.99	22.938	23.325	32.819	24.269	29.091	28.782
Meis2|A430109D20Rik|Mrg1|Stra10|-|2 E4-E5|2 58.28 cM|protein-coding	NM_001346038	chr2	115687000	115890355	-	203355	971.715	1066.24	1473.96	1638.65	1186.47	1039.69	903.714	1156.11	1437.41	1718.04	1444.96
Atp5g2|1810041M08Rik|-|15|15 F3|protein-coding	NM_026468	chr15	102493299	102501478	-	8179	84.392	88.45	117.647	96.382	89.746	70.148	80.422	85.422	95.293	116.914	97.079
Tmem186|2810440M13Rik|4432406C05Rik|AI648175|AW210586|-|16|16 A1|protein-coding	NM_025708	chr16	8633824	8637794	-	3970	27.636	27.677	32.53	29.811	28.212	31.207	32.922	20.948	23.601	35.678	28.782
Wdr26|1600024A01Rik|AA693241|AI447817|AU044014|C77982|Gid7|-|1|1 H4|protein-coding	NM_145514	chr1	183103357	183142109	-	38752	396.365	406.831	516.941	449.321	323.664	297.664	277.103	434.328	460.436	494.736	443.441
Dlg5|4933429D20Rik|T25557|mKIAA0583|-|14|14 A3|protein-coding	NM_001163513	chr14	24953175	25065142	-	111967	1037.93	711.277	702.514	662.937	698.199	588.66	686.381	848.638	748.097	779.612	842.245
Apba2|X11-like|X11L|XllL|mXllL|-|7 C|7 34.65 cM|protein-coding	NM_007461	chr7	71646592	71898762	+	252170	575.907	582.957	461.32	619.535	662.656	624.135	610.575	515.328	604.711	676.054	675.65
Map4k4|9430080K19Rik|AU043147|AU045934|AW046177|HGK|Nik|-|1|1 B|protein-coding	NM_001252201	chr1	39957758	40083155	+	125397	1801.91	1421.01	1481.04	1247.87	992.096	831.913	902.621	1582.53	1424.72	1501.77	1295.69
Wdr13|1700060B08Rik|5730411P10Rik|DXHXS7467e|W51679|mMg21|-|X A1.1|X 3.67 cM|protein-coding	NM_028542	chrX	7700427	7709984	-	9557	48.039	49.354	90.005	74.295	51.982	41.076	38.753	53.302	50.096	75.198	52.686
Dcx|Dbct|-|X|X F2|protein-coding	NM_010025	chrX	140290385	140367762	-	77377	136.326	154.449	162.987	160.174	149.059	131.495	104.597	149.198	154.072	140.883	133.423
Olfr395|MOR135-10|-|11|11 B4|protein-coding	NM_147005	chr11	73720054	73720992	-	938	0.927	3.29	2.36	1.39	3.999	2.667	2.308	0.931	1.781	0.915	1.707
Lrrc74b|4930451C15Rik|mCG12354|mCP17390|-|16|16 A3|protein-coding	NM_029053	chr16	17544558	17561340	-	16782	108.133	92.902	97.59	82.172	98.632	73.616	114.559	84.491	80.153	103.192	95.371
Mad2l2|2310033C13Rik|G1-453-4|MAD2B|REV7|repro22|-|4|4 E2|protein-coding	NM_027985	chr4	147514599	147519813	+	5214	32.829	35.419	31.856	33.054	26.879	36.541	43.127	29.095	36.514	37.325	38.783
Tmem39a|2610033C09Rik|-|16|16 B4|protein-coding	NM_001205287	chr16	38562927	38592275	+	29348	298.433	230.125	244.902	195.236	226.365	214.98	250.863	260.224	239.346	258.895	227.574
Dtnb|-|-|12 A1.1|12 1.88 cM|protein-coding	NM_007886	chr12	3573041	3781398	+	208357	1114.9	1001.79	1108.21	1126.16	1135.82	1150.38	1350.41	1088.38	1136.62	1227.14	1178.12
Homer1|PSD-Zip45|SYN47|Ves-1|homer-1|vesl-1|-|13|13 C3|protein-coding	NM_001347598	chr13	94073712	94137258	+	63546	342.205	363.477	539.021	585.245	354.542	323.803	297.877	400.112	491.829	578.168	477.101
Ivns1abp|1190004M08Rik|1700126I16Rik|AA960440|HSPC068|ND1|NS-1|NS1-BP|Nd1-L|Nd1-S|mKIAA0850|-|1|1 G1|protein-coding	NM_001039512	chr1	153191628	153211575	+	19947	229.435	252.77	265.634	223.965	124.179	113.358	118.689	210.647	205.949	223.217	184.157
Mmp23|CA-MMP|-|4|4 E2|protein-coding	NM_001320235	chr4	155024764	155027399	-	2635	48.781	31.161	33.373	25.177	26.435	25.606	30.492	37.94	32.729	30.738	28.782
Rbmx|hnRNP G|-|X|X A6|protein-coding	NM_001166623	chrX	54639207	54646213	-	7006	33.386	30.967	48.037	42.476	27.102	35.208	28.306	31.422	38.073	51.23	45.856
Fggy|2310009E04Rik|-|4|4 C5|protein-coding	NM_001113412	chr4	95224198	95593630	+	369432	1579.15	1359.07	1159.62	1339.47	1276.66	1268.27	1023.01	1346.97	1438.97	1341.68	1413.99
Yif1b|9430029K10Rik|Yip1b|-|7|7 B1|protein-coding	NM_029887	chr7	30023342	30032551	+	9209	74.005	100.063	95.23	84.489	87.747	74.149	87.589	86.121	80.153	115.085	113.421
Sema3d|4631426B19Rik|-|5|5 A1|protein-coding	NM_028882	chr5	12383166	12588943	+	205777	665.492	752.502	720.211	726.575	649.55	642.805	541.694	755.534	725.164	672.943	660.527
Ints7|5930412E23Rik|int7|-|1|1 H6|protein-coding	NM_001306203	chr1	193399515	193447569	+	48054	385.793	358.639	389.18	362.824	300.117	293.93	269.207	368.457	368.927	439.664	374.656
Fam126b|C130065N10Rik|D1Ertd53e|D630010C10|-|1 C1.3|1 29.12 cM|protein-coding	NM_001310598	chr1	58579650	58643177	-	63527	368.172	389.025	402.327	362.052	296.34	306.466	321.688	350.069	354.01	355.683	371.729
Sgk3|2510015P22Rik|A330005P07Rik|Cisk|fy|fz|-|1 A2|1 2.08 cM|protein-coding	NM_001037759	chr1	9838362	9892649	+	54287	168.228	186.577	224.002	215.316	211.259	204.577	216.483	193.888	208.621	206.384	195.621
Nhp2l1|FA-1|Fta1|Snu13|Ssfa1|-|15 E1|15 38.38 cM|protein-coding	NM_011482	chr15	81871775	81878028	-	6253	60.651	67.16	114.445	99.935	70.642	59.746	61.228	69.129	83.716	86.725	90.005
9530053A07Rik|FCGBP|-|7|7 A3|protein-coding	NM_001164655	chr7	28914485	28949830	+	35345	138.366	145.352	116.468	106.577	130.176	147.232	142.257	114.284	117.335	131.368	136.593
Dtnb|-|-|12 A1.1|12 1.88 cM|protein-coding	NR_027869	chr12	3572391	3781398	+	209007	1124.73	1006.82	1111.08	1130.02	1141.15	1153.58	1355.75	1095.13	1141.29	1236.11	1184.46
E130201H02Rik|-|-|7|7 F2|pseudo	NR_024324	chr7	127741139	127741989	+	850	4.08	4.452	3.034	3.398	2.221	2.134	6.196	4.422	1.336	2.379	2.439
Zfp516|C330029B10Rik|D230016L03|Zfp26l|Znf516|mKIAA0222|-|18|18 E3|protein-coding	NM_001177464	chr18	83084024	83174706	+	90682	955.764	749.986	887.412	873.31	773.062	683.081	710.07	791.845	850.96	1054.06	885.174
Golph3|4733401N08Rik|5730410D03Rik|AW413496|-|15|15 A1|protein-coding	NM_025673	chr15	12251251	12281022	+	29771	274.321	332.51	455.926	376.262	230.363	211.246	194.738	305.147	350.225	428.137	321.97
Kdm2a|100043628|5530401A10Rik|AA589516|AW536790|Cxxc8|Fbl11|Fbl7|Fbxl11|Gm4560|Jhdm1|Jhdm1a|lalina|-|19|19 A|protein-coding	NM_001001984	chr19	4316147	4397077	-	80930	809.423	764.115	991.744	928.916	757.512	638.004	627.097	869.586	864.987	1036.86	955.666
Fgf2|Fgf-2|Fgfb|bFGF|-|3 B|3 18.41 cM|protein-coding	NM_008006	chr3	37247575	37303752	+	56177	434.388	313.155	207.653	188.903	185.713	152.3	155.62	275.819	271.63	217.911	232.453
Dennd1b|4632404N19Rik|4930467M19Rik|6820401H01Rik|F730008N07Rik|-|1|1 E4|protein-coding	NM_181347	chr1	140864298	141072619	+	208321	950.014	1103.79	1333.9	1278.77	1057.18	950.338	965.063	1118.17	1224.79	1334.54	1279.1
Aard|A5D3|AV328152|-|15|15 C|protein-coding	NM_175503	chr15	51871653	51877269	+	5616	22.072	17.032	13.652	11.739	22.437	27.206	47.014	18.853	14.027	14.454	15.367
Zfp703|1110032O19Rik|AI430822|AL022941|Csmn1|End2|Zeppo1|Znf703|Zpo1|-|8|8 A2|protein-coding	NM_001101502	chr8	28087808	28091934	+	4126	46.926	41.999	34.721	32.127	27.324	24.805	24.175	34.914	35.178	40.801	38.295
Klhdc9|1190002J23Rik|AA087357|ESTM31|-|1 H3|1 79.36 cM|protein-coding	NM_001033039	chr1	173288580	173290929	-	2349	37.095	31.354	41.632	33.826	29.101	26.939	29.156	27.931	26.94	41.899	36.344
Ndufa4|MLRQ|-|6|6 A1|protein-coding	NM_010886	chr6	11850373	11857446	-	7073	50.079	68.128	76.521	70.588	41.541	50.411	47.136	55.629	56.998	80.87	73.663
Cpne8|1200003E11Rik|1500031E20Rik|-|15|15 E3|protein-coding	NM_025815	chr15	90317912	90509819	-	191907	823.704	849.855	784.26	742.484	663.989	572.39	498.568	836.069	887.029	807.605	806.877
Nup160|160kDa|2810011M03Rik|AA414952|AU020188|Gtl-13|Gtl1-13|Gtl13|mKIAA0197|-|2|2 E1|protein-coding	NM_021512	chr2	90517372	90576485	+	59113	425.856	427.734	578.293	465.694	372.98	363.012	391.662	436.655	405.442	463.083	365.144
Clcn6|AI850629|Clc6|-|4 E2|4 78.67 cM|protein-coding	NM_011929	chr4	147378368	147412922	-	34554	245.757	223.157	251.813	209.137	189.267	200.843	282.813	242.069	191.922	222.851	206.11
Zfp966|Gm8898|OTTMUSG00000016203|-|2|2 H4|protein-coding	NM_001177405	chr2	175197963	175210780	-	12817	51.006	56.709	65.903	73.368	80.86	77.35	99.495	49.112	66.126	72.454	80.493
Pkd2|C030034P18Rik|PC2|TRPP2|-|5 E5|5 50.68 cM|protein-coding	NM_008861	chr5	104888476	104934838	+	46362	352.036	243.092	279.118	251.922	241.026	235.784	280.748	279.078	283.431	318.358	275.626
Lrrc57|2810002D13Rik|AA407405|-|2|2 E5|protein-coding	NM_001159612	chr2	120429974	120435094	-	5120	60.095	60.386	70.791	76.921	41.319	51.211	51.509	61.681	65.013	87.457	60.491
Psme2|AA589371|AI788882|PA28b|-|14 C3|14 28.19 cM|protein-coding	NM_001029855	chr14	56206277	56209938	-	3661	22.072	21.29	33.036	29.347	37.765	32.274	30.857	29.56	35.178	37.325	38.539
Zfp354c|5330421P20Rik|AJ18|AW743325|Kid3|Tcf17l2|Znf354c|mKIAA4218|-|11 B1.3|11 30.93 cM|protein-coding	NM_013922	chr11	50624587	50641233	-	16646	78.457	58.644	90.005	90.976	80.638	63.747	78.721	76.112	86.387	81.602	69.272
Serpinb3d|Serpinb3l1|-|1 E2.1|1|protein-coding	NM_201376	chr1	108974770	108980057	-	5287	10.016	10.064	14.158	19.307	20.659	16.003	13.363	14.897	16.476	16.467	17.074
Twnk|D19Ertd626e|PEO|Peo1|Twinl|-|19 C3|19 38.19 cM|protein-coding	NM_153796	chr19	45081048	45087252	+	6204	68.627	71.418	90.174	71.823	63.978	46.41	71.068	78.44	77.704	88.006	80.98
Vmn2r1|Casrl1|EG56544|V2r83|-|3|3 E1|protein-coding	NM_019918	chr3	63885564	63909380	+	23816	56.2	64.45	45.171	50.508	61.534	68.281	62.078	49.345	66.794	38.24	63.418
Madd|9630059K23Rik|IG20|-|2|2 E1|protein-coding	NM_001177720	chr2	90977517	91019478	-	41961	180.84	235.931	268.162	221.494	207.483	204.044	230.211	235.784	241.795	266.579	239.77
BC048403|E030027L10|-|10|10 D2|protein-coding	NM_173022	chr10	121176993	121189915	+	12922	52.676	60.58	76.858	84.335	70.42	71.215	79.207	52.603	68.13	75.198	74.882
Gm5771|EG436523|-|6|6 B1|protein-coding	NM_001038997	chr6	41342355	41347255	+	4900	12.798	8.903	9.102	10.194	16.217	15.47	9.111	9.078	9.351	7.685	11.464
Patl2|4930424G05Rik|Pat1a|-|2 E5|2|protein-coding	NM_026251	chr2	121945844	122011925	-	66081	392.841	377.219	359.516	348.923	336.326	360.878	338.21	347.043	389.188	395.752	509.054
Fbxo44|5730411K09|AV001623|FBG3|FBX30|Fbx6a|Fbxo6a|-|4|4 E2|protein-coding	NM_173401	chr4	147526908	147534203	-	7295	44.7	44.128	36.912	47.573	48.872	53.078	59.284	38.871	33.175	53.243	41.71
Mir216a|Mirn216|Mirn216a|mir-216a|mmu-mir-216|-|11 A3.3|11|ncRNA	NR_029797	chr11	28657012	28657083	+	71	0	0.387	0.337	0	0	0.267	0	0.233	0.223	0	0
Fahd1|1110025H10Rik|AV002085|-|17|17 A3.3|protein-coding	NM_023480	chr17	24985841	24987247	-	1406	21.33	18.967	24.608	27.957	14.884	16.003	12.148	22.578	28.722	35.129	25.367
Olfr792|MOR108-2|-|10|10 D3|protein-coding	NM_001011849	chr10	128977595	128978530	+	935	2.04	3.097	1.348	2.471	1.555	1.334	3.644	2.56	2.894	2.013	0.488
Zfp821|4930566A11Rik|Znf821|-|8|8 D3|protein-coding	NM_001286393	chr8	112229446	112248832	+	19386	145.414	119.611	120.344	110.284	100.409	87.752	102.653	119.405	99.746	110.511	121.471
Fzd8|Fz8|-|18 A1|18 4.91 cM|protein-coding	NM_008058	chr18	9212854	9216199	+	3345	18.177	24.58	14.832	16.836	17.105	20.004	16.036	13.966	11.578	18.662	15.367
Donson|1110025J21Rik|AI845729|ORF60|-|16|16 C4|protein-coding	NM_021720	chr16	91679510	91688973	-	9463	124.27	107.417	116.299	97.618	83.526	78.95	69.61	119.871	106.203	108.132	92.444
Rffl|1700051E09Rik|4930516L10Rik|BG080975|Carp2|-|11|11 C|protein-coding	NM_001164570	chr11	82617321	82684246	-	66925	426.783	434.702	484.242	455.654	435.847	431.826	521.892	405.698	404.996	563.165	487.834
Atl3|4633402C03Rik|5730596K20Rik|AI465397|AW228836|-|19|19 A|protein-coding	NM_146091	chr19	7568928	7613099	+	44171	379.672	324.768	347.549	322.665	291.009	257.122	324.725	328.422	356.904	380.2	339.044
4933440J02Rik|-|-|10|10 D1|ncRNA	NR_045344	chr10	111023775	111031329	-	7554	30.418	43.16	43.654	37.07	41.097	38.408	49.322	37.241	37.85	54.34	48.783
Ggnbp2os|-|-|11 C|11|ncRNA	NR_131197	chr11	84684425	84685133	+	708	10.572	8.903	9.776	18.072	12.662	13.603	10.448	10.474	12.023	15.369	19.757
Xlr5c|Xlr5|-|X A7.3|X 37.29 cM|protein-coding	NM_031493	chrX	70530536	70535854	-	5318	10.572	10.064	6.742	6.178	11.996	9.602	13.849	6.284	6.234	8.782	8.537
Asap3|9430088F20Rik|Ddefl1|Gm140|UPLC1|-|4|4 D3|protein-coding	NM_001008232	chr4	135762280	135802488	+	40208	304.554	248.899	279.286	275.091	276.569	266.191	331.164	261.388	268.736	298.781	278.797
Asb12|2310036C05Rik|Asb-12|-|X|X C3|protein-coding	NM_001313743	chrX	92665538	92753326	-	87788	118.52	159.868	142.93	157.394	147.726	168.836	104.233	144.543	149.619	123.135	139.033
Gripap1|AI854681|DXImx47e|GRASP-1|Sfc10|mKIAA1167|-|X A1.1|X 3.51 cM|protein-coding	NM_207670	chrX	7367119	7397693	+	30574	154.688	138.965	172.763	140.403	133.953	119.492	112.979	145.474	128.468	159.362	124.885
Gm156|Klrh1|-|6|6 F3|protein-coding	NM_001014997	chr6	129716665	129725867	-	9202	13.911	16.064	15.507	15.446	14.217	22.405	16.886	23.043	16.699	10.795	13.903
Cyth3|AI648983|ARNO3|CLM3|Grp1|Pscd3|-|5 G2|5 82.36 cM|protein-coding	NM_001163548	chr5	144412110	144471117	+	59007	652.138	519.861	525.874	453.028	366.76	281.661	239.201	585.155	641.226	651.902	573.692
Mir24-2|Mirn24-2|mir-24-2|-|8|8 C2|ncRNA	NR_029741	chr8	86732714	86732820	+	106	3.71	2.323	3.371	1.236	1.555	0.267	1.215	3.026	2.226	2.379	0.488
Hmmr|AA386826|CD168|Rhamm|-|11 A5|11 24.4 cM|protein-coding	NM_013552	chr11	40514890	40546939	-	32049	203.098	184.061	226.025	187.976	195.709	203.777	207.008	187.603	186.801	199.431	182.206
Acbd5|1300014E15Rik|-|2|2 A3|protein-coding	NM_001102437	chr2	22924592	22970032	+	45440	254.66	242.318	308.277	297.488	259.242	247.787	249.284	256.267	291.001	320.92	288.554
Trmt2a|Htf9c|-|16 A3|16 11.31 cM|protein-coding	NM_001080999	chr16	18248976	18254865	+	5889	101.827	89.031	118.322	88.659	72.641	51.744	66.208	91.707	79.485	105.388	71.955
Zfp51|Zfp-51|zfec12|-|17 A3.2|17 11.4 cM|protein-coding	NM_001308323	chr17	21587338	21602553	+	15215	99.972	110.514	108.377	90.976	108.184	96.287	84.917	100.086	115.554	129.722	118.788
Fubp3|A330051M14Rik|AV006371|FBP3|Marta2|-|2|2 B|protein-coding	NM_001033389	chr2	31428171	31473046	+	44875	339.609	342.381	376.876	285.749	288.565	296.331	391.298	317.017	307.922	345.437	301.725
Dsc1|1110020A10Rik|AI507491|-|18|18 A2|protein-coding	NM_013504	chr18	20241973	20273274	-	31301	77.715	97.547	112.928	109.357	98.188	95.221	83.095	112.422	111.324	112.157	122.202
1700067K01Rik|-|-|8|8 C2|protein-coding	NM_183097	chr8	86525605	86528669	+	3064	43.587	29.032	35.732	34.29	27.102	28.273	33.529	30.724	28.722	27.628	25.855
Insig2|2900053I11Rik|C730043J18Rik|Insig-2|-|1|1 E2.3|protein-coding	NM_178082	chr1	123200930	123229166	-	28236	178.244	146.513	147.144	144.574	124.623	125.36	128.772	190.397	154.74	158.63	163.424
Eps15l1|9830147J04Rik|AI593686|Eps15-rs|Eps15R|-|8|8 B3.3|protein-coding	NM_001122832	chr8	74901316	74945373	-	44057	360.753	381.09	486.602	406.381	329.44	278.727	340.275	378	387.852	483.758	407.097
Otud6a|EG408193|Hshin6|-|X C3|X|protein-coding	NM_001163191	chrX	97624352	97625224	+	872	1.669	1.742	1.18	1.854	1.999	1.334	2.065	1.629	1.559	2.379	0.976
Plch2|A930027K05Rik|PLCeta2|Plc-eta2|Plcl4|-|4|4 E2|protein-coding	NM_175556	chr4	154357224	154385093	-	27869	96.077	94.45	63.712	67.653	90.191	96.821	89.29	68.198	54.549	65.135	68.297
Sirt3|2310003L23Rik|AI848213|Sir2l3|-|7|7 F4-F5|protein-coding	NM_001127351	chr7	148049562	148067768	-	18206	120.004	115.546	129.614	116.153	114.849	94.954	102.775	111.957	113.328	136.491	122.69
U2af2|65kDa|-|7|7 A1|protein-coding	NM_133671	chr7	5013745	5031547	+	17802	263.378	276.576	393.394	270.303	216.368	170.17	224.015	263.483	265.396	329.702	265.625
Rhox3g|OTTMUSG00000017157|Rhox3.7|Rhox3f|Rhox3g-ps|-|X|X A3.3|protein-coding	NM_001145406	chrX	35037939	35042646	-	4707	9.088	5.032	7.585	8.032	7.775	8.535	7.41	6.75	8.461	6.404	6.342
Ltbp2|AW208642|-|12|12 D1|protein-coding	NM_013589	chr12	86124162	86217445	-	93283	844.107	616.053	364.741	297.179	350.321	363.278	364.085	525.103	400.766	311.588	364.9
4933428C19Rik|-|-|4|4 A5|ncRNA	NR_040644	chr4	40429873	40472581	-	42708	122.971	111.482	83.938	85.725	121.957	134.696	151.247	107.069	90.618	77.577	87.322
Gm10052|ENSMUSG00000058922|XM_001481145|-|9 F4|9|pseudo	NR_002885	chr15	103070863	103075015	+	4152	76.417	81.095	140.57	128.664	105.518	101.622	55.032	81.931	114.441	121.488	94.152
Pitx2|9430085M16Rik|Brx1|Brx1b|Munc30|Otlx2|Ptx2|Rieg|-|3 G3|3 57.84 cM|protein-coding	NM_001286942	chr3	128902796	128922512	+	19716	77.159	76.837	74.162	75.067	93.078	106.423	78.843	77.276	77.481	72.454	82.688
Dyrk1b|Mirk|-|7|7 A3|protein-coding	NM_001271370	chr7	28965335	28972317	+	6982	41.918	50.515	54.779	35.834	35.987	33.341	35.959	35.612	31.171	43.546	37.807
Dnajb11|1810031F23Rik|ABBP-2|AL024055|Dj9|ERdj3|ERj3p|-|16|16 B1|protein-coding	NM_001190805	chr16	22857918	22872538	+	14620	105.351	97.159	100.961	83.562	83.526	80.551	75.806	90.078	83.27	89.653	85.371
Aire|-|-|10 C1|10 39.72 cM|protein-coding	NM_001271558	chr10	77492767	77506355	-	13588	54.345	32.709	34.89	37.688	81.083	87.219	91.477	39.103	32.729	45.192	46.588
Snai3|AI643946|Smuc|Zfp293|-|8|8 E1|protein-coding	NM_013914	chr8	124978106	124984592	-	6486	48.595	47.031	28.485	30.583	33.766	30.94	41.547	25.371	28.944	45.009	35.612
Fabp2|Fabpi|I-FABP|-|3 G1|3 53.74 cM|protein-coding	NM_007980	chr3	122597990	122602424	+	4434	14.096	24.193	26.799	27.03	21.104	9.069	19.559	20.716	22.042	20.675	24.148
Atp7b|Atp7a|WND|tx|-|8 A2|8 10.78 cM|protein-coding	NM_007511	chr8	23104820	23170546	-	65726	150.978	155.416	127.086	132.526	187.045	203.244	250.499	127.086	137.374	126.063	167.327
Pag1|Cbp|F730007C19Rik|Pag|-|3|3 A1|protein-coding	NM_053182	chr3	9687482	9833679	-	146197	674.952	683.213	500.254	456.735	574.687	592.928	676.662	641.715	536.136	478.635	507.835
Mzt2|2410018G20Rik|2610001E06Rik|Fam128|Fam128b|-|16|16 A2|protein-coding	NM_029354	chr16	15848534	15863415	-	14881	57.869	69.289	65.229	61.32	63.978	54.945	72.89	60.052	58.111	63.306	57.564
Snord47|MBII-96|-|1 H2.1|1|snoRNA	NR_028543	chr1	162968223	162968287	+	64	1.298	1.355	1.685	1.699	0.889	3.734	0.85	0.931	1.336	2.562	0.976
Trat1|C030046M14Rik|Tcrim|Trim|-|16|16 B5|protein-coding	NM_198297	chr16	48734803	48772069	-	37266	135.769	120.966	77.87	91.285	101.964	108.823	106.784	111.259	122.456	81.236	88.054
Cdr2|AA617262|-|7 F2|7 65.04 cM|protein-coding	NM_007672	chr7	128100550	128125826	-	25276	291.014	207.674	209.17	159.556	137.285	119.226	136.304	210.879	201.942	178.939	153.668
Wac|1110067P07Rik|A230035H12Rik|AI256735|AI256776|Wwp4|-|18|18 A1|protein-coding	NM_153085	chr18	7869195	7929026	+	59831	487.434	537.28	652.286	578.757	438.068	408.355	440.62	530.457	615.844	639.278	578.571
Mir3079|mmu-mir-3079|-|15 D3|15 35.66 cM|ncRNA	NR_037240	chr15	76121309	76121398	-	89	0.185	0.194	0.843	0.463	0.222	1.6	0.85	0.466	0.223	1.098	0.732
Cpsf4l|0610010C04Rik|1500000C01Rik|D11Ertd636e|-|11 E2|11 79.17 cM|protein-coding	NM_001164532	chr11	113559485	113570840	-	11355	62.32	49.354	68.768	73.831	73.752	62.413	81.88	57.026	67.908	83.615	73.175
Pus1|A730013B20Rik|MPUS1|mPus1p|-|5|5 F|protein-coding	NM_019700	chr5	111202686	111209615	-	6929	58.611	63.676	66.071	51.898	52.426	39.742	49.079	52.603	51.877	63.489	54.637
Tas2r105|T2R05|T2R9|T2r5|Tas2r5|mGR05|mt2r5|-|6 F3|6 63.53 cM|protein-coding	NM_020501	chr6	131636579	131637481	-	902	1.484	2.516	2.697	2.626	1.999	4.268	0.972	1.164	2.894	2.013	1.951
Ndufb9|1190008J14Rik|-|15|15 D1|protein-coding	NM_023172	chr15	58765365	58771044	+	5679	46.74	42.773	40.283	42.322	42.43	36.274	40.818	43.06	36.069	42.631	49.027
Smndc1|2410004J23Rik|4933440I19Rik|-|19|19 D2|protein-coding	NM_172429	chr19	53453704	53465063	-	11359	131.503	121.353	178.494	178.709	127.511	120.026	117.353	136.862	167.208	179.488	162.205
Zfp41|CTfin92|Zfp-41|-|15|15 D3|protein-coding	NM_011759	chr15	75447114	75455730	+	8616	35.797	39.483	38.429	31.664	42.43	45.076	40.211	42.362	33.62	54.523	41.222
Ndc80|2610020P18Rik|AV139730|HEC|HEC1|Kntc2|-|17|17 E1.3|protein-coding	NM_023294	chr17	71845440	71876197	-	30757	165.817	169.352	211.529	159.556	160.388	154.967	171.291	168.052	153.85	178.207	164.888
Mapkapk3|3PK|AI874665|MAPKAP-K3|MAPKAP3|MK-3|MK3|MapkKapk3|-|9|9 F1|protein-coding	NM_178907	chr9	107157258	107192208	-	34950	242.048	255.286	297.658	304.902	297.895	257.656	276.617	262.086	256.045	380.566	349.045
Arhgap9|AU043488|-|10|10 D3|protein-coding	NM_001285785	chr10	126759020	126766999	+	7979	47.111	47.999	41.632	41.086	45.095	59.479	60.134	41.198	34.51	48.486	47.076
Mrps9|2310002A08Rik|AW322516|Mrp-S9|S9mt|mg637|-|1|1 B|protein-coding	NM_023514	chr1	42908078	42962528	+	54450	273.393	269.801	264.285	282.969	271.682	270.992	268.843	254.405	264.506	303.538	285.627
Kcnrg|Clld4|E030012H22Rik|Gm745|-|14|14 D1|protein-coding	NM_001039105	chr14	62226294	62231670	+	5376	28.934	32.516	52.082	48.037	35.099	32.54	27.941	37.009	51.209	41.35	36.831
Fam20a|AI606893|-|11|11 E1|protein-coding	NM_153782	chr11	109534240	109583570	-	49330	328.109	297.672	250.633	199.715	211.703	189.641	199.476	317.25	272.076	257.98	248.063
Arfgap1|AI115377|Arf1gap|-|2 H4|2 103.53 cM|protein-coding	NM_001177709	chr2	180701930	180717229	+	15299	180.098	174.771	131.637	97.927	104.408	82.685	93.056	147.336	119.785	138.138	120.983
Grb14|AI505286|-|2|2 C1.3|protein-coding	NM_016719	chr2	64750540	64860823	-	110283	620.978	698.503	490.816	383.83	347.211	349.142	289.009	709.215	539.921	394.288	403.438
Mir615|Mir|Mirn615|mir-615|mmu-mir-615|-|15 F3|15|ncRNA	NR_030526	chr15	102845341	102845432	+	91	0.742	0.774	0.674	0.309	0.222	0	0.243	0.931	0	0.915	0.732
Hmga1|AL023995|Hmga1a|Hmga1b|Hmgi|Hmgiy|Hmgy|-|17 A3.3|17 14.5 cM|protein-coding	NM_001166544	chr17	27693519	27700617	+	7098	113.512	100.643	145.964	128.201	103.741	69.348	75.077	110.095	112.882	137.772	108.299
D830013O20Rik|Gm891|-|12|12 C3|ncRNA	NR_046013	chr12	74465062	74510550	-	45488	312.9	220.641	139.896	126.193	169.274	183.24	178.095	236.715	184.575	150.946	191.475
Cdhr5|1810074H01Rik|AI481143|Mucdhl|Mupcdh|-|7|7 F5|protein-coding	NM_028069	chr7	148454984	148462685	-	7701	30.418	24.967	29.833	21.933	36.209	33.874	33.772	31.19	24.491	25.798	36.344
Ppp5c|AU020526|PP5|-|7 A2|7 9.15 cM|protein-coding	NM_011155	chr7	17589990	17613263	-	23273	193.824	201.093	201.416	147.972	135.73	110.691	112.372	155.948	150.065	186.441	174.644
Gins1|2810418N01Rik|Gins4|PSF1|mKIAA0186|-|2|2 G3|protein-coding	NM_027014	chr2	150735330	150757016	+	21686	127.608	114.966	129.277	128.51	120.624	123.76	129.987	127.552	139.155	114.353	131.227
Pou3f3|Brn-1|Brn1|Otf8|Skin1|-|1 B|1 21.21 cM|protein-coding	NM_008900	chr1	42753991	42757054	+	3063	14.467	12.387	14.495	13.747	12.218	6.668	12.756	9.31	10.91	12.076	9.757
Gpx4|GPx-4|GSHPx-4|PHGPx|mtPHGPx|snGPx|-|10 C1|10 39.72 cM|protein-coding	NM_001037741	chr10	79516764	79519184	+	2420	52.861	28.258	47.194	45.102	33.766	33.607	30.128	34.914	45.198	47.022	48.539
Zfp954|5730403M16Rik|8030437F07|AA123315|-|7|7 A1|protein-coding	NM_172738	chr7	7067394	7074187	-	6793	33.571	41.806	45.171	35.217	45.095	41.876	38.632	33.284	36.514	46.473	45.612
Myo1c|C80397|MMIb|MYO1E|NMI|mm1beta|myr2|-|11 B5|11 45.92 cM|protein-coding	NM_001080775	chr11	75469517	75488136	+	18619	222.944	210.19	161.807	126.502	132.62	119.492	140.192	176.897	132.921	169.059	170.742
Atp2c1|1700121J11Rik|ATP2C1A|AW061228|BCPM|D930003G21Rik|HHD|SPCA|pmr1|-|9|9 F1|protein-coding	NM_001253834	chr9	105313692	105397463	-	83771	578.132	553.538	538.347	500.756	425.85	393.418	351.937	556.759	559.737	582.193	551.74
Mir1938|mir-1938|mmu-mir-1938|-|12 B1|12 18.06 cM|ncRNA	NR_035459	chr12	40949299	40949398	-	99	1.113	0.774	0.674	0.772	0.444	0.533	0.243	0.233	1.336	1.464	0.732
Nox1|GP91-2|MOX1|NOH-1|NOH1|NOX1a|NOX1alpha|Nox-1|-|X 55.69 cM|X E3|protein-coding	NM_172203	chrX	130620960	130646393	-	25433	82.723	73.547	82.589	68.58	63.978	53.078	48.593	75.879	74.81	68.063	54.15
Neurog2|Atoh4|Math4A|bHLHa8|ngn-2|ngn2|-|3|3 G2|protein-coding	NM_009718	chr3	127336063	127338549	+	2486	11.314	20.322	28.99	27.03	12.662	14.136	22.96	16.526	19.37	21.773	18.294
Gdpd4|4921513O04|-|7|7 E1|protein-coding	NM_177696	chr7	105068468	105198173	+	129705	335.157	351.284	331.199	350.004	398.971	415.29	401.016	346.112	335.753	287.803	351.24
St7|9430001H04Rik|Fam4a2|HELG|RAY1|SEN4|TSG7|-|6|6 A2|protein-coding	NM_001289626	chr6	17643994	17893023	+	249029	1576.74	1585.52	1537.17	1392.6	1110.28	937.802	1023.01	1477.32	1487.29	1448.53	1354.96
Olfr958|MOR224-9|-|9|9 A5.1|protein-coding	NM_146330	chr9	39357516	39358454	-	938	4.451	1.355	1.517	2.162	3.332	2.134	2.187	1.397	3.34	1.098	0.732
Napb|Brp14|E161|I47|SNARE|b-SNAP|-|2|2 G3|protein-coding	NM_019632	chr2	148520393	148558156	-	37763	201.799	212.512	199.731	187.976	178.16	175.238	150.396	213.44	235.561	248.283	233.916
Pdzd7|9130207N01|EG435601|Pdzk7|-|19|19 C3|protein-coding	NM_001195265	chr19	45101397	45120262	-	18865	152.833	132.385	198.214	189.984	154.834	122.16	112.251	140.353	152.068	212.605	190.499
Tagln2|2700094C18Rik|SM22beta|Sm22B|Sm22a|-|1 H3|1 79.89 cM|protein-coding	NM_178598	chr1	174430377	174437506	+	7129	124.826	98.321	131.974	125.884	76.862	64.814	63.293	91.474	93.957	134.296	123.422
Cnksr3|6820402C05|BC024086|Magi1|-|10|10 A1|protein-coding	NM_172546	chr10	3134304	3227479	+	93175	589.076	566.312	528.571	555.897	511.598	435.827	451.796	534.414	530.792	672.394	643.94
Pnkd|2210013N15Rik|2810403H05Rik|AI854243|Brp17|MNCb-5687|MR-1|Tahccp2|-|1|1 C3|protein-coding	NM_001039509	chr1	74331608	74400266	+	68658	526.199	567.86	662.567	666.49	541.587	441.162	484.111	552.569	612.059	745.763	672.723
Bche|C730038G20Rik|-|3|3 E3|protein-coding	NM_009738	chr3	73439731	73512337	-	72606	153.39	194.513	199.057	255.166	220.145	239.518	164.974	180.388	215.3	194.491	186.596
Ipp|D4Jhu8|Mipp|-|4 D1|4 53.2 cM|protein-coding	NM_008389	chr4	116180154	116210840	+	30686	155.244	158.707	204.113	188.594	162.61	165.636	182.832	175.965	171.884	193.942	173.913
Rhbdl1|Rhbdl|-|17 A3.3|17 12.93 cM|protein-coding	NM_144816	chr17	25971410	25974072	-	2662	20.773	30.774	33.878	19.153	15.772	14.136	19.802	29.328	18.702	26.164	24.88
Lce1k|Gm7055|Sprrl6|-|3 F1|3|protein-coding	NM_001254760	chr3	92610213	92611813	-	1600	2.597	2.903	3.371	3.244	2.221	5.868	3.887	3.957	1.559	3.293	1.22
Il15ra|AA690181|IL-15RA|-|2 A1|2 8.97 cM|protein-coding	NR_073192	chr2	11626920	11655612	+	28692	170.268	153.287	201.248	181.335	133.953	99.755	85.281	188.302	255.154	254.687	223.672
Slc16a14|1110004H10Rik|-|1|1 C5|protein-coding	NM_027921	chr1	84903280	84931658	-	28378	87.545	77.224	69.274	90.976	97.521	129.361	153.555	70.526	83.716	96.971	88.542
Dennd4b|-|-|3|3 F1|protein-coding	NM_201407	chr3	90070436	90084587	+	14151	82.166	75.676	80.735	63.019	77.306	81.618	103.018	74.25	66.572	69.526	64.15
Pcdhb21|Pcdhb18|PcdhbU|-|18|18 B3|protein-coding	NM_053146	chr18	37673306	37676017	+	2711	5.75	7.548	5.394	6.178	9.774	10.669	12.391	6.75	7.57	8.599	9.757
Nxpe4|C130036J11|D930028F11Rik|Fam55d|-|9|9 A5.3|protein-coding	NM_172921	chr9	48170124	48208108	+	37984	116.294	105.675	119.67	105.495	132.842	109.09	109.213	102.879	118.894	121.488	126.105
Steap2|4921538B17Rik|AI930049|AW045895|IPCA-1|IPCA1|PCANAP1|STAMP1|STMP|-|5|5 A1|protein-coding	NM_001285470	chr5	5664829	5694089	-	29260	291.199	221.609	180.348	148.744	139.951	122.426	141.771	253.241	222.202	191.381	193.67
Gm19557|-|-|19 C3|19 39.65 cM|ncRNA	NR_045322	chr19	47587472	47591068	+	3596	49.893	38.515	41.463	42.322	33.766	28.273	30.614	45.621	43.639	50.498	39.027
Pcdha7|Cnr4|Crnr4|-|18|18 B2-B3|protein-coding	NM_009957	chr18	37133578	37347311	+	213733	408.792	444.379	378.562	418.738	551.14	591.861	618.229	427.81	410.563	363.184	434.904
Mill2|Micb|-|7 A3|7 9.35 cM|protein-coding	NM_153761	chr7	19425315	19444002	+	18687	98.303	139.159	126.581	118.47	113.96	109.09	123.427	120.336	122.456	156.435	144.399
Asb12|2310036C05Rik|Asb-12|-|X|X C3|protein-coding	NM_080858	chrX	92665538	92673468	-	7930	12.427	18.967	12.641	17.608	15.328	15.203	8.504	10.94	13.582	10.063	10.732
LOC547349|-|-|17|17 B1|protein-coding	NM_001025208	chr17	35402724	35462354	+	59630	222.573	213.093	228.384	235.859	272.571	236.584	248.433	227.871	237.788	281.399	306.116
Il15ra|AA690181|IL-15RA|-|2 A1|2 8.97 cM|protein-coding	NM_001271501	chr2	11627339	11655612	+	28273	165.631	148.642	195.517	176.855	131.287	98.688	83.459	183.879	250.479	249.198	219.525
Acvrl1|AI115505|AI427544|Acvrlk1|Alk1|-|15|15 F1|protein-coding	NM_001277259	chr15	100958953	100975767	+	16814	150.051	128.127	121.693	104.569	129.51	122.426	113.587	127.784	115.332	112.34	122.69
Mpl|CD110|TPO-R|c-mpl|hlb219|-|4 D2.1|4 54.61 cM|protein-coding	NM_010823	chr4	118115020	118130118	-	15098	62.32	50.902	52.082	47.11	69.531	68.548	80.665	62.147	52.1	55.255	59.272
H2-Ke6|D17H6S112E|H-2Ke6|Hsd17b8|Ke-6|Ke6|Ring2|-|17 B1|17 17.98 cM|protein-coding	NM_013543	chr17	34162978	34165000	-	2022	35.426	21.871	28.653	28.729	23.992	14.403	25.754	15.129	20.484	38.24	25.611
Sarm1|A830091I15Rik|C78606|MyD885|Sarm|-|11 B5|11 46.74 cM|protein-coding	NM_001168521	chr11	78285832	78311256	-	25424	117.222	128.127	102.309	96.382	123.956	123.227	165.096	117.078	92.399	98.618	110.494
Rab7|Rab7a|-|6 D1|6 39.13 cM|protein-coding	NM_009005	chr6	87949100	87995264	-	46164	592.6	495.475	557.73	513.576	420.741	418.224	487.998	503.224	483.591	595.366	530.275
Tet1|2510010B09Rik|AA517754|BB001228|Cxxc6|D10Ertd17e|LCX|mKIAA1676|-|10 B4|10 32.48 cM|protein-coding	NM_001253857	chr10	62267318	62342762	-	75444	418.622	373.735	388.506	470.018	626.002	724.423	859.616	404.534	450.862	515.777	448.075
1700060C16Rik|-|-|6|6 G3|ncRNA	NR_045732	chr6	143541873	143599808	-	57935	255.031	203.222	192.146	206.82	192.155	176.838	158.779	229.267	241.573	234.377	222.94
Vti1a|1110014F16Rik|1110018K19Rik|4921537J05Rik|MVti1|MVti1a|Vti1|Vti1-rp2|-|19|19 D2|protein-coding	NM_016862	chr19	55390547	55701951	+	311404	1801.91	1740.36	1996.3	1781.37	1582.11	1476.05	1356.73	1761.98	1744.44	1883.25	1750.59
Fadd|Mort1/FADD|-|7 F5|7 88.85 cM|protein-coding	NM_010175	chr7	151764228	151768341	-	4113	44.515	45.096	39.946	36.298	32.211	25.339	30.978	37.707	38.518	51.596	46.832
Tbx4|3930401C23|-|11 C|11 51.42 cM|protein-coding	NM_172798	chr11	85710267	85729599	+	19332	69.554	73.934	83.6	66.417	73.752	65.614	64.143	69.129	63.009	74.284	72.931
Mir1931|mir-1931|mmu-mir-1931|-|10 C2|10 47.89 cM|ncRNA	NR_035452	chr10	92625530	92625648	+	118	0.927	0.581	0.674	1.236	0.444	1.067	1.701	0.233	0.891	1.098	0.976
Dis3l|AV340375|-|9|9 C|protein-coding	NM_001177784	chr9	64154563	64188580	-	34017	217.936	177.093	230.744	193.691	192.821	189.107	213.689	202.034	184.575	198.516	175.132
Lipo2|EG668114|Gm8981|-|19|19 C1|protein-coding	NM_001322338	chr19	33794164	33836441	-	42277	78.457	89.418	80.904	84.026	87.303	107.757	97.187	81.931	85.274	53.792	70.98
Mir6983|Gm27496|mmu-mir-6983|-|18|18 E1|ncRNA	NR_105949	chr18	61277122	61277185	+	63	0.371	0.194	0	0.309	0	0	0.486	0.466	0	0.183	0.244
Taar8a|Gm230|taR-8a|-|10|10 A4|protein-coding	NM_001010830	chr10	23796306	23797340	+	1034	2.597	4.258	1.348	2.317	3.332	3.734	4.373	2.095	2.449	3.11	1.951
Zbtb8a|2410081M15Rik|AI480941|-|4|4 D2.2|protein-coding	NM_028603	chr4	129030876	129055272	-	24396	133.915	136.836	158.942	155.849	182.825	194.175	249.041	129.414	132.921	170.157	153.424
Dnm2|Dyn2|Udnm|b2b2159Clo|-|9 A3|9 7.79 cM|protein-coding	NM_001253894	chr9	21229352	21312203	+	82851	953.353	745.535	667.287	646.719	626.002	582.259	813.574	779.741	693.548	839.807	763.704
Csmd2|Gm139|-|4|4 D2.2|protein-coding	NM_001281955	chr4	127665288	128244900	+	579612	1026.62	1086.95	756.449	803.804	1239.79	1358.16	1504.33	847.474	694.438	652.085	886.15
8030455M16Rik|-|-|8|8 D3|ncRNA	NR_131069	chr8	112571332	112581076	+	9744	22.443	43.354	57.644	49.118	44.429	32.54	30.735	38.871	33.175	54.157	41.954
Rubcnl|5031414D18Rik|Gm744|Gm911|Kiaa0226l|-|14|14 D3|protein-coding	NM_198642	chr14	75415834	75452339	+	36505	146.527	143.417	120.176	117.234	128.177	124.293	138.369	147.569	144.498	138.138	149.765
St6galnac6|ST6GalNAcVI|Siat7f|-|2|2 B|protein-coding	NM_001025310	chr2	32462505	32476329	+	13824	141.334	118.256	141.413	150.288	133.509	105.89	134.118	119.871	135.815	158.996	145.618
Ankrd61|4921520G13Rik|-|5|5 G2|protein-coding	NM_025732	chr5	144651610	144655936	-	4326	29.12	29.225	26.968	20.543	19.327	23.472	32.315	20.017	22.487	27.628	21.221
Scgb2b20|Abpbg20|Abpd|C2c|Scgb2b2|-|7|7 B1|protein-coding	NM_001009952	chr7	34149362	34151338	-	1976	5.379	2.903	3.034	2.162	3.554	3.467	4.252	6.75	4.008	1.464	2.683
Aim1l|-|-|4|4 D3|protein-coding	NM_001162970	chr4	133624367	133648419	+	24052	102.383	92.902	80.398	93.602	119.069	148.299	177.73	92.871	107.539	100.265	114.397
Samd4|1700024G08Rik|1700111L17Rik|4933436G17Rik|Samd4a|Smaug|Smaug1|sunk|-|14|14 C1|protein-coding	NM_001310544	chr14	47688652	47725492	+	36840	385.051	293.995	218.608	176.546	164.387	128.028	153.555	285.362	231.554	218.277	234.16
Arhgap39|9530053N22|AI843066|D15Wsu169e|Kiaa1688|Porf-2|-|15 D3|15 36.28 cM|protein-coding	NM_198420	chr15	76554415	76648600	-	94185	572.197	580.054	694.592	572.116	580.685	478.503	618.593	557.69	620.297	649.158	611.743
Zfand2a|AA407930|AU016206|Airap|-|5|5 G2|protein-coding	NM_001159908	chr5	139947170	139960445	-	13275	101.642	114.579	82.084	64.255	81.527	88.019	120.997	87.983	67.24	87.091	98.542
Sdc3|Synd3|mKIAA0468|syn-3|-|4 D2.2|4 63.63 cM|protein-coding	NM_011520	chr4	130348452	130382233	+	33781	269.313	196.254	112.591	111.056	126.4	118.959	135.332	157.345	127.8	121.122	131.471
Gm15772|ENSMUSG00000062353|OTTMUSG00000026108|-|5|5 A1|pseudo	NR_003373	chr11	68715091	68718036	+	2945	33.386	38.515	61.858	56.532	38.653	43.209	30.128	37.241	42.303	49.217	50.003
Olfr744|MOR106-13P|-|14|14 C1|protein-coding	NM_001011738	chr14	51237899	51238870	+	971	1.298	2.516	1.517	1.545	2.221	3.734	2.43	1.164	0.445	1.098	0
Lmna|Dhe|-|3 F1|3 38.84 cM|protein-coding	NM_001111102	chr3	88287127	88307274	-	20147	390.986	336.187	458.286	422.599	275.237	239.252	211.745	374.276	383.177	488.881	381.486
Oog1|Oog|c-1|-|12|12 D2|protein-coding	NM_178657	chr12	88943615	88949795	+	6188	14.467	23.419	22.08	20.389	27.324	34.941	23.932	21.879	17.812	17.016	21.953
Itpr3|IP3R 3|Ip3r3|Itpr-3|tf|-|17 A3.3|17 13.68 cM|protein-coding	NM_080553	chr17	27194249	27259168	+	64919	502.272	490.636	523.683	541.224	467.836	412.089	412.193	487.164	452.198	600.123	510.762
Mapk7|BMK-1|BMK1|ERK-5|ERK5|Erk5-T|PRKM7|-|11|11 B2|protein-coding	NM_001291035	chr11	61302314	61307768	-	5454	66.772	46.064	35.901	33.518	36.654	28.806	37.295	36.776	38.518	45.558	38.539
Hp1bp3|Hp1bp74|-|4|4 D3|protein-coding	NM_001122896	chr4	137772527	137800597	+	28070	274.135	244.641	259.735	228.599	199.263	187.774	206.036	252.078	220.867	252.674	240.746
Epx|EPO|-|11 C|11 52.25 cM|protein-coding	NM_007946	chr11	87677500	87689038	-	11538	28.934	31.161	21.406	21.779	31.989	37.608	51.873	32.586	24.046	24.517	28.782
Rab24|6530406O07Rik|-|13 B1|13 29.8 cM|protein-coding	NM_009000	chr13	55420584	55423341	-	2757	41.176	29.419	46.014	37.07	32.433	28.806	37.66	48.414	46.533	53.426	46.1
Ppy|AV061413|IGSPP|PP|-|11|11 D|protein-coding	NM_008918	chr11	101961245	101962614	-	1369	3.153	2.516	3.034	2.78	2.221	3.201	4.13	3.259	2.894	4.757	3.415
4932414N04Rik|-|-|2|2 C2|protein-coding	NM_183113	chr2	68495941	68586522	+	90581	181.397	217.157	238.497	213.771	236.361	251.254	239.93	249.284	236.675	184.245	208.061
Thbs2|TSP2|Thbs-2|-|17 A2|17 8.95 cM|protein-coding	NM_011581	chr17	14802507	14831269	-	28762	384.123	235.738	217.092	219.023	161.721	137.363	106.176	324	339.761	306.648	264.406
Etv3|AI414410|METS|Pe1|-|3|3 F1|protein-coding	NM_001083318	chr3	87329500	87344080	+	14580	103.682	117.869	102.815	92.675	83.748	80.017	96.944	104.043	86.833	111.974	107.811
Ginm1|AA589616|-|10|10 A1|protein-coding	NM_001346750	chr10	7487745	7500715	-	12970	97.561	88.837	96.747	74.913	71.975	65.881	68.76	88.448	81.934	89.287	88.786
Olfr478|MOR204-13|-|7|7 E3|protein-coding	NM_146734	chr7	115174911	115175855	-	944	2.04	3.677	1.854	2.626	2.888	1.334	3.402	2.793	1.336	2.744	1.707
Barhl1|Dres115|MBH2|-|2 A3|2 19.38 cM|protein-coding	NM_019446	chr2	28763200	28771941	-	8741	39.878	42.386	41.463	33.826	34.21	32.274	45.07	45.621	44.53	36.959	46.1
Ly6a|Ly-6A.2|Ly-6A/E|Ly-6E.1|Sca-1|Sca1|TAP|-|15 D3|15 34.29 cM|protein-coding	NM_001271419	chr15	74825307	74828461	-	3154	33.2	35.032	44.834	50.971	35.987	20.804	13.849	40.034	56.33	58.549	62.443
Vmn2r4|AW742767|EG637053|-|3|3 E1|protein-coding	NM_001104615	chr3	64192543	64213979	-	21436	40.063	51.289	39.272	47.728	52.648	68.015	52.359	45.853	47.201	41.716	36.1
Pacsin2|AI197433|-|15|15 E1|protein-coding	NM_011862	chr15	83206037	83263280	-	57243	664.936	545.99	436.88	379.814	364.761	296.597	435.518	552.103	440.62	497.114	505.396
Dio2|5DII|AI324267|DIOII|-|12|12 D3|protein-coding	NM_010050	chr12	91962992	91977477	-	14485	46.74	43.16	54.273	61.475	67.088	53.078	48.715	51.905	68.798	52.328	62.199
Nrbp1|B230344L17Rik|Nrbp|-|5|5 B1|protein-coding	NM_147201	chr5	31543291	31553935	+	10644	109.432	101.03	108.377	97.464	95.078	91.486	85.403	109.397	95.071	132.1	118.056
Prom1|4932416E19Rik|AC133|CD133|Prom|Prom-1|Proml1|-|5|5 B3|protein-coding	NM_001163582	chr5	44392682	44486007	-	93325	212.557	257.608	271.196	278.18	340.325	316.068	343.19	264.414	283.876	282.314	308.555
Arhgef38|9130221D24Rik|D630013G24Rik|-|3|3 G3|protein-coding	NM_029953	chr3	132822495	132897853	-	75358	224.242	196.448	196.36	205.43	236.806	253.388	214.054	189.465	218.195	190.283	207.573
Mir204|Mirn204|mir-204|mmu-mir-204|-|19|19 B|ncRNA	NR_029591	chr19	22825095	22825162	+	67	0.185	0	0	0.463	0	0.8	0	0.233	0	0	0
Syt11|1500004A13Rik|3632445O20Rik|5430404N14Rik|6530420C11Rik|AI851970|-|3 F1|3 38.96 cM|protein-coding	NM_018804	chr3	88548623	88576521	-	27898	181.582	159.481	216.923	198.789	191.488	192.575	211.867	157.112	187.469	218.826	192.206
Ceacam2|AI267129|Bgp2|Ceacam2-L|-|7 A3|7 13.87 cM|protein-coding	NM_001113368	chr7	26301061	26325023	-	23962	55.643	81.676	99.95	132.68	191.933	217.38	186.598	79.138	91.063	128.075	131.715
D630041G03Rik|-|-|7|7 A1|ncRNA	NR_028416	chr7	4418847	4422486	-	3639	26.709	17.419	21.406	17.608	17.994	17.07	19.073	24.905	18.702	30.189	26.099
Hsd17b1|17HSDB1|17beta-HSD|E2DH|Hsd17ba|-|11 D|11 64.17 cM|protein-coding	NM_010475	chr11	100939725	100941819	+	2094	17.064	18	12.978	9.885	9.774	7.202	9.962	7.914	12.246	13.722	8.781
Ttyh3|2900029G13Rik|AI414930|TTY3|mTTY3|-|5|5 G2|protein-coding	NM_175274	chr5	141096531	141124985	-	28454	260.41	194.513	129.783	108.585	123.068	100.555	124.399	175.733	127.577	134.845	121.227
Serinc1|1500011D18Rik|AI315070|AIGP-2|TMS-2|Tde1l|Tde2|Tms2|mKIAA1253|-|10|10 B4|protein-coding	NM_019760	chr10	57235582	57252335	-	16753	119.262	122.514	153.211	141.793	116.848	106.956	93.785	143.379	146.725	155.52	149.521
Apmap|2310001A20Rik|AI314817|-|2|2 G3|protein-coding	NM_027977	chr2	150408817	150434259	-	25442	94.593	101.805	102.984	79.701	94.411	104.289	97.065	94.733	79.04	88.555	102.689
Rarres2|0610007L05Rik|AI303516|-|6|6 B2.3|protein-coding	NM_001347168	chr6	48519695	48522801	-	3106	15.024	15.29	11.461	9.113	13.551	15.737	16.886	10.94	8.683	11.527	16.342
Mir18|Mirn18|mir-18a|mmu-mir-18|mmu-mir-18a|-|14|14 E4|ncRNA	NR_029736	chr14	115443073	115443168	+	95	0.556	1.742	2.023	1.081	0.889	1.867	1.215	3.026	0.891	2.562	0.732
Rnf187|2410016F01Rik|AB030190|RACO-1|-|11|11 B1.3|protein-coding	NM_022423	chr11	58745790	58752408	-	6618	40.99	45.096	53.262	32.436	33.766	30.673	31.707	46.086	35.178	46.107	42.685
Fam126b|C130065N10Rik|D1Ertd53e|D630010C10|-|1 C1.3|1 29.12 cM|protein-coding	NM_172513	chr1	58579650	58643177	-	63527	368.172	389.025	402.327	362.052	296.34	306.466	321.688	350.069	354.01	355.683	371.729
Taf1b|4930408G01Rik|A230108M10Rik|TAFI68|Tafi86|p63|-|12|12 A1.3|protein-coding	NR_028341	chr12	25183446	25243436	+	59990	235.185	310.252	577.45	567.791	367.204	305.666	291.317	335.405	449.526	583.657	469.296
Adcy8|AC8|AW060868|-|15 D1|15 29.03 cM|protein-coding	NM_009623	chr15	64530597	64753858	-	223261	558.472	630.375	512.727	447.004	505.378	505.176	489.942	609.362	502.071	411.67	490.029
Gsg1|-|-|6 G1|6 66.07 cM|protein-coding	NM_001080553	chr6	135187348	135204354	-	17006	134.842	115.353	153.548	147.972	115.959	104.289	101.56	127.086	139.378	184.428	150.497
Mir7008|Gm27752|mmu-mir-7008|-|3|3 A3|ncRNA	NR_105975	chr3	30937888	30937950	+	62	0.742	0.581	0.674	1.545	0.444	1.334	0.729	0.698	0.668	1.098	0.244
Olfr351|MOR127-2|-|2|2 B|protein-coding	NM_146942	chr2	36714934	36715866	-	932	0.742	0.774	2.023	2.162	1.555	2.401	2.308	1.862	0.223	2.013	1.707
Rmdn3|1200015F23Rik|AI131757|Fam82a2|Ptpip51|RMD-3|Rmd3|-|2|2 E5|protein-coding	NM_001033136	chr2	118962734	118982770	-	20036	130.02	146.126	155.234	128.046	157.056	140.03	138.248	134.069	126.687	168.327	166.839
4933439C10Rik|2610028M21Rik|-|11|11 B1.3|ncRNA	NR_015585	chr11	59319155	59324887	+	5732	45.627	52.451	70.285	49.581	57.091	57.879	62.564	49.345	40.522	66.965	47.076
Mir194-1|Mirn194|Mirn194-1|miR-194|mir-194-1|-|1|1 H5|ncRNA	NR_029580	chr1	187137198	187137264	+	66	0.556	0.581	0.506	0.463	0.444	0	0.121	0.466	0.891	0	0.732
Sycn|0910001K16Rik|1810038B08Rik|SYL|-|7|7 B1|protein-coding	NM_026716	chr7	29325904	29327229	+	1325	4.266	3.677	4.382	7.26	9.33	8.802	5.831	3.026	4.453	7.502	5.854
Olfr1076|MOR189-2|-|2|2 D|protein-coding	NM_146406	chr2	86348618	86349559	+	941	0	1.355	1.18	1.699	2.444	4.268	3.523	1.397	2.449	3.842	1.951
Pura|CAGER-1|Pur-alpha|ssCRE-BP|-|18|18 B2|protein-coding	NM_008989	chr18	36440816	36447898	+	7082	78.086	56.128	64.217	67.344	71.308	68.281	85.038	72.853	77.259	88.006	83.663
Pigc|3110030E07Rik|AW212108|-|1|1 H2.1|protein-coding	NM_026078	chr1	163899319	163903566	+	4247	42.845	35.419	35.564	35.989	25.991	19.471	31.221	37.009	44.752	32.934	38.295
Cpq|1190003P12Rik|2610034C17Rik|Hls2|Lal-1|Pgcp|-|15|15 B3.1|protein-coding	NM_176073	chr15	33012884	33524307	+	511423	1516.46	1715.19	1790.16	1623.83	1493.7	1290.41	1070.39	1682.15	1790.31	1628.38	1575.95
Gpr45|9230112G11Rik|AW046772|-|1|1 B|protein-coding	NM_053107	chr1	43009717	43092294	+	82577	180.84	209.415	157.257	195.699	215.258	208.578	214.904	180.621	170.771	152.775	178.303
Cacna1c|Cav1.2|Cchl1a1|D930026N18Rik|MBC|MELC-CC|-|6 F1|6 55.86 cM|protein-coding	NM_001159535	chr6	118537258	119058513	-	521255	3344.71	2293.31	1547.79	1454.08	1642.53	1559.54	1423.78	2021.04	1690.79	1600.39	1689.61
Trim24|A130082H20Rik|AI447469|D430004I05Rik|TIF1|TIF1-alpha|TIF1alpha|Tif1a|-|6|6 B1|protein-coding	NM_001272076	chr6	37850487	37918445	+	67958	444.218	458.895	541.886	555.897	525.149	577.991	693.427	465.284	518.101	607.625	630.281
Olfr855|MOR148-1|-|9|9 A3|protein-coding	NM_146524	chr9	19388955	19389946	+	991	2.226	3.484	1.011	3.089	4.443	2.934	2.551	2.56	2.004	2.927	3.659
Tlcd1|-|-|11|11 B5|protein-coding	NM_001291235	chr11	77991651	77994321	+	2670	60.651	51.289	91.691	78.002	69.975	45.076	45.313	60.284	65.904	91.299	54.881
Inpp5a|-|-|7|7 F4|protein-coding	NM_183144	chr7	146575008	146765551	+	190543	1133.27	967.918	764.54	799.634	814.825	787.37	902.5	894.026	789.954	946.658	990.302
Scgb1b24|Abpa24|Gm12769|OTTMUSG00000008385|-|7|7 B1|protein-coding	NM_001099329	chr7	34528818	34530122	+	1304	2.782	3.29	1.854	2.626	3.11	1.067	3.037	1.862	2.672	2.013	1.951
Mycs|-|-|X A1.1|X 2.4 cM|protein-coding	NM_010850	chrX	5044022	5046383	-	2361	3.524	1.355	1.685	2.162	4.443	3.467	3.887	2.328	4.008	2.013	2.439
Galnt6|4632410F13|AW047994|GalNAc-T6|-|15|15 F1|protein-coding	NM_172451	chr15	100520346	100559807	-	39461	124.826	120.966	107.366	119.551	162.387	174.971	264.105	111.026	101.75	140.334	140.984
Stmn4|Lagl|R75359|RB3|-|14|14 D1|protein-coding	NM_001310522	chr14	66963133	66980517	+	17384	68.998	71.805	38.429	32.436	38.875	42.676	47.378	46.552	42.08	38.057	48.539
Fbxo9|9030401P18Rik|AA986398|-|9|9 E1|protein-coding	NM_023605	chr9	77929306	77956463	-	27157	184.179	193.351	229.564	183.806	178.382	167.77	195.831	200.405	190.141	245.721	208.305
Gtf3c2|1300004C11Rik|2610510G03Rik|AI225816|AU041069|TFIIIC110|mKIAA0011|-|5|5 B1|protein-coding	NM_027901	chr5	31458379	31482517	-	24138	209.589	207.286	241.026	183.652	193.71	160.301	211.502	191.56	187.247	222.485	221.233
Ddc|Aadc|-|11 A1|11 7.09 cM|protein-coding	NM_001190448	chr11	11714104	11798147	-	84043	558.286	525.474	655.32	811.836	715.526	620.934	711.649	529.526	689.985	1021.12	835.659
Hook2|A630054I03Rik|-|8|8 C3|protein-coding	NM_133255	chr8	87514494	87527263	+	12769	90.513	85.547	121.018	88.196	107.296	89.353	114.073	94.5	91.063	103.741	87.322
Olfr669|MOR34-6|-|7|7 E3|protein-coding	NM_147043	chr7	112087042	112087995	+	953	2.226	2.129	1.011	1.545	2.444	1.067	1.944	1.629	1.113	1.098	2.683
Frat2|-|-|19 C3|19 35.33 cM|protein-coding	NM_177603	chr19	41920465	41922622	-	2157	25.039	17.419	15.001	12.357	9.33	13.87	20.045	14.897	14.027	20.675	17.562
Gm13238|OTTMUSG00000011065|-|4|4 E1|pseudo	NR_033612	chr4	145427122	145427895	+	773	5.75	2.516	3.54	2.162	6.22	10.936	15.55	2.793	2.226	3.842	3.903
B930059L03Rik|-|-|12|12 F1|ncRNA	NR_033340	chr12	111829584	111830889	+	1305	6.306	6.774	10.619	8.959	9.996	13.336	12.999	7.914	9.574	9.148	12.684
Jdp2|Jundm2|Jundp2|TIF|-|12|12 D2|protein-coding	NM_001205053	chr12	86940968	86980828	+	39860	376.89	314.51	235.126	256.247	295.23	274.993	270.543	279.31	271.63	308.112	300.262
Prdm4|1700031E19Rik|2810470D21Rik|AW552272|SC-1|SC1|-|10|10 C1|protein-coding	NM_001302886	chr10	85354713	85379731	-	25018	200.872	236.705	299.007	207.129	153.057	163.769	162.545	199.707	189.028	222.668	195.133
Mir1946b|mmu-mir-1946b|-|9 A3|9 7.84 cM|ncRNA	NR_035496	chr9	21417888	21418020	-	132	1.669	0.194	0.337	0.772	1.111	1.334	1.579	0.698	0.891	2.013	0.732
Ifi27l2a|2310061N23Rik|Ifi27|Isg12|Isg12(b1)|-|12|12 E|protein-coding	NM_001281830	chr12	104672083	104681890	-	9807	47.668	24.58	26.799	46.955	45.54	44.81	33.529	38.405	48.092	67.88	69.516
Prkx|PKX1|Pkare|-|X|X B|protein-coding	NM_016979	chrX	75007374	75041299	-	33925	124.27	117.288	115.625	94.529	113.96	83.751	73.254	111.724	96.184	94.227	106.836
Pmp22|22kDa|Gas-3|HNPP|Tr|trembler|-|11 B3|11 38.99 cM|protein-coding	NM_001302260	chr11	62946305	62973049	+	26744	196.235	152.707	114.951	116.771	119.958	104.823	122.82	175.034	156.744	138.687	144.155
Vmn2r113|EG434701|V2Rp7|-|17|17 A3.3|protein-coding	NM_001104578	chr17	23080151	23095781	+	15630	30.604	27.677	21.069	29.193	35.765	40.009	34.744	36.776	35.624	25.981	26.831
Myog|MYF4|bHLHc3|myo|-|1 E4|1 58.18 cM|protein-coding	NM_031189	chr1	136186581	136189125	+	2544	6.863	9.29	18.878	10.812	15.55	12.003	13.12	11.172	13.136	11.344	8.293
Mst1|D3F15S2h|D9H3F15S2|DNF15S2h|Hgfl|-|9 F1|9 59.07 cM|protein-coding	NM_008243	chr9	107982767	107987358	+	4591	38.208	43.354	64.386	57.768	45.317	30.673	36.688	43.991	42.748	68.246	45.369
Mir6936|Gm27574|mmu-mir-6936|-|11|11 E2|ncRNA	NR_105901	chr11	120486137	120486190	-	53	0.556	0.194	0.506	0.463	1.111	0.533	0.243	0.233	0.223	0.549	0.244
Fam208a|4732418E12|4933409E02Rik|D14Abb1e|MommeD6|-|14|14 A3|protein-coding	NM_028945	chr14	28242033	28296740	+	54707	327.553	296.898	349.74	349.077	390.307	401.42	404.904	334.94	399.43	389.165	359.777
Hapln2|4930401E20Rik|Bral1|-|3 F1|3 38.78 cM|protein-coding	NM_022031	chr3	87825672	87831433	-	5761	27.451	37.161	39.609	38.615	30.434	32.54	26.362	36.31	29.835	38.788	29.026
Cmklr1|ChemR23|DEZ|Gpcr27|mcmklr1|-|5|5 F|protein-coding	NM_008153	chr5	114062364	114100399	-	38035	233.145	186.577	111.411	98.236	154.168	162.968	227.66	163.629	148.951	135.211	134.154
Adh5|Adh-5|Adh3|GSNOR|-|3|3 G3|protein-coding	NM_007410	chr3	138106057	138118463	+	12406	139.664	118.449	128.772	101.171	80.638	71.215	79.329	109.862	109.097	118.927	108.299
Pole4|2400007P05Rik|5830430F06Rik|-|6|6 C3|protein-coding	NM_025882	chr6	82596706	82602859	-	6153	34.684	29.032	38.429	44.021	45.762	46.677	59.648	33.052	37.85	42.814	41.466
Hspa2|70kDa|HSP70.2|HSP70A2|Hsp70-2|-|12 C3|12 33.73 cM|protein-coding	NM_008301	chr12	77505357	77507923	+	2566	16.137	14.129	23.934	25.64	14.884	17.871	12.877	17.457	19.816	25.432	25.123
Ears2|3230401I01Rik|mKIAA1970|-|7|7 F2|protein-coding	NM_026140	chr7	129177676	129210600	-	32924	163.405	139.739	186.584	161.41	162.832	177.905	230.454	157.578	166.541	173.816	171.717
Mir341|Mirn341|mmu-mir-341|-|12 F1|12|ncRNA	NR_029770	chr12	110849710	110849805	+	95	1.669	0.774	0	0.154	0.666	0	0.364	0.931	0.891	0.732	0.244
Picalm|CALM|CLTH|PAP180|fit-1|fit1|mKIAA4114|-|7 D3-E1|7 50.47 cM|protein-coding	NM_146194	chr7	97278742	97357957	+	79215	860.8	809.985	940.337	823.111	564.024	542.25	539.021	812.56	858.753	922.507	822.732
Ergic3|2310015B14Rik|AV318804|CGI-54|D2Ucla1|NY-BR-84|Sdbcag84|-|2 H1|2 77.32 cM|protein-coding	NM_025516	chr2	155833861	155844015	+	10154	60.651	67.547	65.397	51.589	61.09	49.344	64.751	53.767	47.869	50.681	53.418
Naa30|4930487N19Rik|5730533P17Rik|AI447922|AW322455|Nat12|-|14|14 C1|protein-coding	NM_027492	chr14	49791921	49810563	+	18642	92.739	112.062	137.705	143.183	110.85	117.625	106.419	100.086	124.46	143.078	116.836
Gstz1|MAAI|-|12|12 D2|protein-coding	NM_001252555	chr12	88488115	88505673	+	17558	91.255	82.257	68.937	86.497	107.073	96.287	113.708	83.095	84.384	89.287	69.516
Abl2|AA536808|Abll|Arg|-|1 G3|1 67.71 cM|protein-coding	NM_001136104	chr1	158488918	158579750	+	90832	911.249	890.887	1025.62	964.441	768.175	722.289	717.845	861.44	910.184	1086.63	926.152
Olfr1179|MOR225-2|-|2|2 D|protein-coding	NM_146917	chr2	88242166	88243089	-	923	2.782	2.71	3.54	1.081	0.889	1.6	2.43	1.164	2.449	1.83	1.951
1500012K07Rik|-|-|7|7 D1|ncRNA	NR_045812	chr7	82453582	82463371	+	9789	33.015	29.612	38.261	38.151	31.767	34.407	26.605	30.491	34.065	34.763	23.66
Fzd5|5330434N09Rik|AI427138|Fz-5|Fz5|mFz5|-|1 C2|1 32.74 cM|protein-coding	NM_001042659	chr1	64777132	64784324	-	7192	68.812	65.031	104.332	111.056	72.641	84.285	77.142	44.69	86.833	115.268	74.151
Sytl2|AI266830|Slp2|mKIAA1597|-|7|7 E1|protein-coding	NM_001040087	chr7	97535491	97559229	+	23738	139.108	111.288	89.163	98.39	92.634	95.487	77.142	114.284	92.176	80.687	84.151
Slc2a8|D2Ertd44e|GLUT8|GlutX1|-|2 B|2 22.09 cM|protein-coding	NM_019488	chr2	32828509	32837576	-	9067	48.781	49.547	55.284	51.435	47.539	45.076	52.481	60.983	42.303	56.902	52.93
Ttc36|-|-|9|9 A5.2|protein-coding	NM_138951	chr9	44607483	44611034	-	3551	47.482	36.386	41.8	37.379	25.769	16.537	29.277	38.871	35.401	39.886	39.027
Gm25285|Mir466c-3|mmu-mir-466c-3|-|2|2 A1|ncRNA	NR_130344	chr2	10403158	10403247	+	89	0.371	0.581	1.011	0.463	1.333	0.8	1.458	0.466	0.891	1.098	1.464
Zcchc18|1500031H04Rik|Sizn2|-|X|X F1|protein-coding	NM_025893	chrX	133527694	133531462	+	3768	14.838	12.193	14.158	12.202	13.551	17.337	15.064	11.871	13.359	10.063	12.684
Slfnl1|4933406A14Rik|-|4|4 D2.2|protein-coding	NM_177570	chr4	120204836	120209266	+	4430	48.41	45.483	33.373	18.998	23.103	16.804	15.914	40.5	26.272	31.653	29.026
Magi1|AIP3|BAP1|Baiap1|Gukmi1|MAGI1c|Magi-1|TNRC19|WWP3|mKIAA4129|-|6|6 D1|protein-coding	NM_001083320	chr6	93625447	93863684	-	238237	914.588	1259.01	1508.85	1396.62	1197.36	1206.39	1402.53	1160.53	1358.82	1445.05	1266.42
Ssrp1|C81323|Hmg1-rs1|Hmgi-rs3|Hmgox|T160|-|2 D|2 49.45 cM|protein-coding	NM_182990	chr2	84877277	84887271	+	9994	137.439	130.836	137.873	104.723	83.526	76.016	90.991	114.983	107.539	119.11	128.056
Nlrc3|CLR16.2|D230007K08Rik|mFLJ00348|-|16|16 A1|protein-coding	NM_001081280	chr16	3946933	3976632	-	29699	163.591	148.836	121.861	111.365	136.841	128.028	154.041	162.931	134.257	139.419	131.959
Igfbp4|AI875747|Deb2|IGFBP-4|-|11|11 D|protein-coding	NM_010517	chr11	98902574	98913957	+	11383	108.133	74.902	60.678	57.304	63.533	51.478	50.659	93.802	89.059	76.479	77.809
Tnnt2|Tnt|cTnT|-|1 E4|1 59.32 cM|protein-coding	NM_001130174	chr1	137732911	137748845	+	15934	108.875	92.902	85.286	89.277	89.08	73.616	64.751	86.819	93.289	120.025	101.225
C1ql4|C1qtnf11|CTRP11|-|15|15 F1|protein-coding	NM_001024702	chr15	98915185	98918159	-	2974	27.451	22.258	26.968	19.153	20.437	17.07	17.615	28.164	17.812	21.956	20.977
Nenf|1110060M21Rik|SCIRP10|Spuf|-|1|1 H6|protein-coding	NM_025424	chr1	193130676	193141997	-	11321	107.948	89.805	96.41	73.522	63.311	71.749	63.9	85.888	80.376	90.933	90.005
Gm14124|EG640962|ENSMUSG00000074735|Gm10749|OTTMUSG00000015734|-|2|2 G3|protein-coding	NM_001142410	chr2	150083253	150096036	+	12783	26.894	23.419	21.237	24.868	40.208	55.212	70.703	30.491	25.604	17.931	24.88
Fam181a|EG544888|-|12|12 E|protein-coding	NM_001195726	chr12	104553169	104555275	+	2106	4.266	7.161	3.54	4.634	5.331	10.402	10.205	6.517	4.453	5.306	6.342
Leo1|Gm185|-|9|9 D|protein-coding	NM_001039522	chr9	75289331	75314239	+	24908	206.993	186.771	182.033	143.956	176.605	160.835	219.034	189.233	157.857	173.45	159.278
Slc8a1|AI852629|AV344025|D930008O12Rik|Ncx1|-|17 E3|17 51.29 cM|protein-coding	NM_011406	chr17	81772445	82137727	-	365282	1687.84	1207.91	985.002	970.928	1031.64	1067.16	928.983	1273.65	1181.15	942.999	1009.57
Zfyve21|1110013H04Rik|AW558780|C85416|-|12|12 F1|protein-coding	NM_026752	chr12	113052381	113066599	+	14218	109.803	96.966	91.185	73.059	69.309	69.882	85.403	108.698	81.934	97.52	79.517
Opn5|Gpr136|Neuropsin|PGR12|TMEM13|-|17|17 B3|protein-coding	NM_181753	chr17	42693732	42748262	-	54530	255.031	203.416	176.808	169.75	162.387	156.567	131.08	210.879	207.062	178.024	171.474
Zfp287|B230333C16Rik|SKAT-2|Skat2|Znf287|mszf16|mszf74|-|11|11 B2|protein-coding	NM_133208	chr11	62524988	62542595	-	17607	80.497	87.289	85.455	64.255	72.641	63.48	74.955	78.44	80.376	73.552	73.419
Rbck1|AL033326|HOIL-1|HOIL-1L|UIP28|Ubce7ip3|-|2|2 G3|protein-coding	NM_019705	chr2	152142070	152158375	-	16305	169.526	154.836	142.424	103.333	118.625	94.154	114.559	156.181	133.143	151.312	141.716
Actr3|1200003A09Rik|Arp3|-|1|1 E2.3|protein-coding	NM_001205386	chr1	127289482	127332304	-	42822	489.474	389.219	357.83	366.068	305.67	261.123	227.174	418.5	412.344	437.651	431.245
Cd34|AU040960|-|1 H6|1 98.38 cM|protein-coding	NM_001111059	chr1	196765015	196787486	+	22471	153.575	132.578	155.402	140.094	99.298	85.618	56.125	162.698	186.134	180.586	162.449
Stx5a|0610031F24Rik|D19Ertd627e|Stx5|-|19|19 A|protein-coding	NM_001167799	chr19	8815914	8830132	+	14218	156.914	138.772	173.1	169.132	138.174	123.76	118.082	150.362	156.967	188.636	183.425
Pcdhb13|Pcdbh6|PcdhbM|-|18|18 B3|protein-coding	NM_053138	chr18	37602171	37605863	+	3692	5.379	7.355	4.214	6.024	13.995	13.336	11.055	4.19	4.008	7.685	7.805
Nptx1|D11Bwg1004e|Np1|-|11 E2|11 83.95 cM|protein-coding	NM_008730	chr11	119400033	119409134	-	9101	48.595	47.612	59.835	52.825	51.537	30.94	44.098	50.974	61.005	62.391	52.93
Snrpa|C430021M15Rik|Rnu1a-1|Rnu1a1|U1-A|U1A|-|7|7 A3|protein-coding	NM_015782	chr7	27972025	27981290	-	9265	121.488	110.127	127.255	121.25	97.299	82.685	96.944	115.448	89.504	144.542	120.739
Tubgcp3|GCP3|Spc98p|-|8|8 A1.1|protein-coding	NM_198031	chr8	12614277	12672100	-	57823	364.834	359.993	340.638	280.961	278.569	250.721	290.467	304.681	280.759	332.081	293.432
Sigmar1|Oprs1|Sig1R|sigma1R|-|4|4 A5|protein-coding	NM_001286540	chr4	41685366	41688232	-	2866	44.144	44.709	58.992	33.363	33.766	25.339	23.689	38.871	50.764	56.353	37.319
Mir1963|mir-1963|mmu-mir-1963|-|7 B1|7 16.94 cM|ncRNA	NR_035489	chr7	29868655	29868713	-	58	0.185	0.194	0.169	0	0.666	0.533	0.364	0.233	0	0.183	0.244
Hap1|HAP-1|-|11 63.47 cM|11 D|protein-coding	NM_010404	chr11	100208641	100217455	-	8814	58.24	49.354	73.656	65.954	63.089	54.412	73.376	48.181	57.666	78.309	71.712
Fam151b|4930405M20Rik|-|13|13 C3|protein-coding	NM_001163627	chr13	93219575	93253986	-	34411	148.938	137.804	181.528	185.505	135.73	132.562	121.969	166.888	161.865	172.718	153.18
Teddm1a|Epdd1|Teddm1|e9-1|-|1|1 G3|protein-coding	NM_178244	chr1	155738776	155740190	+	1414	4.822	5.032	4.382	3.398	4.443	4.001	4.738	6.052	4.676	3.842	3.903
Mir6357|Gm27333|mmu-mir-6357|-|18|18 E2|ncRNA	NR_105775	chr18	70676440	70676543	+	103	0.742	0.194	0.674	0.618	0.444	0.533	0.729	0.233	0.668	0.549	0.488
Gm20740|-|-|15|15 D1|ncRNA	NR_045279	chr15	63245952	63311163	-	65211	210.146	230.318	147.481	126.656	139.507	132.295	138.005	204.595	167.431	104.29	129.764
Ptprr|Gmcp1|PTP-SL|PTPBR7|RPTPRR|mPTP213|-|10|10 D2|protein-coding	NM_011217	chr10	115455419	115711985	+	256566	865.808	935.983	800.778	787.122	819.268	815.109	768.746	893.793	852.964	754.545	855.416
Olfr402|MOR255-4|-|11|11 B5|protein-coding	NM_146708	chr11	73968658	73969605	+	947	2.226	2.323	1.348	2.162	2.666	0.533	2.065	1.164	1.113	1.281	1.22
Mdm2|1700007J15Rik|AA415488|Mdm-2|-|10 D2|10 66.32 cM|protein-coding	NM_001288586	chr10	117125931	117147814	-	21883	468.701	427.153	554.864	444.378	298.117	286.729	297.634	501.828	420.582	540.111	476.857
Eapp|1810011O16Rik|-|12|12 C1|protein-coding	NM_025456	chr12	55771327	55796881	-	25554	181.953	181.158	255.015	207.284	190.822	173.371	194.981	205.759	211.293	262.554	224.891
Spag6l|PF16|Spag6|Spag6l1|-|16|16 A3|protein-coding	NM_015773	chr16	16753109	16829456	-	76347	129.278	179.803	198.888	244.663	269.461	286.195	275.16	176.198	202.387	209.128	212.695
Ptprt|R-PTP-T|RPTP-rfo|RPTP-rho|RPTPmam4|RPTPrho|mKIAA0283|mRPTPrho|-|2 H2|2 81.91 cM|protein-coding	NM_001291151	chr2	161347724	162486883	-	1139159	2346.66	2582.47	2125.24	2336.34	2723.93	2932.1	2604.84	2430.47	2273.68	1992.3	2346.24
Calm5|AY314008|Scarf2|-|13|13 A1|protein-coding	NM_001008706	chr13	3853419	3854007	+	588	1.484	1.742	0.674	1.081	2.444	2.401	2.551	1.629	2.226	1.83	1.951
Trpc4|CCE1|STRPC4|Trp4|Trrp4|-|3 C|3 25.43 cM|protein-coding	NR_046161	chr3	53959979	54122393	+	162414	434.573	419.992	381.933	450.711	463.171	462.767	395.064	410.586	450.416	378.736	412.951
Abca6|6330565N06Rik|-|11|11 E1|protein-coding	NM_147218	chr11	110038136	110113090	-	74954	217.379	230.705	237.655	241.265	237.694	240.585	213.811	234.621	270.962	211.873	218.062
Thpo|Mgdf|Ml|Mpllg|Tpo|-|16 B1|16 12.51 cM|protein-coding	NM_001173505	chr16	20724527	20730671	-	6144	41.732	41.225	62.7	63.483	53.537	43.743	38.389	47.25	61.451	73.003	68.297
Cpsf1|-|-|15|15 D3|protein-coding	NM_001164173	chr15	76426238	76438021	-	11783	100.9	94.643	108.546	75.221	77.973	73.883	84.309	76.112	71.47	88.555	96.103
Ccdc115|2310061I09Rik|Ccp1|-|1|1 B|protein-coding	NM_027159	chr1	34493515	34496517	-	3002	30.233	27.87	43.991	33.826	29.323	23.472	22.717	23.741	31.616	35.861	21.953
Cox6b2|1700067P11Rik|BC048670|COXVIB2|-|7|7 A1|protein-coding	NM_183406	chr7	4703394	4704504	-	1110	10.016	12	20.9	23.787	15.772	14.403	14.092	15.129	18.257	20.858	17.562
Gm11757|OTTMUSG00000004012|-|4|4 C3|protein-coding	NM_001085538	chr4	73518124	73522138	-	4014	16.507	18	13.484	12.357	17.994	19.204	21.624	13.966	14.472	9.697	17.806
Dctpp1|2410015N17Rik|AI854235|RS21-C6|-|7|7 F3|protein-coding	NM_023203	chr7	134400476	134404181	-	3705	41.547	37.354	48.374	40.005	35.765	35.474	37.538	36.543	46.979	46.473	41.222
Scn11a|NSS2|NaN|NaT|NaV1.9|SNS2|-|9 F3|9 71.33 cM|protein-coding	NM_011887	chr9	119662883	119734574	-	71691	153.019	150.191	131.131	139.631	192.821	226.182	239.93	147.103	122.234	118.195	145.618
Tnnt3|fTnT|-|7 F5|7 87.94 cM|protein-coding	NM_001163666	chr7	149684741	149701914	+	17173	81.795	53.031	29.159	29.038	48.427	65.081	60.499	50.974	39.186	34.763	58.54
Dhfr|8430436I03Rik|AA607882|AI662710|AW555094|-|13 C3|13 47.64 cM|protein-coding	NM_010049	chr13	93124738	93159008	+	34270	159.51	155.029	179.674	151.524	153.502	142.431	161.087	141.983	141.604	142.163	147.082
Ankrd13d|0710001P18Rik|AI430801|-|19|19 A|protein-coding	NM_026720	chr19	4270180	4283137	-	12957	70.852	63.289	69.442	58.385	65.088	57.879	69.974	67.733	69.911	64.038	72.199
Ddx39b|0610030D10Rik|AI428441|Bat-1|Bat1|Bat1a|D17H6S81E|D17H6S81E-1|D6S81Eh|-|17 B1|17 18.6 cM|protein-coding	NM_019693	chr17	35378691	35390652	+	11961	186.219	195.093	280.635	183.034	162.61	142.164	138.977	172.241	188.36	232.731	174.888
1700102H20Rik|-|-|17|17 A1|ncRNA	NR_045302	chr17	3557824	3559863	+	2039	21.515	16.645	21.743	27.494	18.438	16.27	17.251	16.06	25.159	24.517	19.269
Ush2a|A930011D15Rik|A930037M10Rik|Gm676|Gm983|Mush2a|Usherin|Ushrn|-|1 H6|1 92.29 cM|protein-coding	NM_021408	chr1	190086717	190788918	+	702201	1966.24	2080.41	1865	1881.31	2020.85	2123.12	1983.82	2015.46	1947.28	1670.47	1807.42
Tex22|1700028O09Rik|AV210422|Tep22|-|12|12 F1|protein-coding	NM_029381	chr12	114312713	114327125	+	14412	67.328	68.902	65.566	57.613	71.086	78.417	83.216	61.681	61.005	59.646	70.248
Ret|PTC|RET51|RET9|c-Ret|-|6 F1|6 55.86 cM|protein-coding	NM_009050	chr6	118101766	118147762	-	45996	204.396	192.577	123.041	113.991	147.282	145.631	146.144	141.75	110.211	115.085	125.373
B3gat3|2810405M13Rik|-|19|19 A|protein-coding	NM_024256	chr19	8994883	9001726	+	6843	73.078	58.257	75.173	62.092	57.313	41.609	63.536	63.776	69.466	66.965	67.321
Tmem27|0610008J07Rik|NX-17|NX17|-|X|X F5|protein-coding	NM_001313719	chrX	160530121	160556791	+	26670	49.337	54.967	68.768	61.475	51.76	54.945	37.66	48.879	54.771	48.669	51.223
Olfr262|MOR214-1|MOR214-9|-|19|19 A|protein-coding	NM_146688	chr19	12315211	12316149	-	938	1.113	2.129	2.191	1.545	1.777	1.867	1.822	1.629	1.559	0.732	1.22
Arhgef40|E130112L23Rik|Gm669|Solo|-|14|14 C2|protein-coding	NM_198249	chr14	52604508	52625922	+	21414	326.069	209.803	215.743	168.206	157.056	135.229	164.974	246.491	212.629	214.434	180.742
4930596I21Rik|-|-|1|1 E4|ncRNA	NR_108103	chr1	140874234	140875823	+	1589	9.274	6.968	12.304	13.901	14.217	8.535	8.018	10.241	11.8	11.344	10.488
E130304I02Rik|-|-|7|7 B2|ncRNA	NR_033567	chr7	36587611	36623093	+	35482	183.437	168.965	110.568	117.543	126.622	112.024	143.958	170.147	133.143	107.4	111.714
Nr5a1|Ad4BP|ELP|ELP-3|Ftz-F1|Ftzf1|SF-1|SF1|STF-1|-|2 B|2 24.42 cM|protein-coding	NM_001316687	chr2	38548176	38567754	-	19578	67.328	72.579	55.958	51.126	75.307	66.948	81.029	56.328	52.99	54.34	51.71
Gm5478|EG432987|-|15 F2|15|pseudo	NR_003960	chr15	101473451	101477811	-	4360	7.419	9.677	6.068	7.877	8.441	5.334	10.569	7.448	5.121	4.391	10.245
Sulf2|2010004N24Rik|AU020235|MSulf-2|mKIAA1247|-|2|2 H3|protein-coding	NM_001252579	chr2	165899399	165981183	-	81784	566.818	578.118	732.347	763.954	652.66	527.314	629.891	573.284	719.375	915.92	780.046
Cdc34|AI327276|UBE2R1|-|10 C1|10 39.72 cM|protein-coding	NM_177613	chr10	79144940	79151143	+	6203	103.496	98.127	111.243	91.749	84.193	76.283	77.142	91.009	82.825	105.936	92.444
Nhsl2|1110062M06Rik|6430511F03|AI225852|AW488865|EG621083|ENSMUSG00000073037|Gm10456|-|X|X D|protein-coding	NM_001163610	chrX	99044724	99287394	+	242670	836.688	883.919	952.809	1001.2	852.145	740.693	575.831	870.75	961.393	1127.43	1129.58
Map9|5033421J10Rik|5330427D05Rik|ASAP|Mtap9|-|3|3 E3|protein-coding	NM_001081230	chr3	82161994	82199190	+	37196	160.438	193.932	196.529	169.75	175.716	166.703	140.435	160.603	164.091	185.343	165.132
Gm9871|0610005I04|EG207157|ENSMUSG00000052236|-|6 D3|6|ncRNA	NR_027989	chr6	101724243	101751976	+	27733	81.054	86.515	76.521	94.529	99.076	86.152	82.001	71.224	93.735	79.224	95.859
Fbxo6|AA408845|FBG2|Fbs2|Fbx6b|Fbxo6b|-|4 E2|4 78.67 cM|protein-coding	NM_015797	chr4	147519825	147526034	-	6209	49.522	44.902	49.385	51.126	54.647	54.945	66.208	53.069	42.303	60.744	53.418
Mif4gd|1110014L05Rik|2310075G12Rik|-|11|11 E2|protein-coding	NM_001243587	chr11	115469233	115474283	-	5050	64.917	71.612	77.196	63.483	47.761	55.745	60.985	57.724	63.009	68.795	57.564
Ulk4|4932415A06Rik|A730098P15|-|9|9 F4|protein-coding	NM_177589	chr9	120873572	121186290	-	312718	1403.88	1139.59	958.877	942.508	1168.7	1089.04	1171.95	1074.65	991.228	1024.97	1060.79
Brk1|6720456B07Rik|AW011779|-|6|6 E3|protein-coding	NM_133937	chr6	113554766	113566945	+	12179	108.69	101.417	114.951	85.57	91.079	88.552	109.213	104.509	101.082	129.905	123.422
Speer4e|-|-|5|5 A2|protein-coding	NM_001122661	chr5	14933631	14938475	-	4844	75.86	100.837	70.791	61.938	97.299	113.891	101.803	90.078	71.915	55.621	77.078
Ggps1|1810026C22Rik|9530089B04Rik|AI843169|C79210|-|13 A1|13 5.29 cM|protein-coding	NM_001331180	chr13	14142057	14155755	-	13698	109.246	114.385	125.401	137.159	108.184	109.09	104.962	121.733	128.468	156.984	174.644
Gsg1l|AI852434|C230098I05Rik|G630023A01Rik|Gm637|g1l|-|7|7 F3|protein-coding	NM_001101488	chr7	133021933	133225925	-	203992	565.891	583.925	391.034	434.029	574.021	584.659	615.677	494.612	441.288	403.254	497.103
Atp6v0a4|Atp6n1b|a4|-|6|6 B1|protein-coding	NM_080467	chr6	37998483	38074586	-	76103	354.076	310.059	261.757	276.172	314.112	343.541	379.028	307.707	293.227	284.693	337.337
Dennd4c|1700065A05Rik|AA420392|-|4|4 C4|protein-coding	NM_184088	chr4	86394459	86496506	+	102047	692.943	772.244	1032.03	894.471	671.986	585.46	608.753	830.25	882.353	1025.7	923.957
Wdr74|5730436H21Rik|AA407588|-|19|19 A|protein-coding	NM_134139	chr19	8810329	8815114	+	4785	57.683	73.934	113.265	80.01	57.313	53.078	58.676	76.578	73.474	86.542	68.785
Ccdc85b|AI842788|BB115872|-|19|19 A|protein-coding	NM_198616	chr19	5453163	5457563	-	4400	95.706	87.869	108.04	61.784	45.762	28.806	40.575	98.224	67.462	83.432	67.809
Efhb|4921525D22Rik|-|17|17 C|protein-coding	NM_172497	chr17	53538214	53602646	-	64432	142.076	165.287	178.157	204.967	279.013	294.997	309.175	162.465	161.642	189.368	229.282
Kcnc1|C230009H10Rik|KShIIIB|KV4|Kcr2-1|Kv3.1|NGK2|Shaw|-|7 B3|7 30.1 cM|protein-coding	NM_008421	chr7	53651838	53688723	+	36885	94.408	100.45	61.015	76.148	97.743	101.622	109.335	75.181	64.568	65.135	70.004
Oas1c|Oasl2|Oasl5|-|5 F|5 60.64 cM|protein-coding	NM_033541	chr5	121250208	121262523	-	12315	57.127	43.741	38.261	67.035	73.085	69.615	67.059	39.336	46.756	77.028	80.005
Rab3b|2610528C18Rik|-|4|4 C7|protein-coding	NM_023537	chr4	108551675	108615929	+	64254	277.288	257.802	275.915	296.098	314.556	313.401	304.194	261.155	280.759	326.043	336.605
Zc3hav1|1200014N16Rik|2900058M19Rik|9130009D18Rik|9830115L13Rik|ARTD13|D6Bwg1452e|ZAP|-|6 B1|6 17.72 cM|protein-coding	NM_001347122	chr6	38255286	38304603	-	49317	420.291	361.348	424.407	373.79	354.764	332.072	394.213	396.621	375.384	473.512	435.879
Trmt61b|1110039F03Rik|623451|Gm6431|-|17|17 E1.3|ncRNA	NR_027953	chr17	71937855	71947621	-	9766	50.635	60.967	71.465	61.011	51.982	47.477	55.396	49.81	60.115	69.892	55.857
Olfr403|IA7|MOR125-5_p|Olfr43|-|11|11 B5|protein-coding	NM_207622	chr11	74009007	74009948	+	941	2.782	0.968	1.854	1.545	4.221	1.867	2.794	2.095	1.113	2.196	3.171
Nectin2|AI325026|AI987993|Cd112|MPH|Pvr|Pvrl2|Pvs|nectin-2|-|7 A3|7 9.94 cM|protein-coding	NM_008990	chr7	20301993	20334922	-	32929	346.657	288.769	224.508	232.77	302.116	298.731	394.092	293.276	247.362	296.951	280.748
Cd7|-|-|11 E2|11 84.85 cM|protein-coding	NM_009854	chr11	120898063	120900792	-	2729	11.685	10.258	7.416	9.422	16.439	12.536	12.391	9.543	10.242	14.088	10.488
Kcna5|Kv1.5|-|6 F3|6 61.35 cM|protein-coding	NM_145983	chr6	126482569	126485573	-	3004	5.379	6	5.899	4.17	7.109	8.535	9.962	4.19	2.226	3.659	4.391
Gm5409|EG386551|Try10l|-|6 B1|6|protein-coding	NM_001003664	chr6	41365306	41369592	+	4286	9.088	9.484	8.427	6.333	5.554	10.669	8.504	10.009	6.457	4.208	9.269
Snx13|Rgs-px1|mKIAA0713|-|12|12 A3|protein-coding	NM_001014973	chr12	35731861	35832149	+	100288	505.054	503.023	556.044	543.695	425.85	407.821	349.872	522.776	567.752	556.578	535.397
Magee2|9630059J11Rik|BB131182|Mage-e2|-|X|X D|protein-coding	NM_053206	chrX	102050291	102052606	-	2315	4.266	6.774	3.877	2.626	8.886	5.334	4.373	4.888	6.679	7.685	4.634
Bpifa3|1700058C13Rik|Splunc3|-|2|2 H1|protein-coding	NM_001291079	chr2	153956072	153964095	+	8023	14.096	15.096	13.484	11.275	15.328	19.738	20.895	13.034	10.687	13.722	12.928
1700122O11Rik|-|-|17|17 C|protein-coding	NM_029689	chr17	48173695	48175243	-	1548	5.935	4.645	8.09	6.642	7.109	5.068	7.896	3.026	3.562	4.391	9.025
Mir669k|Mirn669k|mir-669k|mmu-mir-669k|-|2 A1|2 8.22 cM|ncRNA	NR_035410	chr2	10396927	10397053	+	126	0.185	0.194	0.506	0	0.444	0	1.093	0.233	0.445	0.183	0.488
Hmgn5|GARP45|NBP-45|Nsbp1|-|X|X D|protein-coding	NM_016710	chrX	106199876	106208719	-	8843	20.959	24.387	38.429	32.591	37.542	29.073	18.708	28.862	29.835	37.874	32.929
Pkn3|AW209115|BC034126|-|2|2 B|protein-coding	NM_153805	chr2	29934286	29946539	+	12253	112.028	85.74	100.455	82.944	91.523	75.216	96.093	94.966	88.614	96.971	87.322
9230105E05Rik|-|-|10|10 D2|ncRNA	NR_040626	chr10	119826579	119829849	+	3270	72.707	33.87	36.07	30.428	27.546	21.605	31.829	61.216	37.405	35.129	40.246
Tnfaip1|Bacurd2|Edp-1|Edp1|Tnfip1|-|11 B5|11 46.74 cM|protein-coding	NM_009395	chr11	78336352	78349762	-	13410	186.59	164.126	167.538	145.5	118.181	99.755	120.633	164.328	149.174	182.964	160.009
Ppp1r21|1110018J12Rik|AI426045|AW550781|Ccdc128|Klraq1|-|17|17 E4|protein-coding	NM_028658	chr17	88929464	88987707	+	58243	361.866	301.156	331.705	279.725	290.12	271.525	328.855	304.681	312.597	343.973	331.971
Cd2bp2|1500011B02Rik|2410024K20Rik|AW048183|-|7|7 F3|protein-coding	NM_001285906	chr7	134335174	134339591	-	4417	46.555	45.677	56.127	51.28	47.095	54.145	55.882	41.198	42.748	58.183	45.369
4930539N22Rik|-|-|3|3 A1|ncRNA	NR_040598	chr3	13597139	13652865	-	55726	173.421	183.093	150.177	143.956	131.731	162.168	123.913	178.759	169.435	144.908	169.278
Dnm1l|6330417M19Rik|AI450666|Dlp1|Dnmlp1|Drp1|python|-|16|16 A2|protein-coding	NM_001276340	chr16	16312321	16359124	-	46803	292.683	409.928	543.403	442.525	312.335	327.804	297.877	378.698	436.167	465.828	435.392
Tex13b|4933403J23Rik|Tex13|-|X|X F1|protein-coding	NM_031381	chrX	137342846	137347972	-	5126	11.685	7.742	9.944	9.885	9.552	16.27	10.448	9.31	5.566	10.063	9.269
Aven|1700013A01Rik|1700056A21Rik|mAven-L|mAven-S|-|2|2 E3|protein-coding	NM_028844	chr2	112333121	112471410	+	138289	597.793	679.923	729.987	633.281	597.124	583.326	625.882	609.595	629.203	641.108	581.986
Rbms3|6720477E09Rik|8430436O14Rik|-|9|9 F3|protein-coding	NM_001172122	chr9	116481864	117161601	-	679737	5433.37	3935.54	2531.95	2231.16	2214.33	2045.51	2007.51	4214.79	3564.81	2449.53	2434.78
Shank3|AI841104|SHANK3c-3|SHANK3c-4|Shank3b|-|15|15 E3|protein-coding	NM_021423	chr15	89330288	89390691	+	60403	221.089	212.512	189.955	192.301	235.473	214.446	257.545	178.293	187.915	195.223	194.158
Apaf1|6230400I06Rik|Apaf-1|Apaf1l|fog|mKIAA0413|-|10 C2|10 45.47 cM|protein-coding	NM_009684	chr10	90452056	90545488	-	93432	843.179	780.953	712.795	550.337	507.822	457.965	484.354	726.207	658.815	651.171	636.623
Golga7b|4933417O08Rik|AI839934|-|19|19 C3|protein-coding	NM_027694	chr19	42330229	42344838	+	14609	72.151	69.483	41.126	40.468	51.315	58.146	61.228	44.69	39.631	50.132	62.199
Pcyt1a|CTalpha|Cctalpha|Ctpct|Cttalpha|-|16 B3|16 22.69 cM|protein-coding	NM_001163159	chr16	32431106	32475151	+	44045	323.843	287.027	292.265	302.276	274.348	269.125	289.13	295.371	282.095	326.409	296.115
Fen1|AW538437|FEN-1|-|19|19 A|protein-coding	NM_007999	chr19	10273622	10278433	-	4811	54.159	53.999	63.88	47.11	41.319	40.275	59.77	54.233	45.198	45.192	44.637
Slc26a11|F630021I08Rik|-|11|11 E2|protein-coding	NM_178743	chr11	119216871	119242390	+	25519	128.165	134.127	125.906	111.983	104.852	108.557	128.772	136.629	103.531	112.34	115.617
Olfr62|H12|IH12|MOR258-5|-|4|4 D2.1|protein-coding	NM_146315	chr4	118338124	118339071	+	947	2.597	4.452	4.382	0.772	1.555	3.734	2.551	0.931	1.559	2.196	1.464
Gpr35|KPG_007|-|1|1 D|protein-coding	NM_001271766	chr1	94871924	94882968	+	11044	64.175	54.58	41.295	42.785	57.091	50.944	44.584	59.121	45.198	64.038	62.931
Echdc1|1700028A24Rik|AI314462|AI930038|D10Ertd667e|MMCD|-|10 A4|10 16.59 cM|protein-coding	NM_025855	chr10	29033306	29066467	+	33161	178.985	216.577	251.476	230.607	167.275	140.83	117.717	224.845	233.335	233.097	220.501
Akap1|AKAP121|AKAP84|Akap|C76494|C81186|DAKAP1|S-AKAP84|-|11|11 C|protein-coding	NM_009648	chr11	88692106	88712817	-	20711	156.543	168.965	194.337	141.793	129.066	109.357	161.694	124.293	149.842	172.353	135.13
Tacc1|4833447E04Rik|AA960202|B230378H13Rik|-|8|8 A2|protein-coding	NM_177089	chr8	26265024	26312014	-	46990	336.641	266.318	186.584	175.774	205.705	238.451	325.94	250.215	183.907	166.498	191.231
Mbip|4933408E06Rik|-|12|12 C1|protein-coding	NM_145442	chr12	57429294	57446881	-	17587	74.933	76.257	108.04	134.534	103.519	105.89	88.197	80.069	105.535	130.088	117.08
Olfr460|MOR120-2|-|6|6 B1|protein-coding	NM_146383	chr6	40521387	40522331	+	944	3.153	1.355	1.18	2.471	2.888	0.533	4.373	1.629	2.449	0.732	2.683
Nqo2|NMO2|Nmor2|Ox2|-|13 A3.3|13 14.01 cM|protein-coding	NM_020282	chr13	34056528	34080334	+	23806	122.415	117.288	132.648	140.094	136.174	120.559	128.772	126.155	124.015	149.848	140.252
Clpsl2|Gm749|-|17|17 A3.3|protein-coding	NM_001034871	chr17	28686432	28689563	+	3131	10.016	11.032	10.956	10.967	15.55	19.471	20.652	9.31	9.574	10.063	8.293
Zfyve28|9630058O20Rik|Gm146|mKIAA1643|-|5|5 B2|protein-coding	NM_001015039	chr5	34537543	34630973	-	93430	395.066	381.67	426.935	407.926	368.537	342.474	377.327	358.215	352.006	391.361	367.095
Anp32e|2810018A15Rik|AI047746|AI326868|CPD1|LANP-L|LANPL|mLANP-L|-|3|3 F2.1|protein-coding	NM_023210	chr3	95733180	95751310	+	18130	146.527	157.158	189.281	149.207	136.841	135.496	171.17	158.276	139.823	180.769	148.058
Mir721|Mirn721|miRY|mir-721|mmu-mir-721|-|5 G2|5|ncRNA	NR_030500	chr5	136851586	136851673	-	87	0.927	0.387	1.18	1.081	0.666	0	0.364	0.466	0.891	2.013	1.464
Rgs9|RGS9-1|Rgs9-2|-|11 E1|11 71.86 cM|protein-coding	NM_001165934	chr11	109091170	109159495	-	68325	179.356	182.513	120.513	132.371	205.483	217.647	255.601	175.733	132.475	132.649	148.545
Hes6|AI326893|bHLHb41|-|1|1 D|protein-coding	NM_019479	chr1	93308060	93309799	-	1739	12.612	12.193	14.158	17.145	17.994	7.202	9.84	11.871	12.914	15.735	14.879
St6galnac6|ST6GalNAcVI|Siat7f|-|2|2 B|protein-coding	NM_001289548	chr2	32462505	32476329	+	13824	141.334	118.256	141.413	150.288	133.509	105.89	134.118	119.871	135.815	158.813	145.374
Uap1|AA420407|AA437972|AGX-1|AGX-2|AGX1|AgX|ESTM38|SPAG2|-|1|1 H3|protein-coding	NM_133806	chr1	172071354	172105095	-	33741	319.577	288.575	345.526	307.837	217.257	174.171	175.179	321.207	326.402	350.194	294.895
Ptpn14|C130080N23Rik|OTTMUSG00000022087|PTP36|-|1 H6|1 95.03 cM|protein-coding	NM_008976	chr1	191552147	191700572	+	148425	1318.37	1387.52	1541.72	1417.78	1173.59	945.271	1318.58	1251.78	1247.27	1697.36	1521.55
Epha10|A330090H18|-|4|4 D2.2|protein-coding	NM_177671	chr4	124559029	124563752	+	4723	15.024	17.225	11.798	14.056	21.104	21.338	26.119	16.06	7.125	8.965	13.415
Cstf2|C630034J23Rik|Cstf64|mir-3112|-|X|X E3|protein-coding	NM_001290398	chrX	130593715	130621361	+	27646	108.319	130.643	155.402	115.381	103.963	99.755	86.253	117.543	111.547	135.028	104.884
Cerkl|Gm1958|Rp26|-|2|2 C3|protein-coding	NM_001048176	chr2	79172648	79269145	-	96497	307.336	395.993	455.42	439.744	378.756	347.542	304.073	366.595	415.238	422.282	431.001
Spock1|Spock|Ticn1|testican|-|13|13 B1|protein-coding	NM_001166463	chr13	57527452	58009693	-	482241	928.684	908.112	624.138	683.944	1049.63	1220.53	1334.98	828.853	650.132	535.171	705.408
Chmp2b|1190006E07Rik|-|16|16 C1.3|protein-coding	NM_026879	chr16	65539378	65562942	-	23564	104.609	199.545	261.42	200.797	145.06	120.826	103.99	159.207	180.79	207.116	211.476
Mir6382|Gm27319|mmu-mir-6382|-|X|X D|ncRNA	NR_105803	chrX	103505165	103505274	+	109	0	0.387	0.506	0.463	0.222	0.533	0	0.698	0	0	0.244
2610005L07Rik|2810038F24Rik|6720476A01Rik|-|8|8 A2|pseudo	NR_028428	chr8	19981360	20020392	-	39032	1208.94	1220.69	1260.75	1279.38	1458.15	1497.12	1840.47	1287.85	1284.01	1449.08	1458.87
Sbpl|2310068J22Rik|-|17|17 A3.3|protein-coding	NM_001077421	chr17	24090052	24092240	-	2188	10.016	5.806	4.888	3.707	8.441	5.868	7.775	7.216	5.566	4.208	4.147
Cdk16|Crk5|Pctaire1|Pctk1|-|X A1.3|X 16.18 cM|protein-coding	NM_001310456	chrX	20265080	20277005	+	11925	59.167	63.87	70.791	55.914	63.311	46.943	47.014	73.784	68.798	82.517	72.443
Prol1|Muc10|-|5|5 E1|protein-coding	NM_008644	chr5	88746337	88757842	+	11505	23.37	28.064	20.9	25.795	25.769	43.476	25.511	20.25	15.14	18.113	20.489
Capza1|CAPZ|CAZ1|Cappa1|-|3 F2.2|3 45.88 cM|protein-coding	NM_009797	chr3	104625703	104667423	-	41720	377.075	377.219	391.203	383.521	306.337	306.199	339.06	363.336	367.591	416.976	388.803
Fra10ac1|5730455O13Rik|AI448293|-|19|19 C2|protein-coding	NM_001081075	chr19	38262969	38298622	-	35653	179.913	164.126	201.079	190.139	173.939	163.502	186.477	194.121	192.59	189.185	192.694
Slc22a29|D630002G06Rik|-|19|19 A|protein-coding	NM_001347426	chr19	8234658	8293390	-	58732	103.682	105.288	80.567	74.295	141.506	132.562	139.098	109.862	90.395	69.526	74.395
Slc9a3|9030624O13Rik|AI930210|NHE-3|NHE3|-|13 C1|13 40.15 cM|protein-coding	NM_001081060	chr13	74258963	74303512	+	44549	104.424	121.159	97.084	92.057	126.622	129.628	133.146	101.716	84.829	79.407	90.005
Rnf121|4930544L10Rik|-|7|7 E2|protein-coding	NM_029211	chr7	109168386	109213646	-	45260	323.843	290.317	382.944	334.095	278.347	266.191	293.382	306.078	337.311	341.778	339.288
Nr2c2ap|2310073E15Rik|-|8|8 B3.3|protein-coding	NM_001025586	chr8	72655226	72657650	+	2424	26.338	22.451	25.619	21.779	23.103	23.205	26.483	23.509	19.593	28.359	26.831
Slc35e4|A330108F03Rik|AI414849|AI536442|-|11|11 A1|protein-coding	NM_153142	chr11	3807025	3814667	-	7642	95.15	91.547	108.714	108.43	65.088	50.411	61.471	80.767	101.75	131.186	107.811
H2-M10.2|4.7H|-|17 B1|17 19.01 cM|protein-coding	NM_177923	chr17	36421226	36423366	-	2140	11.871	13.548	7.585	5.097	8.219	11.736	8.868	13.034	6.011	8.233	5.122
Olfr1373|GA_x6K02T2QP88-3283154-3284089|-|11|11 B1.3|protein-coding	NM_207227	chr11	51958095	51959030	-	935	1.855	3.097	4.045	1.854	2.444	4.801	4.495	2.095	0.891	2.013	1.707
Lcn8|9230106L18Rik|EP17|Lcn5|mEP17|-|2|2 A3|protein-coding	NM_033145	chr2	25508638	25511736	+	3098	12.427	10.645	3.877	8.959	8.886	8.002	9.597	7.448	6.679	6.404	5.854
Vldlr|AA408956|AI451093|AW047288|-|19 C1|19 21.77 cM|protein-coding	NM_001347441	chr19	27290974	27328721	+	37747	136.697	128.707	103.826	99.008	96.411	116.825	98.037	144.31	152.736	113.255	130.008
Zfp787|2210018M03Rik|Znf787|-|7|7 A1|protein-coding	NM_001013012	chr7	6083091	6107573	-	24482	262.636	192.19	172.426	150.906	158.611	126.161	158.9	169.914	187.024	202.542	166.351
Ldlr|Hlb301|-|9 A3|9 7.87 cM|protein-coding	NM_001252658	chr9	21528020	21554362	+	26342	446.258	359.8	465.028	394.025	301.894	268.058	274.552	407.56	390.079	485.954	390.267
Ciart|Chrono|Gm129|-|3|3 F2.1|protein-coding	NM_001033302	chr3	95682428	95686151	-	3723	35.983	41.225	43.486	40.777	42.207	31.207	36.081	36.776	38.963	53.792	42.442
Abcc9|AI414027|AI449286|SUR2A|SUR2B|Sur2|-|6 G2|6 74.35 cM|protein-coding	NM_001044720	chr6	142536382	142650794	-	114412	287.49	282.382	264.454	267.986	341.658	356.877	312.455	272.56	248.475	236.207	275.626
Slc38a10|1810073N04Rik|-|11|11 E2|protein-coding	NM_001164800	chr11	119965265	120012665	-	47400	393.768	364.251	380.247	323.128	328.996	280.594	316.221	345.181	297.903	397.216	325.629
B230214G05Rik|B230214G05|-|15|15 E3|ncRNA	NR_045281	chr15	88145304	88203081	+	57777	102.198	110.514	73.656	74.14	123.068	109.09	138.855	95.664	71.025	60.195	85.859
Gm829|-|-|4|4 B1|protein-coding	NM_001033412	chr4	45696461	45736578	+	40117	122.044	136.256	107.197	114.145	144.616	146.432	134.725	110.793	117.113	118.927	129.764
Dennd6a|Fam116a|-|14|14 A3|protein-coding	NM_001285466	chr14	27393344	27453808	+	60464	425.114	367.929	562.618	519.291	409.634	387.017	408.184	421.06	468.228	561.518	447.343
Rpl38|0610025G13Rik|Rbt|Ts|Tss|-|11 79.82 cM|11 E2|protein-coding	NM_001048058	chr11	114530095	114533645	+	3550	46.74	60.192	88.994	64.1	62.2	62.147	60.863	63.776	58.111	70.807	56.345
Sec23b|-|-|2|2 G1|protein-coding	NM_001281816	chr2	144390635	144416489	+	25854	181.026	162.578	155.402	114.763	132.842	121.093	149.182	156.647	136.038	142.529	138.057
Bfar|3010001A07Rik|3110001I22Rik|AI666707|AW107665|Bar|Rnf47|-|16|16 A1|protein-coding	NM_001177552	chr16	13671951	13703705	+	31754	176.574	197.029	227.879	201.414	199.93	154.7	222.436	192.259	189.028	225.778	209.037
Pbx1|2310056B04Rik|D230003C07Rik|Pbx-1|-|1 H2.3|1 75.95 cM|protein-coding	NM_001291509	chr1	170083658	170362300	-	278642	2377.08	1807.9	1804.15	1687.15	1342.42	1094.1	841.515	2031.05	2024.31	1933.02	1767.91
Olfr209|MOR182-6|-|16|16 C1.3|protein-coding	NM_207551	chr16	59361125	59362042	-	917	2.04	4.064	3.034	2.317	2.888	1.867	3.037	2.095	3.34	1.464	1.951
Decr2|-|-|17 A3.3|17 13.06 cM|protein-coding	NM_011933	chr17	26218156	26227109	-	8953	56.014	62.321	65.903	56.532	53.759	50.678	84.066	63.31	50.318	61.842	56.345
Cfap70|Ttc18|-|14|14 A3|protein-coding	NM_001163639	chr14	21213412	21271447	-	58035	312.715	307.736	299.175	275.555	278.124	262.19	319.623	309.103	260.053	290.548	272.455
Tcf19|5730403J10Rik|AW495861|-|17|17 B1|protein-coding	NM_001163763	chr17	35649680	35653769	-	4089	391.357	428.508	340.133	405.146	579.796	652.407	915.863	397.552	384.513	505.165	516.616
Fgg|3010002H13Rik|AI256424|-|3 E3|3 36.94 cM|protein-coding	NM_133862	chr3	82811646	82818978	+	7332	14.467	17.032	15.001	18.69	21.104	20.004	21.26	17.224	19.148	10.429	13.172
Dixdc1|4930563F16Rik|BC048182|Ccd1|Ccd1Aalpha1L|Ccd1Abeta1L|Ccd1BalphaL|Ccd1BbetaL|Ccd1CL|mKIAA1735|-|9|9 A5.3|protein-coding	NM_178118	chr9	50470858	50536089	-	65231	436.057	447.863	581.495	464.458	426.961	359.544	368.216	457.371	487.376	609.455	527.348
Dcun1d1|Rp42|SCCRO|Tes3|pTes3|-|3|3 B|protein-coding	NM_001205362	chr3	35791027	35831256	-	40229	235.371	229.351	239.509	229.989	220.145	219.514	231.426	235.784	217.304	254.504	226.843
Cdk3-ps|2310050O10Rik|Cdk3|-|11|11 E2|pseudo	NR_004853	chr11	116077316	116081601	+	4285	59.167	46.451	64.386	72.596	44.207	28.006	24.297	59.121	63.677	74.284	58.784
Spert|1700086N05Rik|AI596460|Nurit|-|14|14 D3|protein-coding	NM_026457	chr14	75982641	75991792	-	9151	18.548	17.032	11.461	14.674	25.769	24.005	19.437	18.155	13.582	14.088	14.635
Txlnb|2310001N14Rik|Mdp77|-|10|10 A3|protein-coding	NM_138628	chr10	17516025	17565469	+	49444	214.597	180.384	156.245	164.344	175.938	223.782	232.276	194.353	162.978	179.305	188.792
Elf3|ESE-1|ESX|jen|-|1|1 E4|protein-coding	NM_007921	chr1	137150151	137155049	-	4898	22.072	16.064	35.395	44.793	34.21	45.61	42.155	20.948	26.05	50.498	44.393
Bbs12|Gm1805|Gm407|Gm721|-|3|3 B|protein-coding	NM_001255992	chr3	37211476	37220372	+	8896	74.747	62.902	70.117	71.206	48.65	45.343	42.398	81.931	85.274	102.277	88.542
Senp8|9130010J17Rik|AU020827|Den1|Nedp1|Prsc2|-|9|9 B|protein-coding	NM_001172070	chr9	59582066	59598456	-	16390	83.836	87.289	138.716	144.728	101.742	111.491	118.082	109.862	128.913	156.069	143.423
Phf23|JUNE-1|-|11 B3|11|protein-coding	NM_001291125	chr11	69809268	69813513	+	4245	74.747	69.676	102.478	67.807	62.867	58.413	52.238	64.474	58.779	84.713	63.174
Prrt3|6330505P20|B230206N24Rik|-|6|6 E3|protein-coding	NM_001289700	chr6	113443633	113451925	-	8292	50.821	46.064	71.633	80.164	58.646	47.21	56.733	53.069	59.67	88.738	73.175
Caps2|D630005B03Rik|-|10|10 D2|protein-coding	NM_178278	chr10	111602732	111653611	+	50879	127.052	129.094	87.983	121.559	150.836	140.83	131.445	134.767	117.113	92.397	103.665
Vmn2r121|EG625699|-|X|X E3|protein-coding	NM_001100616	chrX	121240948	121249519	-	8571	17.435	14.322	16.518	27.803	26.213	28.006	25.754	23.276	15.363	18.296	17.806
Cycs|-|-|6 B2.3|6 24.32 cM|protein-coding	NM_007808	chr6	50512562	50516473	-	3911	51.192	46.257	65.903	44.021	40.43	25.606	41.183	43.526	39.409	57.634	51.71
Sh2b1|AI425885|C530001K22Rik|Irip|Psm|SH2-B|SH2-Bb|Sh2bpsm1|mKIAA1299|-|7 F3|7 69.06 cM|protein-coding	NM_001289539	chr7	133610507	133618644	-	8137	83.465	84.192	71.802	54.678	57.313	39.742	66.087	59.353	55.662	75.564	81.956
Fmo9|4831428F09Rik|-|1|1 H2.3|protein-coding	NM_172844	chr1	168592186	168611976	-	19790	42.103	45.289	28.316	40.314	47.095	42.676	43.855	31.19	30.28	19.394	37.563
Sulf2|2010004N24Rik|AU020235|MSulf-2|mKIAA1247|-|2|2 H3|protein-coding	NM_028072	chr2	165899399	165981183	-	81784	566.818	578.118	732.347	763.954	652.66	527.314	629.891	573.284	719.375	915.92	780.046
Mir3065|mir-3065|mmu-mir-3065|-|11 E2|11 83.96 cM|ncRNA	NR_037225	chr11	119876081	119876167	+	86	0.185	0.581	1.685	2.162	0.222	0.533	0.607	0.698	0.668	1.464	0.488
Topbp1|1110031N14Rik|2810429C13Rik|AI256758|D430026L04Rik|mKIAA0259|-|9|9 F1|protein-coding	NM_176979	chr9	103207657	103252757	+	45100	399.332	362.703	468.567	364.832	320.554	322.736	356.068	387.776	379.392	402.888	374.9
Uso1|115kDa|TAP|Vdp|-|5|5 E2|protein-coding	NM_019490	chr5	92566964	92631821	+	64857	570.342	512.12	581.327	533.655	456.284	416.09	459.936	563.974	531.238	596.647	539.056
AF357355|MBII-343|-|12|12 F1|snoRNA	NR_028433	chr12	110892837	110892907	+	70	0.185	0	0.169	0.618	0.666	0.267	0.243	0	0.223	0.183	0
Gpr85|2900026B03Rik|-|6|6 A1|protein-coding	NM_001330667	chr6	13784452	13789942	-	5490	39.692	37.161	47.868	44.021	39.986	38.142	37.295	30.724	38.518	38.606	47.32
5830411N06Rik|Scart2|-|7|7 F4|protein-coding	NM_001128145	chr7	147433280	147485690	+	52410	95.892	113.611	84.443	105.186	128.621	142.164	122.82	104.043	86.833	77.211	101.225
Sema6c|Semay|mKIAA1869|-|3|3 F2.1|protein-coding	NR_073550	chr3	94964342	94977972	+	13630	73.263	71.612	72.645	58.849	71.753	69.615	108.242	63.776	58.779	66.05	60.735
Dhx16|2410006N22Rik|DBP2|Ddx16|mKIAA0577|-|17|17 B1|protein-coding	NM_026987	chr17	36016723	36029613	+	12890	114.439	107.998	116.973	88.814	108.406	93.353	128.408	92.871	85.497	107.766	106.348
Id3|Hlh462|Idb3|bHLHb25|-|4 D3|4 68.34 cM|protein-coding	NM_008321	chr4	135699737	135701307	+	1570	23.741	17.419	21.743	23.787	17.994	18.671	16.643	19.552	22.71	29.457	26.343
Rpl23|2810009A01Rik|-|11 D|11 61.1 cM|protein-coding	NM_022891	chr11	97638840	97643753	-	4913	92.924	96.966	183.382	156.312	105.963	123.227	81.394	97.293	118.003	156.252	101.957
Mir6984|Gm27771|mmu-mir-6984|-|19|19 A|ncRNA	NR_105950	chr19	3288920	3288983	+	63	0.371	0	1.011	0.309	0.222	0.533	0.486	0.233	0.445	1.281	0
Ltbp4|2310046A13Rik|-|7|7 A3|protein-coding	NM_001310678	chr7	28096579	28118682	-	22103	170.083	155.416	184.562	213.308	212.592	232.85	248.433	173.405	177.673	234.377	188.304
Sec16a|AU024582|C230052J16Rik|-|2|2 A3|protein-coding	NM_153125	chr2	26264951	26300736	-	35785	338.496	305.607	318.053	260.727	245.025	231.783	221.707	294.207	284.989	329.885	306.36
Dbi|ACBD1|Acbp|EP|endozepine|-|1|1 E2.3|protein-coding	NM_001037999	chr1	122009857	122017496	-	7639	68.441	51.483	70.454	66.881	53.981	52.278	49.93	69.129	73.474	86.359	87.078
Asap1|AV239055|DEF-1|Ddef1|PAP|mKIAA1249|s19|-|15|15 D1|protein-coding	NM_001276467	chr15	63918402	64214481	-	296079	3002.69	2634.14	2302.22	1914.83	1566.12	1242.67	1320.52	2632.03	2291.94	2385.31	2281.84
Herc3|5730409F18Rik|AI646603|mKIAA0032|-|6|6 B3|protein-coding	NM_028705	chr6	58783694	58870390	+	86696	449.226	560.312	628.858	604.861	415.187	413.956	328.612	485.302	585.341	639.644	595.401
Zfp804b|Gm441|-|5|5 A1|protein-coding	NM_001163223	chr5	6769030	7344378	-	575348	1195.77	1325.78	1111.58	1219.3	1388.4	1508.33	1275.21	1300.42	1262.64	938.974	1117.63
Upp2|1700124F02Rik|AI266885|UDRPASE2|UP2|UPASE2|-|2|2 C1.1|protein-coding	NM_001289660	chr2	58419745	58645382	+	225637	892.887	1053.08	1170.07	1103.92	951.888	940.203	868.606	958.5	990.783	1081.5	989.815
Rnf152|A930029B02Rik|-|1|1 E2.1|protein-coding	NM_001160368	chr1	107173494	107253287	-	79793	211.629	236.512	241.363	249.606	253.466	246.186	237.378	244.397	251.592	213.52	230.989
Ino80d|7330405I11|A430093A21Rik|BC010584|OTTMUSG00000002594|-|1|1 C2|protein-coding	NM_001081436	chr1	63094375	63160841	-	66466	432.533	436.831	538.515	518.055	472.056	479.57	552.749	440.379	443.737	547.979	480.76
Pggt1b|2010207C17Rik|2610100E13|AI451237|AI551093|BGG1|GGT1|-|18|18 C|protein-coding	NM_172627	chr18	46399603	46440504	-	40901	244.644	248.318	244.734	205.739	189.267	200.31	266.899	222.284	223.093	225.412	233.916
Platr4|C430002E04Rik|-|3|3 B|ncRNA	NR_040385	chr3	41291603	41297121	-	5518	28.563	28.645	22.754	27.803	37.987	34.674	50.78	27.698	29.39	23.054	30.49
Ndufv3|1500032D16Rik|-|17|17 B1|protein-coding	NM_001083891	chr17	31657060	31668270	+	11210	108.319	85.16	122.367	123.104	115.737	123.493	130.23	92.871	99.524	139.053	108.055
Hspa8|2410008N15Rik|Hsc70|Hsc71|Hsc73|Hsp73|Hspa10|-|9 A5.1|9 21.55 cM|protein-coding	NM_031165	chr9	40609356	40613282	+	3926	77.529	59.418	114.276	113.064	92.856	97.088	66.937	70.06	88.614	126.245	79.761
Tas2r129|T2R29|Tas2r29|mGR29|mt2r60|-|6 G1|6 64.03 cM|protein-coding	NM_207029	chr6	132901120	132902082	+	962	2.04	2.903	2.697	2.471	3.554	5.068	2.551	3.491	2.894	2.196	2.195
Nefh|NF-H|NF200|Nfh|mKIAA0845|-|11 A1|11 3.12 cM|protein-coding	NM_010904	chr11	4838759	4848067	-	9308	59.167	52.064	33.373	28.884	36.432	32.54	50.051	39.802	30.948	28.908	34.148
Clcn2|AL118368|ClC-2|Clc2|nmf240|-|16 B1|16 12.5 cM|protein-coding	NM_009900	chr16	20703039	20716709	-	13670	96.448	110.901	124.052	126.656	131.065	95.487	129.501	97.06	108.652	136.126	138.789
Inpp4a|107kDa|9630012D15|D130048C09Rik|R74740|-|1 B|1 15.46 cM|protein-coding	NM_001290799	chr1	37426062	37461287	+	35225	141.334	126.385	85.117	109.511	135.286	114.691	127.8	114.517	108.207	117.28	122.202
2700054A10Rik|-|-|17 A1|17|ncRNA	NR_045437	chr17	13679887	13746960	-	67073	371.882	317.801	292.77	319.575	614.229	596.662	762.551	315.388	289.442	342.327	374.412
Sh3yl1|AI314953|Ray|YSC84|-|12|12 A2|protein-coding	NM_001289480	chr12	31596534	31645025	+	48491	156.172	200.706	159.111	155.231	161.277	171.237	159.022	169.448	144.053	136.857	169.278
Ccnd3|9230106B05Rik|AA682053|AL024085|AW146355|C78795|-|17 C|17 23.37 cM|protein-coding	NM_001081635	chr17	47642000	47736637	+	94637	509.32	490.055	554.864	610.885	681.76	747.895	930.805	497.638	577.771	719.965	651.502
Dcstamp|4833414I07Rik|DC-STAMP|FIND|Tm7sf4|mDC-STAMP|-|15|15 B3.1|protein-coding	NM_001289512	chr15	39577476	39592484	+	15008	55.087	53.612	40.62	28.729	49.094	63.214	60.62	38.172	33.842	34.58	38.295
Lrrc34|1700007J06Rik|SPATA34|-|3|3 A3|protein-coding	NM_027941	chr3	30523189	30546740	-	23551	85.32	93.289	107.366	108.43	119.958	120.026	118.203	109.397	113.105	97.337	100.25
Pkn1|DBK|F730027O18Rik|PAK1|PRK1|Pkn|Prkcl1|Stk3|-|8 C2|8 40.22 cM|protein-coding	NM_177262	chr8	86193661	86223078	-	29417	238.524	232.06	300.692	204.658	194.376	153.1	163.638	229.965	213.297	266.396	240.502
Mettl10|2010208K18Rik|-|7|7 F3|protein-coding	NM_001347629	chr7	140019140	140044330	-	25190	170.268	151.158	215.069	174.539	145.06	133.095	137.276	175.034	182.571	188.27	167.327
Pah|AW106920|-|10 C1|10 43.64 cM|protein-coding	NM_008777	chr10	86984540	87046882	+	62342	150.051	160.449	125.232	143.647	158.167	163.235	154.405	151.991	141.381	124.233	146.35
Cd84|A130013D22Rik|CDw84|SLAMF5|-|1 H3|1 79.54 cM|protein-coding	NM_001289470	chr1	173769828	173820849	+	51021	89.215	110.321	98.601	174.23	202.595	218.447	239.444	96.129	119.117	151.861	167.327
1600023N17Rik|AV119442|-|5|5 B3|ncRNA	NR_073433	chr5	46059940	46060947	-	1007	8.903	10.451	14.495	12.048	10.219	12.803	9.597	14.664	11.8	13.722	13.172
Pgap2|1810006G21Rik|C76649|Frag1|-|7|7 E2|protein-coding	NR_111937	chr7	109371542	109387078	+	15536	122.229	100.063	113.097	86.034	104.852	91.486	116.017	126.853	95.739	109.596	112.202
Rnmtl1|4833420N02Rik|AI255153|HC90|Mrm3|-|11|11 B5|protein-coding	NM_183263	chr11	76057238	76064124	+	6886	77.9	56.128	78.375	59.776	51.093	42.943	59.405	78.672	75.478	76.479	48.783
Pgm2|2610020G18Rik|AA407108|AI098105|Pgm-2|Pgm1|-|4 C6|4 45.71 cM|protein-coding	NM_028132	chr4	99602056	99659899	+	57843	311.602	341.413	277.601	282.351	281.457	258.722	195.102	330.517	293.45	389.531	370.266
Eda|EDA1|Ed1|Eda-A1|Eda-A2|HED|Ta|Tnlg7c|XLHED|tabby|-|X C3|X 43.59 cM|protein-coding	NM_001177938	chrX	97170945	97596099	+	425154	760.457	973.337	1022.59	918.258	789.5	786.036	587.858	969.439	961.393	845.479	832.488
Gsg1l2|Gm12302|OTTMUSG00000005931|-|11|11 B3|protein-coding	NM_001347057	chr11	67588110	67603400	+	15290	38.579	38.903	28.485	36.143	41.319	46.41	40.332	40.5	32.729	32.019	40.49
Gpx1|AI195024|AL033363|CGPx|GPx-1|GSHPx-1|Gpx|-|9 F2|9 59.24 cM|protein-coding	NM_001329528	chr9	108241411	108242673	+	1262	18.733	14.516	28.316	25.949	16.661	21.071	17.129	21.414	24.046	24.517	26.099
Prkacb|CbPKA|Pkacb|-|3|3 H2|protein-coding	NM_001164200	chr3	146392543	146444380	-	51837	356.302	293.801	326.143	304.438	244.803	266.457	230.454	316.319	306.586	319.639	315.872
Adam26b|-|-|8|8 A4|protein-coding	NM_001009547	chr8	44605218	44613491	-	8273	14.096	15.677	12.304	14.21	17.772	24.805	15.914	18.155	20.484	13.722	13.659
Scaf8|A630086M08Rik|A930036P18Rik|AA408306|AI447644|AI448652|AU015035|Rbm16|mKIAA1116|-|17|17 A1|protein-coding	NM_134123	chr17	3114972	3198859	+	83887	729.853	716.696	744.988	697.382	574.465	494.507	594.296	706.655	743.421	789.309	730.043
Ccdc126|6330407D12Rik|AA675040|AI465320|AL022711|-|6|6 B2.3|protein-coding	NM_001311112	chr6	49269273	49291584	+	22311	127.052	109.159	95.567	101.325	128.621	153.1	194.009	100.086	98.856	105.936	119.031
Theg|-|-|10|10 C1|protein-coding	NM_199226	chr10	79039222	79049881	-	10659	30.604	41.999	24.103	33.981	38.875	40.275	44.584	39.336	26.718	28.542	32.197
Faf1|AA408698|Dffrx|Fam|-|4 C7|4 51.33 cM|protein-coding	NM_007983	chr4	109349232	109636565	+	287333	1547.25	1780.22	2020.23	1882.7	1543.24	1564.6	1537.98	1645.37	1873.36	1903.01	1747.91
Mtr|AI894170|D830038K18Rik|MS|-|13 A1|13 4.52 cM|protein-coding	NM_001081128	chr13	12278807	12350380	-	71573	489.474	596.505	797.913	583.7	449.398	357.41	382.672	509.974	523.222	627.202	510.274
Dclk2|6330415M09Rik|AU044875|CL2|CLICK2|Click-II|Dcamkl2|-|3|3 F1|protein-coding	NM_027539	chr3	86590072	86724806	-	134734	607.438	850.629	1686.84	1858.6	1251.78	1050.89	935.179	866.793	1334.11	1785.92	1446.67
Coasy|1300003G02Rik|Dpck|Ppat|Ukr1|-|11|11 D|protein-coding	NM_001305982	chr11	100943879	100947933	+	4054	61.207	43.741	59.498	39.541	38.875	28.806	42.276	42.828	37.182	49.217	45.369
Mir99ahg|2810055G20Rik|D730043B02Rik|-|16|16 C3.1|ncRNA	NR_015543	chr16	77329573	77558673	+	229100	837.615	1043.98	1293.95	1412.53	961.662	810.842	607.174	1028.56	1278.44	1275.44	1089.58
Ubxn10|5730509E04Rik|A830047D02|Ubxd3|-|4|4 D3|protein-coding	NM_001285928	chr4	138274441	138293082	-	18641	54.159	37.548	28.653	32.745	49.76	64.547	60.377	35.147	31.839	37.142	39.515
Fcrl1|A230020G22Rik|Bxmas1|Bxmh1|Bxmh1b|Fcrh1|Fcrh1l|Fcrh1s|Ifgp1|-|3|3 F1|protein-coding	NM_001136236	chr3	87180309	87196055	+	15746	44.329	57.096	51.07	58.54	61.09	73.616	83.581	41.431	53.435	60.744	57.077
Ackr3|AW541270|CXC-R7|CXCR-7|Cmkor1|Cxcr7|RDC-1|Rdc1|-|1 D|1 45.28 cM|protein-coding	NM_007722	chr1	92100555	92112297	+	11742	66.772	85.547	96.579	122.795	88.858	79.484	67.909	95.664	124.683	176.378	165.376
Cftr|AW495489|Abcc7|-|6 A2|6 8.1 cM|protein-coding	NM_021050	chr6	18120687	18272769	+	152082	396.921	571.538	616.553	541.996	463.171	466.234	392.391	545.353	502.739	476.622	486.614
Mir767|mmu-mir-767|-|X A7.3|X 37.27 cM|ncRNA	NR_035528	chrX	69835327	69835433	-	106	0.371	0	0.169	0	0	0.267	0.364	0.466	0.223	0.549	0
Defa28|EG626682|Gm6696|-|8|8 A2|protein-coding	NM_001177523	chr8	22693499	22694339	+	840	0.371	1.548	1.685	0.927	1.777	1.067	2.308	1.397	1.113	0.915	0.732
Smo|E130215L21Rik|Smoh|bnb|smoothened|-|6 A3.3|6 12.36 cM|protein-coding	NM_176996	chr6	29685497	29711366	+	25869	308.078	270.382	283.5	239.566	313.001	296.597	359.348	244.629	215.078	251.759	219.037
Trpm2|9830168K16Rik|C79133|LTRPC2|TRPC7|Trp7|Trrp7|-|10 C1|10 39.72 cM|protein-coding	NM_138301	chr10	77370467	77432617	-	62150	148.753	162.191	103.826	125.73	143.727	174.171	211.138	121.267	107.984	112.889	118.544
Snap23|23kDa|AA408749|SNAP-23|Sndt|Syndet|-|2 60.37 cM|2 E5|protein-coding	NM_001177792	chr2	120393407	120426458	+	33051	270.982	227.222	285.691	248.988	190.822	184.04	201.176	262.319	268.291	271.153	278.065
Kdm2b|Cxxc2|Fbl10|Fbxl10|Jhdm1b|PCCX2|-|5|5 F|protein-coding	NM_001003953	chr5	123320681	123439108	-	118427	697.951	673.536	777.855	729.509	870.139	816.176	1100.15	672.672	645.233	813.277	747.361
Olfr730|MOR247-1|-|14|14 C1|protein-coding	NM_146493	chr14	50805937	50806893	-	956	2.04	2.903	1.517	3.089	2.888	3.467	3.159	1.397	1.781	2.927	0.976
Mtl5|tesmin|-|19|19 A|protein-coding	NM_001286558	chr19	3389378	3407823	+	18445	95.335	89.418	67.757	68.116	61.534	67.481	76.292	91.707	69.911	73.552	70.492
H2afz|H2A.Z|H2a.z-1|-|3|3 G3|protein-coding	NM_016750	chr3	137527451	137529886	+	2435	25.41	27.096	41.295	45.102	39.764	47.21	27.941	33.517	36.292	43.18	38.783
Rad23a|2310040P19Rik|AL024030|HR23A|mHR23A|-|8|8 C2|protein-coding	NM_001297606	chr8	87358551	87364564	-	6013	108.133	88.256	112.591	73.986	69.087	62.947	69.367	93.336	84.829	91.299	77.809
Sh3gl3|EEN-B2|SH3P13|Sh3d2c|Sh3d2c2|-|7 D3|7 47.15 cM|protein-coding	NM_001277954	chr7	89408418	89455930	+	47512	213.113	198.577	170.403	166.661	165.942	172.571	236.649	195.75	173.888	165.949	170.986
Mttp|1810043K16Rik|MTP|-|3 G3|3 64.06 cM|protein-coding	NM_001163457	chr3	137752819	137806352	-	53533	209.218	227.802	243.722	265.978	254.799	270.458	248.069	218.56	234.448	272.068	299.286
Cd160|AU045688|By55|-|3|3 F2.1|protein-coding	NM_001163496	chr3	96602686	96633274	-	30588	139.85	150.384	137.873	138.704	140.173	157.101	161.937	131.741	126.687	120.208	129.52
Il2rg|CD132|[g]c|gamma(c)|gc|p64|-|X D|X 43.9 cM|protein-coding	NM_013563	chrX	98459724	98463594	-	3870	8.346	13.548	11.63	11.121	10.441	15.737	13.363	6.75	6.679	12.442	8.537
Ovgp1|120kDa|AU016433|AU019448|Chit5|MOGP|OGP|muc9|-|3|3 F2.2|protein-coding	NM_007696	chr3	105776720	105790341	+	13621	47.482	63.289	50.228	46.801	47.317	47.744	48.107	47.948	37.405	41.716	45.125
Pkd2l1|B830002B15|BC046386|PCL|PKD2L|Pkdl|TRPP3|-|19 C3|19 36.91 cM|protein-coding	NM_181422	chr19	44222127	44266932	-	44805	124.455	136.256	149.672	142.102	127.733	141.364	150.396	138.957	123.347	125.148	123.666
Frrs1|AI131732|Sdfr2|-|3|3 G1|protein-coding	NM_009146	chr3	116564598	116606668	+	42070	233.145	260.898	315.861	261.962	257.909	225.115	286.944	251.612	273.634	322.017	318.311
Cyp2b13|-|-|7 A3|7 14.11 cM|protein-coding	NM_007813	chr7	26846514	26881215	+	34701	62.506	68.902	49.722	54.215	74.863	92.82	79.936	62.379	52.545	41.167	51.223
Cbfa2t3|A630044F12Rik|AI465270|AW229127|Cbfa2t3h|ETO-2|Eto2|MTGR2|-|8|8 E1|protein-coding	NM_009824	chr8	125149036	125223009	-	73973	458.129	286.253	267.151	275.864	311.002	249.387	300.428	335.405	279.868	322.2	319.287
4933405E24Rik|-|-|11 B1.3|11|ncRNA	NR_045506	chr11	53991274	54026790	-	35516	175.647	209.803	291.759	261.962	194.154	157.901	134.846	198.543	222.202	268.226	220.013
Cdpf1|2210021J22Rik|-|15|15 E2|protein-coding	NM_197998	chr15	85637402	85642127	-	4725	25.781	29.225	31.182	26.721	30.434	28.006	40.454	29.095	26.718	32.568	30.734
Aqp3|AQP-2|-|4|4 A5|protein-coding	NM_016689	chr4	41039757	41045216	-	5459	38.95	36.774	60.004	67.499	56.869	40.542	48.107	41.198	58.111	79.773	61.711
Gpr82|-|-|X|X A1.1|protein-coding	NM_175669	chrX	13238489	13244559	+	6070	15.024	18.58	15.507	21.315	15.55	19.738	14.578	22.112	26.94	20.675	12.928
Gcgr|GR|-|11|11 E2|protein-coding	NM_008101	chr11	120392041	120400298	+	8257	36.724	36.774	45.171	36.761	42.652	41.342	43.127	28.164	30.948	48.669	36.588
Mir1897|Mirn1897|mmu-mir-1897|-|3 A3|3 16.93 cM|ncRNA	NR_035433	chr3	34537386	34537464	+	78	0.556	0.968	0.674	0.463	0.444	1.067	0.85	0.466	0	0.366	0.732
Magea2|Mage-a2|-|X F3|X 72.38 cM|protein-coding	NM_020016	chrX	151461744	151467835	-	6091	6.863	6.193	7.585	9.576	9.552	6.135	6.925	9.543	9.129	7.319	7.805
Nus1|1600027K07Rik|AU019165|AW538011|BC003223|D10Ertd438e|-|10 B3|10 26.64 cM|protein-coding	NM_030250	chr10	52137353	52159998	+	22645	206.807	219.48	200.742	183.343	151.947	123.493	147.359	192.724	217.527	242.794	221.72
Dsc3|5430426I24Rik|-|18 A2|18 11.11 cM|protein-coding	NM_007882	chr18	20119431	20160598	-	41167	121.302	147.868	162.313	144.265	129.732	132.028	125.614	145.474	156.299	142.163	152.448
Gpr180|AB041545|E130016I23Rik|Itr|-|14|14 E4|protein-coding	NM_021434	chr14	118536349	118563454	+	27105	168.413	153.287	174.111	159.247	163.054	166.969	175.908	143.379	145.389	173.999	162.205
Nudt16l1|1110001K21Rik|5330437I08Rik|Sdos|-|16 A1|16 2.48 cM|protein-coding	NM_025839	chr16	4939111	4941033	+	1922	22.257	21.871	23.26	15.137	13.995	14.67	18.344	18.853	15.363	21.407	10.001
Ubald2|1110014K08Rik|D030012E24Rik|Fam100b|-|11|11 E2|protein-coding	NM_176902	chr11	116295408	116300391	+	4983	40.805	42.193	54.61	67.19	53.759	66.148	52.724	48.879	57.888	78.858	67.809
Speer6-ps1|1700039A02Rik|SPEER-6|-|13|13 A1|pseudo	NR_001581	chr13	3148721	3188924	+	40203	66.401	71.612	58.992	66.263	109.517	128.294	122.698	73.552	61.673	50.315	64.638
Sar1a|1600019H17Rik|Sara|Sara1|-|10|10 B4|protein-coding	NM_009120	chr10	61143069	61156045	+	12976	187.517	143.61	155.065	112.292	109.295	94.954	91.963	157.345	146.948	148.933	145.618
Mir3072|mir-3072|mmu-mir-3072|-|12 F1|12 60.56 cM|ncRNA	NR_037233	chr12	110986088	110986170	+	82	1.669	0.968	0.674	0	1.111	0.267	0.85	0.233	0.891	0.732	0
Ogfr|2010013E17Rik|-|2|2 H4|protein-coding	NM_031373	chr2	180324112	180330542	+	6430	49.708	44.322	36.744	35.371	31.989	35.741	34.501	39.569	34.288	43.546	42.442
Nme1|AL024257|NDPK-A|NM23-M1|NM23A|-|11|11 D|protein-coding	NM_008704	chr11	93820239	93829835	-	9596	115.181	136.449	174.786	126.347	94.189	68.015	102.41	124.293	117.781	162.655	121.471
Nup205|3830404O05Rik|AV248391|mKIAA0225|-|6|6 B1|protein-coding	NM_027513	chr6	35127616	35197598	+	69982	464.991	530.119	602.058	527.786	450.953	419.29	510.351	493.215	518.101	542.124	473.93
Sigmar1|Oprs1|Sig1R|sigma1R|-|4|4 A5|protein-coding	NM_011014	chr4	41685366	41688232	-	2866	44.144	44.709	58.992	33.363	33.766	25.339	23.689	38.871	50.764	56.353	37.319
Pfdn4|0610025M10Rik|1810063B06Rik|C-1|C1|Pfd4|-|2 H3|2 91.91 cM|protein-coding	NM_001199902	chr2	170336730	170344570	+	7840	62.32	63.483	56.801	45.102	53.092	45.343	54.546	62.147	53.658	57.085	49.271
Nf2|merlin|-|11 A1|11 3.0 cM|protein-coding	NM_001252251	chr11	4672337	4749547	-	77210	500.232	583.538	805.666	724.412	605.787	560.121	580.083	566.302	604.711	737.164	620.524
4933417D19Rik|-|-|8|8 E1|ncRNA	NR_045849	chr8	125758991	125766259	+	7268	60.28	49.741	63.206	58.849	51.315	62.947	61.106	63.776	52.768	62.574	64.638
Morc1|Morc|-|16 B5|16 30.75 cM|protein-coding	NM_010816	chr16	48431350	48631018	+	199668	454.605	536.506	711.447	966.913	1046.08	1073.3	1199.4	510.44	687.982	828.097	794.681
Ubxn10|5730509E04Rik|A830047D02|Ubxd3|-|4|4 D3|protein-coding	NR_104373	chr4	138265752	138281180	-	15428	69.183	38.128	25.788	31.046	47.983	58.146	60.377	34.448	34.288	34.763	36.344
Doc2g|D830013O18Rik|-|19|19 A|protein-coding	NM_021791	chr19	4003385	4007005	+	3620	27.822	27.096	30.339	22.242	17.994	16.537	18.708	30.026	27.831	29.274	28.294
Ankrd6|-|-|4|4 A5|protein-coding	NM_001012451	chr4	32891010	33037801	-	146791	724.474	710.503	778.192	902.349	915.456	808.708	902.135	735.983	865.432	1058.82	952.007
1700049E15Rik|Gm15761|OTTMUSG00000026044|-|6 G3|6|ncRNA	NR_033636	chr6	147638763	147650896	+	12133	45.627	38.515	28.485	30.119	37.765	37.875	34.38	38.871	28.722	30.372	30.002
Adcy6|AC6|mKIAA0422|-|15|15 F1|protein-coding	NM_007405	chr15	98420421	98438064	-	17643	197.533	158.513	140.402	107.658	117.736	97.888	100.224	159.207	121.566	156.252	131.715
Ppp2r5b|B'beta|BC026670|-|19|19 A|protein-coding	NM_198168	chr19	6227767	6235840	-	8073	52.861	54.386	58.824	37.997	46.65	35.741	47.257	50.276	45.198	53.975	63.906
Hs3st5|D930005L05Rik|Gm1151|Hs3ost5|-|10|10 B1|protein-coding	NM_001253356	chr10	36226613	36554200	+	327587	1017.9	1002.76	986.014	989.464	1043.41	1067.43	925.095	1068.6	995.013	854.993	861.27
Tnik|1500031A17Rik|4831440I19Rik|AI451411|C530008O15Rik|C630040K21Rik|-|3|3 A3|protein-coding	NM_001163009	chr3	28162136	28565371	+	403235	1340.63	1274.11	1084.11	1081.21	1143.38	1202.39	1153.24	1170.31	1134.17	1040.15	1134.46
Maf1|1110068E11Rik|AU042856|-|15|15 D3|protein-coding	NM_026859	chr15	76181724	76184808	+	3084	20.217	23.032	30.002	26.567	24.658	24.539	27.212	16.06	24.937	21.956	26.587
Prdx5|AOEB166|AOPP|Pmp20|Prdx6|PrxV|-|19 A|19 5.08 cM|protein-coding	NM_012021	chr19	6981309	6984135	-	2826	27.265	24.193	25.619	21.933	24.658	22.405	24.175	24.207	23.601	27.262	30.246
Psmd14|2610312C03Rik|3200001M20Rik|AA986732|Pad1|Poh1|rpm11|-|2|2 C1.3|protein-coding	NM_021526	chr2	61549751	61638433	+	88682	653.436	699.858	769.428	698.309	548.474	483.571	518.977	676.396	716.703	741.372	707.359
Slc10a2|9130221J18Rik|AI605518|ASBT|IBAT|ISBT|-|8 A1.1|8 2.16 cM|protein-coding	NM_011388	chr8	5083219	5105287	-	22068	37.466	47.999	51.239	56.377	68.198	81.884	71.554	50.974	52.322	56.902	63.418
Crhr1|CRF1R|CRFR1|Crhr|-|11 E1|11 67.77 cM|protein-coding	NM_001313928	chr11	103994095	104036837	+	42742	101.271	112.837	86.466	91.131	127.733	128.294	155.256	97.06	71.693	70.624	99.03
Otof|-|-|5|5 B1|protein-coding	NM_031875	chr5	30669351	30764305	-	94954	263.192	265.156	202.091	188.903	257.909	256.855	265.805	240.44	199.492	188.087	215.622
Guf1|4631409J12|AA407526|EF-4|-|5|5 C3.1|protein-coding	NM_172711	chr5	69948163	69965891	+	17728	101.642	100.063	121.693	130.054	94.633	85.618	63.9	93.336	109.32	127.709	106.104
Ctnnbl1|5730471K09Rik|NAP|NYD-SP19|P14L|-|2 H1|2 78.4 cM|protein-coding	NM_025680	chr2	157563137	157717639	+	154502	667.161	769.534	876.119	790.984	798.386	783.636	818.19	659.172	695.552	816.753	758.825
Rxrg|Nr2b3|-|1 H2.3|1 74.99 cM|protein-coding	NM_001159731	chr1	169548396	169569754	+	21358	64.917	50.515	61.183	53.288	75.973	80.551	74.226	65.405	57.443	56.719	51.223
Slco2b1|AI060904|AI852653|OATP-B|Slc21a9|-|7|7 E1|protein-coding	NM_001252530	chr7	106806314	106855352	-	49038	117.036	124.062	84.275	96.537	121.957	126.427	141.042	99.621	85.719	81.419	92.444
1700022H16Rik|-|-|12|12 A1.1|ncRNA	NR_045488	chr12	9572042	9577391	-	5349	19.104	18.774	13.147	16.064	13.329	17.871	15.185	17.224	15.585	15.552	14.147
Pmepa1|2210418I02Rik|AW455466|Erg1.2|N4wbp4|Stag1|Tmepai|-|2|2 H3|protein-coding	NM_022995	chr2	173049966	173102034	-	52068	763.239	518.7	257.206	244.354	328.996	358.477	399.923	339.362	272.966	359.525	378.803
4930507D10Rik|-|-|11|11 B5|ncRNA	NR_110449	chr11	80663883	80671802	-	7919	17.991	22.645	16.181	20.852	29.545	27.473	30.249	10.707	14.695	18.662	20.977
Rbfa|1110032A13Rik|AI595940|-|18|18 E3|protein-coding	NM_199197	chr18	80389003	80397358	-	8355	57.127	50.322	56.127	43.094	66.199	78.15	103.747	51.672	49.205	47.022	50.247
Usp15|4921514G19Rik|AI327321|E430033I05Rik|Gcap18|-|10|10 D2|protein-coding	NM_001301628	chr10	122542062	122634075	-	92013	536.586	593.989	650.6	549.874	514.93	476.903	481.56	580.5	573.986	665.625	610.28
Kcnn4|IK1|IKCA1|KCA4|KCa3.1|SK4|SKCas|mIKCa1|-|7|7 A3|protein-coding	NM_008433	chr7	25155282	25170231	+	14949	111.101	93.676	117.31	116.616	111.739	79.751	92.449	123.129	115.332	135.394	130.496
Elf2|2610036A20Rik|A230104O07Rik|AW111824|BB183398|EU32|NERF|NERF-1A|NERF-1B|NERF-2|-|3|3 C|protein-coding	NM_001291063	chr3	51056642	51081436	-	24794	294.352	287.608	316.367	253.158	216.146	205.911	202.634	286.759	272.298	305.917	296.603
P2ry14|A330108O13Rik|Gpr105|P2Y14|-|3 D|3 28.96 cM|protein-coding	NM_001287123	chr3	58918545	58935250	-	16705	94.593	83.418	67.925	56.532	62.645	63.214	81.394	94.5	63.232	62.94	71.468
Plekhg5|BC023181|Syx|-|4|4 E2|protein-coding	NR_104381	chr4	151460972	151489513	+	28541	229.25	197.416	239.003	240.801	236.361	194.975	278.561	186.207	219.753	270.056	219.281
Obsl1|AW822216|-|1|1 C4|protein-coding	NM_178884	chr1	75482400	75503027	-	20627	175.832	120.772	121.524	134.379	193.043	208.312	198.625	106.138	112.66	152.043	146.594
Impg2|IPM200|PG10.2|Rsbp|Spacrcan|-|16|16 C1.1|protein-coding	NM_174876	chr16	56204426	56273866	+	69440	227.395	204.77	213.215	205.585	235.695	228.583	254.629	227.871	229.105	199.98	196.109
Lrp2bp|1700113N17Rik|2310006J04Rik|4930479L12Rik|MegBP|-|8|8 B1.1|protein-coding	NM_026278	chr8	47095956	47114830	+	18874	93.851	82.45	82.252	86.651	94.633	79.217	49.079	74.483	93.735	100.63	96.103
Zfp217|4933431C08Rik|AW987152|Gm562|ZABC1|Znf217|-|2 H3|2 89.91 cM|protein-coding	NM_001159683	chr2	169934143	169968175	-	34032	382.454	356.703	520.312	492.26	382.088	288.596	332.5	377.302	462.217	614.944	469.052
Gata4|Gata-4|-|14 D1|14 33.24 cM|protein-coding	NM_001310610	chr14	63817751	63864108	-	46357	173.236	177.481	144.11	163.263	169.496	178.972	172.385	165.026	148.951	141.432	151.472
Iqsec2|Brag1|-|X F3|X 68.46 cM|protein-coding	NM_001005475	chrX	148613552	148659780	+	46228	157.285	152.9	201.585	153.069	169.052	117.092	106.419	179.457	156.967	176.744	161.717
Sos2|SOS-2|mSOS-2|-|12 C2|12 28.93 cM|protein-coding	NM_001135559	chr12	70684748	70782839	-	98091	673.097	639.666	688.187	626.794	510.932	526.247	518.734	688.965	676.404	721.429	684.431
Asphd2|2900006N09Rik|9230106G13Rik|-|5|5 F|protein-coding	NM_028386	chr5	112814466	112821233	-	6767	20.959	29.032	16.349	16.373	25.324	22.672	31.95	12.802	16.476	17.748	14.391
Gm10670|ENSMUSG00000074330|Vmn1r102|-|7|7 A3|protein-coding	NM_001167161	chr7	21059309	21060274	-	965	1.298	0.387	0	0.618	0.444	0.533	0.243	0.466	0	0	0
Ankrd10|4833425P12Rik|AW549277|-|8|8 A1.1|protein-coding	NR_030781	chr8	11613841	11635036	-	21195	238.153	192.771	235.463	211.3	170.385	141.631	181.618	182.017	216.859	233.097	181.23
Prl3c1|Ghd7|PLP-J|Prlpi|Prlpj|decidualin|-|13 A3.1|13 12.32 cM|protein-coding	NM_001163218	chr13	27290772	27295618	+	4846	11.129	10.645	11.967	9.113	13.107	10.669	8.382	12.569	12.023	11.344	13.415
1600002D24Rik|-|-|16|16 C4|ncRNA	NR_040485	chr16	96052730	96120320	-	67590	353.334	242.512	174.954	191.066	235.695	218.981	233.491	270.465	270.517	216.264	261.235
B4galt4|9130402O08Rik|B4galt-IV|b4Gal-T4|beta4Gal-T4|beta4GalT-IV|-|16|16 B4|protein-coding	NM_001285793	chr16	38742372	38769167	+	26795	143.374	133.352	125.906	121.25	119.958	122.96	122.091	141.517	109.543	106.668	127.325
Mir6931|Gm27303|mmu-mir-6931|-|11|11 E1|ncRNA	NR_105896	chr11	102861162	102861235	-	73	0	0.194	0.843	0.309	1.111	0.533	0.121	0.931	0.445	0.183	0.976
Spata45|1700022P22Rik|-|1|1 H6|protein-coding	NM_029336	chr1	192860701	192866820	+	6119	33.571	27.483	27.979	22.397	16.661	28.273	25.269	33.052	26.495	27.994	25.855
Prrc1|1190002C06Rik|2310058D16Rik|3110038B19Rik|9430085A19Rik|-|18|18 D3|protein-coding	NM_028447	chr18	57514387	57552373	+	37986	345.544	272.898	251.644	207.129	185.713	213.913	226.202	226.707	239.569	237.488	228.306
Ccdc85b|AI842788|BB115872|-|19|19 A|protein-coding	NM_001243307	chr19	5453163	5457563	-	4400	95.706	87.869	108.04	61.784	45.762	28.806	40.575	98.224	67.462	83.432	67.809
Gm1979|-|-|5 B1|5|protein-coding	NM_001281519	chr5	26326712	26331267	-	4555	19.29	31.161	22.923	20.234	30.212	26.939	31.95	27.698	21.152	15.918	20.977
Ktn1|-|-|14|14 C1|protein-coding	NM_001293635	chr14	48268986	48356239	+	87253	689.233	657.665	762.686	645.329	542.032	538.249	689.296	674.302	666.83	741.189	658.088
Sbds|4733401P19Rik|AI836084|CGI-97|SDS|-|5|5 G1.3|protein-coding	NM_023248	chr5	130721602	130731400	-	9798	111.286	120.578	114.276	95.61	88.858	74.416	96.579	101.017	83.493	118.012	118.056
Gm9733|-|-|3 A1|3|protein-coding	NM_001076679	chr3	15296551	15332302	-	35751	64.175	72.192	65.06	66.263	73.752	94.154	71.797	73.784	61.005	53.426	65.858
Spag9|3110018C07Rik|4733401I23Rik|4831406C20Rik|AW552012|JLP|JSAP2|JSAP2a|Jip4|Mapk8ip4|syd1|-|11|11 D|protein-coding	NM_001199205	chr11	93905519	93987396	+	81877	620.792	555.474	650.432	586.171	479.165	491.306	526.63	623.327	658.815	655.562	607.841
Sipa1l1|4931426N11Rik|AW213287|Spar|mKIAA0440|-|12|12 D1|protein-coding	NM_172579	chr12	83412336	83552771	+	140435	1062.04	938.499	829.937	763.027	714.86	596.662	680.792	1096.53	1091.2	1072.72	1094.94
Cxcr3|Cd183|Cmkar3|-|X D|X 44.58 cM|protein-coding	NM_009910	chrX	98926874	98929486	-	2612	8.346	6.581	4.719	3.244	5.109	4.268	5.71	5.819	6.011	6.038	5.854
Erich3|1700013E18Rik|4922501L14Rik|5031409G23Rik|AI596448|Gm133|-|3|3 H4|protein-coding	NM_175176	chr3	154374097	154411976	+	37879	120.004	120.772	137.368	173.457	147.059	133.362	97.916	119.172	156.299	188.636	176.352
AI846148|1700105P06Rik|-|19|19 A|protein-coding	NM_001167831	chr19	7447712	7457516	-	9804	102.754	87.482	96.579	87.269	80.86	65.881	114.802	80.069	77.036	95.873	85.859
Pigm|4933437L05Rik|AI644422|AV302080|C920011G20Rik|-|1 H3|1 79.73 cM|protein-coding	NM_026234	chr1	174306662	174314230	+	7568	51.377	70.257	65.06	65.799	59.757	62.68	75.927	60.983	71.693	74.65	80.005
Trf|AI266983|Cd176|HP|Tf|Tfn|hpx|-|9 F1|9 55.03 cM|protein-coding	NM_133977	chr9	103111206	103132616	-	21410	74.933	79.934	77.533	73.831	79.528	79.217	113.83	72.155	73.028	70.99	75.858
Slc30a9|2310024J23Rik|AL024256|GAC63|HUEL|znT-9|-|5|5 C3.1|protein-coding	NM_001310629	chr5	67698194	67747381	+	49187	270.055	270.382	304.737	289.147	249.024	266.991	259.488	288.388	284.321	305.368	318.555
Afap1|2600003E23Rik|9630044L16Rik|AI848729|Afap|mKIAA3018|-|5|5 B3|protein-coding	NM_027373	chr5	36235968	36346571	+	110603	1491.79	944.112	594.811	577.831	594.013	559.587	793.043	963.853	828.25	755.643	781.997
Eef2kmt|5730409G15Rik|Fam86|Fam86a|eEF2-KMT|-|16 A1|16 2.51 cM|protein-coding	NM_027446	chr16	5244248	5256049	-	11801	93.295	85.16	98.433	70.588	74.196	58.146	75.563	83.793	85.719	98.984	102.689
Anapc4|2610306D21Rik|APC4|D5Ertd249e|-|5 C1|5 28.81 cM|protein-coding	NM_024213	chr5	53225374	53257973	+	32599	292.312	221.996	242.374	203.268	179.27	186.974	178.095	254.871	243.577	225.961	217.574
Ccm2l|-|-|2|2 H1|protein-coding	NM_145536	chr2	152891691	152907471	+	15780	58.796	62.902	43.486	44.639	61.312	63.747	78.478	54.698	51.432	45.009	49.515
Prpf38b|1110021E09Rik|AU018955|-|3|3 F3|protein-coding	NM_025845	chr3	108705725	108714622	-	8897	94.408	90.579	157.594	140.094	98.41	79.484	87.347	112.19	130.694	166.681	121.715
Pml|1200009E24Rik|AI661194|Trim19|-|9 B|9 31.63 cM|protein-coding	NM_001311088	chr9	58064987	58097593	-	32606	352.036	315.865	339.29	309.845	391.196	390.751	378.421	307.474	317.273	443.14	357.582
Pde6h|A930033D18Rik|PDEgamma|-|6|6 G1|protein-coding	NM_023898	chr6	136903044	136912004	+	8960	64.361	52.838	36.744	29.965	32.877	34.941	36.566	52.138	37.627	40.984	45.856
Mir466b-3|Mirn466b-3|-|2 A1|2|ncRNA	NR_030565	chr2	10425192	10425272	+	80	0.185	0	0	0.463	0	0	0.364	0	0	0	0.244
BC016579|-|-|16|16 B5|protein-coding	NM_145389	chr16	45626961	45654231	-	27270	76.602	103.546	90.342	82.327	79.75	98.155	91.598	97.991	74.587	89.104	93.908
1700017J07Rik|-|-|2|2 H3|ncRNA	NR_040326	chr2	168803769	168804406	+	637	2.597	1.355	2.023	2.935	5.109	3.734	7.289	1.862	2.672	4.574	1.951
Serf2|C80083|Msmac1l|m4F5rel|-|2|2 E5|protein-coding	NM_001290837	chr2	121274934	121279156	+	4222	50.45	38.709	52.419	44.484	33.322	35.741	42.762	44.69	34.065	46.656	47.564
Fbxo33|5730501N20Rik|AI642135|-|12|12 C1|protein-coding	NM_001033156	chr12	60301642	60320470	-	18828	140.406	144.384	126.075	117.852	122.401	106.423	129.987	146.405	125.351	140.7	144.155
Gm6268|EG621901|-|X|X A3.3|ncRNA	NR_044989	chrX	33943472	33944649	+	1177	2.968	1.742	2.023	2.78	3.554	1.6	2.308	3.026	3.785	3.659	1.707
Meis2|A430109D20Rik|Mrg1|Stra10|-|2 E4-E5|2 58.28 cM|protein-coding	NM_001159568	chr2	115687000	115890794	-	203794	977.279	1069.72	1478.18	1645.3	1192.25	1042.09	906.873	1160.53	1442.76	1724.62	1452.77
Tmsb10|Ptmb10|Tb10|-|6|6 C1|protein-coding	NM_025284	chr6	72907341	72908477	-	1136	14.096	12.968	15.169	19.771	11.774	12.003	10.448	12.336	13.359	20.858	18.782
Prm1|Prm-1|-|16 A1|16 5.87 cM|protein-coding	NM_013637	chr16	10796425	10796916	-	491	0.742	2.903	1.011	0.772	0.444	1.067	1.336	1.397	2.894	1.83	1.22
4933407K13Rik|A130080L05Rik|-|X|X A7.3|ncRNA	NR_029443	chrX	72970797	73010038	-	39241	201.799	177.674	161.639	116.771	141.95	134.696	139.949	129.181	103.531	131.368	130.496
Ptdss2|AI481134|AI988017|PSS2|-|7|7 F5|protein-coding	NM_013782	chr7	148317185	148342053	+	24868	163.591	146.32	177.145	161.41	200.818	187.507	191.458	152.457	153.627	207.665	180.742
Irx2|-|-|13 C1|13 39.23 cM|protein-coding	NM_010574	chr13	72766245	72771644	+	5399	26.894	30.58	32.699	33.054	25.547	27.206	19.559	26.302	31.393	36.41	30.734
Tceal1|0610011M09Rik|BC011290|P21|SIIR|pp21|-|X|X F1|protein-coding	NM_146236	chrX	133242604	133244405	+	1801	4.266	5.419	6.742	6.178	8.219	8.002	8.261	5.353	2.226	7.136	10.001
Tcn2|AW208754|Tcn-2|-|11 A1|11 2.76 cM|protein-coding	NM_001130458	chr11	3817083	3832081	-	14998	80.868	67.16	56.295	61.166	62.867	60.013	78.478	70.526	60.783	68.795	62.931
Dlgap1|4933422O14Rik|9630002F18|AI845682|AI848168|BB075781|D17Bwg0511e|GKAP/SAPAP|GKPA/SAPAP|Gkap|Sapap1|mKIAA4162|-|17 E1.3|17 40.85 cM|protein-coding	NM_027712	chr17	70774132	71166069	+	391937	1944.91	1830.35	1931.74	1813.19	1708.51	1788.12	1789.33	1891.16	1782.96	1879.59	1889.87
LOC100049077|-|-|9 A3|ncRNA	NR_132099	chr9	21759728	21760450	-	722	5.564	3.871	4.382	8.341	4.221	6.401	5.831	4.888	3.785	8.233	4.634
Gm21992|Rbm14-rbm4|-|19 A|19|protein-coding	NM_001290128	chr19	4784293	4811634	-	27341	301.957	349.929	500.76	462.45	330.551	320.602	323.875	328.655	401.211	505.348	398.316
Acot2|AA571646|MTE-I|Mte1|-|12|12 D1|protein-coding	NM_134188	chr12	85328811	85334825	+	6014	32.644	27.677	33.204	40.623	37.542	33.341	33.772	27.466	28.499	41.35	42.929
Bcl2a1c|A1-c|-|9|9 F3|protein-coding	NM_007535	chr9	114239253	114239696	+	443	0.927	1.355	0.674	1.699	1.555	2.134	1.944	2.095	1.113	1.464	2.683
Ddx47|4930588A18Rik|C77285|-|6|6 G1|protein-coding	NM_026360	chr6	134961630	134973794	+	12164	105.907	92.514	115.288	85.879	89.302	74.95	97.43	100.552	93.735	106.302	110.738
Gm10857|AU015850|ENSMUSG00000075545|-|2 A1|2|ncRNA	NR_033470	chr2	6053915	6061616	+	7701	19.475	19.935	16.686	21.315	25.547	39.742	39.968	18.853	20.484	19.211	26.831
BC024139|6230424I18Rik|-|15|15 D3|protein-coding	NM_001142968	chr15	75949948	75956986	-	7038	30.604	23.612	31.856	29.193	35.543	34.141	30.857	28.629	28.499	43.18	37.319
Atg9a|AU019532|Apg9l1|Atg9|Atg9l1|-|1|1 C4|protein-coding	NM_001288613	chr1	75177435	75188584	-	11149	79.384	76.45	67.588	59.312	55.758	59.213	60.013	68.664	63.677	67.331	69.516
Arhgap29|6720461J18Rik|A830014I19|AU040217|B130017I01Rik|C76601|Parg1|-|3|3 G1|protein-coding	NM_172525	chr3	121656244	121719071	+	62827	495.41	448.25	435.869	417.966	330.773	353.143	334.444	480.646	457.541	463.266	411.732
1700031M16Rik|4930413L20Rik|-|15|15 F1|ncRNA	NR_015496	chr15	98228876	98246566	+	17690	37.095	42.773	40.115	32.745	58.646	61.88	63.171	46.552	32.952	33.482	40.246
Sstr1|SRIF-2|SS-1-R|SS1-R|SS1R|Smstr-1|Smstr1|sst1|-|12 C1|12 25.61 cM|protein-coding	NM_009216	chr12	59312791	59317023	+	4232	16.878	12.193	10.787	12.202	22.659	21.071	24.175	11.638	8.238	8.599	8.293
Cd200r3|4733401I18Rik|4833409J19Rik|AI505817|BB106877|mCD200RLb|-|16|16 B5|protein-coding	NM_001128132	chr16	44943791	44966403	+	22612	93.666	97.547	143.267	120.632	68.198	69.882	47.014	115.914	112.437	109.047	117.812
Lsp1|Lsp-1|WP34|p50|pp52|-|7 F5|7 87.93 cM|protein-coding	NM_001271509	chr7	149646717	149680773	+	34056	328.851	192.577	102.478	91.903	116.404	113.625	98.523	204.595	134.925	128.075	136.106
Aacs|2210408B16Rik|SUR5|-|5|5 G1.1|protein-coding	NM_030210	chr5	125956243	125997773	+	41530	446.815	382.638	397.608	305.365	270.349	242.986	268.843	367.293	288.774	341.595	303.433
Ccl12|MCP-5|Scya12|-|11 C|11 49.9 cM|protein-coding	NM_011331	chr11	81915347	81916901	+	1554	8.717	5.032	5.562	4.016	2.444	4.268	4.009	7.914	3.562	2.562	3.659
Olfr117|MOR256-33|-|17|17 B1|protein-coding	NM_207155	chr17	37796323	37797276	-	953	0.742	2.323	0.674	0.463	2.666	1.6	2.187	0	1.781	2.196	0.488
Dmc1|Dmc1h|Lim15|Mei11|sgdp|-|15 E1|15 37.79 cM|protein-coding	NM_010059	chr15	79391928	79435539	-	43611	140.406	186.771	168.212	168.206	213.925	239.785	238.107	162.465	170.548	166.681	156.351
Olfr99|MOR156-1|-|17|17 B1|protein-coding	NM_146515	chr17	37416446	37417363	-	917	2.782	2.903	1.685	1.081	2.221	2.667	2.308	3.026	3.785	2.744	4.878
Sez6l2|AI835913|AW121566|BSRP-A|Psk1|-|7|7 F3|protein-coding	NM_144926	chr7	134094049	134114120	+	20071	67.885	82.063	72.308	71.823	85.526	70.949	95	61.216	71.915	77.394	64.15
Tspo|Bzrp|IBP|PBR|Tspo1|-|15 E1|15 39.4 cM|protein-coding	NM_009775	chr15	83394003	83404633	+	10630	114.81	134.32	120.007	110.129	88.191	71.482	73.376	128.715	118.894	133.564	127.325
Mbtps1|0610038M03Rik|AV003995|S1P|SKI-1|Ski1|mKIAA0091|-|8|8 E1|protein-coding	NM_019709	chr8	122032052	122082661	-	50609	370.583	393.67	415.643	336.103	336.548	339.006	434.789	337.965	316.828	392.825	353.923
8030423J24Rik|-|-|13|13 C1|protein-coding	NM_029873	chr13	71021826	71023381	+	1555	6.863	8.516	4.719	5.561	4.443	8.002	6.439	5.819	3.785	2.927	7.074
AU022751|AU023811|-|X|X A1.1|protein-coding	NM_001033211	chrX	5658336	5660538	-	2202	5.379	3.484	2.023	2.162	5.331	5.334	3.644	3.724	2.672	3.476	1.951
Meis2|A430109D20Rik|Mrg1|Stra10|-|2 E4-E5|2 58.28 cM|protein-coding	NM_001346041	chr2	115687000	115890355	-	203355	971.715	1066.24	1473.96	1638.65	1186.47	1039.69	903.714	1156.11	1437.41	1718.04	1444.96
Fcgr2b|AI528646|CD32|F630109E10Rik|Fc[g]RII|FcgRII|Fcgr2|Fcgr2a|Fcr-2|Fcr-3|Ly-17|Ly-m20|LyM-1|Lym-1|fcRII|-|1 H3|1 78.02 cM|protein-coding	NM_010187	chr1	172890689	172906202	-	15513	71.038	62.128	107.366	134.379	100.409	78.15	73.376	78.44	106.203	151.861	110.006
Mir5617|Gm25192|mir-5617|mmu-mir-5617|-|X|X A1.3|ncRNA	NR_049190	chrX	20440252	20440308	-	56	0.371	0.387	0.506	0.154	0	0.267	0.243	0.233	0.223	0	0.732
Olfr750|GA_x5J8B7W5WBF-6267395-6266441|GA_x6K02T2PMLR-6808276-6807281|MOR103-18|-|14|14 C1|protein-coding	NM_207558	chr14	51689986	51691117	-	1131	4.637	4.452	5.731	4.634	4.443	4.801	6.682	4.422	1.559	3.293	6.83
Htr3b|5-HT3B|-|9|9 A5.3|protein-coding	NM_020274	chr9	48743113	48773095	-	29982	63.433	82.45	73.993	75.221	103.741	127.494	121.119	70.991	69.689	78.675	91.713
Dclk1|1700113D08Rik|2810480F11Rik|AI836758|Click-I|Cpg16|Dcamkl1|Dcl|Dclk|mKIAA0369|-|3|3 C|protein-coding	NM_001195540	chr3	55265680	55275239	+	9559	50.079	44.902	74.499	74.758	54.647	36.008	29.035	51.905	64.791	60.012	64.394
Gmppb|AI317178|E430010H19|-|9|9 F1|protein-coding	NM_177910	chr9	107951621	107954267	+	2646	33.571	29.225	23.934	22.088	24.214	18.671	22.231	21.414	21.597	33.482	25.367
Fgfr4|Fgfr-4|-|13 B1|13 29.8 cM|protein-coding	NM_008011	chr13	55254179	55270120	+	15941	54.159	62.128	55.116	46.955	61.312	73.883	92.57	52.371	50.318	49.583	58.54
Tbc1d7|2610009C09Rik|-|13|13 A4|protein-coding	NM_001252640	chr13	43247109	43266870	-	19761	132.987	101.417	84.443	81.863	98.632	79.751	91.841	111.724	78.817	92.946	88.298
A730017L22Rik|-|-|2 F1|2|ncRNA	NR_015523	chr2	130698277	130732132	-	33855	292.127	232.06	176.134	164.653	156.389	150.966	163.031	244.164	205.281	193.21	169.766
Eif3c|110kDa|3230401O13Rik|Eif3s8|NIPIL(A3)|NipilA3|Xs|Xsl|-|7 69.14 cM|7 F3|protein-coding	NM_146200	chr7	133690425	133709880	-	19455	219.79	190.255	226.699	166.816	134.619	120.026	161.33	195.284	171.661	213.885	180.498
Tmem119|AW208946|BC025600|obif|-|5|5 F|protein-coding	NM_146162	chr5	114243738	114250361	-	6623	63.248	57.676	32.024	22.397	33.099	27.206	31.221	41.198	39.854	34.946	28.294
Zdhhc11|4933421L13Rik|DHHC-11|Zdhhc20|-|13|13 C1|protein-coding	NM_027704	chr13	74101310	74130288	+	28978	74.562	89.031	73.825	75.067	91.079	88.286	95	83.095	64.791	79.59	87.81
4930519G04Rik|1700014B12Rik|-|5|5 F|protein-coding	NM_026263	chr5	115303723	115333888	+	30165	97.376	98.901	77.533	99.935	119.291	130.695	130.109	90.078	86.387	92.763	89.274
Sptbn1|9930031C03Rik|AL033301|SPTB2|Spnb-2|Spnb2|elf1|elf3|mKIAA4049|-|11 A3.3|11 17.44 cM|protein-coding	NM_009260	chr11	30006843	30098257	-	91414	844.478	818.888	921.459	844.118	712.861	594.528	637.909	913.112	905.063	1056.25	990.79
Ubr3|1110059H15Rik|4833421P10Rik|A130030D10Rik|AA409735|AA414972|AA422631|AI646861|AU016126|Zfp650|Znf650|-|2|2 C2|protein-coding	NM_177783	chr2	69735303	69862067	+	126764	1031.62	946.434	1123.72	960.425	787.945	772.7	919.386	972.698	1035.09	1066.13	948.349
Ckap2|AI461656|AW228814|LB1|-|8|8 A2|protein-coding	NM_001004140	chr8	23278624	23296291	-	17667	139.664	164.32	233.778	196.008	151.502	129.895	142.621	170.612	186.356	231.633	170.01
Entpd5|AI196558|AI987697|Cd39l4|ER-UDPase|NTPDase-5|NTPDase5|Pcph|mNTPase|-|12 D1|12 39.18 cM|protein-coding	NM_001026214	chr12	85714826	85749979	-	35153	195.864	190.642	214.395	202.805	190.822	181.106	212.596	219.491	179.009	232.914	227.574
Maea|1110030D19Rik|EMP|Gid9|-|5|5 B1|protein-coding	NM_021500	chr5	33678221	33715943	+	37722	467.588	409.928	367.606	337.029	286.344	240.585	242.602	382.655	352.674	437.834	426.611
Nacad|D230024G13Rik|mKIAA0363|-|11|11 A1|protein-coding	NM_001081652	chr11	6497826	6506057	-	8231	97.746	78.192	88.32	72.905	64.422	44.276	47.014	89.379	79.04	96.422	72.199
Rn45s|-|-|-|rRNA	NR_046233	chr17	39979942	39985774	+	5832	2075.3	2151.25	1776.51	1643.29	2785.24	2169.27	2541.43	1713.8	1546.51	1786.83	1830.84
Bhlhb9|2700087I09Rik|-|X|X F1|protein-coding	NM_198161	chrX	132420390	132425620	+	5230	13.354	17.419	17.866	20.08	17.327	19.204	16.765	10.009	14.027	16.65	15.855
Tmem8b|4930500O05Rik|-|4|4 A5-B1|protein-coding	NM_001085508	chr4	43681843	43705539	+	23696	115.181	95.998	92.871	105.804	101.964	93.087	94.878	99.853	100.637	125.331	124.885
Cdk18|AA682070|Ctk18|Pctk3|-|1|1 E4|protein-coding	NM_008795	chr1	134010124	134036262	-	26138	207.178	247.35	211.698	149.207	153.724	132.829	157.928	190.862	171.439	201.261	174.644
Wnt1|Int-1|Wnt-1|sw|swaying|-|15 F1|15 54.65 cM|protein-coding	NM_021279	chr15	98620288	98624261	+	3973	40.063	29.225	24.103	22.397	24.214	26.139	24.297	25.371	19.593	27.628	22.928
Krr1|2610511F02Rik|AI255219|AI428520|D10Ertd773e|Hrb2|-|10 D2|10 59.97 cM|protein-coding	NM_178610	chr10	111409751	111425486	+	15735	178.985	160.642	165.853	119.86	113.516	93.353	111.765	156.181	142.049	159.179	152.448
Zmynd19|2700064H14Rik|AA536891|AU014915|mizip|-|2|2 A3|protein-coding	NM_026021	chr2	24805297	24816390	+	11093	110.915	116.127	170.909	109.511	102.186	93.62	110.793	112.888	93.957	141.615	105.616
1700040L02Rik|-|-|10|10 B5.2|protein-coding	NM_028491	chr10	67893704	68004623	-	110919	451.637	423.282	360.021	360.97	334.771	350.209	339.789	411.052	365.365	340.314	332.703
Fsbp|-|-|4 A1|4 5.11 cM|protein-coding	NM_001256142	chr4	11506809	11514949	+	8140	40.99	31.548	34.216	38.924	45.762	63.747	60.256	36.543	35.846	37.142	34.88
Ube2v1|0610011J09Rik|AI256840|CROC-1|CROC1|D7Bwg1382e|UEV-1|-|2 H3|2 87.44 cM|protein-coding	NM_023230	chr2	167433139	167457505	-	24366	271.168	228.576	267.656	217.015	189.045	156.034	207.008	254.405	196.598	236.756	188.304
Hk3|HK III|HK-III|-|13|13 B1|protein-coding	NM_001206391	chr13	55107346	55122180	-	14834	50.45	43.16	24.777	30.274	52.426	47.744	55.153	39.336	28.054	24.883	35.124
Gngt1|G(y)1|Gng1|-|6|6 A1|protein-coding	NM_010314	chr6	3944012	3947436	+	3424	14.467	15.484	11.124	11.275	7.331	10.136	5.71	13.966	10.687	9.88	11.22
Pxylp1|9430094M07Rik|Acpl2|BB177120|C130099A20Rik|-|9|9 E3.3|protein-coding	NM_001289645	chr9	96723762	96789893	-	66131	585.737	415.734	324.626	278.798	309.003	299.798	391.784	410.586	324.398	325.311	329.776
Mir495|Mirn495|mir-495|mmu-mir-495|-|12 F1|12|ncRNA	NR_030446	chr12	110956964	110957026	+	62	0	0.387	0.169	0.154	0.889	0.533	0.364	0.698	0.668	0.366	0.488
Speer1|4921519H07Rik|SPEER-1|Speer1-ps1|-|5|5 A1|protein-coding	NM_001309520	chr5	11341461	11346273	+	4812	10.572	10.839	8.427	5.406	9.108	10.669	8.747	11.172	5.789	3.659	5.122
Ska1|2810433K01Rik|AV117428|-|18|18 E2|protein-coding	NM_025581	chr18	74354953	74367472	-	12519	48.595	48.386	47.699	38.769	52.426	36.808	70.825	40.267	36.514	48.852	36.1
D6Wsu163e|C12orf4|-|6 F3|6 61.92 cM|protein-coding	NM_138594	chr6	126889984	126925722	+	35738	190.856	179.61	149.672	137.468	121.735	125.894	154.648	158.043	145.834	143.444	163.424
Rptor|4932417H02Rik|Rap|Raptor|mKIAA1303|-|11|11 E2|protein-coding	NM_001306081	chr11	119464219	119760905	+	296686	2375.22	2024.67	2532.96	2342.37	1914.88	1649.16	1861.73	2217.26	2263.66	2723.79	2340.14
Cd300lg|2310016B05Rik|Clm9|D11Ertd736e|-|11 D|11 65.48 cM|protein-coding	NM_001160712	chr11	101902825	101916931	+	14106	54.901	53.418	47.531	45.102	57.757	50.678	57.34	55.862	45.42	49.034	58.784
Gnas|5530400H20Rik|A930027G11Rik|C130027O20Rik|GPSA|GSP|Galphas|Gnas1|Gnasxl|Gs-alpha|Gsa|Nesp|Nesp55|Nespl|Oed-Sml|Oedsml|P1|P2|P3|PHP1A|PHP1B|POH|SCG6|-|2 H4|2 97.89 cM|protein-coding	NM_001077507	chr2	174123360	174172243	+	48883	337.569	306.381	329.345	295.634	281.235	273.392	274.917	297.233	312.82	349.096	321.482
Zmynd11|2210402G22Rik|BS69|-|13|13 A1|protein-coding	NM_001347476	chr13	9684082	9763056	-	78974	547.9	527.216	548.797	497.049	398.971	349.142	353.395	512.534	527.23	559.322	541.251
Gpx4|GPx-4|GSHPx-4|PHGPx|mtPHGPx|snGPx|-|10 C1|10 39.72 cM|protein-coding	NM_008162	chr10	79516233	79519184	+	2951	58.796	31.161	52.756	52.053	36.654	37.608	35.109	39.336	51.209	54.889	55.857
Pla2g5|PLA2|sPLA2|-|4 D3|4 70.57 cM|protein-coding	NM_001122954	chr4	138355162	138419384	-	64222	214.968	205.351	128.435	146.89	201.263	205.644	254.022	161.534	147.17	128.807	163.18
Mir6769b|Gm27546|mmu-mir-6769b|-|8|8 B3.3|ncRNA	NR_106035	chr8	74154946	74155005	-	59	0.742	0.194	0.843	0	0.222	1.067	0.486	0.466	1.113	1.647	0.488
Psmg4|PAC-4|mPAC4|-|13|13 A3.3|protein-coding	NM_001110515	chr13	34254833	34270041	+	15208	54.53	57.483	70.285	65.336	63.089	60.013	66.33	67.034	58.334	72.454	64.638
Ntng2|2610016D08Rik|Lmnt2|-|2 B|2 19.57 cM|protein-coding	NM_133501	chr2	29050246	29103619	-	53373	242.975	232.447	236.306	230.144	212.814	199.776	220.492	208.552	204.836	245.172	196.841
Prss21|1700023E12Rik|TESP5|mT4|testisin|-|17 A3.3|17 12.11 cM|protein-coding	NM_020487	chr17	24005039	24010080	+	5041	14.282	19.548	11.293	12.357	19.327	15.47	21.26	16.06	15.363	6.953	10.245
Mthfd1l|2410004L15Rik|AI647056|Fthfsdc1|-|10|10 A1|protein-coding	NM_172308	chr10	6190411	6373466	-	183055	1315.22	1264.04	1463.18	1378.08	1274.22	1152.52	1276.91	1336.96	1376.19	1606.61	1480.33
Zcrb1|2700088M22Rik|Madp-1|-|15|15 E3|protein-coding	NM_026025	chr15	93216544	93228721	-	12177	79.57	93.676	105.512	75.994	66.421	68.015	62.685	78.207	89.282	89.47	90.005
Asic4|Accn4|BNAC4|-|1|1 C4|protein-coding	NM_183022	chr1	75447085	75470915	+	23830	172.123	133.739	97.253	95.456	131.731	124.827	119.054	119.638	98.633	118.378	118.3
Prkcsh|80K-H|PKCSH|-|9 A3|9 8.04 cM|protein-coding	NM_008925	chr9	21807432	21818689	+	11257	100.343	98.708	83.938	59.621	73.308	65.081	80.543	89.147	65.236	79.224	79.761
Ppp2r5c|2610043M05Rik|2700063L20Rik|AI060890|AW545884|C85228|D12Bwg0916e|mKIAA0044|-|12 F1|12 60.56 cM|protein-coding	NM_001135001	chr12	111685389	111809900	+	124511	985.811	968.692	1255.19	1306.88	1166.26	1046.63	1122.02	1038.1	1091.87	1486.95	1303
Phax|2810055C14Rik|4933427L19Rik|AU018701|AU018854|D18Ertd65e|Rnuxa|p55|-|18 D3|18 30.63 cM|protein-coding	NM_019996	chr18	56732525	56747366	+	14841	122.6	125.804	157.088	118.933	101.742	89.619	126.1	124.293	116.222	158.081	123.666
Eya2|Eab1|-|2 H3|2 85.83 cM|protein-coding	NM_001271962	chr2	165455845	165597227	+	141382	448.113	466.637	496.209	550.8	585.572	577.191	617.743	397.319	432.382	514.13	517.348
4930429F24Rik|-|-|9|9 E1|ncRNA	NR_040734	chr9	79641448	79651042	+	9594	40.62	32.516	42.306	41.549	43.54	52.011	39.847	32.353	38.963	40.435	41.954
Car5a|CAV|Ca5a|Car5|-|8 E1|8 70.81 cM|protein-coding	NM_007608	chr8	124440044	124468812	-	28768	163.962	149.804	161.302	172.839	164.387	158.701	233.491	144.776	157.412	189.551	162.449
Pex11b|PEX11beta|Pex11pbeta|-|3|3 F2.1|protein-coding	NM_001162388	chr3	96439770	96447938	+	8168	82.352	72.579	107.703	79.392	69.975	50.144	61.956	79.836	87.278	85.261	79.517
Tcaf1|2810407D09Rik|3321401G04Rik|A230020K05Rik|AI848529|Fam115a|-|6 B2.1|6|protein-coding	NM_029930	chr6	42622546	42643058	-	20512	127.794	127.74	114.951	89.741	83.082	73.883	65.237	119.871	101.082	93.129	119.031
Ank3|2900054D09Rik|AI314020|Ank-3|AnkG|Ankyrin-3|Ankyrin-G|-|10 B5.3|10 36.1 cM|protein-coding	NM_146005	chr10	68996456	69490184	+	493728	3283.69	2812.98	3519.82	3084.54	2410.71	2193.01	2125.35	3196.94	3214.59	3426.93	2988.47
Utp14a|2700066J21Rik|JsdX|NY-CO-16|SDCCAG16|T25628|mKIAA0266|-|X|X A5|protein-coding	NM_028276	chrX	45610111	45635626	+	25515	128.907	142.255	168.381	125.266	110.406	109.624	97.916	137.095	124.015	147.652	133.423
Trub2|G430055L02Rik|-|2|2 B|protein-coding	NR_110962	chr2	29630204	29643191	-	12987	108.69	114.772	121.018	99.317	100.631	88.552	120.876	109.397	88.391	115.451	96.835
Cfd|Adn|DF|-|10 C1|10 39.72 cM|protein-coding	NM_001291915	chr10	79353598	79355400	+	1802	12.427	12.968	9.27	12.202	7.331	9.335	11.419	9.078	9.351	10.978	9.025
2900026A02Rik|8430408O14Rik|A530094D01|AW539426|Gm449|Kiaa1671|mKIAA1671|-|5|5 F|protein-coding	NM_172884	chr5	113515343	113592333	-	76990	484.466	518.894	556.381	598.992	530.702	400.086	443.779	450.388	558.623	750.52	672.235
1700011H14Rik|-|-|14|14 C1|protein-coding	NM_025956	chr14	49846034	49865103	-	19069	56.756	62.902	63.375	79.855	73.308	73.616	60.985	54.466	65.458	76.296	75.858
Midn|3000003C15Rik|-|10|10 C1|protein-coding	NM_021565	chr10	79611017	79621113	+	10096	192.154	169.932	202.596	174.384	135.508	106.956	106.055	158.509	157.412	223.583	160.009
Prss52|1700049K14Rik|Tesp3|-|14|14 D1|protein-coding	NM_028525	chr14	64723160	64732588	+	9428	25.41	32.903	20.563	16.99	34.877	22.138	26.24	27.466	23.601	22.139	24.148
Eif1|Sui1-rs1|-|11|11 D|protein-coding	NM_011508	chr11	100181263	100183413	+	2150	33.015	43.16	73.656	72.75	43.762	60.546	33.894	37.241	53.658	72.271	50.247
Cdk5rap3|1810007E24Rik|BC002318|C53|C81486|HSF-27|IC53|LZAP|MST016|-|11|11 D|protein-coding	NM_030248	chr11	96768739	96777828	-	9089	78.271	66.192	78.038	63.483	57.313	55.479	70.46	60.284	57.666	84.347	70.98
Map4k3|4833416M01Rik|4833416M07Rik|9530052P13Rik|Glk|MAPKKKK3|MEKKK 3|MEKKK3|RAB8IPL1|-|17|17 E3|protein-coding	NM_001290345	chr17	80979853	81127365	-	147512	1081.15	1198.04	1345.02	1133.27	1026.75	967.409	997.135	1182.41	1288.46	1326.67	1184.46
Klhl31|9830147P19Rik|D930047P17Rik|Kbtbd1|-|9|9 D-E1|protein-coding	NM_172925	chr9	77484539	77507929	+	23390	54.159	66.192	74.836	75.994	81.749	82.418	77.263	76.345	74.142	65.867	82.688
Mir298|Mirn298|mir-298|mmu-mir-298|-|2|2 H4|ncRNA	NR_029649	chr2	174093005	174093086	-	81	0	0.194	1.18	0.154	1.111	0	0.364	0.931	0.891	1.098	0.976
Nr5a1|Ad4BP|ELP|ELP-3|Ftz-F1|Ftzf1|SF-1|SF1|STF-1|-|2 B|2 24.42 cM|protein-coding	NM_139051	chr2	38548180	38570062	-	21882	77.529	79.934	63.375	59.776	81.083	73.082	92.084	64.707	62.564	68.429	65.614
Tmcc2|1110063G11Rik|-|1|1 E4|protein-coding	NM_001311108	chr1	134252892	134264525	-	11633	118.705	92.514	85.623	65.027	61.312	58.146	55.761	94.267	81.044	85.81	75.614
Mapk8|AI849689|JNK|JNK1|Prkm8|SAPK1|-|14|14 B|protein-coding	NM_016700	chr14	34191084	34260344	-	69260	366.874	312.381	327.828	318.958	324.553	301.398	331.042	341.69	370.709	357.513	343.679
Styxl1|1700011C14Rik|Dusp24|Mkstyx|-|5|5 G2|protein-coding	NM_029659	chr5	136223090	136254255	-	31165	152.277	142.643	110.4	124.803	142.839	138.163	189.028	134.069	114.441	121.488	139.033
Gm20187|-|-|12 A2|12 9.85 cM|ncRNA	NR_045052	chr12	27775102	27799860	-	24758	61.393	76.063	81.915	77.538	86.414	77.883	58.555	63.543	70.357	87.091	83.176
Slc5a12|AI315119|D630015G19|SMCT2|-|2|2 E3|protein-coding	NM_001177624	chr2	110437456	110489502	+	52046	152.091	208.641	208.327	201.569	179.048	157.901	118.689	202.965	200.383	169.608	171.717
Itgb3|CD61|GP3A|INGRB3|-|11 E1|11 67.84 cM|protein-coding	NM_016780	chr11	104469314	104531785	+	62471	608.18	421.347	331.537	269.685	278.124	279.26	289.252	420.828	375.829	330.251	344.167
Rundc1|AW125546|D930024B17|-|11|11 D|protein-coding	NM_172566	chr11	101286399	101296979	+	10580	80.868	85.74	100.961	88.659	81.527	72.016	75.563	81.698	78.149	115.999	103.421
Gm2506|-|-|4 A5|4|protein-coding	NM_001199966	chr4	42349017	42351113	+	2096	8.532	11.613	11.798	11.121	13.551	7.735	10.083	6.75	7.793	11.161	7.074
Gm3417|-|-|17|17 A2|protein-coding	NM_001123368	chr17	15101153	15115776	-	14477.3	255.959	305.607	475.309	465.539	374.979	342.474	344.284	358.914	437.28	449.91	403.926
Slc45a2|Aim-1|Aim1|Dbr|Matp|Oca4|blanc-sale|bls|uw|-|15 A1|15 5.4 cM|protein-coding	NM_053077	chr15	10930476	10958988	+	28512	94.222	127.933	142.593	109.511	117.07	94.42	89.169	112.655	95.071	125.331	122.446
Fam178b|1700024G10Rik|Gm990|-|1|1 B|protein-coding	NM_027957	chr1	36619541	36650177	-	30636	169.155	148.255	189.112	231.997	209.038	178.172	197.289	163.862	220.421	291.645	232.941
Vmn1r61|Gm7186|-|7 A1|7|protein-coding	NM_001166733	chr7	5562013	5562915	-	902	0.556	1.742	1.18	2.162	2.888	1.067	3.037	2.095	0.445	1.098	3.415
Anxa1|Anx-1|Anx-A1|C430014K04Rik|Lpc-1|Lpc1|-|19 B|19 13.83 cM|protein-coding	NM_010730	chr19	20447924	20465161	-	17237	241.677	241.544	310.805	252.231	126.4	98.421	56.611	270.931	250.701	269.873	231.233
Sfn|Er|Mme1|Ywhas|-|4 D2.3|4 66.25 cM|protein-coding	NM_018754	chr4	133156471	133158083	-	1612	23.185	19.548	19.552	17.608	19.993	12.536	15.914	20.716	13.359	30.372	21.465
Ap1g2|Adtg2|G2ad|-|14|14 C3|protein-coding	NM_001303502	chr14	55717672	55725430	-	7758	68.07	54.193	63.375	50.354	63.089	58.146	56.611	56.095	53.435	64.038	60.491
D630013N20Rik|-|-|10|10 B5.3|ncRNA	NR_045292	chr10	70063797	70118711	-	54914	175.09	172.836	155.065	152.76	174.827	210.979	196.196	162	182.794	135.394	154.155
Icam2|CD102|Icam-2|Ly-60|-|11 E1|11 69.09 cM|protein-coding	NM_010494	chr11	106238970	106244095	-	5125	18.733	13.548	12.304	9.422	15.106	14.136	18.101	17.224	14.249	12.076	9.513
Zfr|C920030H05Rik|-|15|15 A1|protein-coding	NM_011767	chr15	12047606	12115205	+	67599	595.938	582.763	741.28	643.939	515.152	449.164	478.523	609.362	634.991	724.722	604.67
Palb2|BC066140|-|7|7 F2|protein-coding	NM_001289842	chr7	129255086	129276460	-	21374	117.222	126.965	141.75	112.137	98.854	104.823	131.323	118.94	110.656	116.548	106.104
Slc2a4|Glut-4|Glut4|-|11 B3|11 42.93 cM|protein-coding	NM_009204	chr11	69755788	69761692	-	5904	38.579	30.967	38.766	36.607	43.54	34.674	43.127	32.819	28.054	27.262	30.734
Cdhr2|Gm624|PC-LKC|Pcdh24|-|13|13 B1|protein-coding	NM_001033364	chr13	54802824	54838023	+	35199	82.723	113.03	93.376	95.301	119.514	130.161	166.189	106.836	84.161	93.129	105.616
Rassf3|AW212023|AW322379|-|10|10 D2|protein-coding	NM_138956	chr10	120847407	120913306	-	65899	494.668	478.056	561.101	603.78	500.047	477.703	547.039	510.672	539.698	668.552	584.669
Ccdc24|Gm1028|-|4|4 D2.1|protein-coding	NM_001034876	chr4	117541867	117545075	-	3208	24.298	21.677	21.237	19.153	16.217	22.672	12.999	17.922	18.48	23.602	17.318
Capg|gCap39|mbh1|-|6|6 C1|protein-coding	NM_001271415	chr6	72494531	72512977	+	18446	280.442	190.061	182.707	182.107	165.72	144.031	159.872	222.284	198.157	222.119	185.621
Fis1|2010003O14Rik|Ttc11|-|5|5 G2|protein-coding	NM_001163243	chr5	137429145	137442104	+	12959	127.794	111.288	152.706	162.645	131.731	139.497	143.229	114.517	129.358	176.561	141.228
Unc79|9030205A07Rik|Mlca3|-|12|12 E|protein-coding	NM_001081017	chr12	104187069	104422207	+	235138	526.013	627.085	656.837	828.517	792.61	778.568	799.117	572.121	673.064	754.545	723.945
Dnmt3b|MmuIIIB|-|2|2 H1|protein-coding	NM_001003960	chr2	153475185	153513466	+	38281	136.326	156.578	120.176	128.973	209.704	208.045	337.724	143.612	107.762	128.624	140.252
Morc4|1600017G11Rik|5630401M14Rik|AA117449|Zcwcc2|-|X|X F1|protein-coding	NM_029413	chrX	136356174	136406193	-	50019	158.768	169.352	214.563	217.478	150.614	158.968	110.914	166.888	163.646	221.936	218.062
Guk1|AA409738|AL033299|AL033300|AV026611|Gmk|Guk-1|-|11|11 B1.3|protein-coding	NM_008193	chr11	58997357	59005454	-	8097	49.151	56.322	57.812	60.393	66.643	52.278	60.256	53.767	54.103	72.088	59.76
Mir195a|Mir195|Mirn195|mir-195a|mmu-mir-195|mmu-mir-195a|-|11|11 B3|ncRNA	NR_029581	chr11	70048544	70048637	+	93	1.298	2.323	1.348	1.236	0.222	0.533	1.336	0.698	0.668	1.464	1.951
Hdac5|AI426555|Hdac4|mHDA1|mKIAA0600|-|11|11 D|protein-coding	NM_010412	chr11	102057061	102091486	-	34425	341.649	299.027	306.928	323.282	262.797	206.711	241.387	308.638	309.703	377.273	300.506
Fas|AI196731|APO1|APT1|CD95|TNFR6|Tnfrsf6|lpr|-|19 C1|19 29.48 cM|protein-coding	NM_007987	chr19	34365149	34402260	+	37111	178.985	204.77	168.212	159.556	147.504	109.09	112.737	187.603	213.965	208.945	231.965
St8sia1|9330109E03Rik|GD3S|Sia-T|Siat8|Siat8a|-|6 G2-G3|6 74.78 cM|protein-coding	NM_011374	chr6	142770061	142912972	-	142911	520.449	444.379	447.667	559.45	559.359	579.058	557.973	398.017	437.058	563.714	581.498
Pln|Plb|-|10|10 B3|protein-coding	NM_023129	chr10	53057492	53065805	+	8313	48.039	48.773	54.779	57.459	29.767	33.607	32.072	42.362	47.869	49.034	47.076
Armcx2|3230401N03Rik|AI043003|ALEX2|-|X|X E3|protein-coding	NM_001166397	chrX	131338681	131343760	-	5079	27.451	27.483	31.519	19.771	13.995	25.872	15.185	20.483	20.261	18.479	19.269
Dnajc14|5730551F12Rik|DNAJ|DRIP78|HDJ3|LIP6|-|10|10 D3|protein-coding	NM_028873	chr10	128242732	128256502	+	13770	151.72	126.191	157.931	133.761	107.962	88.019	98.159	142.215	138.042	136.857	137.325
Cdc6|CDC18L|-|11|11 D|protein-coding	NM_011799	chr11	98769465	98785256	+	15791	161.551	154.062	205.125	160.328	157.722	120.826	153.433	160.371	161.642	179.488	129.764
Tmem126b|1110001A23Rik|-|7|7 E1|protein-coding	NM_026734	chr7	97617339	97624505	-	7166	33.942	37.354	49.891	49.89	43.985	43.743	34.866	36.078	41.412	51.413	60.004
Pard3|AA960621|AI256638|Asip|D8Ertd580e|Par-3|Par3|Pard-3|Pard3a|Phip|-|8 E2|8 74.66 cM|protein-coding	NM_033620	chr8	129587956	130136186	+	548230	3571.73	3319.1	3700.67	3307.27	2728.15	2349.04	2729.73	3407.12	3558.58	3578.97	3267.75
Pon1|Pon|-|6 A1|6 1.99 cM|protein-coding	NM_011134	chr6	5118090	5143946	-	25856	102.569	102.966	80.567	72.287	76.64	86.952	83.459	110.328	81.044	75.564	74.882
Styxl1|1700011C14Rik|Dusp24|Mkstyx|-|5|5 G2|protein-coding	NM_001289556	chr5	136223090	136254255	-	31165	152.277	142.643	110.4	124.803	142.839	138.163	189.028	134.069	114.441	121.488	139.033
Mir7672|Gm27314|mmu-mir-7672|-|14|14 A3|ncRNA	NR_106132	chr14	27489033	27489094	-	61	0.556	1.161	0.337	0.927	0.666	0	0.364	0	0.668	0.183	0
Bdh2|1810026B04Rik|Dhrs6|-|3|3 G3|protein-coding	NM_001172055	chr3	134944185	134967389	+	23204	146.342	123.675	98.938	100.707	107.296	103.756	103.868	100.552	103.086	98.069	116.592
Stac|-|-|9 F3|9 61.81 cM|protein-coding	NM_016853	chr9	111463941	111592852	-	128911	398.22	361.348	353.111	346.76	347.878	340.073	283.178	317.25	309.035	387.702	412.219
Slc39a14|FAD-123|ZIP-14|Zip14|fad123|-|14|14 D2|protein-coding	NM_001135151	chr14	70703274	70751231	-	47957	573.866	550.054	672.175	566.092	458.061	334.739	321.445	539.302	545.264	728.747	624.427
Mettl24|9030224M15Rik|-|10|10 B1|protein-coding	NM_177793	chr10	40403088	40530889	+	127801	626.542	571.538	728.807	734.915	617.339	585.726	521.649	572.819	702.231	740.823	625.647
Ifna11|IFN-[a]11|-|4 C4|4 42.03 cM|protein-coding	NM_008333	chr4	88465823	88466469	+	646	1.113	1.935	3.202	2.008	2.666	2.134	2.794	3.026	2.004	3.293	3.659
Selenbp1|Lp56|Lpsb|SBP56|-|3 F2.1|3 40.74 cM|protein-coding	NM_009150	chr3	94737005	94748680	+	11675	50.45	46.838	54.947	54.061	52.204	58.679	56.125	60.517	49.428	64.038	70.492
Grik1|A830007B11Rik|D16Ium24|D16Ium24e|GluK1|GluK5|Glur-5|Glur5|Glurbeta1|-|16 C3.3|16 50.23 cM|protein-coding	NM_001346964	chr16	87912661	88290510	-	377849	1001.21	1038.56	874.602	855.393	942.78	979.411	819.769	1076.74	948.702	720.331	800.535
0610040B10Rik|-|-|5|5 G2|ncRNA	NR_027874	chr5	144090987	144094383	+	3396	38.394	25.354	34.216	32.282	22.659	27.473	25.633	29.095	23.378	38.057	40.49
Pth2r|Pthr2|-|1 C2-C3|1 33.05 cM|protein-coding	NM_139270	chr1	65357831	65435818	+	77987	268.2	286.253	279.118	272.002	266.795	284.328	262.647	275.586	268.068	258.529	245.38
Gm14496|OTTMUSG00000016837|-|2 H4|2|protein-coding	NM_001205282	chr2	181725931	181735792	+	9861	20.402	31.548	23.934	30.583	34.21	48.811	43.734	23.741	28.722	24.517	26.831
Trp53inp2|1110029F20Rik|Tp53inp2|-|2|2 H1|protein-coding	NM_178111	chr2	155207592	155215583	+	7991	108.319	83.998	97.084	90.976	80.638	59.746	70.946	89.845	89.059	112.706	88.542
Lzts2|BC014695|LAPSER1|mKIAA1813|-|19|19 C3|protein-coding	NM_001130526	chr19	45092625	45101594	+	8969	94.964	80.902	123.21	112.601	93.745	69.348	67.788	76.578	89.504	146.92	118.3
St6galnac3|Siat7c|-|3|3 H3|protein-coding	NM_011372	chr3	152865473	153388097	-	522624	1776.87	1670.1	1647.74	1972.44	2140.58	2054.58	2096.2	1596.03	1689.01	1904.29	1809.13
Mif4gd|1110014L05Rik|2310075G12Rik|-|11|11 E2|protein-coding	NM_027162	chr11	115469233	115473817	-	4584	60.651	66.386	71.633	57.459	45.095	50.678	56.854	53.767	58.334	60.195	50.003
Zfp2|9930007F06Rik|Fnp-2|Zfp-2|mKR2|mkr-2|mszf87|-|11 B1.3|11 30.94 cM|protein-coding	NM_001044698	chr11	50712214	50729678	-	17464	48.039	72.386	54.947	64.1	66.421	72.282	86.861	65.172	64.791	63.123	70.004
Tmbim7|4930403J02Rik|4930500J03Rik|4930511M11Rik|Lfg5|Lgf5|Tmbim1b|-|5|5 A1|protein-coding	NM_029141	chr5	3657004	3679544	+	22540	75.675	95.611	86.466	78.774	87.303	72.549	95.85	93.103	74.81	65.684	70.492
Ppat|5730454C12Rik|AA408689|AA675351|AI507113|C79945|-|5|5 C3.3|protein-coding	NM_172146	chr5	77342274	77380603	-	38329	272.095	316.252	403.17	384.294	271.46	286.995	311.362	298.629	308.367	385.872	295.871
Gramd1b|3222402H23|A930008A22Rik|AI593249|mKIAA1201|-|9|9 A5.1|protein-coding	NM_172768	chr9	40105492	40263349	-	157857	894.186	640.053	573.068	645.947	759.067	817.776	883.427	732.957	671.951	703.315	764.679
Kcnc1|C230009H10Rik|KShIIIB|KV4|Kcr2-1|Kv3.1|NGK2|Shaw|-|7 B3|7 30.1 cM|protein-coding	NM_001112739	chr7	53651838	53694074	+	42236	106.093	114.772	70.622	88.968	109.739	118.426	125.249	80.069	76.813	75.747	84.151
Ip6k3|D830007E07Rik|Ihpk3|-|17|17 A3.3|protein-coding	NM_173027	chr17	27280916	27304709	-	23793	157.099	149.417	144.278	149.053	141.728	116.558	121.483	161.302	168.767	179.122	174.644
Kbtbd8|AU040152|SSEC-51|SSEC51|Takrp|mKIAA1842|-|6|6 D2|protein-coding	NM_001102670	chr6	95067874	95079787	+	11913	44.7	45.483	49.385	62.247	54.203	52.811	55.275	48.181	57.666	54.889	44.393
Mir337|Mirn337|mir-337|mmu-mir-337|-|12|12 F1|ncRNA	NR_029765	chr12	110823999	110824095	+	96	0.371	1.355	0.169	0.309	0.666	0.8	0.486	0.233	0.223	0.549	0.732
Nfic|1110019L22Rik|1500041O16Rik|AA589446|AI746521|NF1-C|-|10 C1|10 39.72 cM|protein-coding	NM_008688	chr10	80858936	80889918	-	30982	419.364	368.122	479.354	430.631	322.998	244.586	277.103	400.81	385.181	484.307	410.268
Tbx1|-|-|16 A3|16 11.51 cM|protein-coding	NM_011532	chr16	18581797	18587062	-	5265	20.588	23.806	20.9	21.006	20.215	26.672	29.763	21.879	18.48	18.113	20.245
Ccdc7a|4930517G15Rik|4930540C21Rik|Biot2|Ccdc7|-|8|8 E2|protein-coding	NM_029061	chr8	131503919	131589392	-	85473	152.648	173.803	138.042	164.499	209.038	248.32	210.288	171.31	163.869	121.854	161.473
Mtch2|2310034D24Rik|4930539J07Rik|HSPC032|-|2|2 E1|protein-coding	NM_001317243	chr2	90687312	90706967	+	19655	179.542	191.803	240.857	184.115	163.054	134.429	145.658	177.362	184.13	198.151	163.668
Eef1e1|1110003A02Rik|-|13|13 A3.3|protein-coding	NM_025380	chr13	38737560	38750897	-	13337	154.503	153.481	170.909	134.379	109.073	102.689	102.896	142.681	134.925	160.643	119.275
Mir124a-1hg|A930011O12Rik|Rncr3|mir-124-1|mir-3078|-|14|14 D1|ncRNA	NR_040709	chr14	65206952	65212798	+	5846	29.12	27.096	29.159	35.68	46.206	37.875	59.405	23.043	25.827	33.482	28.294
Zfp414|0610030H11Rik|Znf414|-|17|17 B1|protein-coding	NR_034153	chr17	33766037	33768659	+	2622	42.289	38.322	28.316	31.973	23.992	12.803	22.717	33.983	29.39	27.079	35.124
Hmha1|6330406L22Rik|AW539505|Ha-1|-|10|10 C1|protein-coding	NM_001347074	chr10	79479660	79494215	+	14555	112.028	111.095	136.525	161.101	135.508	138.963	144.93	95.431	120.452	157.349	125.129
Olfr1231|MOR235-2|-|2|2 E1|protein-coding	NM_146454	chr2	89142806	89143747	-	941	1.484	2.903	1.517	0.772	1.777	2.134	2.187	1.862	2.226	1.098	1.464
Gm17746|-|-|12|12 A1.3|ncRNA	NR_045844	chr12	25814039	25817139	+	3100	10.387	10.064	6.236	8.804	6.22	12.803	11.298	7.681	5.566	7.502	7.561
Dpm1|AI118379|AI194292|-|2|2 H3|protein-coding	NM_010072	chr2	168034548	168055879	-	21331	208.105	234.383	260.746	210.064	186.601	176.838	217.212	211.578	203.055	239.135	209.525
Ighmbp2|AEP|Catf1|RIPE3b1|Smbp-2|Smbp2|Smubp2|nmd|sma|-|19 A|19 3.03 cM|protein-coding	NM_009212	chr19	3259076	3283010	-	23934	116.109	95.418	93.545	76.921	83.97	68.015	89.29	87.517	81.489	88.006	76.346
Vwa5b2|BB182430|EG328644|Gm1738|Gm931|-|16|16 B1|protein-coding	NM_182636	chr16	20589655	20598540	+	8885	33.386	33.87	43.991	33.981	37.542	38.142	46.771	40.267	30.948	35.495	32.197
Tra2b|5730405G21Rik|D16Ertd266e|SIG-41|Sfrs10|Silg41|TRA2beta|-|16 B1|16 13.18 cM|protein-coding	NM_001330554	chr16	22244625	22266078	-	21453	254.66	252.189	385.135	390.009	231.474	258.189	227.781	282.802	304.137	377.639	289.041
Omp|-|-|7 E1|7 53.59 cM|protein-coding	NM_011010	chr7	105291869	105293957	-	2088	7.234	8.903	7.753	5.715	6.664	10.669	4.738	9.078	4.453	8.782	9.513
Entpd5|AI196558|AI987697|Cd39l4|ER-UDPase|NTPDase-5|NTPDase5|Pcph|mNTPase|-|12 D1|12 39.18 cM|protein-coding	NM_007647	chr12	85714826	85749979	-	35153	195.864	190.642	214.395	202.805	190.822	181.106	212.596	219.491	179.009	232.914	227.574
Fcrla|BB219290|FCRL|FCRL1|FREB|Fcrlm1|Fcrx|Freb1|mFREB|mFcrX|-|1|1 H3|protein-coding	NM_001160215	chr1	172847725	172857714	-	9989	29.491	28.838	31.856	34.599	31.1	49.611	58.555	31.888	24.491	33.848	44.881
Pias3|Pias3l|-|3|3 F2.1|protein-coding	NM_001165949	chr3	96500999	96509993	+	8994	97.561	77.031	120.681	88.196	81.305	76.55	70.946	86.353	89.282	93.129	80.98
Tk2|AU024611|mt-TK|-|8|8 D3|protein-coding	NR_045642	chr8	106750591	106772458	-	21867	105.907	97.934	75.51	73.059	87.969	82.951	80.908	84.026	72.583	87.64	79.761
Vax2os|Vas2os|Vax2os1|Vax2os2|-|6|6 C3|ncRNA	NR_075094	chr6	83652121	83660800	-	8679	44.7	37.741	43.486	48.346	44.651	38.142	35.959	28.397	40.299	56.719	45.125
Mir6949|Gm27697|mmu-mir-6949|-|14|14 C3|ncRNA	NR_105914	chr14	56701238	56701305	-	67	0.185	0	0	0.154	0.222	0	0.243	0.233	0	0.183	0.244
Actg1|AL023024|Actg|Actl|E51|-|11|11 E2|protein-coding	NM_009609	chr11	120207001	120209809	-	2808	36.539	30.967	58.824	60.857	46.428	38.675	32.436	41.431	51.432	61.476	41.954
Hoxb7|AI325018|Hox-2.3|-|11 D|11 59.82 cM|protein-coding	NM_010460	chr11	96147960	96151477	+	3517	16.507	24.387	20.9	22.551	18.438	19.204	19.073	19.784	23.378	24.517	24.636
Ldhc|LDH-C4|Ldh-3|Ldh-x|Ldh3|Ldhc4|-|7 B3|7 30.6 cM|protein-coding	NM_013580	chr7	54116633	54133512	+	16879	68.627	84.192	90.174	62.556	75.751	71.482	84.188	80.767	70.802	89.836	70.98
Pelo|AA409897|AI852218|-|13|13 D2.2|protein-coding	NM_134058	chr13	115878563	115880366	-	1803	14.467	8.903	10.113	10.812	6.442	13.87	11.784	13.034	9.797	8.965	15.611
Aamdc|1810020D17Rik|1810037D19Rik|LI2|-|7|7 E1|protein-coding	NM_183251	chr7	104698841	104728007	-	29166	130.205	147.675	160.459	149.825	137.729	126.694	181.375	149.431	146.28	151.861	156.107
Ksr1|AW492498|B-KSR1|D11Bhm183e|D11Bhm184e|Ksr|RSU2|hb|-|11 B5|11 46.74 cM|protein-coding	NM_013571	chr11	78828303	78959856	-	131553	780.117	616.634	468.736	551.573	658.657	630.803	826.208	575.379	582.224	740.274	786.632
Fgfr2|AU043015|AW556123|Bek|Fgfr-2|Fgfr-7|Fgfr7|KGFR|KGFRTr|svs|-|7|7 F3|protein-coding	NM_001347638	chr7	137305965	137410322	-	104357	563.665	559.151	479.86	404.991	410.745	455.565	478.401	531.853	433.273	423.38	437.831
Susd6|4933426M11Rik|mKIAA0247|-|12|12 C3|protein-coding	NM_178682	chr12	81891519	81981820	+	90301	961.328	988.82	1268.67	1304.71	922.343	735.359	798.267	1014.13	1289.8	1570.57	1371.3
Mir6981|Gm27609|mmu-mir-6981|-|18|18 B3|ncRNA	NR_105947	chr18	38134157	38134271	-	114	0.742	1.161	0.337	0.463	0.222	0.8	0.121	0.233	0	0	0.488
Derl2|CGI-101|Derlin-2|F-lana|Flana|-|11 B4|11 43.21 cM|protein-coding	NM_033562	chr11	70820942	70832805	-	11863	84.763	82.837	104.163	95.919	88.413	65.081	75.684	106.371	102.418	108.315	106.348
Crxos|AA606869|AY590891|Crxos1|Egam1|-|7|7 A2|protein-coding	NM_001033638	chr7	16481473	16489379	+	7906	36.91	29.419	32.867	36.607	54.647	51.744	90.262	36.776	31.171	36.959	47.564
Mir1957b|Gm27725|mmu-mir-1957b|-|8|8 E1|ncRNA	NR_105819	chr8	113974100	113974222	+	122	2.226	1.742	1.011	0.927	1.111	0.267	1.215	2.56	2.226	0.915	3.171
Gon4l|1500041I23Rik|2610100B20Rik|3632445O20Rik|5430404N14Rik|AA387005|-|3|3 F1|protein-coding	NM_001242372	chr3	88639153	88714021	+	74868	647.315	624.376	703.019	565.474	571.577	555.853	659.047	648.698	592.688	636.167	619.305
H2afy3|4933432H23Rik|-|15|15 D1|pseudo	NR_003523	chr15	62049096	62051006	-	1910	21.144	19.548	17.192	10.812	7.109	3.734	11.298	19.086	12.914	10.795	14.879
9330136K24Rik|-|-|17|17 A3.2|ncRNA	NR_131123	chr17	21665160	21672842	-	7682	88.102	77.224	84.443	80.319	72.863	54.412	65.237	74.716	91.508	115.634	86.347
Srrm2|5033413A03Rik|AA410130|SRm300|mKIAA0324|-|17|17 A3.3|protein-coding	NM_175229	chr17	23940154	23961710	+	21556	306.779	295.349	360.696	298.415	280.124	265.124	274.431	290.25	287.884	365.38	333.434
Mir6365|Gm27683|mmu-mir-6365|-|16|16 A1|ncRNA	NR_105784	chr16	13471173	13471273	-	100	0.371	1.161	0.674	0.154	0.666	0.533	0.486	0.466	0.445	0	0
Setdb2-phf11c|-|-|14 C3|protein-coding	NM_001320725	chr14	59999670	60059717	-	60047	239.637	215.609	244.734	239.257	234.806	258.722	230.332	222.517	264.06	253.406	263.918
Flcn|AU014660|B430214A04Rik|Bhd|FLCL|-|11|11 B1.3|protein-coding	NM_001271356	chr11	59604910	59623541	-	18631	139.293	167.223	141.581	110.747	98.632	88.019	113.465	119.871	127.355	132.649	126.837
P2rx7|AI467586|P2X(7)|P2X7R|-|5|5 F|protein-coding	NM_001284402	chr5	123100433	123134298	+	33865	163.776	167.803	176.471	195.854	186.157	157.101	174.936	147.103	167.431	225.778	226.355
Rsu1|RsuI|rsp-1|-|2|2 A1|protein-coding	NM_009105	chr2	12998594	13193042	-	194448	1132.71	1077.08	933.595	843.5	770.174	719.355	713.471	1027.86	923.766	889.024	877.613
Mefv|FMF|TRIM20|pyrin|-|16 A1|16 2.18 cM|protein-coding	NM_001161790	chr16	3707215	3718124	-	10909	29.12	19.935	15.675	21.006	28.879	33.607	26.848	20.017	20.038	17.016	24.88
Phb2|AU044498|BAP|Bap37|Bcap37|REA|-|6 F2|6 59.17 cM|protein-coding	NM_007531	chr6	124662307	124666963	+	4656	49.522	70.45	93.545	57.768	57.757	52.811	60.377	57.957	54.771	67.148	49.515
Fam188a|1810041E18Rik|2310047O13Rik|5830410F13Rik|AI447827|AW111958|-|2|2 A1|protein-coding	NM_024185	chr2	12268891	12341087	-	72196	358.713	428.121	395.417	346.297	327.218	312.601	298.363	390.103	365.588	372.15	363.436
Scamp3|Sc3|-|3|3 F1|protein-coding	NM_011886	chr3	88981313	88986692	+	5379	70.852	72.386	78.207	54.061	59.09	50.678	56.49	72.155	61.673	81.419	70.004
Umodl1|D17Ertd488e|-|17 A3.3|17 15.8 cM|protein-coding	NM_177465	chr17	31091628	31147655	+	56027	135.584	126.385	83.095	101.943	169.274	162.702	175.665	110.095	89.504	86.725	118.788
Mipep|5730405E07Rik|MIP|-|14|14 D1|protein-coding	NM_027436	chr14	61403403	61522450	+	119047	411.203	410.315	394.237	343.98	441.845	463.033	542.909	381.724	355.346	348.547	399.78
Pym1|A030010B05Rik|Pym|Wibg|-|10|10 D3|protein-coding	NM_030100	chr10	128184935	128203624	+	18689	143.745	126.965	195.686	169.75	145.282	154.167	197.896	152.457	162.756	193.576	157.082
Pnpla2|0610039C21Rik|1110001C14Rik|Atgl|TTS-2.2|-|7|7 F5|protein-coding	NM_025802	chr7	148641087	148646642	+	5555	66.586	57.096	65.229	55.142	39.764	43.209	47.014	55.629	55.439	65.684	52.198
Banf2|4930517K23Rik|Baf-L|Baf-like|Gm115|-|2|2 G1|protein-coding	NM_207275	chr2	143858838	143899713	+	40875	129.278	112.062	90.68	121.559	176.605	197.643	174.207	127.552	103.977	116.548	121.715
Cacna1g|Cav3.1d|[a]1G|a1G|alpha-1G|mKIAA1123|-|11|11 D|protein-coding	NM_001112813	chr11	94269705	94335512	-	65807	350.366	279.092	181.865	185.814	235.917	205.378	248.798	249.75	195.262	202.542	193.914
Prrx1|A230024N07Rik|AA755424|AI385634|AI843499|K-2|Pmx|Pmx1|Prx1|mHox|-|1 H2.1|1 70.53 cM|protein-coding	NM_011127	chr1	165175250	165243781	-	68531	916.443	661.536	811.228	700.625	400.748	313.134	197.896	868.422	953.6	872.923	751.02
1110065P20Rik|C530005M16Rik|-|4|4 D2.2|protein-coding	NM_001347196	chr4	124526729	124527808	-	1079	13.911	9.29	15.338	11.893	11.329	9.602	12.877	11.871	16.921	17.016	13.659
Fkbp9|1810014L23|AW549641|FKBP-63|FKBP-9|FKBP60|FKBP63|FKBP65RS|-|6 B3|6 27.74 cM|protein-coding	NM_012056	chr6	56782053	56829354	+	47301	395.994	346.445	343.335	293.472	284.122	296.864	350.236	366.129	337.757	352.39	344.167
Farsb|C76708|Farsa|Farsl|Farslb|Frsb|-|1|1 C4|protein-coding	NM_001278075	chr1	78414533	78485472	-	70939	591.116	575.989	632.06	559.141	417.187	375.548	399.194	595.629	600.258	659.404	540.764
C920006O11Rik|-|-|9|9 E1|ncRNA	NR_040401	chr9	78023721	78026689	+	2968	34.128	37.935	42.306	59.003	47.761	43.476	40.94	28.629	44.084	72.637	51.954
Dnmt3l|D6Ertd14e|ecat7|-|10 C1|10 39.72 cM|protein-coding	NM_001284198	chr10	77518080	77526367	+	8287	37.281	35.225	27.642	22.86	43.096	57.612	83.095	27.931	29.835	23.785	27.319
Pde1c|-|-|6 B3|6 27.65 cM|protein-coding	NM_001159957	chr6	56050434	56319628	-	269194	789.02	910.628	863.478	843.654	769.952	775.634	640.339	836.767	891.704	727.467	749.313
Foxp4|1200010K03Rik|2310007G05Rik|mFKHLA|-|17|17 C|protein-coding	NM_028767	chr17	48004082	48061581	-	57499	455.903	376.638	407.889	399.74	446.288	403.82	434.789	348.672	349.557	430.149	451.734
Msra|2310045J23Rik|6530413P12Rik|MSR-A|-|14 D1|14 33.36 cM|protein-coding	NM_001253715	chr14	64741458	65059863	-	318405	1152.56	1307.78	1345.36	1425.5	1204.24	1112.24	1067.23	1235.71	1222.11	1314.23	1278.12
4931403G20Rik|-|-|12|12 C2|ncRNA	NR_038173	chr12	70944673	70954658	+	9985	90.513	96.192	102.141	83.717	65.31	65.614	72.89	86.586	82.602	90.201	85.615
4933412E12Rik|-|-|10|10 D2|ncRNA	NR_038026	chr10	116387618	116400335	+	12717	72.336	75.87	61.858	70.433	62.867	60.813	73.983	72.388	69.911	84.896	74.639
Kif19a|Kif19|-|11|11 E2|protein-coding	NM_001102615	chr11	114626703	114651889	+	25186	69.183	71.418	51.239	54.524	76.862	85.352	96.215	62.612	51.654	45.375	58.052
Mir7225|Gm27499|mmu-mir-7225|-|3|3 F2.2|ncRNA	NR_106084	chr3	97494432	97494485	-	53	0.185	0.194	0	0	0	0	0.121	0.233	0.223	0	0.244
1700027H10Rik|-|-|3|3 B|ncRNA	NR_040594	chr3	45220506	45243231	-	22725	45.813	73.353	86.971	79.701	63.978	70.415	60.134	66.336	63.455	66.05	58.784
Krtap9-5|-|-|11|11 D|protein-coding	NM_001085527	chr11	99809789	99810865	+	1076	2.782	3.29	2.865	2.471	3.332	3.734	3.159	1.862	2.894	3.293	0.732
Phtf1|AU041898|AW049785|Phft|Phtf|-|3|3 F2.2|protein-coding	NM_001163469	chr3	103772181	103811414	+	39233	340.722	277.737	255.689	189.058	194.82	175.238	193.401	299.56	241.128	241.879	238.795
Olfr1229|MOR233-19|MOR233-22|-|2|2 E1|protein-coding	NM_001011761	chr2	89122353	89123288	-	935	1.669	0.774	1.517	2.935	1.333	3.734	2.794	1.397	2.226	1.281	0.976
Bcl2l11|1500006F24Rik|Bim|Bod|bcl2-L-11|-|2|2 F1|protein-coding	NM_001291016	chr2	127951774	127957234	+	5460	41.176	41.031	47.362	59.158	39.764	42.943	47.621	45.155	52.768	55.621	47.076
Glrx2|1700010P22Rik|AI645710|Grx2|-|1 F|1 62.53 cM|protein-coding	NM_001038592	chr1	145586698	145596808	+	10110	71.409	73.353	84.275	83.408	77.973	89.353	93.907	74.25	86.165	97.886	81.956
Slc35g2|Gm519|Tmem22|-|9|9 E3.3|protein-coding	NM_001101483	chr9	100452607	100471504	-	18897	100.714	92.127	78.207	86.497	84.193	74.416	93.907	86.121	86.833	86.542	77.322
Mn1|AA003644|AA009236|-|5 F|5 53.86 cM|protein-coding	NM_001081235	chr5	111847186	111886045	+	38859	227.395	182.706	120.176	112.601	142.394	132.028	142.378	165.724	105.535	102.826	103.177
Camkv|1G5|BB074618|BC017634|-|9|9 F1|protein-coding	NM_145621	chr9	107838251	107852022	+	13771	60.651	67.547	68.768	58.54	73.53	65.347	72.89	60.284	47.201	76.845	68.053
Meis1|C530044H18Rik|Evi8|-|11 A3.1|11 11.11 cM|protein-coding	NM_010789	chr11	18780431	18918972	-	138541	1086.71	1003.34	1025.96	970.774	752.402	718.555	682.736	1080.46	1074.94	1052.41	967.374
Ptprm|RPTPmu|mKIAA4044|-|17 E1.1|17 37.88 cM|protein-coding	NM_008984	chr17	67016188	67703799	-	687611	3314.85	3461.94	3201.26	2735.47	2333.4	2141.8	2027.92	3118.27	2948.3	2724.89	2553.81
Myo9b|-|-|8 B3.3|8 34.43 cM|protein-coding	NM_001142322	chr8	73796613	73884611	+	87998	857.276	642.375	501.94	425.689	473.389	389.684	431.752	629.146	550.163	601.404	589.303
Mst1r|CD136|CDw136|Fv-2|Fv2|PTK8|Ron|STK|-|9 59.07 cM|9 F1|protein-coding	NM_009074	chr9	107809220	107822714	+	13494	77.715	69.87	72.476	84.643	81.749	50.678	72.526	74.948	83.938	108.315	92.688
Tcte2|AI429268|Tcte-2|-|17 A1|17 8.9 cM|protein-coding	NM_022311	chr17	13853443	13898401	-	44958	250.023	232.447	258.555	230.144	272.127	248.854	273.337	252.776	257.826	256.516	254.893
Nusap1|2610201A12Rik|AI481307|ANKT|AW547774|BB165529|BM037|LNP|NuSAP|Q0310|SAPL|-|2|2 E5|protein-coding	NM_001042652	chr2	119444034	119475896	+	31862	188.259	196.448	300.861	232.152	217.701	199.243	192.065	228.569	219.308	249.929	217.086
Gm364|-|-|X|X A6|protein-coding	NM_001128625	chrX	54662326	54741948	+	79622	111.657	136.836	113.265	119.397	137.063	155.767	99.859	124.991	109.543	96.605	132.447
Fign|fi|fidget|-|2 C1.3|2 37.19 cM|protein-coding	NM_001267847	chr2	63809565	63936095	-	126530	400.816	560.893	600.373	579.53	439.179	397.152	314.156	475.991	527.007	534.439	491.736
Atg14|4832427M01|Atg14L|D14Ertd114e|D14Ertd436e|-|14 C1|14 24.6 cM|protein-coding	NM_172599	chr14	48160568	48188109	-	27541	167.3	183.287	140.907	116.308	153.946	141.364	197.167	148.5	128.913	144.176	135.862
Apoo|0610008C08Rik|1110019O03Rik|-|X|X C3|protein-coding	NM_026673	chrX	91612449	91662431	+	49982	135.955	156.384	188.775	152.605	128.399	119.492	98.159	146.638	130.249	143.81	149.033
Azi2|AA410145|AZ2|-|9|9 F3|protein-coding	NM_001286508	chr9	117949640	117974214	+	24574	225.355	194.706	234.452	235.395	170.385	162.968	129.501	207.388	251.147	253.223	226.843
H2afy2|macroH2A2|-|10|10 B4|protein-coding	NM_207000	chr10	61201395	61246612	-	45217	278.772	230.705	215.238	184.269	200.152	212.579	263.254	231.129	224.652	210.043	220.989
Cryba1|BA3/A1|Cryb|-|11 B5|11 46.74 cM|protein-coding	NM_001313933	chr11	77532116	77538795	-	6679	100.714	81.095	109.726	80.936	75.307	65.081	77.385	98.457	83.493	104.656	87.81
Map6d1|A330066I15Rik|-|16|16 A3|protein-coding	NM_198599	chr16	20233382	20241431	-	8049	62.691	65.225	69.948	47.573	50.649	44.81	46.893	57.957	56.33	71.905	53.906
Tcf21|Pod-1|Pod1|bHLHa23|capsulin|epc|epicardin|-|10 A3|10 10.33 cM|protein-coding	NM_011545	chr10	22537079	22539934	-	2855	7.048	10.451	5.225	5.869	9.33	8.802	6.925	7.216	6.457	6.221	10.245
Tas2r134|T2R134|Tas2r34|-|2|2 C1.1|protein-coding	NM_199158	chr2	51483031	51483927	+	896	3.524	2.71	2.191	1.854	1.555	2.401	1.458	3.957	2.449	2.927	2.195
Gm41|-|-|X|X C1|pseudo	NR_036689	chrX	83590814	83600333	-	9519	10.758	12	13.315	11.893	15.328	10.136	9.962	13.267	8.461	9.88	13.415
Eef1b2|2810017J07Rik|Eef1b|-|1|1 C2|protein-coding	NM_018796	chr1	63223405	63227060	+	3655	56.385	63.87	117.985	98.699	69.309	59.479	52.845	67.5	70.134	88.555	61.223
Angptl8|EG624219|Gm6484|Rifl|-|9|9 A3|protein-coding	NM_001080940	chr9	21639954	21641791	+	1837	12.241	10.064	9.776	6.951	10.441	9.069	11.784	7.216	10.242	11.893	11.952
Rsad2|2510004L01Rik|Vig1|cig5|-|12|12 A2|protein-coding	NM_021384	chr12	27127608	27141317	-	13709	80.683	46.838	58.318	63.174	52.204	58.413	40.089	64.94	74.142	77.211	89.274
Cadm1|2900073G06Rik|3100001I08Rik|AI987920|Bl2|Igsf4|Igsf4a|Necl2|RA175|RA175A|RA175B|RA175C|RA175N|ST17|SgIGSF|SynCam|Tslc1|-|9|9 A5.3|protein-coding	NM_207675	chr9	47338435	47661468	+	323033	1049.62	1012.24	833.476	833.923	1042.3	1132.24	1384.42	908.457	856.971	828.829	945.666
Klhl21|1810045K06Rik|D330008A20|mKIAA0469|-|4|4 E2|protein-coding	NM_001033352	chr4	151383000	151391786	+	8786	97.376	103.159	105.006	114.3	72.641	64.547	56.004	100.086	93.735	111.974	96.591
Taco1|2310066I18Rik|Ccdc44|-|11|11 E1|protein-coding	NM_027346	chr11	105927421	105934926	+	7505	53.974	51.676	66.746	49.736	46.428	38.942	50.659	52.371	57.22	62.025	63.662
Magohb|2010012C16Rik|Mago|Magoh|Magoh-rs1|-|6 F3|6|protein-coding	NM_001327860	chr6	131234407	131243262	-	8855	41.918	64.45	86.129	61.629	40.208	50.144	30.128	63.078	60.115	67.148	52.686
Snora78|ACA64|-|17|17 A3.3|snoRNA	NR_028515	chr17	24856621	24856777	-	156	0.556	0.968	1.685	1.854	1.333	2.134	0.607	0.931	0.668	2.562	1.464
Kin|Kin17|-|2|2 A1|protein-coding	NM_025280	chr2	10002239	10014328	+	12089	102.94	80.708	76.69	58.385	52.648	54.945	77.628	75.414	76.368	68.063	80.005
Zfp874a|C330011K17Rik|Rslcan15|Zfp874|-|13|13 B3|protein-coding	NM_177712	chr13	67541367	67552560	-	11193	46.74	45.677	40.62	44.021	53.759	51.211	69.488	50.741	45.42	54.523	55.613
Bpgm|AI323730|AL022789|C86192|-|6|6 B1|protein-coding	NM_007563	chr6	34426356	34455610	+	29254	271.353	241.737	251.644	220.413	171.94	151.766	155.62	258.362	251.592	283.412	249.527
Gm10697|ENSMUSG00000074425|-|3 F2.1|3|protein-coding	NM_001163731	chr3	93764214	93765236	-	1022	4.266	5.032	2.697	3.244	3.999	3.467	7.653	2.793	3.562	2.927	3.903
Flnb|AL024016|Fln-b|-|14|14 A1|protein-coding	NM_001081427	chr14	8650471	8784101	+	133630	2043.59	1861.71	1820.67	1712.64	1461.49	1337.36	1377.98	1928.4	1938.37	2465.81	2277.45
Enoph1|2310057D15Rik|BB183658|C81437|-|5|5 E4|protein-coding	NM_001163035	chr5	100469013	100497784	+	28771	197.533	228.963	257.375	243.273	203.04	204.577	244.91	196.681	212.183	264.75	215.866
Tgm6|TGM3L|TGY|-|2|2 F1|protein-coding	NM_001289749	chr2	129949011	129979968	+	30957	57.683	84.192	57.981	64.564	84.415	83.218	78.478	73.086	57.443	65.867	69.516
Narf|4430402O11Rik|-|11|11 E2|protein-coding	NM_026272	chr11	121098550	121117170	+	18620	92.739	98.901	99.444	104.723	103.297	110.957	98.887	97.759	107.762	118.195	109.763
Hsd11b2|11HSD2|-|8 D3|8 53.04 cM|protein-coding	NM_008289	chr8	108042646	108047888	+	5242	51.006	45.289	46.183	29.347	26.657	29.606	29.763	49.81	35.624	47.205	44.393
Mir295|Mirn295|mir-295|mmu-miR-295|-|7 A1|7|ncRNA	NR_029645	chr7	3220774	3220842	+	68	0.371	0.581	0.843	0.927	1.999	1.334	0.972	0.466	1.113	0.915	0.732
Fn1|E330027I09|Fn|Fn-1|-|1 C3|1 36.05 cM|protein-coding	NM_001276411	chr1	71632047	71699808	-	67761	1104.7	735.277	589.586	684.253	632.667	538.249	589.437	577.009	573.541	775.586	621.5
Hyou1|AI415631|CBP-140|Cab140|Grp170|Orp150|-|9|9 A5.2|protein-coding	NM_021395	chr9	44187573	44200452	+	12879	128.165	120.385	150.683	102.561	105.741	93.087	114.194	135.698	114.664	137.772	123.666
Olfr1189|MOR237-2|-|2|2 D|protein-coding	NM_146772	chr2	88431963	88432883	+	920	1.484	0.774	0.843	1.236	2.221	2.934	1.701	2.095	1.781	1.464	3.903
Chd8|5830451P18Rik|AU015341|Duplin|HELSNF1|mKIAA1564|-|14|14 C2|protein-coding	NM_201637	chr14	52817826	52857247	-	39421	311.602	291.866	378.899	303.975	274.792	254.455	300.671	325.396	312.82	345.62	312.945
Prl7a1|AA407021|AA409971|AA410116|PLP-E|PLP-G|Prlpe|Prlpg|-|13 A3.1|13 12.56 cM|protein-coding	NM_001164058	chr13	27725233	27734362	-	9129	28.934	30.193	22.923	24.405	24.214	25.872	18.465	22.81	25.827	18.845	19.026
Aplf|2010301N04Rik|AI452191|-|6|6 D1|protein-coding	NM_024251	chr6	87578423	87622162	-	43739	198.275	214.061	243.891	245.435	229.919	208.312	203.485	229.733	214.41	242.245	242.941
Mir137|Mirn137|mir-137|mmu-mir-137|-|3|3 G1|ncRNA	NR_029551	chr3	118136775	118136847	+	72	0.185	0.194	0.337	0	0.222	0	0.364	0	0	0	0
Ly96|ESOP-1|MD-2|MD2|-|1|1 A3|protein-coding	NM_001159711	chr1	16678537	16699686	+	21149	123.899	125.998	135.851	124.03	111.294	90.953	96.458	146.172	127.132	138.687	140.008
Rbbp8|9930104E21Rik|CtIP|RBBP-8|RIM|SAE2|-|18|18 A1|protein-coding	NR_045526	chr18	11815858	11901716	+	85858	401.002	408.186	436.037	382.44	388.308	365.412	335.901	385.215	396.981	400.143	389.779
Hnrnpa2b1|9130414A06Rik|Hnrpa2|Hnrpa2b1|hnrnp-A|-|6|6 B3|protein-coding	NM_182650	chr6	51410434	51419893	-	9459	151.164	166.836	277.938	294.399	190.822	213.113	142.621	184.578	221.535	314.516	227.087
Slc35c2|C85957|CGI-15|D2Wsu58e|Ovcov1|-|2 H3|2 85.53 cM|protein-coding	NR_045544	chr2	165102022	165113338	-	11316	83.465	73.353	70.117	77.384	59.312	56.012	52.602	65.172	65.458	70.441	67.565
Cacna1h|Cav3.2|MNCb-1209|alpha13.2|-|17 A3.3|17 12.53 cM|protein-coding	NM_021415	chr17	25511232	25570728	-	59496	236.483	220.254	157.594	155.386	175.716	184.04	200.447	167.121	143.608	172.901	213.915
Atat1|0610011P08Rik|2610008K08Rik|2610110G12Rik|3110080J08Rik|Mec17|TAT|-|17|17 B1|protein-coding	NM_001347378	chr17	36034541	36047020	-	12479	117.222	132.191	153.717	145.5	118.403	95.221	129.866	124.293	132.03	163.021	138.057
Eif3g|44kDa|D0Jmb4|Eif3s4|TU-189B2|eIF3-p44|p44|-|9|9 A3|protein-coding	NM_016876	chr9	20698793	20703034	-	4241	52.861	59.999	82.758	45.411	45.984	34.941	34.744	62.147	44.752	64.403	54.393
Cacnb1|CAB1|Cchb1|Cchlb1|-|11 D|11 61.5 cM|protein-coding	NM_001159320	chr11	97866239	97879686	-	13447	87.545	91.74	167.875	146.89	113.516	92.287	100.588	101.716	106.426	143.627	113.909
Spock3|2900045C01Rik|AI428471|mKIAA4039|-|8|8 B3.1|protein-coding	NM_001252620	chr8	65430029	65835893	+	405864	1059.26	1008.37	977.249	1034.87	1069.4	1159.18	893.145	980.146	1013.49	805.41	877.613
Epn2|9530051D10Rik|AA536924|Ibp2|-|11|11 B2|protein-coding	NM_010148	chr11	61330751	61393189	-	62438	527.497	416.896	540.201	558.523	496.048	462.5	498.082	475.991	492.052	653.915	611.743
4930548K13Rik|-|-|4|4 A3|ncRNA	NR_040656	chr4	26562967	26632596	-	69629	214.041	250.641	173.1	163.572	168.163	172.304	135.697	222.517	199.938	140.517	166.595
Fsip1|1700012M13Rik|4933432K11Rik|-|2|2 E5|protein-coding	NM_027759	chr2	118030624	118082702	-	52078	282.482	347.219	392.551	341.2	216.146	231.25	209.559	297.233	298.793	340.863	292.7
Pgam5|2610528A17Rik|-|5|5 F|protein-coding	NM_001163538	chr5	110688154	110698918	-	10764	89.585	98.321	122.03	97.155	95.744	94.954	117.596	92.871	101.75	111.242	108.543
Slc5a7|CHT1|-|17|17 C|protein-coding	NM_022025	chr17	54412915	54438359	-	25444	64.917	65.418	62.532	59.93	67.088	66.414	59.648	64.474	76.368	49.766	55.857
Filip1l|4631422O05Rik|Doc1|-|16|16 C1.1|protein-coding	NM_001177871	chr16	57549355	57572917	+	23562	337.383	260.705	198.214	136.078	110.184	98.955	126.221	265.578	202.832	178.024	156.595
Pfkfb3|E330010H22Rik|iPFK-2|uPFK-2|-|2|2 A1|protein-coding	NM_133232	chr2	11393058	11423717	-	30659	166.744	227.222	239.677	233.387	199.041	175.238	141.893	178.991	193.258	294.573	316.116
Zfhx3|A230102L03Rik|Atbf1|Sci|WBP9|mKIAA4228|-|8|8 D3|protein-coding	NM_007496	chr8	111238544	111485536	+	246992	2037.47	2197.7	2930.57	2777.94	1907.11	1498.99	1669.42	2004.05	2238.06	3066.12	2400.87
Foxa2|HNF3-beta|HNF3beta|Hnf-3b|Hnf3b|Tcf-3b|Tcf3b|-|2 G3|2 73.38 cM|protein-coding	NM_001291067	chr2	147868613	147871200	-	2587	8.161	6.774	6.405	7.105	6.886	9.335	7.168	7.216	7.125	10.429	11.708
Amy2a2|ENSMUSG00000074265|OTTMUSG00000022431|mAmy2-5|-|3 F3|3|protein-coding	NM_001160152	chr3	113082755	113094367	-	11608	74.933	112.062	140.064	136.851	101.964	121.36	90.87	89.845	104.867	98.801	99.518
Otx1|A730044F23Rik|jv|-|11 A3.2|11 14.1 cM|protein-coding	NM_011023	chr11	21894767	21901654	-	6887	36.354	35.225	35.901	33.672	33.988	32.807	26.483	27.466	27.608	33.482	32.929
Dpyd|AI315208|DPD|E330028L06Rik|-|3|3 G1|protein-coding	NM_170778	chr3	118265096	119135836	+	870740	1900.96	2551.5	2570.88	2676.15	2360.95	2375.45	1892.95	2396.25	2602.09	2215.33	2353.55
Arl5a|2410015N24Rik|2810410P22Rik|AA408731|AW610751|Arl5|T25534|-|2|2 C1.1|protein-coding	NM_182994	chr2	52253471	52280394	-	26923	189.743	179.222	156.919	152.76	143.283	147.232	168.497	171.31	177.005	167.778	165.863
Vamp7|Sybl1|TI-VAMP|VAMP-7|-|X|X|protein-coding	NM_011515	chrX_random	10737	39191	-	28454	48.039	54.193	67.757	55.914	59.09	58.946	43.734	71.69	63.455	54.34	75.37
Rrp12|AA408556|AA536972|mKIAA0690|-|19|19 C3|protein-coding	NM_199447	chr19	41937341	41970643	-	33302	216.823	211.544	226.699	163.417	147.059	147.232	177.73	191.095	161.642	193.21	158.302
Slc25a42|2900084M01Rik|-|8|8 B3.3|protein-coding	NM_001007570	chr8	72708239	72736180	-	27941	148.753	171.287	213.889	175.002	163.72	134.162	154.041	177.362	148.951	193.21	182.206
Apobec3|Apobec|Arp3|BC003314|Cem15|Rfv3|-|15 48.6 cM|15 E1|protein-coding	NM_001160415	chr15	79722838	79738859	+	16021	97.932	101.224	133.323	105.959	144.172	162.702	152.826	105.207	96.406	143.993	125.617
Pdgfra|AI115593|CD140a|Pdgfr-2|-|5 C3.3|5 39.55 cM|protein-coding	NM_001347718	chr5	75548276	75580156	+	31880	333.859	170.707	138.548	126.502	123.956	111.224	112.979	193.655	175.446	151.861	143.667
Snx31|4631426E05Rik|-|15|15 B3.1|protein-coding	NM_001347022	chr15	36434179	36485323	-	51144	203.098	211.738	175.966	178.709	186.823	188.307	223.043	209.715	194.372	179.671	171.717
Olfr13|K7|MOR261-6|-|6|6 B2.1|protein-coding	NM_146652	chr6	43123987	43124919	+	932	1.113	5.419	3.54	1.699	4.887	1.867	3.159	3.259	0.891	3.659	1.464
Tmem184b|2610507A11|4732495E13Rik|-|15|15 E1|protein-coding	NM_001253819	chr15	79191114	79233708	-	42594	460.354	408.186	403.676	365.141	332.328	259.523	279.412	375.207	380.282	447.714	417.342
Rasl11a|1110065D03Rik|AI852031|-|5|5 G3|protein-coding	NM_026864	chr5	147656647	147659302	+	2655	22.999	24	23.091	14.519	15.994	13.603	22.96	19.319	15.585	25.432	19.513
Lcat|AI046659|D8Wsu61e|-|8 D3|8 53.06 cM|protein-coding	NM_008490	chr8	108463451	108467302	-	3851	68.256	59.225	44.16	29.193	23.769	24.805	24.904	53.302	32.729	42.265	30.977
Olfr370|MOR267-16|MOR26716|-|8|8 C2|protein-coding	NM_146270	chr8	86064992	86066087	+	1095	2.968	1.935	1.854	2.317	2.444	5.601	4.009	0.466	4.008	2.379	2.439
Pcdhb14|2210006M07Rik|Pcdhb17|PcdhbN|-|18|18 B3|protein-coding	NM_053139	chr18	37607311	37610748	+	3437	10.201	5.806	5.225	3.553	9.33	9.069	9.962	10.241	6.679	6.404	7.805
Alpl|ALP|APTNAP|Akp-2|Akp2|TNAP|TNSALP|-|4 D3|4 70.02 cM|protein-coding	NM_001287172	chr4	137297646	137322390	-	24744	94.037	82.644	64.554	86.497	113.738	124.293	169.348	75.879	81.266	92.946	82.688
Fam71b|Gari-l3|OTTMUSG00000005491|-|11 B1.1|11|protein-coding	NM_001013783	chr11	46218230	46221487	+	3257	8.532	8.322	6.573	9.422	13.107	7.735	12.634	6.517	8.461	6.953	4.878
Cpne6|AU067659|BB076446|-|14|14 C3|protein-coding	NM_009947	chr14	56130197	56136268	+	6071	14.653	15.096	12.641	11.121	19.993	20.271	25.876	13.5	13.582	13.356	11.464
Unc5a|Unc5h1|mKIAA1976|-|13|13 B1|protein-coding	NM_153131	chr13	55050793	55107379	+	56586	175.09	161.997	100.961	111.828	161.277	163.769	195.71	122.431	94.18	96.056	113.665
Gm44504|Gm38419|Slc10a3-ubl4|SlcUbl4a|Tu11|-|X A7.3|X|protein-coding	NM_001278272	chrX	71612786	71618688	-	5902	34.499	27.096	32.193	27.648	21.992	25.072	30.249	26.767	24.937	25.981	23.416
Vrk3|AI428238|-|7|7 B3|protein-coding	NM_133945	chr7	52003999	52032884	+	28885	204.025	161.416	143.435	131.599	151.058	137.896	155.256	151.759	135.815	156.435	175.62
Spata22|Gm882|-|11|11 B4|protein-coding	NM_001045531	chr11	73143243	73159546	+	16303	42.474	33.87	40.115	57.304	58.202	57.346	41.912	41.664	45.865	45.558	42.685
Zfp180|2310040I01Rik|AI852378|D130011P11|HHZ168|-|7|7 A3|protein-coding	NM_001289641	chr7	24866916	24892727	+	25811	114.996	117.288	120.513	106.577	138.174	118.426	179.674	120.336	101.973	122.952	127.081
Olfr1250|MOR231-7|-|2|2 E1|protein-coding	NM_146965	chr2	89496652	89497596	-	944	2.226	2.516	3.202	1.699	1.777	2.401	3.402	4.19	2.672	2.013	1.464
Tmem201|AV028368|D4Ertd429e|Net5|Samp1|-|4 E2|4 80.15 cM|protein-coding	NM_177672	chr4	149098972	149112177	-	13205	143.003	106.643	117.142	92.521	91.746	82.151	103.868	101.25	81.266	104.839	84.639
BC064078|-|-|6 F3|6|ncRNA	NR_015455	chr6	128942979	128956665	+	13686	28.378	33.29	98.601	151.215	156.612	181.106	138.977	38.871	85.719	144.176	120.739
Gm5415|EG408191|Senp14|-|1|1 B|protein-coding	NM_001164286	chr1	32600391	32604138	-	3747	5.193	4.839	5.731	6.642	7.775	7.735	6.925	8.845	4.676	6.038	6.586
Mir344f|mir-344f|mmu-mir-344f|-|7 C|7 34.32 cM|ncRNA	NR_037288	chr7	69191067	69191134	-	67	0.185	0.194	0.674	0.154	0	0	0.243	0	0.891	0.183	0.244
Prkcsh|80K-H|PKCSH|-|9 A3|9 8.04 cM|protein-coding	NM_001293650	chr9	21807432	21818689	+	11257	100.343	98.708	83.938	59.621	73.308	65.081	80.543	89.147	65.236	79.224	79.761
9430015G10Rik|-|-|4|4 E2|protein-coding	NM_177205	chr4	155484107	155501372	+	17265	83.279	82.257	93.713	82.481	93.301	93.62	103.99	83.095	79.931	91.299	95.615
Olfr1023|MOR196-3|-|2|2 D|protein-coding	NM_146587	chr2	85726959	85727894	+	935	2.968	3.871	3.034	1.081	1.999	4.268	2.916	2.793	1.781	2.562	2.683
Mlst8|0610033N12Rik|AA409454|AI505104|AI851821|Gbl|-|17|17 A3.3|protein-coding	NM_001252464	chr17	24610495	24616023	-	5528	60.837	54.58	77.196	46.338	44.873	32.807	51.023	49.345	46.756	55.072	49.271
Nudcd3|AI427847|BC024322|mKIAA1068|-|11|11 A1|protein-coding	NM_173748	chr11	6005695	6100454	-	94759	611.518	603.086	649.421	620.616	596.679	549.185	659.533	560.948	611.391	688.312	651.502
Cyp4a10|AI647584|Cyp4a|D4Rp1|Msp-3|RP1|-|4 D1|4 53.05 cM|protein-coding	NM_010011	chr4	115190892	115206254	+	15362	29.676	34.064	22.586	33.209	32.877	42.676	46.164	27.466	21.597	20.858	26.587
Ear12|-|-|-|protein-coding	NM_001012766	chr14	44680552	44681022	+	470	1.113	0	0.506	0.772	1.555	1.067	1.336	0.931	1.336	0	0.732
Adamts6|A930019D11Rik|ADAM-TS6|b2b1879.1Clo|b2b2029Clo|b2b2182Clo|b2b2187.1Clo|b2b2228Clo|-|13|13 D1|protein-coding	NM_001081020	chr13	105077915	105286775	+	208860	1642.77	1564.04	1648.08	1500.41	952.11	858.052	583.484	1468.71	1488.4	1560.14	1287.15
Armcx6|AW060994|-|X|X E3|protein-coding	NM_001007578	chrX	131282994	131285958	-	2964	7.048	8.516	10.787	10.658	5.998	5.601	6.317	10.241	6.902	8.416	7.074
Slc39a7|AA408174|AI117660|AL024048|H-2Ke4|H2-Ke4|Ke-4|Ke4|Ring5|Zip7|-|17 B1|17 17.98 cM|protein-coding	NM_001077709	chr17	34165211	34168635	-	3424	51.006	52.257	48.711	47.419	45.984	31.207	49.201	44.457	54.326	55.438	51.466
E130112N10Rik|5830448L21Rik|9530059J11Rik|-|6|6 F2|ncRNA	NR_015604	chr6	125181294	125189952	+	8658	61.207	51.096	54.947	46.955	51.537	46.143	49.444	50.043	45.865	68.795	64.15
Aig1|1500031O19Rik|AV064870|AW413422|CGI-103|-|10|10 A2|protein-coding	NM_001347362	chr10	13366861	13588763	-	221902	1391.63	1350.75	1582.68	1476.16	1119.16	909.53	696.221	1574.15	1612.19	1834.77	1718.88
Galnt15|4631401E18Rik|Galntl2|mpp-GalNAc-T15|-|14|14 B|protein-coding	NM_030166	chr14	32842289	32871512	+	29223	133.729	102.192	105.175	93.139	95.966	127.494	124.642	124.759	116.667	122.586	130.008
Cln8|mnd|-|8 A1.1|8 7.59 cM|protein-coding	NM_012000	chr8	14888536	14901719	+	13183	89.029	91.16	77.364	74.449	77.973	63.747	74.591	85.422	76.813	97.154	104.396
Brox|0610010K06Rik|-|1|1 H5|protein-coding	NM_027861	chr1_random	249690	270356	-	20666	197.904	174.19	184.224	152.605	137.952	100.022	132.903	175.733	167.876	181.501	175.62
Acss1|1110032O15Rik|AI788978|Acas2|Acas2l|AceCS2|-|2|2 G3|protein-coding	NM_080575	chr2	150443847	150493976	-	50129	130.39	123.482	122.03	170.986	179.715	206.178	214.054	110.328	144.944	158.081	144.643
Agap3|AGAP-3|AV028425|Centg3|Crag|Crag.|MRIP-1|cnt-g3|-|5|5 A3|protein-coding	NM_139153	chr5	23957995	24007865	+	49870	470.185	454.83	479.354	346.76	327.218	282.994	367.001	391.733	363.584	391.544	372.705
Crlf3|BB164954|Creme9|Cytor4|-|11 B5|11 47.43 cM|protein-coding	NM_018776	chr11	79859995	79894493	-	34498	269.313	330.962	446.15	392.326	301.227	281.927	286.822	340.991	349.78	459.79	362.704
Hus1|-|-|11 A1|11 5.74 cM|protein-coding	NR_130178	chr11	8893140	8911194	-	18054	89.029	106.063	167.707	161.255	112.849	92.287	73.011	104.043	111.992	184.245	150.741
Irf7|-|-|7|7 F5|protein-coding	NM_001252600	chr7	148449082	148452323	-	3241	53.974	49.547	53.43	53.443	50.205	46.677	30.249	52.138	51.209	54.889	43.661
Hivep1|Cryabp1|-|13 A4|13 20.72 cM|protein-coding	NM_007772	chr13	42147390	42280395	+	133005	763.053	766.05	695.097	691.512	573.576	507.043	483.747	723.646	751.214	822.974	834.196
Fam213a|5730469M10Rik|AU040822|Adrx|Pamm|-|14|14 B|protein-coding	NM_001316734	chr14	41807024	41827122	-	20098	121.673	97.547	86.466	76.612	96.411	88.819	88.683	94.034	82.825	91.665	108.787
E530001F21Rik|-|-|X|X D|pseudo	NR_002167	chrX	102359717	102360844	-	1127	2.226	2.323	0.169	0.927	1.999	1.067	1.458	2.328	1.113	0.732	1.464
Pcsk5|PC5|PC6|SPC6|b2b1549Clo|b2b585Clo|-|19 B|19 12.86 cM|protein-coding	NM_001190483	chr19	17506804	17912122	-	405318	1180.93	1551.45	1656.5	1484.19	1205.13	1028.76	914.648	1472.43	1593.49	1496.65	1478.38
Gpr20|A430106B11Rik|-|15|15 D3|protein-coding	NM_173365	chr15	73525037	73537935	-	12898	34.684	43.548	54.947	76.457	78.417	66.948	82.366	41.897	51.654	73.735	65.37
Ttpal|3110080A02Rik|5830472M02Rik|-|2|2 H3|protein-coding	NM_029512	chr2	163428050	163444749	+	16699	166.002	131.223	113.265	99.935	96.855	80.817	98.28	133.138	120.007	113.255	110.738
AY512915|-|-|6|6 D2|ncRNA	NR_033559	chr6	95240568	95283987	-	43419	91.255	109.546	90.511	98.39	120.846	124.293	107.999	117.543	84.161	73.186	89.761
Tex37|1700011F03Rik|-|6|6 C1|protein-coding	NM_028825	chr6	70863083	70868916	-	5833	20.217	17.806	15.844	15.909	19.327	23.738	18.83	18.155	10.687	18.479	16.586
Mrps23|D11Bwg1153e|MRP-S23|Rpms23|S23mt|-|11 C|11 52.4 cM|protein-coding	NR_111902	chr11	88017890	88025009	+	7119	62.691	59.418	74.836	56.841	53.315	40.809	50.173	61.914	54.549	66.05	51.954
Rbm48|AW548102|C030048B08Rik|-|5|5 A1|protein-coding	NM_172991	chr5	3583978	3596547	-	12569	114.81	113.417	150.346	127.274	89.746	91.486	105.933	116.379	118.671	125.331	103.177
Zfp658|-|-|7|7 B3|protein-coding	NM_001008549	chr7	50817740	50830831	+	13091	125.754	86.127	89.163	88.196	82.638	80.551	110.064	101.716	106.426	104.839	96.347
Ahnak|DY6|-|19|19 A|protein-coding	NR_104460	chr19	9063774	9151416	+	87642	1072.8	1042.05	1283.84	1285.41	806.828	612.932	767.41	1212.9	1237.25	1582.46	1336.18
Nbl1|D4H1S1733E|DAN|Dana|NO3|-|4 70.57 cM|4 D3|protein-coding	NM_008675	chr4	138638207	138648885	-	10678	97.932	87.289	81.578	89.586	70.642	49.344	53.939	73.319	82.825	106.668	95.615
Fam198b|1110032E23Rik|2210419I08Rik|AV011458|Ened|-|3|3 E3|protein-coding	NM_133187	chr3	79689852	79750200	+	60348	702.588	581.215	422.553	307.528	252.8	226.982	244.667	618.672	510.086	404.534	370.266
Arpc2|2210023N03Rik|34kDa|p34-Arc|-|1 38.49 cM|1 C3|protein-coding	NM_029711	chr1	74283124	74314787	+	31663	438.839	388.444	415.474	341.663	288.787	262.457	336.266	404.767	388.966	455.216	423.196
Lmx1a|Lmx1.1|dr|dreher|sst|-|1 H2.3|1 75.08 cM|protein-coding	NM_033652	chr1	169619689	169778864	+	159175	482.797	462.959	394.743	463.994	452.063	456.899	409.277	421.759	411.23	431.796	452.954
Dzip3|2310047C04Rik|2A-HUB|6430549P11Rik|A230104G20|-|16|16 B5|protein-coding	NM_001110017	chr16	48924341	48994225	-	69884	331.819	316.059	385.809	394.025	277.902	286.195	286.093	341.457	372.49	376.907	337.337
Olfr459|MOR120-1|-|6|6 B2.1|protein-coding	NM_146576	chr6	41721352	41722296	-	944	1.113	1.548	1.18	0.772	1.555	0.8	2.187	1.862	1.113	2.196	3.415
Arvcf|-|-|16 A3|16 11.37 cM|protein-coding	NM_001272028	chr16	18380876	18407167	+	26291	189.743	151.739	174.28	208.365	194.154	158.167	210.045	170.379	176.56	240.232	208.793
Mir7682|mmu-mir-7682|-|1|1 G1|ncRNA	NR_106150	chr1	153289523	153289580	+	57	0.185	0.387	1.011	0.463	0	0	0.121	0	0	0.549	0.244
Foxd1|AI385632|BF-2|FREAC4|Hfh10|Hfhbf2|-|13 D1|13 51.96 cM|protein-coding	NM_008242	chr13	99124200	99126660	+	2460	13.169	10.064	16.518	19.153	19.771	10.669	15.428	6.75	15.585	24.7	14.147
Odf2|AI848335|MMTEST29|-|2 B|2 20.79 cM|protein-coding	NM_001113214	chr2	29745240	29778058	+	32818	283.409	243.673	315.019	243.427	249.912	198.71	259.002	266.043	244.467	276.276	232.941
Ttc13|BC017545|-|8|8 E2|protein-coding	NM_145607	chr8	127195227	127245875	-	50648	332.932	309.091	306.423	240.338	267.462	249.921	306.988	280.94	264.506	309.21	282.456
Gm3383|ENSMUSG00000079376|-|14 A1|14|protein-coding	NM_001291093	chr14	6726140	6737109	-	10969	42.103	48.967	26.125	33.054	40.208	53.078	44.098	38.871	32.507	22.871	37.075
Fbxo21|2810425J22Rik|AU016673|-|5|5 F|protein-coding	NM_001346588	chr5	118426779	118460206	+	33427	222.387	221.222	206.473	171.758	173.05	139.497	181.375	188.302	175.892	193.028	174.157
Zfp72|Zfp74|-|13|13 C1|protein-coding	NM_001081680	chr13	74508874	74514014	-	5140	20.032	30.387	17.698	21.624	25.547	30.407	28.549	29.793	23.155	22.322	23.172
Vmn1r36|V1rc11|-|6|6 C1|protein-coding	NM_134166	chr6	66665966	66666883	-	917	2.411	2.516	3.034	2.162	4.665	4.534	2.308	1.862	4.453	1.83	2.195
Rnase6|9530043P15Rik|BB119466|-|14|14 C1|protein-coding	NM_030098	chr14	51748743	51750796	+	2053	4.08	4.064	5.731	8.341	7.775	13.069	7.41	4.19	7.57	10.063	9.025
Ulk1|AU041434|Unc51.1|mKIAA0722|-|5|5 F|protein-coding	NM_009469	chr5	111213508	111239100	-	25592	186.034	211.932	219.788	228.754	259.02	248.587	237.743	162.233	177.673	282.863	241.478
Wnt16|E130309I19Rik|-|6|6 A3.1|protein-coding	NM_053116	chr6	22238227	22248522	+	10295	58.054	62.515	88.488	68.271	43.985	42.676	38.51	69.595	67.685	67.148	59.028
Zfp105|AW557864|-|9 F4|9 73.23 cM|protein-coding	NM_009544	chr9	122832196	122840146	+	7950	24.112	33.29	48.879	50.508	44.429	44.543	44.949	41.431	48.983	64.586	57.32
4930404A05Rik|-|-|16|16 B5|ncRNA	NR_040495	chr16	52799621	52815857	-	16236	29.862	43.548	35.901	35.371	39.32	45.343	33.772	34.914	40.077	30.189	35.124
Ccdc34|2810027O19Rik|4930522P10Rik|AI596202|-|2|2 E3|protein-coding	NM_026613	chr2	109857974	109885482	+	27508	125.197	137.03	173.606	161.873	130.176	149.632	119.904	121.733	150.955	161.924	157.57
Ddc|Aadc|-|11 A1|11 7.09 cM|protein-coding	NM_016672	chr11	11714104	11790411	-	76307	532.505	491.991	617.228	765.962	660.879	572.39	664.878	500.431	653.917	961.478	795.901
Ghrl|2210006E23Rik|Ghr|MTLRP|MTLRPAP|m46|-|6 E3|6 52.84 cM|protein-coding	NM_021488	chr6	113666113	113669905	-	3792	43.773	39.677	44.16	39.387	26.879	19.471	26.726	35.147	39.631	50.864	35.124
Acvr2a|ActrIIa|Acvr2|TactrII|-|2 C1.1|2 28.38 cM|protein-coding	NM_007396	chr2	48669629	48758784	+	89155	540.852	636.956	626.161	607.796	425.184	422.491	389.718	560.483	593.356	627.751	559.789
Olfr570|MOR8-3|-|7|7 E3|protein-coding	NM_147110	chr7	110048883	110049821	+	938	1.298	2.71	1.18	3.244	3.11	1.334	1.944	0.931	2.449	1.281	0
Rab37|B230331O03Rik|B230354I04Rik|-|11|11 E2|protein-coding	NM_001163753	chr11	114952745	115023554	+	70809	235.556	208.061	161.976	188.903	258.576	264.057	329.463	197.612	188.805	192.113	227.574
N6amt1|5830445C04Rik|Hemk2|Pred28|-|16|16 C3.3|protein-coding	NM_001159331	chr16	87354430	87368894	+	14464	74.562	75.676	90.511	87.578	70.198	77.617	81.88	70.991	77.036	77.76	76.102
Pex14|Pex14p|R75137|-|4|4 E2|protein-coding	NM_019781	chr4	148334644	148473921	-	139277	1068.72	1029.27	1055.12	931.85	954.776	851.117	1036.37	989.922	915.528	1104.74	1007.62
Wnt7b|Wnt-7b|-|15 E2|15 40.39 cM|protein-coding	NM_009528	chr15	85365867	85412251	-	46384	313.271	213.673	146.638	153.069	200.374	214.98	288.28	207.388	141.381	166.498	197.573
Sh3pxd2a|2310014D11Rik|AA589508|AI256723|AI413738|C230050L11|EG329070|Fish|Gm5098|Sh3md1|TSK5|Tks5|-|19|19 C3|protein-coding	NM_001164717	chr19	47334664	47538901	-	204237	1959.01	1732.81	2184.4	2012.75	1818.69	1485.65	1467.52	1865.33	1858.89	2427.57	1993.05
Wipf2|1110014J05Rik|5730509C05Rik|AA407487|Gm1176|Wich|Wire|-|11|11 D|protein-coding	NM_197940	chr11	98724912	98766892	+	41980	327.738	317.994	364.404	295.789	302.338	279.794	357.039	317.483	327.07	400.326	319.043
Ptgs2|COX2|Cox-2|PES-2|PGHS-2|PHS II|PHS-2|Pghs2|TIS10|gripghs|-|1 G1|1 63.84 cM|protein-coding	NM_011198	chr1	151947161	151955364	+	8203	135.398	88.256	116.468	98.699	54.87	44.543	32.315	132.44	133.366	118.927	95.128
Dtx2|2610524D08Rik|AA408415|AU022494|Deltex2|-|5|5 G2|protein-coding	NM_001256097	chr5	136470670	136508750	+	38080	290.457	259.544	311.479	299.032	276.792	240.319	276.132	266.974	278.755	309.576	314.409
Postn|A630052E07Rik|AI747096|OSF-2|Osf2|PLF|PN|-|3|3 C|protein-coding	NM_001313898	chr3	54165029	54194963	+	29934	208.291	160.836	110.568	98.236	97.299	100.822	73.862	123.828	112.214	86.359	98.298
Atp6v0c-ps2|Atp6l-ps2|Gm15487|-|6 B1|6|pseudo	NR_037854	chr17	24300832	24306340	-	5508	117.407	98.321	125.738	103.796	83.082	83.485	71.432	94.966	99.746	129.356	90.493
Gns|2610016K11Rik|AU042285|C87209|G6S|N28088|-|10|10 D2|protein-coding	NM_029364	chr10	120802146	120834301	+	32155	302.142	229.738	174.617	156.621	182.158	173.371	214.661	245.328	191.477	198.333	235.38
Ahcyl2|4631427C17Rik|AI227036|Adohcyase3|mKIAA0828|-|6|6 A3.3|protein-coding	NM_001347084	chr6	29803741	29862310	+	58569	228.879	296.704	328.334	281.115	258.798	311.534	376.234	255.336	264.728	270.239	263.43
Pcyt1b|AW045697|CTTbeta|-|X|X C3|protein-coding	NM_177546	chrX	90900202	90995287	+	95085	267.273	322.446	459.803	381.668	312.335	292.863	260.096	347.043	348.444	404.351	331.483
Fyn|AI448320|AW552119|-|10 B1|10 20.51 cM|protein-coding	NM_001122892	chr10	39089605	39285180	+	195575	1634.98	1533.26	1409.91	1303.48	1050.08	896.727	973.081	1444.96	1366.61	1491.71	1290.08
Slc29a1|1200014D21Rik|AA407560|ENT1|-|17|17 B3|protein-coding	NM_001199115	chr17	45722149	45736552	-	14403	105.722	103.159	124.558	120.478	120.402	126.161	142.257	99.621	101.082	135.028	133.91
Cldn18|-|-|9|9 E3.3|protein-coding	NM_001194922	chr9	99591216	99610482	-	19266	108.319	92.902	107.197	91.903	86.858	76.817	76.534	109.862	101.305	117.829	105.616
Tex13c1|Gm362|Tex13c|-|X|X A4|protein-coding	NM_001195271	chrX	40944166	40946707	+	2541	1.484	3.677	5.056	4.325	3.11	4.268	2.794	4.19	4.23	3.11	3.415
Plxdc1|2410003I07Rik|AI848450|Tem7|-|11|11 D|protein-coding	NM_028199	chr11	97784551	97847760	-	63209	390.8	336.961	396.428	439.436	419.852	388.617	440.498	348.44	388.966	465.096	417.098
Klrb1-ps1|Nkrp1e|-|6|6 F3|pseudo	NR_073569	chr6	129066536	129079464	+	12928	42.103	53.225	45.508	52.053	45.762	46.677	41.061	48.879	60.56	49.949	46.1
Ankrd6|-|-|4|4 A5|protein-coding	NM_080471	chr4	32891010	33010480	-	119470	606.139	546.764	566.494	623.859	652.882	583.859	639.61	562.81	647.014	733.505	684.675
Pkig|PKIgamma|-|2 H3|2 84.4 cM|protein-coding	NM_011106	chr2	163519773	163551894	+	32121	241.491	191.996	175.291	166.507	157.278	130.695	125.492	190.862	175.892	209.494	196.109
Tmem218|1810021J13Rik|AV004931|-|9|9 A4|protein-coding	NM_001310096	chr9	37015901	37030813	+	14912	74.933	62.902	96.073	105.959	91.968	69.615	79.572	70.759	90.172	116.548	95.371
Gm5862|EG545739|-|5|5 B1|protein-coding	NM_001281525	chr5	26344961	26349431	-	4470	18.362	25.741	12.473	17.608	30.434	22.138	24.783	22.345	16.699	11.161	19.026
Gm8096|EG666422|-|8 A2|8|pseudo	NR_033590	chr8	29193666	29195325	-	1659	2.597	3.677	1.685	3.244	3.11	2.401	1.944	3.957	4.008	2.013	3.171
Mir10b|Mirn10b|mir-10b|mmu-mir-10b|-|2|2 C3|ncRNA	NR_029566	chr2	74564127	74564194	+	67	0.742	0.968	1.18	0.154	0.444	1.067	0.607	0.233	0.223	0.549	0.488
Eif4e1b|Eif4eloo|Gm273|-|13|13 B1|protein-coding	NM_001286179	chr13	54885359	54889819	+	4460	24.668	21.29	19.046	30.892	31.322	26.139	19.073	22.81	28.499	24.517	21.953
Isyna1|1300017C10Rik|AU018670|-|8|8 B3.3|protein-coding	NM_023627	chr8	73118380	73121189	+	2809	26.523	21.096	44.834	32.9	31.989	25.872	19.559	33.284	37.627	40.252	21.465
Fbxo24|4933422D21Rik|Fbx24|-|5|5 G2|protein-coding	NM_027708	chr5	138053733	138066306	-	12573	79.199	62.128	83.938	84.798	84.415	77.883	79.086	67.5	89.95	95.507	78.785
Pnmt|Pent|-|11|11 D|protein-coding	NM_008890	chr11	98247946	98249411	+	1465	6.306	4.452	4.214	4.943	4.887	5.068	8.018	4.422	3.117	6.038	5.122
Fam132a|1110035L05Rik|C1qdc2|CTRP12|alipolin|-|4 E2|4 87.66 cM|protein-coding	NM_026125	chr4	155336421	155340738	+	4317	29.305	29.419	23.091	20.08	19.771	18.671	25.876	22.345	16.476	28.359	19.513
Nudt3|1110011B09Rik|AA960325|Dipp|Dipp1|-|17|17 A3.3|protein-coding	NM_019837	chr17	27716336	27760397	-	44061	491.329	510.378	594.136	491.179	403.192	323.803	421.547	454.112	485.372	576.155	459.052
BC017643|-|-|11|11 E2|protein-coding	NM_001254735	chr11	121083903	121090254	-	6351	52.305	42.386	56.464	36.916	42.207	36.274	38.996	40.5	41.858	43.911	41.466
4930532I03Rik|-|-|10|10 D1|ncRNA	NR_131026	chr10	105992251	106039536	-	47285	97.746	120.191	105.006	108.585	111.516	130.695	111.643	104.974	112.437	84.53	98.298
Dtna|2210407P21Rik|DTN-A|Dtn|Gm19389|a-DB-1|adbn|-|18 A2|18 12.08 cM|protein-coding	NM_001285811	chr18	23573910	23794278	+	220368	623.945	808.63	673.186	631.428	725.967	741.493	628.919	777.181	677.517	630.679	692.968
Cox5a|AA959768|CcOX|-|9|9 B|protein-coding	NM_007747	chr9	57369039	57380233	+	11194	118.334	137.61	149.672	134.997	103.075	93.087	112.129	137.56	144.276	137.223	127.812
Cbarp|9630008F14|Dos|R29144/1|-|10|10 C1|protein-coding	NM_001195268	chr10	79593179	79600132	-	6953	103.311	101.03	116.468	104.569	86.636	73.349	69.853	90.078	78.817	131.368	86.347
Sphk1|1110006G24Rik|Sk1|Spk1|-|11|11 E2|protein-coding	NM_011451	chr11	116396054	116397989	+	1935	28.007	27.096	24.103	15.291	20.215	15.47	13.971	18.388	15.585	19.394	15.855
Rprl3|RPRH4|Rmrp4|-|8 1.92 cM|ncRNA	NR_024198	chr8	3803125	3803361	-	236	0.371	0.387	0.337	0.618	1.333	2.134	2.794	0.233	0	1.098	1.707
Ano8|BC053460|Tmem16h|-|8|8 B3.3|protein-coding	NM_001164679	chr8	73999918	74009966	-	10048	104.053	93.289	80.904	84.026	68.198	77.883	87.468	94.5	84.829	99.716	74.395
Serpinb6c|C76171|C76174|SPI3C|SPIC|ovalbumin|-|13 A3.3|13 13.99 cM|protein-coding	NM_148942	chr13	33971685	33997577	-	25892	59.353	78.386	54.273	58.849	63.978	83.485	91.72	84.259	65.013	51.779	63.174
Abhd16a|AI326074|Bat-5|Bat5|D17H6S82E|NG26|-|17 B1|17 18.59 cM|protein-coding	NM_178592	chr17	35226236	35239932	+	13696	111.101	102.772	117.647	88.505	96.855	69.348	100.102	92.638	89.504	112.706	84.639
Ooep|2410146L05Rik|Floped|Moep19|Sddr|-|9|9 E1|protein-coding	NM_026480	chr9	78224710	78226395	-	1685	9.459	6.193	7.416	6.024	13.995	19.204	20.895	5.586	6.902	6.953	10.732
Use1|2010315L10Rik|5730403H22Rik|AV002165|D12|Ed2|Q-snare|p31|-|8|8 B3.3|protein-coding	NM_001145780	chr8	73890747	73893631	+	2884	45.071	34.257	42.474	38.615	32.433	31.74	31.1	37.474	37.85	49.766	46.832
Lncenc1|ENSMUSG00000078952|Gm11019|Gm2373|Lincenc1|Platr18|linc-Enc1|-|13 D1|13|ncRNA	NR_110430	chr13	98252656	98267619	+	14963	106.649	80.321	69.274	74.758	101.076	172.571	208.83	84.957	83.048	81.053	82.688
Egf|AI790464|-|3 G3|3 58.5 cM|protein-coding	NM_010113	chr3	129380495	129458240	-	77745	269.498	334.833	335.919	309.381	342.102	331.538	398.83	295.138	258.939	267.311	283.187
Trmt1|6720406L13Rik|6720477L24|D8Ertd812e|-|8 C2|8 41.02 cM|protein-coding	NM_198020	chr8	87213146	87223707	+	10561	126.495	116.127	155.402	124.648	102.631	92.287	102.775	106.603	109.32	153.141	100.006
Mei4|4930486G11Rik|-|9|9 E1|protein-coding	NM_175213	chr9	81757351	81921098	+	163747	420.291	636.956	753.078	676.993	503.157	499.574	419.725	573.052	629.648	578.351	552.959
Kcnmb4os1|1700058G18Rik|-|10|10 D2|ncRNA	NR_028107	chr10	115855177	115858291	+	3114	16.693	11.419	7.585	6.178	9.996	13.87	13.485	12.336	7.347	8.782	7.561
Mrpl15|HSPC145|MRP-L7|Rpml7|-|1|1 A1|protein-coding	NR_033530	chr1	4763279	4775807	-	12528	97.561	89.224	128.603	105.186	91.301	92.02	116.867	105.905	101.305	123.501	112.202
Fbrs|Fbs|Fbs1|-|7|7 F3|protein-coding	NM_010183	chr7	134628735	134635027	+	6292	68.998	64.45	43.317	43.094	47.317	40.275	50.294	63.543	43.416	52.694	60.735
Kcnj16|6430410F18Rik|AI132396|Kir5.1|-|11 E2|11 75.01 cM|protein-coding	NM_001252208	chr11	110885174	110889281	+	4107	8.903	6.968	8.09	8.032	10.885	10.136	12.756	9.31	13.359	8.965	10.245
Arhgap25|A130039I20Rik|-|6|6 D1|protein-coding	NR_104483	chr6	87408539	87446321	-	37782	114.254	113.417	91.691	94.529	98.632	128.561	123.549	112.655	91.508	97.886	103.421
Ptpn21|PTPD1|PTPRL10|-|12|12 E|protein-coding	NM_001146199	chr12	99914951	99975615	-	60664	485.95	455.604	394.068	354.483	364.316	340.874	420.575	405.931	358.908	438.566	453.685
Dmrt1i|Dmr|-|5 G2|5|ncRNA	NR_102372	chr5	145119394	145121874	+	2480	20.588	16.645	16.686	17.299	15.772	14.403	17.008	16.759	15.363	23.054	21.221
Meis2|A430109D20Rik|Mrg1|Stra10|-|2 E4-E5|2 58.28 cM|protein-coding	NM_001346045	chr2	115687000	115890794	-	203794	977.279	1069.72	1478.18	1645.3	1192.25	1042.09	906.873	1160.53	1442.76	1724.62	1452.77
Ube2j2|1200007B18Rik|2400008G19Rik|5730472G04Rik|AL022923|NCUBE-2|Ubc6|Ubc6p|-|4 E2|4 87.66 cM|protein-coding	NM_001284314	chr4	155317922	155333713	+	15791	209.404	204.19	246.419	201.26	172.384	133.095	146.023	171.078	168.322	229.254	176.596
Tcf7l2|TCF4B|TCF4E|Tcf-4|Tcf4|-|19 D2|19 51.59 cM|protein-coding	NM_001142920	chr19	55816300	56008145	+	191845	1542.98	1402.04	1656.33	1587.84	1248.45	1010.35	960.204	1487.1	1614.64	1850.87	1687.42
Efcab9|1700007I06Rik|4930403C08Rik|-|11|11 A4|protein-coding	NM_027031	chr11	32422733	32427574	-	4841	37.281	28.258	22.754	15.446	20.437	21.338	16.522	31.888	26.495	21.041	27.319
Tsc22d3|DIP|Dsip1|Gilz|TSC-22R|Tilz3|-|X|X F1|protein-coding	NR_122039	chrX	137074068	137077207	-	3139	16.322	14.903	18.035	14.828	8.886	11.202	10.326	16.991	15.585	20.675	10.976
Dmtn|AI325486|Epb4.9|Epb49|dematin|-|14 D2|14 36.32 cM|protein-coding	NM_013514	chr14	71001991	71029961	-	27970	150.978	142.643	171.92	156.93	175.938	152.033	193.887	153.155	144.721	149.665	160.741
A230065H16Rik|Gm898|Lbh2|-|12|12 F1|protein-coding	NM_001101503	chr12	112645020	112650288	+	5268	36.539	31.935	32.193	33.981	26.213	25.072	19.316	32.586	37.85	48.486	37.319
P2rx6|P2rxl1|P2x6|P2xm|-|16|16 A3|protein-coding	NM_011028	chr16	17561978	17572105	+	10127	70.296	48.193	40.957	34.753	29.767	34.407	49.93	49.81	42.08	35.861	41.71
Lgals3bp|90K|CyCAP|MAC-2BP|Ppicap|Tango10b|-|11|11 E2|protein-coding	NM_011150	chr11	118254066	118263245	-	9179	53.417	36.58	35.058	37.688	38.653	31.207	30.857	43.759	36.737	58.366	60.979
Rbms1|2600014B10Rik|AI255215|MSSP-1|MSSP-2|MSSP-3|YC1|-|2|2 C1.2|protein-coding	NM_001141931	chr2	60590010	60719495	-	129485	1746.08	1392.75	1310.47	1142.38	873.471	743.894	856.093	1555.53	1408.47	1492.26	1469.6
Mir669e|Mirn669e|mmu-mir-669e|-|2 A1|2 8.22 cM|ncRNA	NR_035426	chr2	10389122	10389240	+	118	0	0.774	0.674	0.154	0.666	0.267	0.364	0	0.223	0.915	0.488
Dmd|DXSmh7|DXSmh9|Dp427|Dp71|dys|mdx|pke|-|X C1|X 38.38 cM|protein-coding	NM_001314035	chrX	82293634	82450389	+	156755	391.357	736.051	917.751	751.134	569.133	507.043	349.993	568.629	639.667	703.681	619.305
Ccdc33|4930535E21Rik|Gm1117|Tzip1|-|9|9 B|protein-coding	NM_001311085	chr9	57876481	57950104	-	73623	350.552	270.382	180.011	184.115	298.34	266.457	310.997	248.121	217.082	232.731	257.332
Rpl22l1|3110001N18Rik|AU041196|-|3|3 A3|protein-coding	NM_001347226	chr3	28704433	28706346	+	1913	14.838	20.322	32.024	33.981	24.436	25.872	11.541	26.534	28.499	33.3	27.563
Cux2|1700051K22Rik|Cutl2|Cux-2|ENSMUSG00000072641|-|5 F|5 62.02 cM|protein-coding	NM_001312908	chr5	122310225	122499860	-	189635	604.656	667.149	543.572	586.789	769.952	772.7	931.534	533.948	515.43	625.373	595.645
Ctcflos|1300015D01Rik|A530094K13|-|2|2 H3|ncRNA	NR_040321	chr2	172950250	172958705	+	8455	22.257	16.258	14.158	11.893	19.104	23.738	27.212	14.897	11.578	13.356	15.855
Sbf1|2610510A08Rik|B230113C15Rik|Mtmr5|mKIAA3020|-|15|15 E3|protein-coding	NM_001081030	chr15	89118667	89145742	-	27075	205.509	174.965	148.323	143.492	131.065	108.29	128.165	154.319	122.679	164.119	153.668
Aamp|AU040907|Aamp-rs|-|1 C3|1 38.53 cM|protein-coding	NM_146110	chr1	74326414	74331312	-	4898	37.837	48.193	43.149	31.664	32.211	29.073	28.063	34.448	30.503	37.325	45.369
Gpr15|4933439K08Rik|-|16|16 C1.2|protein-coding	NM_001162955	chr16	58717548	58718837	-	1289	3.339	4.452	3.034	3.398	4.221	2.134	3.159	3.026	3.117	0.732	4.391
Tmem55b|BC039161|-|14|14 C1|protein-coding	NM_001310505	chr14	51546890	51550524	-	3634	47.668	49.741	75.342	54.678	64.2	46.41	59.77	49.81	44.975	59.28	51.954
Nctc1|9530074L01|Rhit1|-|7 F5|7 87.96 cM|ncRNA	NR_002452	chr7	149730514	149744503	-	13989	48.224	34.257	30.339	31.819	36.432	38.675	43.491	39.569	31.393	24.151	46.832
Dnajc12|Jdp1|mJDP1|-|10|10 B4|protein-coding	NM_001253685	chr10	62845191	62871588	+	26397	136.326	123.675	129.952	128.819	120.402	136.563	152.219	126.621	116.445	130.271	132.935
Atf2|Atf-2|CRE-BP|Creb2|D130078H02Rik|D18875|Tg(Gzma-Klra1)7Wum|mXBP|-|2|2 C3|protein-coding	NM_001284374	chr2	73654566	73730696	-	76130	465.362	499.926	660.882	647.337	496.27	475.303	525.78	507.181	600.926	644.035	606.621
Col8a2|AI429819|-|4 D2.2|4 60.29 cM|protein-coding	NM_199473	chr4	125964038	125991574	+	27536	243.903	204.383	186.753	157.394	179.715	146.165	181.375	183.879	148.061	178.39	153.668
1700019B21Rik|-|-|X|X A6|ncRNA	NR_045443	chrX	59763714	59769244	-	5530	8.532	8.516	10.787	6.178	8.886	8.535	6.439	10.241	9.351	7.319	5.366
Ppm1n|A930002H20|C79127|-|7|7 A3|protein-coding	NM_177691	chr7	19862156	19865398	-	3242	26.523	25.935	19.383	20.543	30.656	24.005	30.128	17.224	18.925	18.845	14.391
Olfr678|MOR32-5|-|7|7 E3|protein-coding	NM_146758	chr7	112217983	112218924	+	941	1.113	1.161	1.011	2.935	0.666	3.201	2.43	3.026	2.226	0.732	0.488
Vmn1r88|-|-|7 A1|7|protein-coding	NM_001167537	chr7	13763068	13764018	+	950	1.855	1.548	1.348	2.008	1.999	2.934	2.916	1.862	1.336	2.013	1.22
Agxt2|AI303810|AI663818|-|15|15 A1|protein-coding	NM_001310736	chr15	10288288	10339908	+	51620	191.969	176.706	161.807	151.061	148.837	164.569	146.752	165.026	191.254	146.738	164.156
Smg8|1200011M11Rik|-|11|11 C|protein-coding	NM_024262	chr11	86891234	86900279	-	9045	65.288	57.483	85.117	58.231	57.757	54.145	58.919	61.216	57.22	69.526	74.151
Rtel1|AI451565|AW540478|Rtel|-|2|2 H4|protein-coding	NM_001166666	chr2	181054429	181091321	+	36892	224.427	215.609	242.711	174.075	209.038	192.575	249.527	197.379	185.466	204.737	177.328
Tfpi|A630013F22Rik|AW552122|EPI|LACI|-|2|2 D|protein-coding	NM_001177320	chr2	84280880	84316932	-	36052	236.298	249.866	235.295	224.738	235.473	272.859	257.059	228.336	214.187	250.661	261.479
Samd10|D930033N23Rik|E130318E08|-|2|2 H4|protein-coding	NM_172676	chr2	181329924	181333852	-	3928	51.934	53.805	84.949	90.513	52.426	38.942	43.977	59.819	57.666	86.176	54.881
Zbtb20|1300017A20Rik|7330412A13Rik|A930017C21Rik|D16Wsu73e|DPZF|HOF|ODA-8S|Oda8|Zfp288|-|16 B4|16 28.44 cM|protein-coding	NM_001285805	chr16	42907758	43619236	+	711478	2753.78	3431.55	5043.67	4828.38	3235.97	2806.74	2129.6	3659.2	4342.3	4733.66	4129.27
Man1b1|E430019H13Rik|ERMan1|Gm108|MANA-ER|-|2|2 A3|protein-coding	NM_001029983	chr2	25188263	25207733	+	19470	142.817	136.062	154.223	113.373	125.734	105.356	134.968	135.233	119.562	145.457	142.447
Nyap1|6430598A04Rik|-|5|5 G2|protein-coding	NM_001347505	chr5	138172110	138182396	-	10286	81.054	65.225	72.982	61.938	74.418	53.612	91.72	79.138	66.794	76.662	74.151
Zfp142|9330177B18Rik|BB154236|mKIAA0236|-|1 C3|1 38.54 cM|protein-coding	NM_001310668	chr1	74613000	74634602	-	21602	167.3	198.383	147.818	115.535	109.961	90.42	128.651	146.638	129.804	137.955	120.983
Cpz|AV136066|-|5|5 B2|protein-coding	NM_153107	chr5	35844867	35868275	-	23408	90.884	93.289	52.924	57.15	62.423	60.28	79.207	78.44	57.888	59.28	69.516
Pou2f2|Oct-2|Oct2a|Oct2b|Oct2c|Oct2d|Otf-2|Otf2|-|7 A3|7 13.73 cM|protein-coding	NM_001163554	chr7	25876134	25917479	-	41345	156.172	207.867	264.454	235.55	221.7	185.64	243.817	191.793	175.892	214.251	200.012
Stau1|5830401L18Rik|AW549911|C85792|Stau|-|2|2 H3|protein-coding	NM_001109906	chr2	166773049	166821799	-	48750	583.882	471.669	486.265	404.219	370.314	325.404	444.264	460.164	410.117	504.067	438.806
Gpatch2|5830433G22Rik|5830436K05Rik|AI427714|AI447508|AW107440|AW491060|Gpatc2|-|1|1 H5|protein-coding	NM_026367	chr1	189039390	189175308	+	135918	818.325	724.632	787.294	757.312	709.306	634.003	686.745	738.31	772.365	818.217	774.192
Olfr488|MOR204-15|-|7|7 E3|protein-coding	NM_146732	chr7	115398706	115399650	-	944	1.855	1.161	2.36	2.008	3.11	1.6	2.794	1.629	1.113	1.83	2.683
Zbtb24|BC055367|Bif1|Bsg1|ZNF450|-|10|10 B2|protein-coding	NM_001277229	chr10	41170164	41185388	+	15224	97.005	93.095	93.545	83.562	95.3	85.885	119.418	85.888	85.497	86.908	89.517
Cabyr|1700016C01Rik|4933421A18Rik|CBP86|FSP-2|-|18|18 A1|protein-coding	NM_181731	chr18	12899864	12913651	+	13787	68.256	77.224	97.422	90.05	76.195	70.949	77.749	86.586	76.368	94.593	74.151
Mia2|Ctage5|D12Bwg0579e|Mea6|Mgea|Mgea6|-|12 26.0 cM|12 C1|protein-coding	NM_177321	chr12	60196787	60210117	+	13330	63.99	57.096	62.7	55.451	56.869	51.211	58.798	66.569	61.005	50.498	58.296
Ssbp1|2810480P10Rik|G630031O20Rik|MtSSB|mtDBP|-|6|6 B1|protein-coding	NM_001286664	chr6	40421467	40431822	+	10355	75.86	84.386	92.365	94.529	55.536	62.947	79.572	79.603	91.731	88.921	87.078
Gm6455|EG623849|-|5|5 A1|pseudo	NR_003596	chr5	10865029	10870808	+	5779	8.532	13.355	7.248	8.495	8.664	8.802	11.298	8.147	12.246	5.855	12.196
Rhox4b|5430432L21Rik|Ehox|Rhox4.2|Rhox4a|-|X|X A3.3|protein-coding	NM_021300	chrX	34847001	34851785	+	4784	8.532	9.29	5.056	6.796	6.664	8.802	8.504	8.845	6.011	4.574	5.122
Chil5|Bclp|Bclp1|Bclp2|Chi3l7|-|3|3 F2.2|protein-coding	NM_001080816	chr3	105819837	105835813	-	15976	32.088	40.644	41.463	45.72	39.764	45.61	41.669	35.147	43.194	42.631	42.442
Htr2b|5-HT2B|AJ012488|AV377389|-|1|1 C5|protein-coding	NM_008311	chr1	87995612	88008545	-	12933	118.705	140.707	186.416	161.564	103.297	77.617	84.431	124.759	137.596	136.309	120.251
Zfp691|6430544H17Rik|Znf691|-|4|4 D2.1|protein-coding	NM_183140	chr4	118842123	118846461	-	4338	27.636	25.741	20.9	21.315	25.547	22.938	30.492	17.922	27.386	25.615	22.44
Mrps36|1110018B13Rik|S36mt|-|13|13 D1|protein-coding	NM_001190264	chr13	101505895	101514614	-	8719	60.651	68.321	94.725	86.497	73.752	64.014	78.721	70.293	73.028	89.47	72.687
4930505K14Rik|-|-|5|5 G3|ncRNA	NR_131106	chr5	149589539	149594656	+	5117	25.967	16.451	10.113	14.674	17.105	13.87	22.717	16.06	19.37	12.808	15.367
Vmn1r48|V1ra3|-|6|6 D1|protein-coding	NM_053218	chr6	89985927	89986835	-	908	1.484	2.129	1.011	1.39	2.444	4.001	6.317	0.931	1.336	1.464	1.951
Ccl21c|6Ckine|CKb9|Ccl21b|SLC|Scya21|Scya21b|Scya21c|TCA4|exodus-2|-|4 A5|4 22.54 cM|protein-coding	NM_023052	chrUn_random	739163	740293	-	1130	7.048	10.839	5.225	8.032	10.663	11.469	15.185	10.241	8.015	4.391	5.854
Gm32014|-|-|9 A1|9|ncRNA	NR_110513	chr9	8644078	8740988	-	96910	247.056	292.446	269.679	253.158	280.124	298.731	223.408	259.759	289.887	248.466	262.455
Dclk2|6330415M09Rik|AU044875|CL2|CLICK2|Click-II|Dcamkl2|-|3|3 F1|protein-coding	NM_001195497	chr3	86590072	86724806	-	134734	607.438	850.629	1686.84	1858.6	1251.78	1050.89	935.179	866.793	1334.11	1785.92	1446.67
Akr1c20|2610528B18Rik|-|13|13 A1|protein-coding	NM_054080	chr13	4506405	4522579	-	16174	62.32	70.063	47.868	44.021	45.54	40.009	38.632	56.56	51.877	33.665	40.49
Lrrc74a|EG627607|Gm6772|Lrrc74|-|12|12 D2|protein-coding	NM_001195767	chr12	88075319	88104745	+	29426	104.424	110.514	78.207	92.83	120.402	115.225	131.08	111.026	86.833	88.189	102.445
Prl|AV290867|Gha1|Prl1a1|-|13 A3.1|13 12.25 cM|protein-coding	NM_011164	chr13	27149439	27157072	+	7633	25.967	22.838	25.619	20.543	24.214	22.938	19.802	28.862	24.937	20.858	27.075
Ccdc136|4921511K06Rik|BC006583|-|6|6 A3.3|protein-coding	NM_145574	chr6	29348926	29376995	+	28069	145.229	144.191	144.952	152.451	168.385	159.234	166.068	135.465	152.514	177.659	184.401
Add1|AI256389|-|5 B2|5 17.9 cM|protein-coding	NM_001331084	chr5	34916313	34974957	+	58644	526.013	508.636	541.718	412.251	386.975	337.673	544.002	506.715	483.368	490.711	450.027
Cd14|-|-|18 B2|18 19.46 cM|protein-coding	NM_009841	chr18	36884718	36886469	-	1751	26.709	19.742	11.63	10.967	16.661	16.804	14.335	21.414	11.8	19.394	13.415
Zfp119a|AL024077|Mzf13|Zfp119|-|17|17 D|protein-coding	NM_144546	chr17	56004157	56018218	-	14061	44.7	48.193	61.183	69.661	65.088	85.885	71.918	60.75	70.134	73.552	83.42
Kcnj15|4930414N08Rik|AI182284|AI267127|IRKK|Kir4.2|-|16 C4|16 55.86 cM|protein-coding	NR_073406	chr16	95479165	95521865	+	42700	312.158	183.287	97.422	80.01	101.298	100.555	118.082	179.457	132.03	69.161	92.688
Sftpb|AI562151|SF-B|SP-B|Sftp-3|Sftp3|-|6 C1|6 32.27 cM|protein-coding	NM_147779	chr6	72254604	72264367	+	9763	71.038	55.934	54.441	37.07	40.43	33.607	41.669	61.914	40.299	39.52	43.661
Tjp3|-|-|10|10 C1|protein-coding	NM_001282095	chr10	80735933	80754326	-	18393	128.907	127.74	144.952	163.726	173.05	163.502	182.346	113.353	123.792	173.816	147.814
Rnf25|0610009H16Rik|AO7|-|1|1 C3|protein-coding	NM_021313	chr1	74640322	74647971	-	7649	73.078	55.354	62.026	44.33	49.982	38.942	52.724	69.828	51.432	60.012	56.101
Rmdn2|AW061290|Fam82a1|RMD-2|mRMD-2|-|17|17 E3|protein-coding	NM_201361	chr17	80014240	80081492	+	67252	338.496	333.478	311.816	279.107	288.121	305.132	315.735	303.052	299.016	273.532	301.481
Ccdc91|1700086G08Rik|1810060J02Rik|AU045683|AW555238|p56|-|6|6 G3|protein-coding	NM_025911	chr6	147424393	147581134	+	156741	488.176	562.441	567	535.972	517.374	525.713	416.323	528.827	554.838	569.568	581.254
Fkbp7|23kDa|FKBP-7|FKBP23|-|2 C3|2 45.09 cM|protein-coding	NM_010222	chr2	76501091	76511155	-	10064	56.942	68.128	74.33	67.344	56.202	48.811	46.042	59.819	62.341	85.627	66.833
Elovl2|AI317360|Ssc2|-|13|13 A3.3|protein-coding	NM_019423	chr13	41277751	41315772	-	38021	95.15	95.805	86.803	88.35	114.182	134.162	153.312	102.181	92.844	89.104	93.42
Stxbp5l|9430094L02|A830015P08Rik|LLGL4|T2dm1|t2md1|tomosyn-2|-|16 26.32 cM|16 B3|protein-coding	NM_001114613	chr16	37107396	37385044	-	277648	594.083	901.145	1119.51	1030.55	866.14	876.189	739.104	810	926.66	846.943	860.783
Gm7609|EG665378|-|1|1 C5|protein-coding	NM_001081746	chr1	85196186	85210337	+	14151	48.224	48.58	39.103	36.143	68.42	65.347	77.749	48.879	45.198	34.214	39.271
5031426D15Rik|-|-|2|2 A1|ncRNA	NR_027890	chr2	6843748	6849768	-	6020	27.822	27.87	18.709	17.145	14.439	23.205	16.765	20.948	30.725	18.479	18.294
Nkapl|4921504I05Rik|-|13|13 A3.1|protein-coding	NM_025719	chr13	21558916	21560370	-	1454	9.83	10.839	9.439	12.048	11.774	10.936	9.111	7.681	8.238	12.076	13.172
Lnx1|Lnx|-|5|5 C3.3|protein-coding	NM_001159578	chr5	74988472	75073897	-	85425	479.088	407.992	336.93	301.04	269.239	304.332	272.852	404.534	372.935	332.081	324.653
Olfr1221|MOR233-3|-|2|2 E1|protein-coding	NM_146902	chr2	88951732	88952667	-	935	1.113	1.742	0.843	1.236	1.333	2.401	0.972	2.328	1.113	0.732	1.22
Slc22a8|Oat3|Roct|-|19|19 A|protein-coding	NM_001164635	chr19	8667672	8686325	+	18653	33.942	39.87	24.271	29.656	51.093	47.744	57.948	37.707	26.495	30.189	33.661
Efl1|4932434J20Rik|6030468D11Rik|AI451340|AU019507|AU022896|D7Ertd791e|Eftud1|-|7 D3|7 47.25 cM|protein-coding	NM_175317	chr7	89797124	89926362	+	129238	858.759	831.468	936.966	925.518	766.62	686.815	770.326	817.448	880.349	946.109	846.391
Lmo7|C78582|FBXO20|Gm914|mKIAA0858|-|14 E2.3|14 50.9 cM|protein-coding	NM_201529	chr14	102129145	102333910	+	204765	1121.21	1095.27	1204.12	1016.8	838.816	816.71	1116.07	1119.8	1043.11	1071.26	1044.94
Pnma3|-|-|X|X A7.3|protein-coding	NM_153169	chrX	70310126	70313530	+	3404	4.637	6.774	6.236	4.325	3.776	4.001	8.018	5.586	1.559	7.136	4.147
Ago3|AW048688|C130014L07Rik|Eif2c3|-|4|4 D2.2|protein-coding	NM_153402	chr4	126017922	126106786	-	88864	543.634	612.182	700.322	634.054	521.817	548.385	548.497	634.733	632.097	684.104	592.718
Gabra1|Gabra-1|-|11 A5|11 24.97 cM|protein-coding	NM_010250	chr11	41944441	41996432	-	51991	111.843	146.513	157.931	164.19	157.056	188.041	126.343	121.5	145.612	129.722	125.129
Mb|AI325109|-|15 D3|15 36.36 cM|protein-coding	NM_001164048	chr15	76845917	76853157	-	7240	38.579	30.387	24.103	27.648	29.101	36.274	41.547	32.819	26.05	33.117	29.27
Arhgap24|0610025G21Rik|-|5|5 E5|protein-coding	NM_001286468	chr5	103197829	103326956	+	129127	730.595	614.118	469.578	417.657	382.31	404.621	391.055	549.543	508.082	408.377	464.174
Rangap1|C79654|Fug1|mKIAA1835|-|15 E1|15 38.21 cM|protein-coding	NM_001146174	chr15	81534678	81560349	-	25671	258.555	251.415	336.424	208.365	216.368	190.441	255.236	253.94	205.727	253.406	207.329
Cpsf7|5730453I16Rik|AL022757|C330017N18Rik|-|19|19 A|protein-coding	NM_001164272	chr19	10599734	10622225	+	22491	201.057	206.512	270.522	220.722	171.495	160.568	166.189	212.276	211.07	245.904	228.55
Ppt2|0610007M19Rik|AA672937|-|17 B1|17 18.19 cM|protein-coding	NM_001302395	chr17	34753607	34764322	-	10715	96.448	96.579	140.739	124.494	96.633	84.818	95.121	94.267	112.437	143.444	94.884
1700025B11Rik|-|-|15|15 E1|ncRNA	NR_040310	chr15	77388670	77392322	-	3652	10.016	8.516	9.27	5.561	11.107	16.003	10.933	11.638	7.347	6.77	9.757
Smarcd1|AA407987|Baf60a|D15Kz1|-|15 F1|15 56.13 cM|protein-coding	NM_031842	chr15	99532718	99544426	+	11708	111.843	89.611	137.199	120.941	107.073	114.425	139.463	89.845	116.445	141.615	140.252
Rasgrp4|-|-|7 16.94 cM|7 B1|protein-coding	NM_145149	chr7	29919952	29938974	+	19022	87.916	97.934	84.275	86.651	128.399	124.293	181.496	85.422	78.595	84.53	89.517
Art1|ADPRT|ARTC1|Yac-1|-|7 E2|7 54.71 cM|protein-coding	NM_009710	chr7	109250257	109259662	+	9405	42.66	43.935	39.272	37.379	44.207	50.411	56.49	40.5	40.522	39.886	39.515
Pnkp|1810009G08Rik|PNK|-|7|7 B3|protein-coding	NM_001290764	chr7	52112516	52118299	+	5783	91.811	70.644	88.488	90.05	68.198	56.279	67.423	77.741	69.021	91.482	72.443
5930438M14Rik|5930438M14|-|13|13 D1|ncRNA	NR_046158	chr13	102002082	102017506	+	15424	79.199	72.966	102.309	105.65	61.09	60.813	47.136	74.25	89.504	99.716	88.298
4930447F24Rik|-|-|9|9 F1|ncRNA	NR_126077	chr9	108039186	108040898	+	1712	28.563	20.129	20.732	13.747	15.55	14.937	15.793	23.043	16.699	25.249	20.245
Slc35f4|4930550L21Rik|-|14|14 C1|protein-coding	NM_029238	chr14	49918195	50145512	-	227317	518.038	506.12	451.207	590.342	683.538	699.618	619.322	478.319	496.282	478.269	566.863
Zhx1|-|-|15|15 D1|protein-coding	NM_009572	chr15	57878558	57908063	-	29505	169.712	182.319	218.103	204.504	169.052	132.028	165.339	203.897	221.089	203.822	190.499
Rnasel|E230029I04Rik|-|1|1 G3|protein-coding	NM_011882	chr1	155596556	155611351	+	14795	86.247	69.483	60.678	53.134	61.534	49.877	52.116	82.862	78.149	70.99	79.029
Cfap52|1700019F09Rik|4933417B11Rik|WDRPUH|Wdr16|-|11|11 B3|protein-coding	NM_027963	chr11	67738308	67779144	-	40836	168.413	165.094	156.245	155.231	158.167	165.102	185.626	139.655	159.861	146.189	143.423
Sipa1|Spa1|-|19 A|19 4.34 cM|protein-coding	NM_011379	chr19	5651185	5663707	-	12522	152.277	122.707	127.929	107.658	101.964	80.817	106.541	130.345	107.762	124.05	112.69
Gm10857|AU015850|ENSMUSG00000075545|-|2 A1|2|ncRNA	NR_033471	chr2	6053929	6061616	+	7687	19.475	19.742	16.518	21.315	25.547	39.742	39.968	18.853	20.484	19.028	26.831
Msh3|D13Em1|Rep-3|Rep3|-|13 C3|13 47.63 cM|protein-coding	NM_001311120	chr13	92981833	93124958	-	143125	687.379	608.505	579.304	510.796	533.368	555.053	583.97	600.517	550.831	547.979	537.349
Itgb5|AA475909|AI874634|ESTM23|[b]-5|[b]5|[b]5A|[b]5B|beta-5|beta5|-|16|16 B3|protein-coding	NM_001145884	chr16	33829751	33949424	+	119673	1148.85	969.853	1098.44	1071.33	963.439	907.662	1008.8	933.595	1010.82	1282.21	1073.72
Enthd1|Gm1242|Gm86|-|15|15 E1|protein-coding	NM_001163189	chr15	80282670	80390900	-	108230	519.707	400.057	330.02	344.443	363.872	377.948	367.73	405.465	377.611	341.961	343.435
Olfr576|MOR8-5|Olfr576-ps1|-|7|7 E3|protein-coding	NM_001001805	chr7	110113616	110114554	+	938	2.597	1.548	1.011	2.317	3.11	1.6	4.373	1.862	2.449	1.83	1.951
Fbxw18|C85627|-|9|9 F2|protein-coding	NM_001033794	chr9	109579248	109605214	-	25966	48.224	48.58	31.856	39.541	52.204	58.946	64.143	57.724	37.405	32.751	44.637
Nek11|4932416N14Rik|-|9|9 F1|protein-coding	NM_172461	chr9	105064797	105297617	-	232820	480.571	463.927	334.739	353.556	506.933	559.054	531.247	438.517	372.044	304.27	381.974
Net1|Net1a|mNET1|-|13|13 A1|protein-coding	NM_001047159	chr13	3881264	3892827	-	11563	92.924	76.257	82.926	66.881	69.975	52.811	56.49	85.19	89.504	91.299	92.688
Arpp19|19kDa|2700024H10Rik|ARPP-19|AW559096|Arpp12|-|9|9 D|protein-coding	NM_021548	chr9	74885539	74908120	+	22581	187.888	223.544	279.286	254.857	173.272	164.035	160.722	214.836	246.694	266.579	238.795
Atp1a1|Atpa-1|BC010319|-|3 F2.2|3 44.3 cM|protein-coding	NM_144900	chr3	101380142	101408630	-	28488	315.311	331.929	396.765	292.7	255.022	196.309	224.623	332.612	345.995	415.329	334.166
Man1a2|AI428775|AI528764|AI854422|Man1b|PCR2|-|3|3 F2.2|protein-coding	NM_010763	chr3	100366127	100489396	-	123269	651.767	692.31	740.437	743.102	599.789	565.722	565.14	616.577	712.696	750.52	707.359
Zfp568|C80731|Gm1691|Znf568|chato|-|7|7 B1|protein-coding	NM_001167872	chr7	30768974	30813301	+	44327	428.267	505.733	515.93	399.585	377.645	371.547	501.969	440.612	404.106	453.203	412.951
Trnt1|2410043H24Rik|2610044E04Rik|9830143O18Rik|AA408384|C76540|CGI-47|mt-Trat|-|6|6 E1|protein-coding	NM_001242360	chr6	106719132	106727675	+	8543	49.151	48.58	74.836	72.905	52.87	54.145	37.174	61.448	62.564	66.782	62.687
4930435E12Rik|TSCPA|-|16|16 B4|protein-coding	NM_029042	chr16	38812318	38828862	-	16544	46.184	48.773	51.913	71.36	91.968	90.42	84.674	58.422	69.466	69.526	81.468
Ltn1|4930528H02Rik|AV266914|C87237|Listerin|Rnf160|Zfp294|-|16|16 C3.3|protein-coding	NM_001081068	chr16	87376896	87432851	-	55955	406.937	431.605	429.801	326.217	313.445	293.13	336.509	405.931	392.973	339.216	327.58
Sqrdl|0610039J17Rik|4930557M22Rik|SQOR|-|2|2 E5|protein-coding	NM_021507	chr2	122607735	122635287	+	27552	83.465	96.192	96.916	85.879	109.739	115.758	113.587	124.991	117.558	98.801	111.958
Prrg2|1600014G02Rik|2510041M06Rik|N4WBP1|-|7|7 B3|protein-coding	NM_022999	chr7	52308977	52317022	-	8045	77.715	62.902	92.028	84.489	79.972	46.41	72.283	73.319	66.794	90.567	85.615
Moxd2|Dbhl1|-|6|6 B1|protein-coding	NM_139296	chr6	40828793	40837493	-	8700	16.693	14.322	19.383	17.299	24.88	14.403	18.708	25.603	23.378	13.356	20.245
Chp1|1500003O03Rik|AA960066|AI046351|Cahp|Chp|Sid470p|p24|vac|-|2|2 E5|protein-coding	NM_019769	chr2	119373443	119412758	+	39315	301.586	302.123	319.232	302.585	260.797	268.325	288.28	305.379	313.488	332.995	310.506
Ciita|C2ta|EG669998|Gm9475|Mhc2ta|-|16|16 A1|protein-coding	NM_001302618	chr16	10480165	10527733	+	47568	152.462	167.029	127.592	123.258	133.509	150.966	130.473	139.888	112.437	125.514	147.326
Ubfd1|AI467302|D7Wsu105e|D7Wsu128e|Ubph|-|7 F2|7 65.35 cM|protein-coding	NM_138589	chr7	129210712	129225713	+	15001	138.181	138.772	189.281	132.371	98.41	94.42	113.951	139.422	137.819	163.753	145.131
Grin2a|GluN2A|NMDAR2A|NR2A|-|16 A1|16 5.28 cM|protein-coding	NM_008170	chr16	9577803	9992626	-	414823	964.296	929.015	711.952	791.293	1014.09	1113.31	1096.02	870.052	799.083	687.032	834.44
Trap1|2410002K23Rik|HSP75|-|16 A1|16 2.38 cM|protein-coding	NM_026508	chr16	4039977	4077810	-	37833	219.049	238.834	264.285	191.22	195.931	171.77	253.171	217.164	203.5	230.535	205.134
Vmn1r69|V1re9|-|7|7 A1|protein-coding	NM_145842	chr7	11165105	11166836	-	1731	5.008	4.645	3.877	2.626	3.999	4.534	3.766	4.422	2.894	2.013	3.171
Sfmbt2|D2Wsu23e|D330030P06Rik|-|2 A1|2 7.81 cM|protein-coding	NM_177386	chr2	10294063	10516880	+	222817	553.649	635.795	591.608	597.756	664.433	678.013	1127.85	601.914	549.94	512.666	593.694
2310015A10Rik|5330419I17Rik|-|12|12 C3|ncRNA	NR_033514	chr12	81221533	81233831	-	12298	84.392	73.16	105.006	118.007	106.185	86.685	95.729	82.629	107.762	135.028	123.422
Ak2|Ak-2|D4Ertd220e|-|4 D2.2|4 62.62 cM|protein-coding	NM_001033966	chr4	128670468	128685967	+	15499	191.227	162.578	152.537	112.755	96.633	79.484	131.08	168.983	128.913	134.845	140.496
Kcna6|Kv1.6|MK1.6|-|6 F3|6 61.72 cM|protein-coding	NM_013568	chr6	126658347	126690692	-	32345	71.223	76.837	50.396	57.613	74.418	84.285	82.001	64.707	58.556	48.852	51.954
Adam39|1700056P18Rik|-|8|8 A4|protein-coding	NM_001025380	chr8	41908363	41912215	+	3852	7.234	11.806	10.45	10.349	9.996	12.269	8.99	9.776	10.91	8.782	12.196
BC100530|-|-|16|16 B3|protein-coding	NM_001082546	chr16	36359468	36367656	-	8188	18.177	16.451	13.484	13.592	25.991	21.871	23.203	13.733	15.14	20.492	16.83
Ccdc137|3110023B02Rik|-|11|11 E2|protein-coding	NM_152807	chr11	120319443	120325667	+	6224	88.102	104.708	108.546	74.758	62.423	37.341	58.676	88.914	68.798	95.324	71.224
Whsc1l1|6720429E03|A530023P05|AI528490|NSD3|WHISTLE|-|8|8 A2|protein-coding	NM_001308482	chr8	26712756	26785382	+	72626	782.528	604.828	630.037	548.947	465.836	396.619	465.767	600.75	620.742	607.259	570.765
Tmem248|0610007L01Rik|A930023A16Rik|AW557951|G430067H08Rik|-|5|5 G1.3|protein-coding	NM_027854	chr5	130698205	130719635	+	21430	242.419	215.609	224.171	185.196	172.384	138.43	177.73	208.784	170.103	191.198	194.402
Mcm6|ASP-l1|D1Wsu22e|Mcmd6|-|1 E3|1 55.8 cM|protein-coding	NM_008567	chr1	130228152	130256282	-	28130	206.065	194.125	249.116	188.44	187.934	148.832	172.142	185.974	178.786	220.655	167.083
1700113H08Rik|-|-|10|10 C1|protein-coding	NM_029685	chr10	86520791	86693344	+	172553	310.86	325.736	306.591	351.548	440.734	478.237	484.597	311.664	346.663	308.112	368.558
Asf1a|2310079C17Rik|C79052|-|10|10 B3|protein-coding	NM_025541	chr10	53316767	53329021	+	12254	103.125	117.675	151.526	159.093	125.289	111.491	86.375	126.388	144.498	178.39	155.619
Tbc1d8b|4921505D17Rik|9030605E16Rik|-|X|X F1|protein-coding	NM_001081499	chrX	136219535	136288757	+	69222	197.348	196.642	223.159	212.381	173.05	162.168	112.615	189.233	201.496	206.384	197.085
Emilin3|1110013O17Rik|EMILIN-3|EMILIN-5|EMILIN-T|Emilin5|-|2|2 H2|protein-coding	NM_182840	chr2	160732174	160738075	-	5901	38.208	30.967	19.046	14.21	14.884	17.337	19.559	19.319	14.249	14.637	15.367
Gfm2|6530419G12Rik|A930009M04Rik|EF-G2mt|EFG2|MST027|RRF2mt|-|13|13 D1|protein-coding	NM_177266	chr13	97907892	97946398	+	38506	252.249	224.512	254.004	249.914	236.139	229.65	257.788	220.19	235.116	252.857	235.868
Olfr727|MOR246-2|-|14|14 C1|protein-coding	NM_146319	chr14	50746228	50747262	+	1034	1.855	2.323	1.517	0.927	3.11	2.401	2.187	2.793	1.559	2.744	1.951
Dopey2|0610038M01Rik|2610510B01Rik|AI503246|C21orf5|mKIAA0933|-|16|16 C4|protein-coding	NM_026700	chr16	93712152	93740523	+	28371	136.697	146.32	146.638	162.336	180.159	179.239	189.15	134.534	166.986	213.337	192.206
Cntn6|NB-3|-|6|6 E1|protein-coding	NM_017383	chr6	104443038	104813399	+	370361	765.835	887.016	948.596	1097.28	999.427	1039.69	731.572	944.069	1005.92	864.873	926.884
Actbl2|4732495G21Rik|-|13|13 D2.2|protein-coding	NM_175497	chr13	112045221	112047957	+	2736	22.072	13.355	9.439	7.26	5.776	10.136	6.682	9.776	10.687	6.038	7.561
Ehmt1|9230102N17Rik|D330003E03|Eu-HMTase1|GLP|GLP1|KMT1D|mKIAA1876|-|2|2 A3|protein-coding	NM_001109687	chr2	24646289	24775129	-	128840	1257.72	1032.76	1228.56	1017.42	877.025	803.64	938.823	1088.61	1040.88	1163.84	1046.89
Pkm|AA414905|AL024370|AL024424|Pk-2|Pk-3|Pk3|Pkm2|-|9 B|9 32.03 cM|protein-coding	NM_011099	chr9	59504175	59527182	+	23007	502.643	476.12	623.464	539.525	491.605	467.568	316.221	519.983	513.203	722.527	561.984
Mir301b|Mirn301b|mir-301b|-|16 A3|16|ncRNA	NR_030415	chr16	17124493	17124589	-	96	0.371	1.548	0.674	0.618	0.222	1.334	1.579	0	0.891	1.098	0.488
Grb10|5730571D09Rik|AI325020|Meg1|mKIAA0207|-|11 A1|11 7.15 cM|protein-coding	NM_010345	chr11	11830502	11937423	-	106921	705.37	707.793	890.783	959.344	763.954	648.673	567.57	722.948	774.369	1258.98	1049.57
Fignl2|EG668225|-|15|15 F1|protein-coding	NM_001214911	chr15	100880623	100884830	-	4207	22.072	26.709	19.552	24.559	23.547	25.339	20.045	26.302	25.604	35.312	30.002
Gbx1|Gbx-1|-|5 A3|5 11.93 cM|protein-coding	NM_015739	chr5	24010244	24032666	-	22422	127.794	138.191	136.862	125.884	139.951	118.692	143.107	137.328	119.785	140.517	109.031
Adig|SMAF-1|Smaf1|-|2|2 H1|protein-coding	NM_145635	chr2	158328348	158333934	+	5586	22.814	33.483	17.192	13.747	18.882	19.738	20.166	20.483	15.585	19.211	22.928
Dnajc6|2810027M23Rik|mKIAA0473|-|4|4 C6|protein-coding	NM_001164585	chr4	101180581	101315404	+	134823	355.003	398.315	301.535	330.079	475.611	530.781	563.318	346.578	338.202	319.456	344.167
Cacnb3|Beta3|CAB3|Ca(v)beta3|Cchb3|-|15 F1|15 54.64 cM|protein-coding	NM_007581	chr15	98465198	98474967	+	9769	115.923	109.159	110.4	91.903	103.519	72.282	99.13	84.724	80.821	107.034	97.567
Wwp2|1300010O06Rik|AA690238|AIP2|AW554328|-|8|8 D3|protein-coding	NM_025830	chr8	109960298	110082495	+	122197	963.369	792.566	852.185	845.045	799.053	714.287	861.317	838.629	838.492	974.469	962.74
Gm1587|-|-|14|14 D3|protein-coding	NM_001033440	chr14	78193752	78198775	-	5023	29.12	13.161	22.08	25.949	15.994	21.871	17.129	19.086	26.05	29.091	23.172
Skor1|AV273001|C230094B15Rik|Corl1|Lbxcor1|-|9|9 B|protein-coding	NM_001163758	chr9	62985971	62996768	-	10797	55.458	50.709	39.103	44.175	53.537	61.08	58.919	35.612	35.846	35.678	33.173
Morf4l2|2410017O14Rik|Mrgx|Sid393p|mKIAA0026|-|X|X F1|protein-coding	NM_001168226	chrX	133267490	133275891	-	8401	51.934	57.483	85.286	85.725	58.868	91.22	60.256	58.655	87.723	100.082	72.931
Tmem205|-|-|9|9 A3|protein-coding	NM_001253869	chr9	21725453	21731732	-	6279	89.215	64.257	72.476	73.214	71.975	63.48	76.17	80.534	84.606	100.996	92.444
Gm21949|Iqcj-schip1|Schip-1-iqcj|Schip1|-|3 E1|3|protein-coding	NM_001113419	chr3	67696142	68430404	+	734262	2760.46	3055.11	2739.26	2728.82	2604.42	2554.15	2645.54	2736.54	2777.31	2856.81	2788.46
4930503E24Rik|-|-|10|10 D2|pseudo	NR_028310	chr10	123906130	123961544	+	55414	84.392	117.288	117.142	138.859	129.288	152.566	120.147	114.983	131.362	99.716	106.592
Nasp|5033430J04Rik|AI131596|AI317140|D4Ertd767e|Epcs32|Nasp-T|-|4 D1|4 53.24 cM|protein-coding	NM_001284229	chr4	116273657	116300102	-	26445	235.371	239.802	336.93	285.749	250.356	239.252	267.263	258.129	274.525	266.03	233.428
Mast3|BC024265|mKIAA0561|-|8|8 B3.3|protein-coding	NM_199308	chr8	73302016	73316332	-	14316	109.988	105.482	128.94	103.796	115.515	73.883	103.625	103.345	86.387	118.195	100.25
Chchd7|1810049H20Rik|-|4|4 A1|protein-coding	NM_001190322	chr4	3866035	3870672	+	4637	28.563	31.354	30.17	26.258	22.659	24.805	28.306	21.414	26.495	27.262	35.368
C1qtnf1|1600017K21Rik|CTRP1|Zsig37|-|11|11 E2|protein-coding	NM_019959	chr11	118295115	118313096	+	17981	96.819	118.256	182.37	224.429	153.057	108.557	76.777	128.483	172.997	264.75	187.572
Pemt|PEAMT|PEMT2|PLMT|Pempt|Pempt2|-|11 B1.3|11 37.81 cM|protein-coding	NM_008819	chr11	59784116	59850507	-	66391	219.79	228.383	190.292	216.86	226.143	233.917	232.398	209.017	189.696	198.516	215.135
Tet1|2510010B09Rik|AA517754|BB001228|Cxxc6|D10Ertd17e|LCX|mKIAA1676|-|10 B4|10 32.48 cM|protein-coding	NM_027384	chr10	62267318	62342762	-	75444	418.622	373.735	388.506	470.018	626.002	724.423	859.616	404.534	450.862	515.777	448.075
Cyhr1|1110031M01Rik|AU042374|Chrp|-|15|15 D3|protein-coding	NM_180962	chr15	76488566	76490638	-	2072	19.846	18.774	25.788	29.965	16.883	19.204	26.362	18.853	20.929	22.139	24.636
Srprb|AA409543|-|9|9 F1|protein-coding	NM_009275	chr9	103090363	103104395	-	14032	95.15	86.127	89.331	60.857	74.64	65.881	91.598	98.922	79.931	75.564	78.297
Igsf6|-|-|7|7 F2|protein-coding	NM_030691	chr7	128207581	128218044	-	10463	87.916	78.966	82.589	71.206	48.65	53.612	40.818	82.862	88.391	73.369	60.735
D830030K20Rik|-|-|14|14 A1|protein-coding	NM_001320366	chr14	3208497	3234573	+	26076	58.24	67.934	49.385	44.484	69.087	66.148	75.927	54.233	37.85	42.631	46.832
Traf6|2310003F17Rik|AI851288|C630032O20Rik|-|2|2 E2|protein-coding	NM_009424	chr2	101518577	101541825	+	23248	164.889	165.674	149.84	142.257	124.845	117.625	102.41	149.897	152.959	166.864	158.058
Kynu|4432411A05Rik|-|2|2 B|protein-coding	NM_027552	chr2	43410845	43538568	+	127723	263.378	313.736	337.099	395.415	391.862	397.419	326.183	295.371	347.998	328.97	346.606
Crhbp|CRH-BP|-|13 D1|13 49.5 cM|protein-coding	NM_198408	chr13	96201331	96214786	-	13455	50.264	63.096	55.116	53.906	39.32	47.744	52.724	54.931	59.447	54.34	53.662
Cstf1|1700057K18Rik|AI788832|-|2 H3|2 94.84 cM|protein-coding	NM_024199	chr2	172196503	172206586	+	10083	87.36	89.418	64.723	56.995	68.643	90.686	79.693	69.362	51.654	71.722	76.102
Gm15417|ENSMUSG00000074466|OTTMUSG00000021274|-|3 F1|3|ncRNA	NR_040403	chr3	89195786	89202701	+	6915	85.505	68.128	107.534	121.096	85.081	85.085	73.133	74.716	93.067	127.343	109.763
Wipf3|9030621G03|BQ952480|-|6|6 B3|protein-coding	NM_001167861	chr6	54402877	54453762	+	50885	145.229	203.416	186.753	215.007	234.584	199.776	243.938	173.172	178.341	256.15	255.625
4930448C13Rik|-|-|12|12 A1.1|ncRNA	NR_045960	chr12	15003195	15057195	-	54000	127.608	144.772	136.694	148.744	162.165	159.234	141.528	137.095	142.94	120.208	123.666
Pcyox1l|BC060677|C630049M13|-|18|18 E1|protein-coding	NM_172832	chr18	61856491	61867289	-	10798	97.19	105.482	126.749	109.975	67.31	71.215	103.261	111.259	118.449	141.615	105.372
Eif4e1b|Eif4eloo|Gm273|-|13|13 B1|protein-coding	NR_104407	chr13	54885359	54889819	+	4460	24.668	21.29	19.046	30.892	31.322	26.139	19.073	22.81	28.499	24.517	21.953
Cd300a|B230315M08Rik|Clm8|LMIR1|MAIR-I|MAIR-Ia|MMAC8|Pigr4|mcpir1|-|11 E2|11 80.54 cM|protein-coding	NM_170758	chr11	114751355	114765965	+	14610	36.91	30.967	23.597	27.185	42.207	40.542	39.239	27.931	29.835	26.164	28.294
Ccdc85c|EG668158|Gm265|Gm9010|-|12|12 F1|protein-coding	NM_001159910	chr12	109444555	109513627	-	69072	425.114	375.09	379.91	389.082	340.769	294.73	331.285	350.767	337.089	465.462	416.366
Resp18|AI851012|-|1|1 C4|protein-coding	NR_138251	chr1	75268772	75274990	-	6218	12.612	19.742	14.495	17.454	24.658	18.404	24.175	16.06	16.921	12.076	19.757
Ccdc154|Ccdc157|Gm317|-|17|17 A3.3|protein-coding	NM_001079929	chr17	25299406	25308858	+	9452	53.417	53.612	45.677	33.981	37.098	31.74	50.173	41.431	35.178	38.606	40.734
Gm3376|Rbmy1b|-|Y A1|Y|protein-coding	NM_001270512	chrY	2387258	2398856	+	11598	12.241	18.193	10.956	14.365	16.217	21.071	30.735	18.155	15.808	9.148	15.123
Dot1l|A630076O07|AW907654|Dot1|KMT4|mDot1|-|10|10 C1|protein-coding	NM_199322	chr10	80217951	80257092	+	39141	487.434	443.218	416.317	322.819	324.553	279.794	302.372	389.405	359.576	455.216	376.852
Ccdc166|2410075B13Rik|-|15|15 D3|protein-coding	NM_001163518	chr15	75810302	75812715	-	2413	23.556	22.838	21.069	27.03	21.104	14.67	22.353	22.578	21.152	23.602	19.513
Tcf7l2|TCF4B|TCF4E|Tcf-4|Tcf4|-|19 D2|19 51.59 cM|protein-coding	NM_001331145	chr19	55816300	56008145	+	191845	1542.98	1402.04	1656.33	1587.84	1248.45	1010.35	960.204	1487.1	1614.64	1850.87	1687.42
Spag6|Spag6l|-|2|2 A3|protein-coding	NM_001001334	chr2	18620649	18671232	+	50583	212.557	206.899	164.673	180.099	187.268	186.44	158.293	193.422	173.443	179.122	188.06
Gnas|5530400H20Rik|A930027G11Rik|C130027O20Rik|GPSA|GSP|Galphas|Gnas1|Gnasxl|Gs-alpha|Gsa|Nesp|Nesp55|Nespl|Oed-Sml|Oedsml|P1|P2|P3|PHP1A|PHP1B|POH|SCG6|-|2 H4|2 97.89 cM|protein-coding	NM_001310083	chr2	174153269	174172243	+	18974	223.686	184.255	211.529	176.392	149.947	134.696	121.969	185.276	185.466	232.914	197.085
Npr3|ANP-C|ANPR-C|EF-2|NPR-C|lgj|stri|-|15 A1|15 5.83 cM|protein-coding	NM_001039181	chr15	11769652	11835429	-	65777	278.216	277.737	245.913	209.446	231.696	218.981	233.612	225.078	196.598	175.28	180.498
Ceacam20|9130012D09Rik|-|7|7 A3|protein-coding	NM_027839	chr7	20550761	20576460	+	25699	53.788	62.902	47.362	53.597	89.524	93.353	121.483	64.241	54.103	62.757	75.614
Fbxo4|1700096C12Rik|AI851261|AW494535|Fbx4|-|15|15 A1|protein-coding	NM_134099	chr15	3913564	3929573	-	16009	76.046	89.224	122.198	104.26	72.197	72.016	62.807	92.638	91.286	100.082	86.59
Lrrc8e|1810049O03Rik|C87354|-|8|8 A1.1|protein-coding	NM_028175	chr8	4226827	4237470	+	10643	46.74	56.128	45.34	48.655	52.204	42.676	65.358	37.241	50.541	49.217	55.857
Ubxn10|5730509E04Rik|A830047D02|Ubxd3|-|4|4 D3|protein-coding	NM_178671	chr4	138274441	138281180	-	6739	24.112	14.709	10.113	12.202	18.216	22.672	26.362	13.034	13.136	17.382	11.952
Trim28|AA408787|KAP-1|KRIP-1|MommeD9|Tif1b|Tif1beta|-|7|7 A1|protein-coding	NM_011588	chr7	13609501	13616381	+	6880	128.165	105.288	133.828	107.04	121.513	125.094	118.082	107.767	102.641	132.466	102.689
Rnase11|Raj1|-|14|14 C1|protein-coding	NM_001011877	chr14	51669126	51669838	-	712	3.71	2.71	3.877	3.398	3.11	3.467	2.065	3.724	3.117	4.025	5.122
Tgoln1|AU015504|D6Ertd384e|TGN38|TGN38A|Ttgn1|-|6 C1|6 32.27 cM|protein-coding	NM_009443	chr6	72558415	72566994	-	8579	73.449	70.837	88.994	76.457	62.867	67.215	61.228	82.397	72.583	91.299	85.615
Dram2|2010305N14Rik|2610318G18Rik|AI647667|Tmem77|-|3|3 F2.3|protein-coding	NM_001025582	chr3	106350716	106378259	+	27543	122.6	108.579	153.043	135.769	121.069	120.559	105.69	125.457	144.053	153.141	143.423
Pde10a|-|-|17|17 A1|protein-coding	NM_011866	chr17	8994610	9179513	+	184903	996.013	830.307	680.265	600.073	591.57	559.587	560.403	801.853	695.997	655.562	624.671
4933425L06Rik|-|-|13|13 D1|protein-coding	NM_025751	chr13	105872202	105911862	+	39660	89.215	110.321	139.222	130.209	118.625	117.625	103.99	113.586	115.109	114.353	110.738
4930546K05Rik|-|-|9|9 A5.1|ncRNA	NR_040754	chr9	41990321	42017314	-	26993	103.682	89.805	61.015	71.206	97.521	95.221	119.54	65.871	64.345	69.709	92.444
Actrt2|1700052K15Rik|Arp-T2|Arpm2|-|4|4 E2|protein-coding	NM_028513	chr4	154040537	154041976	-	1439	3.71	1.161	1.854	3.089	2.444	3.201	3.402	2.328	1.559	0.732	3.903
Sema6d|1110067B02Rik|AA409156|D330011G23|mKIAA1479|-|2|2 F1|protein-coding	NM_001291000	chr2	124436032	124493525	+	57493	438.097	269.995	326.986	272.157	196.153	161.101	153.919	287.69	319.277	281.399	263.186
Myl1|AI325107|MLC1f|MLC3f|Mylf|-|1 C3|1 33.71 cM|protein-coding	NM_021285	chr1	66970870	66991630	-	20760	59.353	65.225	106.86	96.073	84.193	82.151	62.442	71.69	77.481	89.653	89.03
Cebpg|C/EBP[g]|C/EBPgamma|GPE1-BP|Gpe1bp|Ig/EBP|-|7|7 B2|protein-coding	NM_009884	chr7	35831441	35841585	-	10144	84.578	73.16	61.352	64.718	55.98	69.348	77.628	68.198	69.689	71.905	74.151
Ablim2|AI606905|C230091L11|-|5|5 B3|protein-coding	NM_001177700	chr5	36100529	36227628	+	127099	464.991	429.863	356.482	437.582	606.898	557.454	584.213	424.319	425.48	541.026	560.277
Nxph2|-|-|2|2 A3|protein-coding	NM_008752	chr2	23176766	23257493	+	80727	145.414	167.223	150.177	161.41	213.036	226.449	203.12	174.802	162.31	135.211	162.693
Ubqlnl|4922504M18Rik|Gm490|-|7|7 E3|protein-coding	NM_198624	chr7	111296773	111299070	-	2297	3.153	4.258	2.36	1.854	3.332	5.601	4.009	8.147	4.676	2.562	2.683
Isg20|1600023I01Rik|2010107M23Rik|20kDa|DnaQL|HEM45|-|7|7 D2|protein-coding	NM_001291220	chr7	86058310	86065282	+	6972	60.837	39.677	36.575	36.452	41.097	34.141	32.072	47.948	40.299	53.609	67.321
Tgm6|TGM3L|TGY|-|2|2 F1|protein-coding	NM_177726	chr2	129949011	129979968	+	30957	57.683	84.192	57.981	64.564	84.415	83.218	78.478	73.086	57.443	65.867	69.516
Mfn1|2310002F04Rik|6330416C07Rik|D3Ertd265e|HR2|mKIAA4032|-|3 A3|3 15.75 cM|protein-coding	NM_024200	chr3	32428404	32478147	+	49743	286.006	282.382	275.41	227.981	241.471	225.382	270.3	273.724	256.936	266.03	243.185
Stox2|4933409N07Rik|AI449080|AI835114|mKIAA1392|-|8|8 B1.1|protein-coding	NM_001114311	chr8	48265402	48374756	-	109354	829.454	798.953	840.893	741.557	544.92	513.711	545.339	828.853	812.442	812.545	758.581
Gnb1|AA409223|C77571|Gnb-1|-|4 E2|4 86.17 cM|protein-coding	NM_001160016	chr4	154865470	154933378	+	67908	891.403	787.34	1008.94	831.143	629.334	582.259	671.074	867.957	874.783	952.513	828.586
Rpe|2810429B02Rik|5730518J08Rik|-|1|1 C3|protein-coding	NM_001310643	chr1	66747405	66766379	+	18974	117.036	97.934	117.647	108.276	97.743	104.823	119.418	101.948	117.335	124.599	123.91
Hmgb3|Hmg2a|Hmg4|-|X|X A7.3|protein-coding	NM_001293623	chrX	68809092	68813848	+	4756	18.919	15.871	20.9	28.112	19.993	28.273	17.737	19.552	18.48	30.189	22.196
Slc24a5|F630045L20Rik|JSX|NCKX5|NCX5|Oca6|-|2|2 F1|protein-coding	NM_175034	chr2	124893863	124914413	+	20550	162.478	152.707	148.323	120.941	129.066	116.825	99.373	147.802	142.717	139.785	113.909
Gmnc|Gemc1|Gm1778|Gm606|-|16|16 B2|protein-coding	NM_001285918	chr16	26957321	26991738	-	34417	71.594	108.772	148.492	162.336	136.619	116.825	103.747	114.052	119.339	129.539	123.178
Pifo|1700027A23Rik|-|3|3 F2.2|protein-coding	NM_001200028	chr3	105799875	105817564	-	17689	38.579	53.225	58.824	70.742	62.867	76.55	73.133	44.224	46.088	57.817	60.735
Tsc1|-|-|2|2 A3|protein-coding	NM_001289576	chr2	28496753	28546692	+	49939	308.449	256.447	226.025	195.545	227.476	241.385	278.44	272.56	241.795	235.475	253.43
Gm2762|1700025I17Rik|-|13 B1|13|ncRNA	NR_037991	chr13	53489058	53550999	+	61941	218.121	207.093	141.244	151.37	176.605	222.181	233.855	188.767	153.627	137.04	178.059
Dmpk|DM|DMK|Dm15|MDPK|MT-PK|-|7 A3|7 9.46 cM|protein-coding	NM_001190490	chr7	19669198	19679169	+	9971	138.181	118.837	136.188	113.527	89.08	77.35	84.674	111.259	119.562	131.368	109.031
1700051A21Rik|-|-|11|11 B4|ncRNA	NR_045922	chr11	72080346	72082058	+	1712	9.645	8.71	9.944	11.739	8.219	6.668	11.176	12.336	6.457	12.442	9.025
Sorcs3|6330404A12Rik|AW045579|-|19|19 D1|protein-coding	NM_025696	chr19	48280515	48879995	+	599480	1202.08	1323.46	1016.35	1026.22	1272.66	1375.23	1319.55	1244.56	1055.57	869.813	1002.25
Klra22|Ly49v|-|-|protein-coding	NM_053152	chr6	129922100	130330826	-	408726	415.654	491.41	458.623	549.256	612.451	710.553	634.386	545.121	536.136	423.014	519.055
Pik3cb|1110001J02Rik|AI447572|p110beta|-|9|9 E3.3|protein-coding	NM_029094	chr9	98938821	99040630	-	101809	717.797	727.535	670.826	600.845	622.004	591.861	766.924	682.914	599.368	716.672	707.603
Fcer2a|CD23|Fce2|Fcer2|Ly-42|-|8 A1.1|8 1.92 cM|protein-coding	NM_001253745	chr8	3681737	3690861	-	9124	46.184	43.741	45.34	32.9	35.099	32.274	33.529	32.819	34.956	43.546	39.515
Tbx20|9430010M06Rik|AL022859|Tbx12|-|9|9 A4|protein-coding	NM_194263	chr9	24525256	24578747	-	53491	139.479	159.287	130.794	136.078	177.715	182.706	197.896	146.638	143.385	134.662	156.595
Sun3|Sunc1|-|11|11 A1|protein-coding	NM_001290520	chr11	8916057	8948994	-	32937	90.884	108.192	132.143	151.833	119.291	120.293	94.271	102.181	128.022	141.432	137.813
Rpp30|Rnasep2|TSG15|-|19|19 C2|protein-coding	NM_019428	chr19	36158206	36179263	+	21057	125.754	127.159	150.177	122.64	101.298	103.222	100.345	138.724	132.698	139.236	125.617
Prx|L-Periaxin|-|7 A3|7 15.91 cM|protein-coding	NM_019412	chr7	28284343	28305060	+	20717	131.874	122.127	152.874	164.035	155.279	150.966	191.336	116.379	129.581	180.586	157.082
Tal1|Hpt|SCL/tal-1|Scl|bHLHa17|tal-1|-|4 D1|4 52.73 cM|protein-coding	NM_011527	chr4	114729031	114744360	+	15329	52.305	59.612	52.587	53.288	60.868	54.678	47.986	41.897	46.088	61.11	57.808
Gna14|AU023208|-|19 A|19 11.29 cM|protein-coding	NM_008137	chr19	16510157	16685308	+	175151	628.397	1071.27	1909.33	2244.44	1455.93	996.215	580.204	964.319	1529.59	2581.81	2042.56
Anpep|AP-M|AP-N|Apn|Cd13|P150|-|7|7 D2|protein-coding	NM_008486	chr7	86966689	86987238	-	20549	93.481	88.837	89.837	69.97	88.858	79.751	74.834	93.802	81.489	83.981	76.102
Fkbp6|1700008G22Rik|36kDa|AU017274|D5Ertd724e|FKBP-36|FKBP-6|-|5 G2|5 75.11 cM|protein-coding	NM_001277891	chr5	135813235	135825914	-	12679	42.289	42.773	30.507	30.737	38.875	52.011	61.835	37.241	33.397	25.798	37.319
Mpst|Mst|-|15|15 E1|protein-coding	NM_001162493	chr15	78237142	78244445	+	7303	28.563	30.774	37.249	32.282	41.097	30.673	37.903	27.466	29.167	34.397	41.466
Il22ra2|CRF2-10|CRF2-s1|CRF2X|Il-22bp|-|10|10 A3|protein-coding	NM_178258	chr10	19341834	19354487	+	12653	29.305	32.903	31.856	38.151	38.209	38.142	36.202	36.078	37.627	27.811	34.148
Tmub2|2010008E23Rik|-|11|11 D|protein-coding	NM_001302506	chr11	102146134	102150741	+	4607	60.28	54.386	78.881	65.645	54.203	28.539	46.285	70.759	54.549	70.441	58.052
Nodal|Tg.413d|-|10 B4|10 32.21 cM|protein-coding	NM_013611	chr10	60880720	60888086	+	7366	43.216	40.257	54.61	56.686	62.2	66.148	84.431	41.431	48.537	64.403	52.686
Mrpl55|2810038N09Rik|L55mt|MRP-L55|-|11|11 B1.3|protein-coding	NM_001302334	chr11	59015988	59019637	+	3649	30.789	28.451	28.99	22.551	19.549	19.471	31.221	30.957	22.71	24.517	29.514
Armc9|3830422A13Rik|4831423D23Rik|4930438O05Rik|5730415N24Rik|-|1|1 C5|protein-coding	NM_027456	chr1	88051355	88149066	+	97711	554.762	548.7	628.689	573.042	563.58	535.315	661.234	530.69	507.414	592.622	553.935
Cst13|1700006C19Rik|Cymg1|Mtcg1|-|2|2 G3|protein-coding	NM_027024	chr2	148645835	148656146	+	10311	21.515	29.999	21.743	26.721	33.322	32.007	36.202	28.862	31.171	29.457	23.66
Mzf1|Mzf-2|Mzf2|Zfp121|Zfp98|Znf42|-|7 A1|7 7.73 cM|protein-coding	NM_145819	chr7	13627652	13640113	-	12461	66.401	75.095	74.667	64.255	62.867	72.016	108.606	64.009	59.447	68.246	70.492
Tnni3|Tn1|cTnI|-|7 A1|7 2.61 cM|protein-coding	NM_009406	chr7	4469910	4474045	-	4135	20.402	12.193	11.124	13.592	25.102	19.204	34.866	14.198	16.699	19.943	15.611
Celf2|B230218O03|B230345P09Rik|C88023|CELF-2|CUG-BP2|Cugbp2|D230046B21Rik|Etr-3|Napor|Napor-2|mETR-3|-|2|2 A1|protein-coding	NM_001110230	chr2	6460744	7002348	-	541604	2350.18	2489.37	1959.72	1731.48	1702.29	1658.22	1604.31	2356.68	2095.56	1721.51	1829.62
Cts6|1600022N02Rik|-|13 B2|13 32.67 cM|protein-coding	NM_021445	chr13	61296508	61304753	-	8245	13.354	16.645	13.99	16.373	14.217	18.937	20.531	13.267	12.914	12.442	12.928
Mea1|Mea-1|-|17 C|17 22.9 cM|protein-coding	NM_010787	chr17	46818070	46820075	+	2005	19.661	21.096	36.744	31.355	21.77	24.805	24.418	21.647	21.597	28.542	29.758
Tmco5|1700095F04Rik|Tmco5a|-|2|2 E5|protein-coding	NM_026104	chr2	116704427	116718236	+	13809	77.9	53.612	42.306	41.241	28.879	43.476	38.51	59.353	51.877	36.959	35.368
4933434E20Rik|5730552F22Rik|AI462154|NICE-3|NS5ATP4|-|3|3 F1|protein-coding	NM_027500	chr3	89856724	89862789	+	6065	48.039	51.483	71.296	61.475	56.202	47.744	61.956	52.138	60.783	71.173	53.174
A330032B11Rik|-|-|19|19 C2|ncRNA	NR_045329	chr19	37248333	37271031	+	22698	112.214	123.675	155.571	161.873	134.619	123.227	141.042	119.405	144.053	156.801	143.179
Tapbpl|BC017613|TAPBPL-R|Tapbplr|-|6|6 F2|protein-coding	NM_145391	chr6	125174230	125181878	-	7648	51.006	49.935	52.082	43.557	47.761	41.342	46.042	53.767	43.862	63.489	56.101
Ghitm|1010001P14Rik|C77840|MICS1|PTD010|Tmbim5|-|14 B|14 21.29 cM|protein-coding	NM_078478	chr14	37933632	37948508	-	14876	129.834	113.03	126.581	116.771	100.631	80.017	95.121	115.914	122.456	131.551	127.812
Csn1s2a|Csng|PP22|-|5 E1|5 43.56 cM|protein-coding	NM_001304769	chr5	88203475	88217823	+	14348	29.491	30.193	36.07	46.029	49.094	50.678	34.623	32.353	38.741	27.079	32.441
Ebi3|EBI-3|IL-27|-|17 D|17 29.08 cM|protein-coding	NM_015766	chr17	56092046	56096445	+	4399	24.298	33.87	56.633	48.191	46.872	61.347	55.275	31.19	32.729	56.902	46.344
Mir7028|Gm27674|mmu-mir-7028|-|5|5 F|ncRNA	NR_105995	chr5	115169524	115169587	+	63	1.113	0.194	0.337	0.463	0.666	0.267	0.607	0.233	2.004	0.549	1.22
Spsb4|D030068E18Rik|SSB-4|Ssb4|-|9|9 E3.3|protein-coding	NM_145134	chr9	96843901	96918774	-	74873	351.108	320.123	325.637	300.114	318.999	268.058	382.551	325.862	328.405	329.153	332.215
Trp53inp1|2700057G22Rik|SIP|SIP18|SIP27|Stinp|Teap|-|4|4 A1|protein-coding	NM_021897	chr4	11083588	11101524	+	17936	231.105	237.092	318.895	287.602	225.476	224.048	156.835	241.836	277.196	359.525	293.92
Rcor3|4921514E24Rik|C730034D20Rik|E130101E15Rik|-|1|1 H6|protein-coding	NM_001290279	chr1	193925265	193961922	-	36657	277.659	225.286	223.834	208.211	187.045	186.44	150.032	258.595	235.339	236.756	239.77
Slitrk4|6430513G13|D930039I09Rik|-|X|X A7.1|protein-coding	NM_178740	chrX	61522619	61530171	-	7552	12.983	11.226	12.304	13.283	12.662	11.736	10.205	11.172	11.578	6.038	9.757
Sema3f|Sema4|Semak|-|9|9 F1|protein-coding	NM_001311151	chr9	107583833	107607922	-	24089	155.615	137.997	147.481	151.215	144.616	116.558	136.061	129.647	134.257	177.659	140.74
Sigmar1|Oprs1|Sig1R|sigma1R|-|4|4 A5|protein-coding	NM_001286538	chr4	41685366	41688232	-	2866	44.144	44.709	58.992	33.363	33.766	25.339	23.689	38.871	50.764	56.353	37.319
4930564C03Rik|-|-|17|17 B3|protein-coding	NM_029257	chr17	45016653	45017834	-	1181	2.968	4.645	3.371	2.471	5.331	2.934	6.196	4.655	4.453	5.672	8.049
Mir6900|Gm27708|mmu-mir-6900|-|1|1 D|ncRNA	NR_105865	chr1	94361060	94361119	-	59	0.185	0.194	0.337	0.463	0.222	0	0.121	0.233	0.445	0.549	0.488
Gramd1c|4921521N14Rik|-|16|16 B4|protein-coding	NM_001172107	chr16	43980463	44028058	-	47595	168.042	184.255	201.922	202.032	189.267	203.511	189.514	194.121	189.251	209.311	217.574
Dntt|Tdt|-|19 C3|19 34.32 cM|protein-coding	NM_009345	chr19	41103765	41134015	+	30250	129.278	101.03	69.779	69.352	95.966	98.955	112.737	94.267	75.478	76.662	94.884
6430411K18Rik|PEG11as|-|12|12 F1|ncRNA	NR_002848	chr12	110829747	110831061	+	1314	14.282	8.71	3.877	4.634	4.887	5.601	2.673	4.655	6.234	7.319	7.318
Cxcr6|BB217514|BONZO|STRL33|-|9 F4|9 74.57 cM|protein-coding	NM_030712	chr9	123715595	123720872	+	5277	47.111	57.676	57.981	40.314	25.991	17.07	15.671	53.302	50.764	45.009	44.637
Med15|A230074L19Rik|AW536074|Pcqap|mPcqap|-|16 A3|16 10.94 cM|protein-coding	NM_001285884	chr16	17651301	17723040	-	71739	671.613	581.989	497.726	370.856	387.864	366.212	397.615	529.293	479.583	545.051	481.736
Gm5627|EG434510|-|9 F1|9|ncRNA	NR_033301	chr9	102641978	102659015	+	17037	121.859	113.03	62.363	67.962	68.865	67.481	77.871	98.457	87.278	85.444	88.542
Zfp428|2410005H09Rik|AV271806|AW047854|Znf428|-|7|7 A3|protein-coding	NR_110958	chr7	25292106	25300701	+	8595	58.24	61.16	82.589	69.198	62.2	60.28	79.815	56.095	54.549	76.296	62.199
Top1|AI467334|D130064I21Rik|Top-1|-|2 H2|2 80.96 cM|protein-coding	NM_009408	chr2	160471633	160548499	+	76866	710.192	776.115	983.654	852.767	581.129	512.911	512.538	777.646	838.714	890.305	718.823
Ndfip2|0710001O20Rik|2810436B12Rik|9130207N19Rik|N4wbp5a|mKIAA1165|-|14|14 E2.3|protein-coding	NM_001190989	chr14	105657890	105708515	+	50625	403.784	416.896	432.16	378.888	276.792	237.918	244.789	411.052	384.513	387.885	334.41
Lynx1|AI838844|SLURP-2|-|15|15 D3|protein-coding	NM_011838	chr15	74578286	74583409	-	5123	24.112	23.806	26.968	50.354	50.205	27.206	35.959	24.672	38.518	50.498	55.369
Cklf|1700001C14Rik|1810018M11Rik|A730028G07Rik|C32|CKLF1|CKLF3|CKLF4|CKLF5|Cklf2|Cklf6|HSPC224|UCK-1|-|8|8 D3|protein-coding	NM_001037841	chr8	106774761	106788836	+	14075	52.119	67.16	61.352	65.954	69.975	66.948	77.02	52.836	60.783	64.403	66.833
Rhox8|Tox|-|X|X A3.3|protein-coding	NM_001004193	chrX	35227953	35232121	-	4168	5.564	6.581	3.034	3.707	3.999	7.202	7.775	6.517	6.234	6.404	5.854
Wdr34|3200002I06Rik|-|2|2 B|protein-coding	NM_001008498	chr2	29887078	29904399	-	17321	159.139	166.255	150.515	119.242	118.625	118.692	159.872	144.776	118.003	139.053	120.251
4930502E09Rik|-|-|11|11 C|ncRNA	NR_046281	chr11	84642680	84644370	+	1690	42.66	24.774	41.8	31.664	19.549	21.071	21.624	40.733	35.178	40.252	30.002
Oas1h|-|-|5 F|5 60.64 cM|protein-coding	NM_145228	chr5	121311431	121323514	+	12083	20.032	22.645	25.619	30.119	40.43	36.008	41.547	20.25	20.929	30.738	40.734
Grem1|Cktsf1b1|Drm|Grem|ld|-|2 E4|2 57.43 cM|protein-coding	NM_011824	chr2	113588832	113598805	-	9973	127.608	70.257	82.926	58.231	46.872	44.81	28.306	96.828	57.22	63.855	55.369
Clca3b|Clca4|-|3|3 H2|protein-coding	NM_139148	chr3	144485588	144512266	-	26678	65.288	84.192	61.858	58.077	71.753	81.351	94.514	70.293	60.115	57.817	52.442
Hist1h2ab|H2A.1|H2a-53|-|13|13 A3.1|protein-coding	NM_175660	chr13	23842957	23843461	+	504	11.129	6.774	13.484	12.975	14.439	10.936	4.859	9.31	10.019	15.003	13.659
Gm13629|OTTMUSG00000013098|-|2 C1.3|2|ncRNA	NR_033495	chr2	66278937	66385529	+	106592	280.812	309.091	260.577	260.109	282.79	287.262	252.564	330.517	279.423	227.608	249.771
Olfr1351|MOR139-4|-|10|10 C1|protein-coding	NM_147040	chr10	78480069	78481028	+	959	3.524	2.129	0.337	2.471	1.999	1.867	2.43	1.397	1.336	2.196	1.951
3930402G23Rik|-|-|8|8 A1.1|ncRNA	NR_135302	chr8	10924427	10928457	-	4030	60.095	41.225	32.361	35.989	39.542	41.076	37.903	39.802	45.42	39.337	47.564
Wbscr28|1700111I05Rik|-|5|5 G2|protein-coding	NM_194065	chr5	135377463	135382603	-	5140	25.225	22.838	22.586	16.836	22.437	18.404	33.651	20.483	16.476	20.309	18.538
Cdkl3|AI852479|B230379H01Rik|-|11|11 B1.3|protein-coding	NM_001166653	chr11	51817723	51851667	+	33944	190.856	205.932	261.42	265.051	218.59	198.71	229.239	217.164	237.12	257.065	246.6
Fbxl19|6030430O11|BC059812|Fbl19|-|7|7 F3|protein-coding	NM_172748	chr7	134890289	134912442	+	22153	258.184	221.415	224.171	203.577	200.374	189.374	217.455	196.448	183.239	232.731	226.843
Hbb-bt|Beta-t|-|7 E3|7|protein-coding	NM_008220	chr7	110961038	110962437	-	1399	1.113	5.226	3.034	2.935	3.776	2.934	2.551	3.259	2.894	3.11	3.415
Kif1b|A530096N05Rik|AI448212|AI506502|D4Mil1e|KIF1Bp130|KIF1Bp204|-|4 E2|4 79.05 cM|protein-coding	NM_001290995	chr4	148550428	148681842	-	131414	1206.71	1198.82	1354.97	1209.88	930.118	819.377	899.341	1273.89	1181.59	1352.84	1152.02
Fam24a|1700063I17Rik|-|7|7 F3|protein-coding	NM_183272	chr7	138478136	138480230	+	2094	14.467	18.774	17.023	15.446	9.996	7.735	11.662	17.69	16.699	16.65	13.415
4833418N02Rik|-|-|17|17 E4|ncRNA	NR_015506	chr17	87674226	87682154	-	7928	59.538	49.16	52.419	56.686	43.762	47.744	54.06	53.302	65.458	68.063	63.662
Cp|D3Ertd555e|-|3|3 A2|protein-coding	NM_001276248	chr3	19857054	19907609	+	50555	200.686	175.739	208.327	245.281	215.702	199.243	136.912	202.733	258.049	265.116	274.894
Dnajc9|5330419I01Rik|AU020082|-|14|14 A3|protein-coding	NM_134081	chr14	21203860	21208132	-	4272	37.466	36.386	32.699	35.834	31.767	22.938	36.445	33.75	37.182	42.997	43.417
Mical2|5330438E18Rik|9530064J02|MICAL-2|mKIAA0750|-|7|7 F1|protein-coding	NM_177282	chr7	119369350	119498708	+	129358	1860.15	1219.33	896.514	680.082	625.114	471.035	409.763	1336.5	1082.07	897.075	816.634
Mill1|5530400I18Rik|-|7 A3|7 9.15 cM|protein-coding	NM_153749	chr7	18830696	18851441	+	20745	32.088	30.387	31.35	29.193	44.207	50.144	47.378	34.216	29.39	22.322	25.611
Foxl2os|ENSMUSG00000074122|-|9 E3.3|9|ncRNA	NR_003248	chr9	98849574	98855729	-	6155	30.975	36.386	17.529	25.331	27.324	33.074	39.847	22.345	22.042	25.066	33.904
Nars|3010001M15Rik|AA960128|ASNRS|C78150|-|18|18 E1|protein-coding	NM_027350	chr18	64659301	64676211	-	16910	181.211	165.674	180.348	155.54	139.284	116.558	144.565	143.612	167.208	172.353	153.912
Gdf10|Bmp3b|-|14 B|14 20.8 cM|protein-coding	NM_145741	chr14	34736773	34749700	+	12927	44.515	42.967	23.934	31.973	34.654	35.741	44.098	38.638	32.284	26.713	36.1
Mir8106|Gm27594|mmu-mir-8106|-|9|9 F4|ncRNA	NR_106185	chr9	122183008	122183146	-	138	0.927	0.387	0.843	0.463	1.777	0.533	0.972	0.931	0.668	0.549	0
1810007C17Rik|-|-|12|12 B3|ncRNA	NR_045472	chr12	50577980	50581849	-	3869	22.999	27.096	13.821	17.299	9.774	12.536	9.111	21.181	20.038	12.625	8.049
Zfp451|4930515K21Rik|4933435G09Rik|AI596398|COASTER|Kiaa0576-hp|Znf451|mKIAA1702|-|1 B|1 12.81 cM|protein-coding	NM_001290700	chr1	33858805	33871440	-	12635	120.189	113.998	110.568	104.105	70.864	81.351	93.178	115.914	118.449	126.063	113.909
Mir592|Mirn592|mir-592|mmu-mir-592|-|6 A3.2|6|ncRNA	NR_030420	chr6	27886655	27886750	-	95	0.185	0.194	0	0	0.444	0.267	0.729	0.233	1.113	0.366	0.244
A430088P11Rik|-|-|15 E1|15|ncRNA	NR_045310	chr15	80521455	80528040	-	6585	38.579	22.645	20.226	16.682	23.769	21.871	23.568	32.121	20.038	15.918	16.83
Tmem234|1500002D11Rik|2510006D16Rik|4933407D05Rik|-|4|4 D2.2|protein-coding	NM_029748	chr4	129277951	129285123	+	7172	74.005	68.128	81.072	71.206	64.422	59.213	77.749	64.474	66.794	94.41	63.418
Mzt1|2410129H14Rik|AI120158|Mozart1|-|14|14 E2.2|protein-coding	NM_175245	chr14	99433763	99445355	-	11592	84.578	103.159	158.942	146.273	104.852	118.959	103.99	100.319	116.667	158.447	130.739
Irf8|AI893568|ICSBP|IRF-8|Icsbp1|Myls|-|8 E1|8 70.05 cM|protein-coding	NM_001301811	chr8	123262539	123280592	+	18053	76.417	59.805	44.497	41.086	55.314	58.946	78.357	62.612	43.416	37.325	57.32
Stx11|5830405C08Rik|-|10|10 A2|protein-coding	NM_001163590	chr10	12659787	12684065	-	24278	125.568	137.03	146.638	140.712	123.512	121.626	104.962	145.94	154.74	158.63	185.865
4930556N13Rik|-|-|11|11 C|ncRNA	NR_126433	chr11	88712918	88742709	+	29791	176.389	162.771	169.898	162.491	194.82	175.238	240.173	160.138	153.85	177.476	182.938
Erbin|1700028E05Rik|Erbb2ip|mKIAA1225|-|13|13 D1|protein-coding	NM_001289475	chr13	104608866	104710666	-	101800	811.463	741.47	812.745	792.374	602.455	555.587	397.615	799.293	849.401	858.469	812.975
Acp1|4632432E04Rik|AI427468|Acp-1|LMW-PTP|Lmptp|-|12|12 A2|protein-coding	NM_001110239	chr12	31578191	31596477	-	18286	104.424	101.998	107.703	102.87	86.858	89.886	77.263	95.198	107.316	103.741	119.763
B4galt7|-|-|13|13 B1|protein-coding	NM_146045	chr13	55701257	55711804	+	10547	113.698	80.708	82.758	59.467	65.977	49.077	87.589	93.569	68.13	70.807	64.394
Borcs6|2310047M10Rik|-|11|11 B3|protein-coding	NM_028005	chr11	68873277	68875078	+	1801	21.144	19.161	20.9	20.852	15.328	13.603	18.101	18.853	15.14	22.688	24.148
Asb6|2510004M11Rik|AA409356|-|2|2 B|protein-coding	NM_133346	chr2	30678618	30683820	-	5202	86.061	70.837	77.87	71.978	62.645	43.743	56.854	70.759	68.576	81.053	65.126
Cysltr1|BB147369|CysLT1R|Cyslt1|-|X|X D|protein-coding	NM_021476	chrX	103771848	103799018	-	27170	47.111	54.193	64.723	60.239	72.863	68.015	41.912	54.233	67.017	57.634	56.101
Gdi1|GDIA|GDIalpha|-|X A7.3|X 37.97 cM|protein-coding	NM_010273	chrX	71550351	71557206	+	6855	57.869	49.547	75.847	55.296	36.432	37.875	31.586	53.534	48.983	59.098	58.052
Cald1|4833423D12Rik|AI195384|AV071549|AW536160|C920027I18Rik|-|6 B1|6 15.07 cM|protein-coding	NM_001347100	chr6	34548504	34725469	+	176965	2501.72	1898.48	1396.77	1195.82	984.987	975.944	1034.92	1953.08	1685.44	1577.34	1624.97
B230219D22Rik|AA119856|D530037I19Rik|-|13|13 B1|protein-coding	NM_181278	chr13	55794485	55804861	+	10376	106.093	113.998	206.304	186.277	113.96	112.824	118.446	112.655	156.744	182.782	164.4
Tmc5|4932443L08Rik|AU016085|-|7|7 F2|protein-coding	NM_001105252	chr7	125740811	125818599	+	77788	180.098	208.061	194.843	240.338	291.675	296.864	298.242	200.172	190.364	244.441	243.429
Sorcs1|Sorcs|mSorCS|-|19 D1|19 45.05 cM|protein-coding	NM_001290356	chr19	50227443	50753136	-	525693	1309.28	1367.59	1066.08	1107.62	1285.55	1282.68	1166.97	1287.39	1192.72	1000.27	1111.29
Zcchc10|2410141K03Rik|AA675321|D11Ertd416e|-|11 B1.3|11 31.92 cM|protein-coding	NM_026479	chr11	53138191	53146803	+	8612	79.57	106.063	109.726	100.398	81.083	74.149	101.924	82.397	77.036	96.788	89.517
Nat8f3|4833414A14Rik|4930583K21Rik|Cml3|-|6|6 C3|protein-coding	NM_001037842	chr6	85710625	85715738	-	5113	12.241	19.161	42.812	42.013	34.877	22.138	11.176	25.371	30.725	54.157	31.465
Dync1i2|3110079H08Rik|AW554389|Dncic2|-|2 C2|2 42.38 cM|protein-coding	NM_001198877	chr2	71050003	71101359	+	51356	490.587	466.056	506.154	432.021	334.549	328.604	324.117	476.457	465.779	461.253	425.635
Cep95|4732496G21Rik|AI118346|AI448335|Ccdc45|D330027A14Rik|F630025I20Rik|-|11|11 E1|protein-coding	NM_001166685	chr11	106650566	106680175	+	29609	304.739	293.22	268.668	226.591	225.254	172.571	209.194	290.25	263.838	259.993	243.917
Slc52a3|2310046K01Rik|RFT2|-|2|2 G3|protein-coding	NM_001164819	chr2	151825602	151834994	+	9392	29.305	30.774	29.496	41.395	55.758	42.409	50.537	31.655	29.167	49.4	52.442
Yipf6|A430107J06Rik|-|X|X C3|protein-coding	NM_207633	chrX	96133120	96144359	+	11239	52.861	49.935	77.196	66.108	48.427	42.142	36.445	48.181	55.885	61.293	69.028
Mir20b|Mirn20b|mir-20b|mmu-mir-20b|-|X A5|X|ncRNA	NR_030273	chrX	50095290	50095369	-	79	0	0.194	0	0.618	0	0.533	0.243	0.233	0	0.549	0.488
Tekt2|AU014974|tektin-t|-|4|4 D2.2|protein-coding	NM_011902	chr4	125999365	126002443	-	3078	16.693	19.161	17.023	17.145	20.437	18.404	25.39	20.716	14.027	17.016	16.586
Zfp280d|A930005F02Rik|BC027163|Suhw4|ZNF634|Znf280d|-|9|9 D|protein-coding	NM_001311105	chr9	72122695	72211578	+	88883	587.963	559.151	688.018	736.151	561.136	567.322	677.391	652.19	679.744	699.29	668.576
Thoc7|Nif3l1bp1|-|14|14 A1|protein-coding	NM_025435	chr14	14781526	14793827	-	12301	68.07	79.353	92.702	82.944	65.755	69.882	74.469	72.388	86.61	95.507	98.786
Abcb9|TAPL|mKIAA1520|-|5|5 F|protein-coding	NM_019875	chr5	124511866	124545807	-	33941	213.484	176.9	211.024	170.677	185.49	155.233	167.404	206.922	192.813	184.977	171.474
Zmym3|9030216B10Rik|AW122925|DXS6673El|Zfp261|-|X D|X 44.1 cM|protein-coding	NM_001177987	chrX	98610273	98616024	-	5751	23.556	16.838	23.765	21.933	21.104	22.405	19.437	20.948	17.589	19.211	20.489
Bbs12|Gm1805|Gm407|Gm721|-|3|3 B|protein-coding	NM_001008502	chr3	37211476	37220373	+	8897	74.562	62.902	70.117	71.206	48.65	45.343	42.398	81.931	85.274	102.277	88.542
Olfr794|MOR114-11|-|10|10 D3|protein-coding	NM_146378	chr10	129007713	129008675	+	962	1.669	0.387	2.023	1.39	3.554	2.667	2.308	2.095	1.559	0.732	3.903
Nkain2|6330571D19Rik|AW455467|Tcba1|-|10|10 A4|protein-coding	NM_001025286	chr10	31670385	32609721	-	939336	2330.52	2754.14	2822.7	2803.74	2644.63	2729.66	2146.25	2915.07	2789.33	2326.21	2462.83
Lyrm1|1110065L10Rik|2310004B22Rik|4930404J24Rik|-|7|7 F2|protein-coding	NM_029610	chr7	127039806	127060270	+	20464	112.77	120.385	164.504	170.832	129.51	138.163	141.528	114.983	138.264	164.851	153.912
Homer1|PSD-Zip45|SYN47|Ves-1|homer-1|vesl-1|-|13|13 C3|protein-coding	NM_001284189	chr13	94073712	94175084	+	101372	524.715	528.764	844.264	912.234	563.358	498.241	447.787	602.845	790.622	920.128	718.823
Vmn1r70|V1rd2|V1rl1|-|7|7 A1|protein-coding	NM_134228	chr7	11218936	11219832	+	896	1.298	1.548	0.843	2.78	1.999	2.134	3.402	3.259	0.445	1.098	1.22
Olfr60|IH6|MOR253-6|-|7|7 F4|protein-coding	NM_146955	chr7	147530951	147531886	-	935	1.669	1.355	0.337	1.545	1.555	1.867	2.187	1.862	1.781	0.732	1.22
Pgk1|Pgk-1|-|X D|X 47.36 cM|protein-coding	NM_008828	chrX	103382439	103399038	+	16599	150.237	152.707	206.136	165.58	133.731	137.096	83.823	168.983	166.986	231.633	185.865
Csf2|Csfgm|GMCSF|Gm-CSf|MGI-IGM|-|11 B1.3|11 32.13 cM|protein-coding	NM_009969	chr11	54060772	54063401	-	2629	13.169	13.161	9.439	8.032	6.886	7.735	8.018	9.078	6.234	6.77	6.83
Gpr173|3230401K02Rik|Sreb3|-|X|X F3|protein-coding	NR_132633	chrX	148801563	148803247	-	1684	7.048	6.387	6.742	6.487	7.109	4.534	5.224	9.078	10.019	8.233	7.805
Zmym6|9330177P20Rik|AI593204|AI661340|D4Wsu24e|Zfp258|-|4 D2.2|4 61.25 cM|protein-coding	NM_001285887	chr4	126754627	126801618	+	46991	217.194	231.48	243.891	262.889	270.349	269.658	296.784	242.767	224.652	253.772	245.624
Tmem115|C78915|Pl6|Pp6|-|9|9 F1|protein-coding	NM_019704	chr9	107436276	107440987	+	4711	32.088	39.096	36.575	29.656	32.211	31.207	32.193	37.474	31.171	32.568	30.734
Mapk10|C230008H04Rik|JNK3|JNK3B1|JNK3B2|SAPK(beta)|Serk2|p493F12|p54bSAPK|-|5|5 E5|protein-coding	NM_001310683	chr5	103337568	103640353	-	302785	906.056	1043.4	1125.57	1092.02	986.542	973.01	916.106	948.491	1006.14	1031.19	1010.06
Mir8091|Gm27575|mmu-mir-8091|-|19|19 C3|ncRNA	NR_106166	chr19	41663141	41663279	+	138	0.742	0.774	2.023	0.463	0.444	0.533	1.822	0.466	1.336	0.732	0.732
Nup35|2310006I24Rik|35kDa|5330402E05Rik|MP44|NO44|-|2|2 C3|protein-coding	NM_027091	chr2	80478969	80500228	+	21259	130.576	149.997	187.933	150.597	118.403	116.292	133.875	131.974	150.955	165.4	136.35
Pcdhga1|-|-|18|18 B3|protein-coding	NM_033584	chr18	37821599	38001524	+	179925	1112.12	911.79	967.473	997.341	1026.31	999.682	1153.97	1024.6	1058.69	1166.95	1121.04
Wdr45|C79260|DXImx38e|JM5|Sfc19|WIPI-4|Wdrx1|-|X A1.1|X 3.48 cM|protein-coding	NM_001290795	chrX	7299346	7305327	+	5981	37.095	46.838	51.745	52.207	39.764	54.678	46.771	43.06	35.624	58.366	49.759
Cacna1c|Cav1.2|Cchl1a1|D930026N18Rik|MBC|MELC-CC|-|6 F1|6 55.86 cM|protein-coding	NM_001290335	chr6	118537258	118707992	-	170734	924.975	648.956	466.713	442.988	495.159	480.904	470.626	588.414	483.368	461.802	490.517
Sae1|2400010M20Rik|2610044L12Rik|AL033372|AOS1|AW743391|D7Ertd177e|HSPC140|Sua1|Uble1a|-|7 A2|7 8.88 cM|protein-coding	NM_019748	chr7	16912400	16973245	-	60845	702.031	705.277	824.712	685.025	533.812	471.568	557.244	670.81	633.878	719.233	636.379
Esrra|ERRalpha|Err1|Estrra|Nr3b1|-|19 A|19 5.08 cM|protein-coding	NM_007953	chr19	6985467	6996298	-	10831	134.1	123.675	154.054	117.543	93.301	76.016	83.945	140.586	124.237	136.674	126.105
Sis|2010204N08Rik|SI|Si-s|-|3 E3|3 32.59 cM|protein-coding	NM_001081137	chr3	72692482	72770788	-	78306	119.262	156.771	159.279	221.34	220.145	226.449	167.89	153.155	189.919	163.387	174.157
Aspscr1|1190006K01Rik|ASPC|ASPCR1|ASPL|ASPS|RCC17|TUG|-|11|11 E2|protein-coding	NM_026877	chr11	120534287	120570760	+	36473	367.801	295.349	319.232	308.454	295.896	252.855	280.748	286.526	288.106	341.229	331.971
Ppid|4930564J03Rik|CYP-40|Ppidl|Ppif|-|3|3 E3|protein-coding	NM_026352	chr3	79395311	79407572	+	12261	129.834	158.707	192.315	149.825	106.185	81.084	88.561	151.759	152.959	183.147	134.886
Txnl4a|D18Wsu98e|Dim1|ENSMUSG00000057130|Txnl4|U5-15kD|U5-15kDa|-|18 E3|18 53.34 cM|protein-coding	NM_025299	chr18	80403537	80422590	+	19053	186.776	243.673	290.073	222.884	181.936	170.17	189.878	198.776	190.141	241.33	211.964
Phf24|GINIP|N28178|-|4|4 A5|protein-coding	NM_172690	chr4	42930123	42954479	+	24356	70.481	77.805	57.644	58.694	83.526	82.418	106.905	79.836	48.537	61.842	65.37
Phax|2810055C14Rik|4933427L19Rik|AU018701|AU018854|D18Ertd65e|Rnuxa|p55|-|18 D3|18 30.63 cM|protein-coding	NM_001162989	chr18	56722223	56747366	+	25143	203.098	196.642	247.43	198.171	165.942	145.898	207.736	218.095	196.153	247.734	203.671
Hsd3b3|9030618K22Rik|AI790201|-|3 F2.2|3 42.86 cM|protein-coding	NM_001161744	chr3	98545399	98566333	-	20934	34.499	48.193	39.609	43.557	46.428	60.013	45.313	48.879	38.741	28.359	48.052
Fezf2|AI451466|AI852056|Fez|Fezl|Zfp312|-|14|14 A1|protein-coding	NM_080433	chr14	13174406	13178379	-	3973	18.548	14.903	10.619	8.804	12.884	11.469	16.4	10.009	8.238	10.063	9.269
Ube3a|4732496B02|5830462N02Rik|A130086L21Rik|Hpve6a|mKIAA4216|-|7 B5|7 33.95 cM|protein-coding	NM_173010	chr7	66484120	66545188	+	61068	332.004	407.412	537.167	598.837	400.97	407.555	297.027	414.776	523.445	570.117	523.446
Otud5|AA407879|AI553596|BB114028|DUBA|DXImx46e|Sfc7|-|X A1.1|X 3.54 cM|protein-coding	NM_001290537	chrX	7419208	7453752	+	34544	181.953	193.545	238.329	210.991	189.045	171.504	155.256	190.397	182.126	261.639	219.281
Sap30bp|2700016D05Rik|Hcngp|-|11|11 E2|protein-coding	NM_020483	chr11	115794973	115826848	+	31875	337.569	358.445	576.944	522.534	346.545	244.319	315.735	392.198	435.944	603.6	425.391
Olfr149|M31|MOR224-8|-|9|9 A5.1|protein-coding	NM_207138	chr9	39509417	39510352	-	935	3.71	2.323	3.202	1.545	1.555	6.135	3.28	3.957	3.34	1.83	0.976
Slco1a5|Oatp-3|Oatp3|Slc21a7|-|6|6 G2|protein-coding	NM_130861	chr6	142182748	142271501	-	88753	216.452	239.802	215.743	243.273	247.469	251.521	232.033	217.862	235.784	206.75	213.183
Pik3c2b|C330011J12Rik|Gm199|PI3K-C2beta|PI3KC2beta|-|1|1 E4|protein-coding	NM_001099276	chr1	134942589	135005265	+	62676	338.681	348.574	503.288	482.53	430.96	348.342	403.932	331.448	382.064	516.326	434.416
Plcg2|PLC-gamma-2|PLCgamma2|Plcg-2|-|8 E1|8 64.26 cM|protein-coding	NM_172285	chr8	120022175	120159042	+	136867	381.156	414.96	294.119	324.981	484.941	522.246	656.374	356.819	289.442	301.708	387.584
Tmem86b|C330014O21Rik|-|7|7 A1|protein-coding	NM_023440	chr7	4579642	4582084	-	2442	23.37	16.645	11.967	12.666	16.217	13.87	13.242	21.414	16.031	19.577	14.147
Mrpl55|2810038N09Rik|L55mt|MRP-L55|-|11|11 B1.3|protein-coding	NM_026035	chr11	59015988	59019637	+	3649	30.789	28.451	28.99	22.551	19.549	19.471	31.221	30.957	22.71	24.517	29.514
Prl3b1|Csh2|Ghd8|PL|Pl-2|Pl2|mPL-II|mplII|-|13 A3.1|13 12.35 cM|protein-coding	NM_008865	chr13	27334299	27341609	+	7310	15.024	13.935	14.664	14.983	18.216	26.406	12.999	23.974	20.038	16.284	13.903
Pid1|5033414K04Rik|NYGGF4|-|1|1 C5|protein-coding	NM_001003948	chr1	84032868	84281220	-	248352	858.574	940.047	878.479	782.489	723.301	690.816	665.85	927.077	833.593	731.309	756.142
Fmr1os|Asfmr1|ENSMUSG00000073146|Gm10474|-|X A7.1|X|ncRNA	NR_033481	chrX	65920689	65931574	-	10885	20.588	24.58	24.777	24.405	25.769	28.273	18.344	26.534	20.038	24.7	24.88
4933425B07Rik|-|-|14|14 C1|ncRNA	NR_046460	chr14	47222481	47257098	-	34617	155.059	140.32	128.94	133.144	133.286	119.492	105.569	144.776	158.303	160.094	150.497
Fbxw16|7420402K12Rik|-|9|9 F2|protein-coding	NM_177070	chr9	109334832	109351654	-	16822	30.789	31.935	23.597	25.64	51.76	57.079	58.069	40.733	26.05	21.956	24.88
Cd5|Ly-1|Ly-12|Ly-A|Lyt-1|-|19 A|19 7.16 cM|protein-coding	NM_007650	chr19	10792633	10813464	-	20831	89.029	84.192	60.678	53.134	72.197	70.148	81.637	68.198	58.111	54.706	73.907
Vash2|B130052G07Rik|-|1|1 H6|protein-coding	NM_144879	chr1	192771525	192802877	-	31352	238.709	183.868	133.491	108.43	110.85	117.359	115.166	163.629	135.147	125.514	128.544
Zbtb24|BC055367|Bif1|Bsg1|ZNF450|-|10|10 B2|protein-coding	NR_102360	chr10	41170164	41185388	+	15224	97.005	93.095	93.545	83.562	95.3	85.885	119.418	85.888	85.497	86.908	89.517
Spint3|Gm14315|OTTMUSG00000016288|-|2 H3|2|protein-coding	NM_001177401	chr2	164395195	164398956	-	3761	11.5	14.129	12.81	12.357	16.439	11.202	17.615	16.526	10.91	15.369	12.684
Bcs1l|9130022O19Rik|-|1|1 C3|protein-coding	NM_001305652	chr1	74634863	74639017	+	4154	63.804	42.967	43.486	32.436	37.542	36.274	34.987	44.69	40.745	47.205	37.807
Rpusd4|2410001E19Rik|-|9|9 A4|protein-coding	NM_028040	chr9	35075466	35083542	+	8076	53.974	54.58	47.025	42.476	40.652	38.675	43.734	54.698	47.647	53.243	49.759
Gm10436|ENSMUSG00000072907|-|12|12 D2|protein-coding	NM_001324471	chr12	89414033	89420338	-	6305	9.645	12.58	7.248	9.576	13.107	14.67	18.83	15.129	10.91	8.416	10.976
Olfr31|MOR274-1|MTPCR53|-|14|14 A1|protein-coding	NM_147027	chr14	15160627	15161580	+	953	2.597	3.484	1.348	4.17	3.554	2.401	2.187	2.328	3.117	0.915	4.391
Acsl1|Acas|Acas1|Acs|FACS|Facl2|LACS 1|LACS1|-|8|8 B1.1|protein-coding	NM_001302163	chr8	47576320	47621405	+	45085	163.776	163.932	180.853	184.424	195.487	177.905	145.537	176.431	193.481	203.456	178.791
Trmt61a|6720458F09Rik|AI606093|Gcd14|Trm61|-|12|12 F1|protein-coding	NM_001099793	chr12	112916316	112922113	+	5797	54.53	45.096	49.048	40.159	37.098	32.54	49.565	43.759	42.08	50.498	37.563
Bgn|BG|DSPG1|PG-S1|PGI|SLRR1A|-|X A7.3|X 37.33 cM|protein-coding	NM_007542	chrX	70728940	70741275	+	12335	156.357	57.096	24.44	19.771	20.882	20.538	22.231	62.845	40.077	25.249	30.246
Mir876|Mirn876|mir-876|mmu-mir-876|-|4 A5|4|ncRNA	NR_030545	chr4	36592406	36592486	-	80	0	0.194	0.169	0.154	0	0.267	0.121	0.698	0	0	0.244
Grik2|AW124492|GluK2|Glur-6|Glur6|Glurbeta2|-|10 B3|10 24.87 cM|protein-coding	NM_001111268	chr10	48819269	49508560	-	689291	1888.71	1888.22	1862.81	2035.92	1928.43	2058.58	1568.59	2029.19	2184.18	1704.68	1798.15
4930562F07Rik|-|-|1|1 H1|ncRNA	NR_038031	chr1	162004866	162008116	-	3250	8.717	9.29	12.641	11.43	14.217	12.003	9.354	14.664	9.797	14.271	10.001
Lsm6|1500031N17Rik|2410088K19Rik|AI747288|-|8|8 C1|protein-coding	NM_001191004	chr8	81328767	81345051	-	16284	83.279	85.16	95.062	94.374	90.191	86.419	97.065	87.284	99.301	104.656	77.322
Usp46|1190009E20Rik|2410018I08Rik|AI451644|-|5|5 C3.3|protein-coding	NM_177561	chr5	74396062	74464436	-	68374	400.26	420.186	546.268	502.455	455.396	409.688	509.622	375.905	450.416	521.815	486.858
Cacna2d1|Ca(v)alpha2delta1|Cacna2|Cchl2a|-|5 A2-A3|5 6.56 cM|protein-coding	NM_001110844	chr5	15440509	15880329	+	439820	1898.73	1790.29	1781.23	1690.09	1399.95	1482.45	1183.86	1754.3	1693.24	1538.37	1537.9
Rassf6|1600016B17Rik|-|5|5 E1|protein-coding	NM_001310656	chr5	91032102	91069553	-	37451	269.313	214.835	238.497	209.446	164.609	152.033	121.969	245.793	254.486	240.232	244.649
Tifab|-|-|13|13 B1|protein-coding	NM_001168615	chr13	56275064	56280246	-	5182	10.387	13.742	9.607	12.202	16.217	18.404	19.802	10.009	9.797	8.965	10.001
Trip10|AI646975|Cip4|-|17|17 D|protein-coding	NM_001242390	chr17	57388874	57403120	+	14246	151.349	133.546	111.917	92.675	83.304	98.155	102.167	126.388	105.758	134.845	136.106
Map10|4933403G14Rik|AI835009|mKIAA1383|-|8|8 E2|protein-coding	NM_028908	chr8	128193718	128197265	+	3547	23.37	22.838	18.203	17.917	19.104	26.406	21.503	22.578	18.925	31.287	30.977
Fam45a|1810055E12Rik|-|19|19 D3|protein-coding	NM_001347464	chr19	60887458	60912138	+	24680	129.834	153.675	214.395	180.254	144.172	110.424	156.592	156.181	157.857	184.977	147.326
Cadm1|2900073G06Rik|3100001I08Rik|AI987920|Bl2|Igsf4|Igsf4a|Necl2|RA175|RA175A|RA175B|RA175C|RA175N|ST17|SgIGSF|SynCam|Tslc1|-|9|9 A5.3|protein-coding	NM_001025600	chr9	47338435	47661468	+	323033	1049.62	1012.24	833.476	833.923	1042.3	1132.24	1384.42	908.457	856.971	828.829	945.666
Cd200r3|4733401I18Rik|4833409J19Rik|AI505817|BB106877|mCD200RLb|-|16|16 B5|protein-coding	NM_029018	chr16	44943791	44981493	+	37702	147.64	167.803	242.374	213.926	127.511	122.16	82.366	196.215	198.157	194.674	188.792
Umps|1700095D23Rik|AA408257|AL033308|BB164745|-|16|16 B3|protein-coding	NM_009471	chr16	33955098	33967089	-	11991	110.915	115.74	115.962	94.683	84.193	83.751	101.196	96.595	89.727	111.791	109.763
4930433N12Rik|-|-|9|9 A1|ncRNA	NR_027988	chr9	3190269	3199813	-	9544	18.919	17.225	15.675	15.909	28.657	30.14	36.445	16.293	21.374	15.186	14.879
Kifc3|AI325457|BB123200|-|8 C5|8 47.12 cM|protein-coding	NM_001145831	chr8	97623728	97666440	-	42712	243.532	256.06	310.974	287.139	274.57	244.853	307.11	224.612	208.844	350.926	307.335
Gtf3c1|-|-|7 F3|7 69.01 cM|protein-coding	NM_207239	chr7	132784468	132851202	-	66734	591.672	558.764	542.055	403.91	366.094	294.464	307.596	539.069	444.182	501.14	457.344
Cfap73|Ccdc42b|Gm5988|-|5 F|5|protein-coding	NM_001195094	chr5	121078344	121084244	-	5900	33.942	37.548	41.295	31.51	34.877	29.606	39.847	42.595	37.627	35.495	23.904
Lmo2|Rbtn-2|Rbtn2|Rhom-2|Ttg2|-|2 E2|2 54.46 cM|protein-coding	NM_001142336	chr2	103809714	103822035	+	12321	44.144	44.128	41.969	40.159	49.76	52.811	59.77	43.06	40.077	43.546	43.905
4930550C14Rik|AU017961|-|9|9 A5.3|protein-coding	NM_029247	chr9	53213391	53240908	+	27517	100.343	98.127	120.176	105.341	95.078	120.026	115.288	109.397	96.629	107.217	108.543
Otog|4932420K09|Otgn|twt|-|7 B3|7 29.66 cM|protein-coding	NM_013624	chr7	53496357	53566804	+	70447	169.897	178.061	121.018	142.411	195.487	202.444	212.839	141.284	134.925	134.662	174.157
Gm11569|OTTMUSG00000002208|-|11 D|11|protein-coding	NM_001099312	chr11	99664862	99665760	-	898	2.597	2.71	1.348	1.39	1.111	1.334	1.701	0.233	2.004	1.098	0.488
Tmem205|-|-|9|9 A3|protein-coding	NR_045606	chr9	21725453	21731979	-	6526	90.142	65.225	74.162	74.758	73.308	65.614	77.142	82.164	85.942	102.826	93.42
Kcnj8|AI448900|Kir6.1|gnite|slmbr|sltr|uKATP-1|-|6 G2|6 74.31 cM|protein-coding	NM_001330366	chr6	142513357	142520134	-	6777	22.814	19.742	28.99	27.803	29.767	26.672	23.689	21.414	27.608	36.227	35.368
Fam222b|9630020I17Rik|-|11|11 B5|protein-coding	NM_001346762	chr11	77908169	77970841	+	62672	794.584	689.019	746.505	570.726	494.715	410.489	601.828	718.06	678.185	741.006	591.742
Ccdc30|1700001O02Rik|1700041C02Rik|1700111D19Rik|4930445I03Rik|-|4|4 D2.1|protein-coding	NM_028857	chr4	119040245	119056439	-	16194	63.248	58.838	46.351	55.914	54.87	64.281	87.832	54.466	43.416	59.28	58.296
Adck5|A230108P17|-|15|15 D3|protein-coding	NM_172960	chr15	76406789	76426241	+	19452	171.937	157.545	183.55	164.035	176.605	151.499	190.85	155.948	139.6	189.002	177.084
Stac3|9830125E18|-|10|10 D3|protein-coding	NM_177707	chr10	126938773	126945871	+	7098	62.135	52.064	56.97	45.411	36.432	32.274	37.052	59.586	43.862	54.706	52.198
Cd8a|BB154331|Ly-2|Ly-35|Ly-B|Lyt-2|-|6 C1|6 32.14 cM|protein-coding	NM_001081110	chr6	71323421	71329165	+	5744	14.096	20.129	20.057	24.713	25.547	34.407	29.642	14.664	16.031	19.394	19.026
Zfand1|2310008M20Rik|AW048890|-|3|3 A1|protein-coding	NM_001331013	chr3	10339956	10351317	-	11361	74.747	68.708	81.241	80.473	73.085	85.352	88.197	77.043	79.708	88.555	92.201
Prnd|AI450264|Dpl|PrPLP|doppel|-|2 F2|2 64.07 cM|protein-coding	NM_001126338	chr2	131776597	131781867	+	5270	32.829	34.645	35.564	40.777	35.099	30.14	43.37	22.345	37.627	36.593	43.417
1700080E11Rik|AI429110|Tseg8|-|9|9 F1|protein-coding	NM_028562	chr9	105045674	105047412	-	1738	3.339	4.258	2.191	1.854	2.666	4.268	3.766	4.888	1.559	1.098	4.391
Dnm3os|6030416H16Rik|Hag2|Npn1|P/L01|-|1|1 H2.1|ncRNA	NR_002870	chr1	164147754	164155681	+	7927	119.076	63.676	96.916	88.505	48.872	30.407	24.54	98.224	107.316	81.236	62.687
Vwce|1300015B04Rik|-|19|19 A|protein-coding	NM_027913	chr19	10708723	10739700	+	30977	174.534	176.513	136.356	106.268	133.509	107.49	148.331	135	122.456	112.706	132.935
Gm128|Ment|pmis1|-|3|3 F2.1|protein-coding	NM_001024841	chr3	95040842	95045031	-	4189	62.877	52.257	73.825	54.524	39.32	35.474	43.977	65.638	53.881	61.476	59.028
Cpxm2|4632435C11Rik|CPX-2|Cpx2|-|7|7 F3|protein-coding	NM_018867	chr7	139234493	139346424	-	111931	326.254	344.51	232.598	266.287	334.549	305.132	279.655	305.612	252.037	231.45	296.359
Ankar|4932422E22Rik|-|1|1 C3|protein-coding	NM_001347063	chr1	72689554	72747153	-	57599	156.543	155.223	201.585	202.959	219.256	237.918	197.289	167.121	209.734	174.914	200.256
Spag8|MH-SPAG8|SMP-1|-|4|4 A5|protein-coding	NM_001007463	chr4	43664548	43666466	-	1918	15.395	10.839	10.113	11.43	13.107	8.535	8.747	12.103	7.793	11.161	9.513
Olig1|AI836478|AW494459|Bhlhb6|Olg-1|Oligo1|bHLHe21|-|16|16 C3.3|protein-coding	NM_016968	chr16	91270014	91272184	+	2170	3.524	6.193	3.034	4.17	5.331	3.201	8.139	3.957	3.34	2.196	6.098
Pdia4|AI987846|Cai|ERp-72|Erp72|-|6 B2.3|6 22.94 cM|protein-coding	NM_009787	chr6	47746140	47763511	-	17371	165.26	135.288	180.348	153.378	132.398	113.625	153.433	143.379	146.948	169.974	167.327
Tyrp1|Oca3|TRP-1|TRP1|Tyrp|b|brown|isa|-|4 C3|4 37.89 cM|protein-coding	NM_001282015	chr4	80480117	80497640	+	17523	49.708	66.192	84.949	80.319	65.31	59.479	42.641	66.336	69.021	75.015	63.174
Tmem150b|A630041N19|Tmem224|-|7|7 A1|protein-coding	NM_001142792	chr7	4667604	4676684	-	9080	52.305	50.515	39.778	35.989	42.207	51.744	47.864	47.716	37.405	39.154	47.076
Itk|Emt|Tcsk|Tsk|-|11 B1.1|11 27.75 cM|protein-coding	NM_001281965	chr11	46138650	46203017	-	64367	267.273	209.222	130.626	138.241	179.048	193.375	194.859	171.31	155.186	118.195	143.423
Zfp219|2010302A17Rik|-|14|14 C2|protein-coding	NM_001253695	chr14	52625750	52634233	-	8483	133.358	104.901	127.255	99.008	91.079	88.286	97.065	108.465	105.312	128.441	95.128
Pdhb|2610103L06Rik|AL024199|C81408|-|14|14 A1|protein-coding	NM_024221	chr14	8998505	9005506	-	7001	45.442	57.096	57.812	43.248	45.095	48.277	55.882	49.578	48.537	66.599	54.15
Cfap44|6330444M21Rik|D16Ertd642e|Gm1750|Wdr52|-|16 B4|16 28.72 cM|protein-coding	NM_001033247	chr16	44394912	44482541	+	87629	269.869	290.124	269.173	266.905	309.447	336.606	358.133	272.793	273.634	242.428	304.652
Nucb1|B230337F23Rik|C77483|Calnuc|MTEST82|Nucb|-|7|7 B3|protein-coding	NM_001163662	chr7	52748044	52765778	-	17734	145.6	144.191	135.345	91.594	112.183	100.022	113.101	126.853	108.652	113.804	118.788
Olfr330|MOR275-1|-|11|11 B1.3|protein-coding	NM_146879	chr11	58342431	58348327	-	5896	11.685	13.355	12.641	19.307	17.327	14.67	12.877	10.009	7.125	12.808	19.269
Elmod1|4831417L10|AI428506|AI834991|-|9|9 A5.3|protein-coding	NM_177769	chr9	53759267	53823108	-	63841	172.308	260.511	278.444	287.448	235.473	217.114	210.045	212.509	214.855	253.04	261.967
Mir27b|Mirn27b|mmu-mir-27b|-|13|13 B3|ncRNA	NR_029531	chr13	63402020	63402092	+	72	1.298	1.742	1.854	1.39	0.222	1.067	0.729	1.629	1.559	1.83	1.707
Serpina3f|2A1|BC049975|-|12|12 E|protein-coding	NM_001033335	chr12	105452843	105459339	+	6496	21.886	21.096	14.495	12.511	21.548	19.471	18.101	23.043	21.374	16.101	19.026
BC037156|FDC-SP|-|5 E1|5|protein-coding	NM_001305431	chr5	88337804	88343196	+	5392	8.903	11.419	13.821	13.901	15.55	14.67	10.326	11.871	13.136	9.331	13.172
Slc6a13|GAT3|Gabt3|Gat2|-|6|6 F1|protein-coding	NM_144512	chr6	121250314	121287736	+	37422	80.868	87.095	51.239	66.263	97.743	120.826	119.418	72.621	58.334	61.476	83.907
Mir7084|Gm27978|mmu-mir-7084|-|9|9 A3|ncRNA	NR_106052	chr9	21918388	21918457	-	69	0.371	0	0.674	0.618	0.222	0.533	0.486	0.233	0.223	0.366	0.488
Arhgef2|AA408978|GEF|GEF-H1|GEFH1|LFP40|Lbcl1|Lfc|P40|mKIAA0651|-|3|3 F1|protein-coding	NM_001198912	chr3	88425316	88451974	+	26658	394.695	296.317	340.807	298.569	272.571	221.381	248.19	285.595	280.759	357.879	284.163
Snhg7|2610002F03Rik|AI427062|-|2 A3|2|ncRNA	NR_024068	chr2	26492696	26495764	-	3068	55.643	57.87	92.196	82.635	62.645	62.413	43.127	57.259	69.911	98.069	63.906
Syncrip|2610109K23Rik|4632417O19Rik|GRY-RBP|Nsap1|Nsap1l|hnRNP Q|pp68|-|9|9 E3.1|protein-coding	NM_001284328	chr9	88344202	88377235	-	33033	358.527	389.412	538.684	454.418	285.455	281.394	272.852	385.914	411.898	465.645	344.167
Smim10l1|2700089E24Rik|AI662692|-|6|6 G1|protein-coding	NR_073368	chr6	133055257	133060917	+	5660	28.007	34.838	38.092	40.468	44.429	33.341	28.549	29.793	35.178	46.473	33.417
Gm10445|ENSMUSG00000072956|-|6 C3|6|ncRNA	NR_046063	chr6	84362936	84373832	-	10896	70.11	47.806	34.384	28.42	39.097	43.476	32.072	69.595	40.077	40.252	64.638
4930513N10Rik|-|-|8|8 D1|ncRNA	NR_015574	chr8	98330730	98345628	+	14898	59.353	66.386	85.96	100.553	115.515	114.691	134.361	61.448	82.157	98.252	105.128
Gstt1|AI255817|Gstt1-1|-|10 C1|10 38.58 cM|protein-coding	NM_008185	chr10	75246558	75261329	-	14771	54.345	54.386	59.666	58.385	76.64	71.749	74.591	60.983	56.33	78.126	71.712
Agr3|BCMP11|E030025L21Rik|Gm888|-|12|12 A3|protein-coding	NM_207531	chr12	36652208	36676317	+	24109	49.522	83.031	78.038	75.067	60.201	68.815	56.247	88.216	75.7	61.11	71.712
Xist|A430022B11|AI314753|-|X D|X 46.15 cM|ncRNA	NR_001463	chrX	100655712	100678572	-	22860	96.448	104.321	142.424	112.137	105.963	117.359	137.519	98.224	97.52	122.037	98.542
Clec12a|CLL-1|D230024O04|KLRL1|Micl|-|6|6 F3|protein-coding	NM_177686	chr6	129300262	129315321	+	15059	62.506	53.612	33.204	38.306	42.652	52.011	53.817	43.991	40.967	32.934	38.539
Nfatc2|AI607462|NF-ATc2|NF-ATp|NFAT1|NFAT1-D|Nfatp|-|2 H3|2 88.91 cM|protein-coding	NM_001291172	chr2	168343699	168427157	-	83458	577.761	488.701	546.774	719.624	622.226	488.372	488.12	520.448	624.75	900.368	800.291
Dach1|Dac|Dach|-|14 E2.1|14 48.25 cM|protein-coding	NM_007826	chr14	98186065	98568984	-	382919	1079.66	1294.43	1490.31	1425.96	1154.93	1227.46	883.913	1340.22	1426.73	1180.3	1191.05
Tmem161b|2810446P07Rik|AI843389|-|13|13 C3|protein-coding	NM_175187	chr13	84361901	84435571	+	73670	281.74	337.736	351.088	364.677	363.428	385.95	382.065	324.931	381.841	402.156	393.438
Rusc1|2210403N08Rik|AA408288|NESCA|-|3|3 F1|protein-coding	NM_028188	chr3	88887901	88897285	-	9384	124.826	102.772	122.03	102.097	79.083	77.35	91.112	106.836	105.98	131.917	102.445
AA792892|-|-|5|5 E3|protein-coding	NM_178894	chr5	94806365	94813359	+	6994	13.911	18	11.63	12.975	25.102	17.871	17.737	16.759	11.355	11.344	10.245
Brd9|AL022779|-|13|13 C1|protein-coding	NM_001024508	chr13	74075259	74098337	+	23078	112.585	109.353	87.983	83.408	85.526	81.084	100.467	90.776	82.602	85.444	80.005
1700054K19Rik|-|-|6|6 E3|ncRNA	NR_027865	chr6	112160702	112162512	+	1810	12.427	13.548	4.719	3.861	7.775	5.601	5.345	6.517	7.347	6.587	5.854
Pcdhga8|mKIAA4054|-|18|18 B3|protein-coding	NM_033591	chr18	37885360	38001526	+	116166	891.96	712.438	783.249	785.269	770.84	723.089	847.589	817.215	833.816	962.027	892.736
Psmd13|S11|-|7|7 F5|protein-coding	NM_011875	chr7	148068293	148084541	+	16248	123.157	109.159	134.334	107.194	112.627	97.621	126.343	113.121	103.754	129.539	109.763
Aars2|Aarsl|AlaRS|Gm89|-|17|17 B3|protein-coding	NM_198608	chr17	45643790	45657792	+	14002	63.804	66.386	64.723	48.963	73.53	77.35	107.391	54.931	60.56	62.025	58.052
Dusp13|DUSP13A|DUSP13B|Gm1203|LMW-DSP6|MDSP|TMDP|TS-DSP6|-|14|14 A3|protein-coding	NM_013849	chr14	22552618	22562101	-	9483	38.765	47.031	41.126	40.314	34.877	34.941	38.024	30.259	38.741	30.372	40.002
Mon1a|2810468K17Rik|-|9|9 F1|protein-coding	NM_028369	chr9	107790460	107805470	+	15010	90.327	84.192	90.342	88.968	97.299	81.884	114.194	94.267	86.165	110.511	89.761
Bad|AI325008|Bbc2|-|19|19 A|protein-coding	NM_001285453	chr19	7017052	7026395	+	9343	96.819	99.288	127.255	122.331	88.413	97.088	107.634	93.336	99.969	126.977	113.177
Papola|Pap|PapIII|Plap|-|12|12 E|protein-coding	NM_011112	chr12	107022907	107077153	+	54246	561.069	506.313	541.38	481.912	429.183	438.495	571.943	504.388	508.305	629.764	545.398
Capn15|Solh|-|17|17 A3.3|protein-coding	NM_015830	chr17	26096501	26102450	-	5949	41.176	41.225	36.744	27.648	26.435	22.405	33.286	37.009	31.393	38.24	28.05
Gm5114|4921507A12|EG330513|-|7 B3|7|protein-coding	NM_177890	chr7	46662664	46668530	-	5866	8.903	5.806	7.753	6.487	11.996	12.269	10.569	8.147	6.011	7.136	5.854
Alad|ALADH|Lv|-|4 B3|4 33.17 cM|protein-coding	NM_001276446	chr4	62167018	62180943	-	13925	110.544	97.934	84.612	76.612	81.527	77.083	99.13	113.121	85.274	106.302	96.103
Vmn2r35|EG625353|-|7|7 A1|protein-coding	NM_001105067	chr7	8639868	8851885	-	122866	176.945	177.481	162.819	172.067	257.243	313.134	306.381	224.845	179.231	143.261	174.157
4930431P03Rik|-|-|14|14 C1|ncRNA	NR_045059	chr14	45574575	45580982	-	6407	19.661	17.613	8.259	10.194	17.105	13.87	16.4	14.897	13.136	10.612	20.245
Asgr1|ASGPR1|Asgr|Asgr-1|HL-1|-|11 B3|11 42.98 cM|protein-coding	NM_001291132	chr11	69867857	69871397	+	3540	18.919	14.129	10.956	10.967	14.662	11.469	13.728	10.009	7.793	14.271	11.708
Dynlrb1|2010012N15Rik|2010320M17Rik|9430076K19Rik|AV124457|DNLC2A|Dncl2a|km23-1|-|2|2 H1|protein-coding	NM_001291108	chr2	155062344	155076013	+	13669	170.825	180.577	164.336	131.136	113.071	77.35	85.403	153.155	175.001	193.942	170.986
Dnajc28|BC020175|ORF28|-|16|16 C3.3|protein-coding	NM_138664	chr16	91614502	91619244	-	4742	32.644	22.838	25.451	25.486	27.99	26.939	28.063	24.207	27.608	27.262	25.611
Defa30|Gm15284|OTTMUSG00000019742|-|8 A2|8|protein-coding	NM_001177485	chr8	22274329	22275277	+	948	1.113	2.516	0.674	1.236	2.888	3.467	2.187	2.328	1.113	2.013	1.464
Fam131b|6330503C03Rik|6530406I18Rik|AV277466|-|6 B2.1|6|protein-coding	NM_001113327	chr6	42265304	42274639	-	9335	66.957	44.902	32.53	24.868	33.099	39.208	29.156	40.034	35.178	28.725	38.783
4921518K17Rik|-|-|12|12 C1|ncRNA	NR_131110	chr12	58686962	58719589	-	32627	52.861	78.579	61.858	59.312	72.863	71.749	68.881	61.448	56.775	54.706	53.662
Fmnl1|8030453N10Rik|AI553564|Fmnl|Fnrl|Frls|-|11|11 E1|protein-coding	NM_019679	chr11	103032452	103060214	+	27762	124.27	149.804	132.648	139.94	151.28	113.358	136.912	141.052	152.291	171.987	145.862
Kcnab3|C330022D06Rik|Kcnab4|mKv(beta)4|-|11|11 B3|protein-coding	NM_010599	chr11	69139760	69146543	+	6783	46.926	60.967	55.116	47.11	43.096	40.542	49.808	47.716	43.416	60.744	42.442
Bola1|1810037G04Rik|-|3|3 F2.1|protein-coding	NM_026975	chr3	96000511	96001509	-	998	17.064	12.387	8.933	12.357	11.329	14.67	10.691	11.172	9.574	14.088	12.196
Olfr449|MOR103-1|-|6|6 B2.1|protein-coding	NM_147064	chr6	42787882	42788817	+	935	2.226	2.129	2.023	2.008	3.332	1.867	1.336	3.491	1.781	1.647	1.22
Pink1|1190006F07Rik|AU042772|AW557854|BRPK|mFLJ00387|-|4|4 D3|protein-coding	NM_026880	chr4	137869325	137882211	-	12886	107.02	119.611	189.449	171.913	106.407	84.018	91.598	107.767	134.034	167.412	122.934
2310065F04Rik|linc-Myh|-|11|11 B3|ncRNA	NR_038055	chr11	66925963	66933582	-	7619	22.814	29.999	38.429	49.89	32.877	22.672	27.455	25.836	29.39	38.24	38.295
Isx|9130012O13Rik|Pix-1|-|8|8 C1|protein-coding	NM_001294278	chr8	77397073	77417405	+	20332	48.595	44.128	38.261	46.338	50.871	51.744	46.771	48.414	63.677	43.546	54.637
Dleu2|1810047A16Rik|4932411A06Rik|7730401J12Rik|AI197277|AI788824|Alt1|Gm9069|Leu2|-|14 D1|14 33.16 cM|ncRNA	NR_028264	chr14	62221673	62301210	-	79537	570.342	529.345	856.568	854.93	570.466	574.791	485.69	579.103	759.897	844.015	670.527
Nhej1|1700029B21Rik|XLF|cernunnos|-|1|1 C4|protein-coding	NM_029342	chr1	75013920	75121800	-	107880	411.759	400.251	352.942	341.663	393.862	419.024	443.9	377.302	349.334	349.279	376.12
Slc7a15|Arpat|-|12|12 A1.1|protein-coding	NM_177802	chr12	8535289	8605872	-	70583	277.474	259.737	236.98	288.993	347.211	384.616	298.12	272.56	259.607	300.611	296.847
Cradd|RAIDD|-|10 C2|10 49.26 cM|protein-coding	NM_009950	chr10	94637374	94786771	-	149397	766.392	669.084	593.125	704.487	884.134	963.408	970.895	612.155	659.928	788.76	744.434
Col25a1|2700062B08Rik|CLAC-P|-|3|3 G3|protein-coding	NM_198711	chr3	129883763	130302801	+	419038	1675.05	1514.1	2079.22	1883.16	1345.08	1333.09	1037.71	1608.13	1766.49	1654	1432.28
Stat3|1110034C02Rik|AW109958|Aprf|-|11 D|11 63.82 cM|protein-coding	NM_011486	chr11	100748120	100800854	-	52734	606.139	508.055	686.839	646.256	440.512	371.814	378.178	570.259	691.767	773.757	683.699
Gm5615|EG434396|Pate-H|Pate9|-|9 A4|9|protein-coding	NM_001033783	chr9	36339988	36349548	-	9560	16.693	22.258	16.518	16.527	29.767	20.538	24.175	13.5	17.367	11.161	20.489
Med4|2410046H15Rik|DRIP36|HSPC126|TRAP36|Vdirp|Vdrip|-|14|14 D3|protein-coding	NM_026119	chr14	73909856	73918352	+	8496	65.659	58.257	86.634	66.726	61.09	48.01	50.78	61.448	62.119	75.198	73.907
Mir1966|mir-1966|mmu-mir-1966|-|8 D3|8 53.04 cM|ncRNA	NR_035492	chr8	108139366	108139473	+	107	1.113	0.968	0.674	0.927	1.555	2.134	1.215	0.931	0.891	1.098	0.732
Ptprs|AL022616|PTP|PTP-NU3|PTPNU-3|PTPsigma|Ptpt9|R-PTP-S|RPTPsigma|-|17 D|17 29.32 cM|protein-coding	NM_001252455	chr17	56551849	56615903	-	64054	474.08	370.445	377.551	375.026	353.876	315.801	355.582	373.578	362.693	429.784	427.342
Parp14|1600029O10Rik|ARTD8|BC021340|CoaSt6|mKIAA1268|-|16|16 B3|protein-coding	NM_001039530	chr16	35832964	35871468	-	38504	158.398	160.449	159.448	195.39	212.37	249.12	218.306	166.655	200.828	245.355	316.36
Rragb|-|-|X|X F3|protein-coding	NM_001004154	chrX	149574501	149606486	+	31985	48.039	71.418	103.152	101.479	110.406	85.618	70.582	79.371	91.286	86.176	89.517
Syngr1|R75468|Syngr1b|p29|-|15|15 E1|protein-coding	NM_009303	chr15	79921764	79943870	+	22106	147.64	137.997	124.052	137.777	165.497	150.166	226.688	124.759	118.226	152.958	168.547
Rnf181|1700047F16Rik|2500002L14Rik|6230415N01Rik|C77350|-|6|6 C1|protein-coding	NM_001331170	chr6	72309706	72312426	-	2720	34.128	28.064	31.35	20.234	25.769	14.937	26.605	31.888	19.593	30.006	26.099
Gm3985|-|-|8|8 A3|protein-coding	NM_001177589	chr8	33998977	34060498	-	61521	212.742	212.512	151.526	147.972	165.72	156.034	154.284	213.905	181.458	139.785	162.205
Nppb|AA408272|BNF|BNP|-|4 E2|4 78.57 cM|protein-coding	NM_001287348	chr4	147359897	147361314	+	1417	11.685	18.387	14.664	14.828	12.218	12.536	12.999	13.267	20.261	20.126	21.709
Smek2|AW011752|AW557776|Ppp4r3b|mKIAA1387|-|11|11 A3.3|protein-coding	NM_134034	chr11	29072907	29120797	+	47890	306.594	394.444	474.298	421.055	308.336	295.53	271.151	371.715	407.891	454.118	411.976
Smim22|EG432995|Gm5480|-|16|16 A1|protein-coding	NM_001253797	chr16	5007409	5008401	+	992	4.451	0.581	4.214	3.244	3.11	6.401	6.439	2.095	2.004	3.476	3.171
Rasl12|4631404I11Rik|-|9|9 C|protein-coding	NM_001162923	chr9	65246295	65262660	+	16365	116.109	107.611	70.791	62.401	62.867	51.744	65.237	86.353	75.923	63.123	71.468
Ddx55|2810021H22Rik|mKIAA1595|-|5|5 F|protein-coding	NM_026409	chr5	125002873	125019669	+	16796	144.858	127.352	157.594	116.308	103.963	87.219	111.157	126.155	118.449	135.211	112.69
Sost|5430411E23Rik|-|11|11 D|protein-coding	NM_024449	chr11	101823772	101828329	-	4557	23.185	26.903	28.99	33.209	27.768	25.072	22.596	24.44	21.597	34.763	29.026
Phc1|AW557034|Edr|Edr1|Mph1|Rae-28|rae28|-|6 F1|6 57.52 cM|protein-coding	NR_073364	chr6	122267749	122289675	-	21926	137.068	125.998	127.76	159.556	250.579	218.18	241.509	116.845	136.706	169.791	172.937
Ppargc1b|4631412G21Rik|Perc|-|18|18 E1|protein-coding	NM_133249	chr18	61457790	61560085	-	102295	533.247	469.153	522.334	451.638	395.861	402.754	398.222	439.681	453.979	498.395	456.612
Tex35|1700057K13Rik|-|1|1 G3|protein-coding	NM_001305061	chr1	159029278	159038781	-	9503	44.515	57.096	88.657	81.554	54.203	42.676	51.509	58.422	63.9	72.271	51.954
A730017C20Rik|-|-|18|18 D3|protein-coding	NM_173759	chr18	59222035	59236614	+	14579	38.394	40.838	41.463	47.264	45.54	42.409	44.949	41.198	45.865	31.104	41.954
Mtrr|4732420G08|MSR|-|13 B3|13 35.54 cM|protein-coding	NM_172480	chr13	68699657	68721046	-	21389	132.802	137.417	142.424	118.779	123.29	121.626	154.284	115.215	134.257	156.252	129.52
Nr4a2|HZF-3|NOT|Nurr1|RNR-1|TINOR|TINUR|-|2 C1.1|2 31.66 cM|protein-coding	NM_001139509	chr2	56959637	56976414	-	16777	140.777	115.353	156.919	158.475	113.96	114.158	90.141	132.672	150.955	156.435	138.301
Dnmt3b|MmuIIIB|-|2|2 H1|protein-coding	NM_001122997	chr2	153475185	153513466	+	38281	136.326	156.578	120.176	128.973	209.704	208.045	337.724	143.612	107.762	128.624	140.252
Pms1|-|-|1|1 C1.1|protein-coding	NM_153556	chr1	53246031	53353872	-	107841	308.078	368.122	467.219	478.514	440.068	460.099	464.795	372.181	471.123	429.601	403.438
Nat6|AI225910|Fus2|-|9 F1|9 58.18 cM|protein-coding	NM_019750	chr9	107483000	107486379	+	3379	30.604	31.161	31.182	32.127	28.212	27.473	36.809	28.164	26.94	46.473	29.514
Entpd5|AI196558|AI987697|Cd39l4|ER-UDPase|NTPDase-5|NTPDase5|Pcph|mNTPase|-|12 D1|12 39.18 cM|protein-coding	NM_001286058	chr12	85714826	85741884	-	27058	146.527	138.772	147.818	138.241	134.619	121.36	141.893	151.991	122.679	158.996	153.18
Oxa1l|1810020M02Rik|AI894287|-|14|14 C2|protein-coding	NM_026936	chr14	54980525	54989353	+	8828	56.942	66.773	83.6	74.758	69.087	53.078	60.013	60.75	64.568	81.419	70.98
Ccr5|AM4-7|CD195|Cmkbr5|-|9 F4|9 75.05 cM|protein-coding	NM_009917	chr9	124036282	124041922	+	5640	16.878	15.484	20.563	24.868	28.212	29.34	22.839	19.086	28.944	28.542	25.611
Olfr670|GA_x5J8B7W6B6J-141796-141659|MOR32-8|-|7|7 E3|protein-coding	NM_207146	chr7	112108306	112109244	-	938	1.298	2.129	0.674	2.471	3.332	1.067	2.673	2.793	2.226	2.013	0.488
Tnik|1500031A17Rik|4831440I19Rik|AI451411|C530008O15Rik|C630040K21Rik|-|3|3 A3|protein-coding	NM_026910	chr3	28162136	28569507	+	407371	1353.98	1285.33	1093.04	1094.19	1155.59	1218.66	1164.42	1181.48	1142.63	1050.95	1147.14
Spats2l|2810022L02Rik|A230104H11Rik|AA987173|AI480531|AI842453|AW413586|-|1|1 C1.3|protein-coding	NM_001164566	chr1	57902415	58005241	+	102826	525.271	531.861	589.586	578.912	461.393	411.555	307.596	516.957	514.094	580.546	516.372
Dync1i2|3110079H08Rik|AW554389|Dncic2|-|2 C2|2 42.38 cM|protein-coding	NM_001198876	chr2	71049763	71101359	+	51596	491.515	468.766	508.176	434.647	336.104	330.205	325.089	477.621	466.892	463.815	428.562
Idh1|AI314845|AI788952|E030024J03Rik|Id-1|Idh-1|Idpc|-|1 C2|1 32.91 cM|protein-coding	NM_001111320	chr1	65205190	65233053	-	27863	185.663	233.221	405.361	387.383	240.138	195.242	206.522	298.397	362.916	441.859	360.509
Olfr109|MOR250-1|-|17|17 B1|protein-coding	NM_146835	chr17	37603153	37604097	+	944	0.556	1.548	2.191	2.935	1.111	4.534	2.308	0.233	1.336	0.732	2.195
Gm6367|EG622894|-|5|5 E3|pseudo	NR_044992	chrUn_random	1919828	1957720	+	37869	72.893	81.676	64.049	71.051	103.741	113.891	100.71	73.086	68.798	59.098	88.298
4933402E13Rik|-|-|X|X A6|protein-coding	NM_001199997	chrX	59536674	59545253	+	8579	13.725	16.258	11.798	13.747	14.662	16.27	23.082	13.5	11.8	13.539	11.952
Pard3|AA960621|AI256638|Asip|D8Ertd580e|Par-3|Par3|Pard-3|Pard3a|Phip|-|8 E2|8 74.66 cM|protein-coding	NM_001309391	chr8	129587956	130136186	+	548230	3571.73	3319.1	3700.67	3307.27	2728.15	2349.04	2729.73	3407.12	3558.58	3578.97	3267.75
Cyp20a1|A930011N14Rik|Cypm|-|1|1 C2|protein-coding	NM_001313721	chr1	60400144	60444904	+	44760	288.603	297.285	331.537	289.919	247.469	231.517	272.73	278.379	288.329	315.065	254.649
P4ha3|D930031A02Rik|-|7|7 E2|protein-coding	NM_177161	chr7	107434030	107468209	+	34179	253.733	211.738	135.177	128.664	137.952	124.827	163.152	192.259	157.635	141.797	152.448
Derl2|CGI-101|Derlin-2|F-lana|Flana|-|11 B4|11 43.21 cM|protein-coding	NM_001291146	chr11	70820942	70833343	-	12401	86.247	85.934	108.546	97.772	91.523	69.082	77.506	109.397	104.644	110.876	109.031
Slc7a2|20.5|AI158848|Atrc2|CAT-2|Cat2|Tea|-|8 A4|8 23.89 cM|protein-coding	NM_001044740	chr8	41947721	42007424	+	59703	228.693	272.705	257.88	245.435	242.804	254.988	309.054	219.724	217.972	269.507	258.552
Mfi2|CD228|MTf|Meltf|-|16|16 B2|protein-coding	NM_013900	chr16	31878896	31899105	+	20209	116.109	104.321	90.511	88.196	110.406	114.958	124.642	105.207	84.606	97.703	108.299
Fbxw4|Dac|Fbw4|SHFM3|SHSF3|dactylin|dactylyn|-|19 C3|19 38.75 cM|protein-coding	NM_013907	chr19	45652747	45734683	-	81936	456.645	421.541	459.128	451.329	449.62	419.824	496.138	448.06	404.774	495.102	472.467
Olfr382|MOR135-14|-|11|11 B4|protein-coding	NM_146443	chr11	73329761	73330699	-	938	1.484	1.548	1.18	1.39	0.889	2.401	2.308	1.629	2.449	0.732	1.951
Smpd4|4122402O22Rik|mKIAA1418|-|16|16 A3|protein-coding	NM_001164609	chr16	17619447	17644923	+	25476	188.445	191.222	221.811	172.222	160.61	137.363	190.972	188.534	146.057	185.343	189.767
1700111N16Rik|-|-|X|X A7.2|ncRNA	NR_033213	chrX	67182435	67396763	-	214328	294.723	362.316	319.232	301.349	335.438	350.476	272.609	342.155	319.945	262.188	298.31
[truncated: 33,709 more rows]
