# Supplementary material for: Global H3.3 dynamic deposition defines its bimodal role in cell fate transition
Source: Nat Commun. 2018 Apr 18;9:1537. doi: 10.1038/s41467-018-03904-7 (PMC5906632; doi:10.1038/s41467-018-03904-7)
Supplement: Supplementary file 7 — Supplementary Data 4 [file 41467_2018_3904_MOESM7_ESM.xlsx]

## Sheet: Transdifferentiation_Genes
Supplementary Data 4. Dynamic H3.3 over genebodies during Transdifferentiation. Values given represent the normalized number of fragments mapping to the genes.
Annotation	Transcript ID	chr	start	end	strand	Length	D0	D4	iHP+	iHP-
Cyhr1|1110031M01Rik|AU042374|Chrp|-|15|15 E1|protein-coding	NM_180962	chr15	76488566	76490638	-	2072	17.882	32.009	14.441	14.058
Faiml|EG623459|Gm6432|-|9|9 E3.3|protein-coding	NM_001244762	chr9	99129795	99137658	-	7863	24.949	17.338	26.92	31.412
Gas1|AW554192|Gas-1|-|13 31.92 cM|13 B3-C2|protein-coding	NM_008086	chr13	60275766	60278896	-	3130	35.871	44.875	15.749	16.87
Gm10272|ENSMUSG00000069584|Krtap12-4|-|10 39.72 cM|pseudo	NR_026831	chr10	77169332	77169731	+	399	1.285	0.628	1.308	0.485
Atp2a1|SERCA1|-|7 F3|7 69.04 cM|protein-coding	NM_007504	chr7	133589374	133606587	-	17213	67.565	71.392	56.291	51.772
Ffar2|GPCR43|Gpr43|-|7|7 B1|protein-coding	NM_146187	chr7	31603376	31608794	-	5418	17.132	7.531	16.293	20.941
Grem1|Cktsf1b1|Drm|Grem|ld|-|2 E4|2 57.43 cM|protein-coding	NM_011824	chr2	113588832	113598805	-	9973	57.286	104.498	44.248	47.021
Mroh8|4922505G16Rik|-|2|2 H1|protein-coding	NM_001039557	chr2	157034284	157105285	-	71001	263.729	180.048	253.121	241.603
Fads2|2900042M13Rik|Fadsd2|-|19|19 B|protein-coding	NM_019699	chr19	10138654	10175993	-	37339	211.904	333.736	153.616	149.499
Stx18|1810035L21Rik|4933425D03Rik|AU041562|-|5|5 B3|protein-coding	NM_001289536	chr5	38430469	38529008	+	98539	407.211	465.143	377.038	370.839
Prex2|6230420N16Rik|AI316880|AI553603|C030045D06Rik|D430013K02|Depdc2|P-Rex2|-|1|1 A3|protein-coding	NM_001033636	chr1	11254044	11293763	+	39719	104.292	73.588	112.201	111.009
Asf1a|2310079C17Rik|C79052|-|10|10 B3|protein-coding	NM_025541	chr10	53316767	53329021	+	12254	79.022	117.914	87.189	121.868
Zfp451|4930515K21Rik|4933435G09Rik|AI596398|COASTER|Kiaa0576-hp|Znf451|mKIAA1702|-|1 B|1 12.81 cM|protein-coding	NM_001290700	chr1	33858805	33871440	-	12635	80.843	135.565	76.781	81.827
Abcg2|ABC15|ABCP|AI428558|BCRP|Bcrp1|MXR|MXR1|-|6 B3|6 27.82 cM|protein-coding	NM_011920	chr6	58546666	58642445	+	95779	461.392	556.54	516.868	519.95
Psmc3ip|C79099|GT198|HOP2|Tbpip|-|11|11 D|protein-coding	NM_008949	chr11	100953455	100956749	-	3294	27.626	45.738	17.274	20.457
Nrf1|C87038|D6Ertd415e|-|6 A3.3|6 12.47 cM|protein-coding	NM_001164228	chr6	29997988	30095197	+	97209	512.467	709.757	557.901	609.727
Fcho2|5832424M12Rik|AA387320|-|13|13 D1|protein-coding	NM_172591	chr13	99493361	99585404	-	92043	422.095	549.479	605.801	758.741
Olfr513|MOR195-1|-|7|7 E3|protein-coding	NM_146723	chr7	115898372	115899301	+	929	2.463	2.354	1.144	2.327
B330016D10Rik|-|-|4|4 E1|ncRNA	NR_030695	chr4	141102077	141104228	+	2151	28.911	49.503	17.492	33.739
Slc10a4|E130304D01|-|5|5 C3.2|protein-coding	NM_173403	chr5	73398143	73404194	+	6051	28.804	34.362	22.942	24.044
Patz1|8430401L15Rik|AI447519|Mazr|Patz|Zfp278|-|11|11 A1|protein-coding	NM_019574	chr11	3190460	3209086	+	18626	159.115	340.09	100.54	102.381
Creb3l3|BC010786|CREB-H|D10Bur1e|-|10 C1|10 39.72 cM|protein-coding	NM_145365	chr10	80547078	80561617	-	14539	64.032	75.785	53.349	52.354
Fgf8|Aigf|Fgf-8|-|19 38.75 cM|19 C3-D|protein-coding	NM_001166363	chr19	45811288	45817374	-	6086	37.155	48.248	18.037	19.584
Ankle1|8430438L13Rik|Ankrd41|C430003I23|Lem3|-|8|8 B3.3|protein-coding	NM_001310502	chr8	73929911	73934441	+	4530	28.268	30.989	12.424	16.094
Folr2|FBP2|FR-P3|FR-beta|Folbp-2|Folbp2|-|7|7 E3|protein-coding	NM_001303239	chr7	108988502	109005704	-	17202	111.145	135.016	92.965	103.544
Nos1ap|6330408P19Rik|Capon|-|1|1 H2|protein-coding	NM_027528	chr1	172257345	172487241	-	229896	924.176	846.813	764.866	795.389
Rpp25|AI851155|-|9|9 B|protein-coding	NM_133982	chr9	57351909	57353254	+	1345	14.134	43.463	6.594	5.72
Crocc|-|-|4|4 D3|protein-coding	NM_172122	chr4	140572552	140609576	-	37024	205.801	187.03	107.515	86.868
Gm10591|ENSMUSG00000073869|-|4|4 A5|protein-coding	NM_001193668	chrUn_random	739163	740293	-	1130	8.245	4.315	5.34	4.266
Pus1|A730013B20Rik|MPUS1|mPus1p|-|5|5 F|protein-coding	NM_001025562	chr5	111202686	111209634	-	6948	40.047	80.649	24.958	27.049
Cfb|AI195813|AI255840|B|Bf|C2|Fb|H2-Bf|-|17 B1|17 18.41 cM|protein-coding	NM_001142706	chr17	34993319	34999459	-	6140	31.695	32.165	25.503	27.049
Uba1|A1S9|Sbx|Ube-1|Ube1x|-|X 16.15 cM|X A2-A3|protein-coding	NM_009457	chrX	20235428	20260305	+	24877	117.141	201.544	88.606	83.475
Dnph1|C76683|Rcl|-|17|17 C|protein-coding	NM_207161	chr17	46633738	46636567	+	2829	24.413	60.879	12.315	14.834
Nudcd1|4921532K09Rik|AA407246|AW260430|AW556235|CML66-L|Cml66|-|15|15 B3.2|protein-coding	NM_001113554	chr15	44206773	44259853	-	53080	208.263	262.58	276.28	264.192
Krt20|9030623C06Rik|CK20|K20|KRT21|-|11|11 D|protein-coding	NM_023256	chr11	99289717	99299467	-	9750	32.016	32.244	27.138	21.523
Rpl17|-|-|18|18 E3|protein-coding	NM_001002239	chr18	75160131	75163035	+	2904	53.431	76.491	30.789	39.362
Cbx3|HP1g|M32|-|6 24.89 cM|6 B-C|protein-coding	NM_007624	chr6	51420615	51433703	+	13088	91.764	175.262	95.962	111.591
Rnf185|-|-|11|11 A1|protein-coding	NM_145355	chr11	3315976	3352959	-	36983	202.16	297.648	223.259	268.555
Mrpl38|1110036N21Rik|4733401F03Rik|MRP-L3|R75240|Rpml3|-|11|11 E2|protein-coding	NM_024177	chr11	115993131	116000182	-	7051	65.959	111.951	40.761	39.265
Tmem30b|9130011B11Rik|-|12|12 C3|protein-coding	NM_178715	chr12	74644101	74647382	-	3281	16.383	18.672	12.315	12.991
Ly96|ESOP-1|MD-2|MD2|-|1|1 A3|protein-coding	NM_001159711	chr1	16678537	16699686	+	21149	95.191	157.218	118.414	122.062
C1qtnf5|Ctrp5|-|9 A5.2|9 24.62 cM|protein-coding	NM_001040631	chr9	43915328	43917270	+	1942	23.45	41.187	9.264	7.853
Mir106b|Mirn106b|mir-106b|-|5|5|ncRNA	NR_029658	chr5	138606965	138607046	-	81	1.392	1.412	0.272	0.388
Slc6a4|5-HTT|AI323329|Htt|Sert|-|11 B5|11 46.18 cM|protein-coding	NM_010484	chr11	76812099	76845845	+	33746	173.357	176.988	119.504	118.959
Prox1|A230003G05Rik|-|1 H6|1 95.85 cM|protein-coding	NM_008937	chr1	191945658	191994559	-	48901	185.67	130.78	117.378	104.223
Uprt|Gm774|-|X|X D|protein-coding	NM_001081189	chrX	101678121	101701601	+	23480	66.709	93.437	77.489	91.619
Sh2b1|AI425885|C530001K22Rik|Irip|Psm|SH2-B|SH2-Bb|Sh2bpsm1|mKIAA1299|-|7 F3|7 69.06 cM|protein-coding	NR_110346	chr7	133610507	133616608	-	6101	36.192	64.017	30.08	31.994
Mtus1|AI481402|ATBP135|Atip1|B430010I23Rik|B430305I03Rik|C85752|Cctsg1-440|MD44|MTSG1|mKIAA1288|-|8|8 A4|protein-coding	NM_001005864	chr8	42076266	42140150	-	63884	326.154	391.32	323.199	460.325
Dut|5031412I06Rik|5133400F09Rik|D2Bwg0749e|Dutp|dUTPase|-|2 F1|2 61.33 cM|protein-coding	NM_001159646	chr2	125072984	125084785	+	11801	106.327	143.332	78.743	80.082
Sox10|Dom|Sox21|-|15 E1|15 37.7 cM|protein-coding	NM_011437	chr15	78985343	78994920	-	9577	36.834	33.342	27.465	25.11
Hyal6|4932701A20Rik|Hyal-ps1|Hyalp1|-|6|6 A3.1|protein-coding	NM_028920	chr6	24683245	24695452	+	12207	28.268	17.495	42.832	38.587
Usp22|AI427806|-|11|11 B2|protein-coding	NM_001004143	chr11	60965283	60988561	-	23278	143.803	210.958	101.957	100.151
1700112E06Rik|2700009F18Rik|-|14|14 B|protein-coding	NM_028275	chr14	22838934	23875310	+	1036376	4453.2	3653.36	4516.29	4583.37
Olfr904|MOR167-3|-|9|9 A5|protein-coding	NM_146801	chr9	38271628	38272560	+	932	2.784	0.941	2.725	1.163
Rnf10|AA675014|RIE2|mKIAA0262|-|5 F|5 56.01 cM|protein-coding	NM_001302448	chr5	115691779	115722904	-	31125	209.977	347.308	170.128	166.95
Cftr|AW495489|Abcc7|-|6 A3|6 8.1 cM|protein-coding	NM_021050	chr6	18120687	18272769	+	152082	427.984	374.923	502.591	493.676
Hdhd3|2810435D12Rik|-|4|4 C1|protein-coding	NM_024257	chr4	62160088	62163234	-	3146	12.742	17.338	14.059	13.67
Khdrbs1|Sam68|p62|p68|-|4|4 D2.2|protein-coding	NM_011317	chr4	129391061	129419547	-	28486	208.156	349.505	201.679	217.559
Rbm17|2700027J02Rik|-|2|2 A1|protein-coding	NM_152824	chr2	11507066	11524826	-	17760	101.187	137.605	107.025	117.602
Rbpj|AI843960|CBF1|Igkjrb|Igkrsbp|RBP-J|RBP-J kappa|RBP-Jkappa|RBPjk|Rbpsuh|-|5 29.37 cM|5 C1-C3|protein-coding	NM_001277116	chr5	53981585	54048684	+	67099	418.24	825.239	529.51	686.027
Olfr560|MOR14-1|-|7|7 E3|protein-coding	NM_147113	chr7	109901497	109902441	-	944	4.176	1.412	2.943	1.26
4933400F21Rik|1700091C04Rik|4930565K10Rik|-|1|1|ncRNA	NR_015540	chr1	91573082	91580467	-	7385	26.555	31.459	27.41	30.637
Adra1a|Adra1c|-|14|14 D1|protein-coding	NM_001271761	chr14	67254088	67390005	+	135917	477.346	288.233	390.226	312.862
Pik3r4|2210010O15Rik|C730038E05Rik|C85833|D9Ertd418e|-|9 F1|9 56.79 cM|protein-coding	NM_001081309	chr9	105545325	105589985	+	44660	181.066	190.011	156.286	145.039
Tepp|1700055M20Rik|-|8|8 C5|protein-coding	NM_199455	chr8	97835498	97845229	+	9731	43.58	42.05	37.055	31.703
Oacyl|5330437I02Rik|Acyl3|-|18|18 E1|protein-coding	NM_177028	chr18	65857922	65911191	+	53269	314.055	407.952	234.43	203.21
Clasp1|1700030C23Rik|5730583A19Rik|B130045P17Rik|CLASP1alpha|-|1|1 E2|protein-coding	NM_001293301	chr1	120285635	120506039	+	220404	1123.34	1915.25	1033.52	1125.41
Tle1|C230057C06Rik|Estm14|Grg-1|Grg1|Tle4l|-|4|4 C3|protein-coding	NM_011599	chr4	71770979	71861927	-	90948	436.764	545.164	406.029	407.583
Col6a5|Col29a1|EG665033|Gm7455|-|9 F1|9|protein-coding	NM_001167923	chr9	105758400	105862974	-	104574	431.732	400.263	311.864	269.04
Gm11665|Gm11664|OTTMUSG00000003182|OTTMUSG00000003183|-|-|ncRNA	NR_130177	chr11	104418103	104423512	-	5409	33.301	52.171	19.781	25.498
Pfn1|Pfn|-|11 B4|11 43.21 cM|protein-coding	NM_011072	chr11	70465349	70468152	-	2803	41.01	80.963	24.467	39.75
Sbf2|4833411B01Rik|AA414977|AI317167|B430219L04Rik|Mtmr13|mMTMH1|-|7|7 F2|protein-coding	NM_177324	chr7	117451527	117758434	-	306907	1432.25	1737.95	1680.35	1776.34
Gmeb1|1110050A04Rik|AI256615|AI481278|-|4|4 D3|protein-coding	NM_001122992	chr4	131776940	131817464	-	40524	253.45	327.616	192.088	210.578
Scn1a|B230332M13|Nav1.1|-|2 C1.3|2 39.13 cM|protein-coding	NM_001313997	chr2	66108839	66278894	-	170055	447.044	327.773	506.242	484.757
Gm5477|EG432986|Kb16p|-|15 F2|15|pseudo	NR_002869	chr15	101439305	101440910	+	1605	4.711	2.51	3.978	4.266
Dhcr24|2310076D10Rik|5830417J06Rik|mKIAA0018|-|4|4 C7|protein-coding	NM_053272	chr4	106233643	106261718	+	28075	158.259	207.585	94.273	96.273
Dao|AI987963|DAAO|DAMOX|Dao-1|Dao1|-|5 F|5 55.93 cM|protein-coding	NM_001286397	chr5	114453893	114475684	+	21791	86.411	63.939	54.82	63.406
Rapgef4|1300003D15Rik|5730402K07Rik|6330581N18Rik|EPAC 2|Epac-2|Epac2|mKIAA4040|-|2|2 C3|protein-coding	NM_001204166	chr2	71892674	72095531	+	202857	956.191	949.821	920.281	1013.34
Apoa2|Alp-2|Apo-AII|ApoA-II|ApoAII|Apoa-2|Hdl-1|-|1 H3|1 79.22 cM|protein-coding	NR_131173	chr1	173155185	173156510	+	1325	7.495	7.296	6.212	6.593
Capzb|1700120C01Rik|AI325129|CPB1|CPB2|CPbeat2|CPbeta1|CPbeta2|Cappb1|-|4 D3|4 70.59 cM|protein-coding	NM_001271405	chr4	138750026	138847735	+	97709	989.064	2021.48	517.794	507.831
Vwa2|Amaco|-|19|19 D2|protein-coding	NM_172840	chr19	56948906	56986568	+	37662	181.923	244.771	118.196	96.564
Ttc8|0610012F22Rik|AV001447|BBS8|-|12|12 E|protein-coding	NM_029553	chr12	100158784	100221448	+	62664	221.648	205.623	179.828	184.498
Ly9|AI893573|CD229|Lgp100|Ly-9|SLAMF3|T100|-|1 H3|1 79.54 cM|protein-coding	NR_102726	chr1	173518744	173537465	-	18721	59.106	79.629	71.223	79.209
Pex5|AW212715|ESTM1|PTS1R|Pxr1|X83306|-|6 F2|6 59.15 cM|protein-coding	NM_175933	chr6	124346834	124365085	-	18251	98.189	125.445	95.036	98.987
Dapp1|Bam32|-|3|3 H2|protein-coding	NM_011932	chr3	137593971	137644513	-	50542	255.484	419.249	334.861	435.699
Gabpb1|BABPB2|E4TF1|E4TF1-47|E4TF1-53|E4Tf1B|GABPB|GABPB-1|GABPB-2|GABPB1-1|GABPB1-2|NRF2B1|NRF2B2|-|2 F1|2 61.76 cM|protein-coding	NR_073183	chr2	126464755	126501328	-	36573	198.091	273.877	224.076	276.796
Lncenc1|ENSMUSG00000078952|Gm11019|Gm2373|Lincenc1|Platr18|linc-Enc1|-|13 D1|13|ncRNA	NR_110432	chr13	98204925	98267619	+	62694	377.444	425.054	250.233	249.068
Gm24148|Mir3535|mir-3535|mmu-mir-3535|-|-|ncRNA	NR_106184	chr1	88248556	88248702	-	146	1.927	2.667	0.872	1.745
Ccpg1|1700030B06Rik|1810073J13Rik|9430028F23Rik|AI426686|AI875170|CPR8|D9Ertd392e|-|9 D|9 40.08 cM|protein-coding	NM_001286545	chr9	72833311	72864147	+	30836	125.065	125.994	146.859	170.343
Acox3|BI685180|EST-s59|PCOX|-|5|5 B1|protein-coding	NM_030721	chr5	35925709	35956450	+	30741	152.263	196.052	129.312	126.231
Pop4|1110023P21Rik|Rpp29|-|7|7 B1|protein-coding	NM_025390	chr7	39047839	39056367	-	8528	60.712	107.244	44.793	38.781
Rxrb|AL023085|H-2RIIBP|Nr2b2|RCoR-1|Rub|-|17 B1|17 17.98 cM|protein-coding	NM_001205214	chr17	34168757	34175348	+	6591	52.896	75.785	34.876	40.913
Med1|AI480703|CRSP210|DRIP205|PBP|Pparbp|TRAP220|l11Jus15|-|11 D|11 61.75 cM|protein-coding	NM_013634	chr11	98014975	98054220	-	39245	223.682	332.324	205.221	219.692
Arhgap19|4933411B03Rik|AI120128|AW546831|mFLJ00368|-|19|19 D1|protein-coding	NM_027667	chr19	41841078	41876574	-	35496	172.607	276.466	193.614	216.686
Samd10|D930033N23Rik|E130318E08|-|2|2 H4|protein-coding	NM_172676	chr2	181329924	181333852	-	3928	38.762	72.254	19.836	25.886
Prn|Gm28045|Prnp-Prnd|-|2 F2|2|protein-coding	NM_001278259	chr2	131735664	131781867	+	46203	216.83	262.736	163.153	160.745
Tmbim1|2310061B02Rik|AA960455|AU024746|C78899|RECS1|Tmbib1|mKIAA4161|-|1|1 C3|protein-coding	NM_027154	chr1	74334821	74350910	-	16089	162.006	294.51	93.892	99.375
Olfr837|MOR152-2|-|9|9 A2-A5|protein-coding	NM_146565	chr9	18941372	18942411	+	1039	2.891	1.412	3.869	3.199
Tnfrsf9|4-1BB|A930040I11Rik|AA408498|AI325004|CDw137|Cd137|ILA|Ly63|-|4 E2|4 81.52 cM|protein-coding	NM_011612	chr4	150294264	150320211	+	25947	120.461	162.082	101.793	102.865
Zfp768|BC026432|Znf768|-|7|7 F3|protein-coding	NM_146202	chr7	134486309	134488828	-	2519	19.167	22.673	10.626	8.726
Rhbdl3|AI847581|Rhbdl4|Rhomr1|Vrho|-|11|11 B5|protein-coding	NM_139228	chr11	80114414	80169488	+	55074	256.769	281.8	165.332	179.845
Ptgr1|2510002C21Rik|Ltb4dh|Zadh3|-|4|4 C1|protein-coding	NM_025968	chr4	58978462	58999950	-	21488	92.3	94.456	94.546	112.173
BC048502|-|-|15|15 F3|protein-coding	NM_177631	chr15	103269391	103278890	-	9499	33.301	21.025	34.549	37.714
Hgs|Hgr|Hrs|ZFYVE8|-|11 E2|11 84.16 cM|protein-coding	NM_001159328	chr11	120328949	120345298	+	16349	113.715	183.892	73.729	73.489
Aire|-|-|10 C1|10 39.72 cM|protein-coding	NM_001271559	chr10	77492767	77506355	-	13588	52.789	30.204	47.9	40.138
Apbb2|2310007D03Rik|FE65L1|Rirl1|TR2L|Zfra|-|5|5 C3.1|protein-coding	NM_001201415	chr5	66689964	67010056	-	320092	2241.32	3173.86	1533.33	1474.34
Gm9866|EG636791|ENSMUSG00000052076|-|12 A2|12|ncRNA	NR_045870	chr12	27825661	27845381	-	19720	75.382	54.76	50.406	42.852
Wap|-|-|11 A1|11 4.61 cM|protein-coding	NM_011709	chr11	6535486	6538652	-	3166	11.243	7.767	8.555	8.629
Pum1|AA517475|Pumm|mKIAA0099|-|4|4 D2.2-D2.3|protein-coding	NM_001159604	chr4	130219274	130337479	+	118205	846.438	1507.62	705.578	780.846
Vmn2r34|ENSMUSG00000070841|-|7|7 A1|protein-coding	NM_001105066	chr7	7624540	7642109	-	17569	26.02	13.572	40.597	32.382
Fbxw7|1110001A17Rik|AGO|Cdc4|Fbw7|Fbwd6|Fbx30|Fbxo30|Fbxw6|SEL-10|-|3 E3.3|3 37.7 cM|protein-coding	NM_080428	chr3	84756133	84783120	+	26987	114.143	148.51	132.037	136.023
Dmrt2|Terra|-|19|19 C1|protein-coding	NM_145831	chr19	25746901	25753481	+	6580	31.588	34.362	17.111	13.864
Slc22a8|Oat3|Roct|-|19|19 A|protein-coding	NM_001164634	chr19	8665744	8686325	+	20581	69.6	54.681	60.324	48.185
Defa26|Defcr26|-|8|8 A2|protein-coding	NM_001079933	chr8	22728640	22729444	+	804	1.713	1.804	2.234	1.745
Tlr1|-|-|5 C3.1|5 33.53 cM|protein-coding	NM_001276445	chr5	65315919	65324797	-	8878	32.123	30.204	33.949	42.174
Tshz3|A630038G13Rik|Tsh3|Zfp537|mKIAA1474|teashirt3|-|7|7 B2|protein-coding	NM_172298	chr7	37483137	37558476	+	75339	368.878	432.272	278.079	238.112
Cyb5r1|1500005G05Rik|B5R.1|C80155|Nqo3a2|-|1|1 E4|protein-coding	NM_028057	chr1	136302567	136308315	+	5748	58.464	106.303	34.549	36.163
4930524B17Rik|-|-|6|6|ncRNA	NR_126084	chr6	19197899	19228843	-	30944	68.85	45.345	92.475	87.159
Scml2|4932420G07Rik|-|X|X F4|protein-coding	NM_001290652	chrX	157600682	157696145	+	95463	139.949	97.595	196.175	172.767
Ptpra|Ptpa|Ptpalpha|Rptpalpha|Rptra|Rptralpha|-|2 63.23 cM|2 G|protein-coding	NM_001163688	chr2	130276014	130380036	+	104022	508.291	783.659	590.27	649.865
Ube2n|1500026J17Rik|AL022654|BB101821|UBC13|-|10|10 C2|protein-coding	NM_080560	chr10	94977796	95008292	+	30496	236.424	436.273	236.282	283.486
Gbp11|EG634650|Gm7141|-|5|5 E5|protein-coding	NM_001039647	chr5	105752045	105775491	-	23446	60.391	42.286	95.636	80.663
Tnfrsf11b|OCIF|Opg|TR1|-|15|15 D1|protein-coding	NM_008764	chr15	54082174	54110039	-	27865	140.377	132.977	143.208	121.868
Slamf6|KAL1|KAL1b|Ly108|NTB-A|NTBA|SF2000|-|1 H3|1 79.54 cM|protein-coding	NM_030710	chr1	173847668	173873999	+	26331	76.452	57.898	82.666	85.899
Taf9b|BC066223|Taf9l|-|X|X D|protein-coding	NM_001001176	chrX	103402213	103415181	-	12968	45.829	64.331	48.989	56.523
Dpp9|6430584G11Rik|A330078I11|DPP IX|DPRP2|-|17|17 D|protein-coding	NM_172624	chr17	56326105	56358312	-	32207	174.641	259.285	112.801	96.757
Pcdh7|-|-|5|5 C3-D|protein-coding	NM_001122758	chr5	58109320	58524474	+	415154	1553.04	1499.77	2156.13	2472.94
Olfr5|MOR103-8|ORL120|-|7|7 A1|protein-coding	NM_146914	chr7	6432927	6439524	-	6597	14.669	7.296	18.092	13.767
Dapk3|ZIPK|dlk|-|10 C1|10 39.72 cM|protein-coding	NM_007828	chr10	80646663	80655942	+	9279	105.363	163.494	54.493	53.711
Ghr|GHBP|GHR/BP|-|15 A1|15 1.84 cM|protein-coding	NM_001048178	chr15	3277525	3533352	-	255827	1312.43	1880.26	1581.07	1555.29
Olfr633|MOR12-5|-|7|7 E3|protein-coding	NM_146354	chr7	111095082	111096020	+	938	2.677	1.804	2.071	1.648
Xkrx|A630026F04|-|X|X E3|protein-coding	NM_183319	chrX	130683584	130696467	-	12883	37.477	68.253	45.556	48.282
Smim1|0610011H04Rik|1190007F08Rik|2700009I11Rik|-|4|4 E2|protein-coding	NM_001163721	chr4	153394579	153400153	-	5574	35.549	57.819	19.89	15.803
Olfr730|MOR247-1|-|14|14 C3-D1|protein-coding	NM_146493	chr14	50805937	50806893	-	956	1.927	0.785	2.997	3.975
Fcer1g|AI573376|CD23|FcR-gamma|FcR[g]|FcRgamma|Fce1g|FcepsilonRI|Ly-50|-|1 H3|1 79.23 cM|protein-coding	NM_010185	chr1	173159703	173164480	-	4777	36.085	110.147	35.639	51.19
Mbd3|AI181826|AU019209|-|10 C1|10 39.72 cM|protein-coding	NM_013595	chr10	79855284	79862276	-	6992	62.533	105.989	36.129	35.775
Cdc42se2|2810404F18Rik|AA408783|AA536669|SPEC2|-|11|11 B1.3|protein-coding	NM_178626	chr11	54530917	54601205	-	70288	392.435	663.157	398.672	461.1
Tas2r109|T2R09|Tas2r9|mGR09|mt2r62|-|6 G1|6 64.03 cM|protein-coding	NM_207017	chr6	132930033	132930983	-	950	1.713	2.432	3.978	4.266
Nlrp5|Mater|Nalp5|Op1|PAN11|-|7 10.22 cM|7 A2|protein-coding	NR_131241	chr7	24189121	24226942	+	37821	101.508	49.817	75.364	72.907
Ccdc81|4921513D09Rik|-|7 50.38 cM|7 E1|protein-coding	NM_001162979	chr7	97014658	97052139	-	37481	177.318	228.61	142.009	141.646
Lair1|5133400O11Rik|BB115266|D7Bwg0421e|Lair-1|-|7 A1|7 2.31 cM|protein-coding	NM_001302682	chr7	3958675	4014806	-	56131	117.463	70.921	192.47	251.492
Prkd1|PKD|PKD1|Pkcm|Prkcm|-|12|12 C1|protein-coding	NM_008858	chr12	51442219	51750210	-	307991	1013.48	1269.75	973.684	961.757
Prkag2|2410051C13Rik|AAKG|AAKG2|AI854673|H91620p|WPWS|-|5|5 A3|protein-coding	NM_001170556	chr5	24368553	24414327	-	45774	281.289	476.989	199.935	204.761
Oprm1|M-OR-1|MOP-R|MOR-1|MOR-1O|Oprm|mor|muOR|-|10 1.85 cM|10 A2|protein-coding	NM_001304955	chr10	3308332	3557971	-	249639	805.107	657.194	782.141	871.398
Folr2|FBP2|FR-P3|FR-beta|Folbp-2|Folbp2|-|7|7 E3|protein-coding	NM_001303231	chr7	108988502	108993845	-	5343	24.628	24.085	23.705	21.232
Plppr2|Lppr2|PRG-4|-|9|9 A3|protein-coding	NM_144935	chr9	21742718	21753351	+	10633	48.72	57.192	39.344	37.423
Mir7236|Gm28005|mmu-mir-7236|-|-|ncRNA	NR_106095	chr11	121248459	121248518	-	59	0.75	0.235	0.109	0
4921511I17Rik|-|-|12|12|ncRNA	NR_045829	chr12	12358328	12399281	-	40953	133.31	100.497	133.508	124.195
Olfr1275|MOR245-18|-|2|2 E3|protein-coding	NM_001011795	chr2	111071010	111071948	-	938	3.212	1.647	3.869	2.618
Set|2610030F17Rik|5730420M11Rik|AA407739|I-2PP2A|StF-IT-1|TAF-I|-|2|2 B|protein-coding	NM_023871	chr2	29917516	29928097	+	10581	129.776	215.038	75.909	100.926
Abcc1|Abcc1a|Abcc1b|MRP|Mdrap|Mrp1|-|16|16 A1|protein-coding	NM_008576	chr16	14361651	14474971	+	113320	736.364	1358.16	619.914	669.158
Ddx51|2310061O04Rik|AA537002|C81583|R75505|-|5|5 F|protein-coding	NM_027156	chr5	111082470	111089515	+	7045	52.789	74.687	34.712	33.836
1700025M24Rik|-|-|5|5|ncRNA	NR_040689	chr5	73659819	73675423	-	15604	104.935	133.29	80.214	81.148
St7|9430001H04Rik|Fam4a2|HELG|RAY1|SEN4|TSG7|-|6|6 A2|protein-coding	NM_001289627	chr6	17693592	17893023	+	199431	1006.52	1244.72	1085.61	1146.26
BB557941|-|-|-|ncRNA	NR_040356	chr2	56979888	57034165	-	54277	207.728	171.418	199.391	185.565
Dnajc2|AU020218|MIDA1|Zrf1|Zrf2|-|5 A3|5 9.97 cM|protein-coding	NM_009584	chr5	21263095	21290983	-	27888	139.413	178.322	126.969	134.956
Gpcpd1|2310004G06Rik|2310032D16Rik|AU015213|Gde5|Prei4|mKIAA1434|-|2|2 F3|protein-coding	NM_028802	chr2	132354818	132403984	-	49166	195.093	228.845	324.289	372.099
Cpsf6|4733401N12Rik|AI256641|CFIM|CFIM68|HPBRII-4|HPBRII-7|-|10|10 D2|protein-coding	NM_001013391	chr10	116781724	116814029	-	32305	188.776	270.189	267.398	329.538
Tcf20|2810438H08Rik|SPBP|mKIAA0292|-|15|15 E|protein-coding	NM_013836	chr15	82639055	82742564	-	103509	556.797	757.456	574.74	644.338
Ptrh2|A230072I16Rik|Bit1|CGI-147|-|11|11 C|protein-coding	NM_175004	chr11	86497485	86505825	+	8340	93.156	148.51	72.094	102.381
Npbwr1|Gpr7|Nbpwr1|-|1|1 A1|protein-coding	NM_010342	chr1	5903788	5907479	-	3691	12.421	12.082	9.1	8.047
Ube3c|AI853514|mKIAA0010|-|5|5 B1|protein-coding	NM_133907	chr5	29895782	30002617	+	106835	460.535	623.852	549.128	605.558
Nr1h2|AI194859|LXR|LXRB|LXRBSV|LXRbeta|NER1|OR-1|RIP15|UR|Unr|Unr2|-|7|7 B4|protein-coding	NM_001285519	chr7	51804986	51809335	-	4349	36.727	61.114	21.416	24.432
Vmn1r142|EG667464|Gm8647|-|7|7 A3|protein-coding	NM_001166749	chr7	20752809	20753726	-	917	7.924	3.844	6.485	4.557
Rps6ka6|2610524K04Rik|RSK4|S6K-alpha-6|-|X|X E1|protein-coding	NM_025949	chrX	108501446	108651568	-	150122	227.858	165.691	292.955	281.062
Tmco2|1700028F16Rik|-|4|4 D2.2|protein-coding	NM_001081312	chr4	120778256	120781831	-	3575	11.671	7.375	10.136	9.889
Pafah2|2310074E22Rik|AI507170|-|4|4 D3|protein-coding	NM_001285877	chr4	133958885	133983327	+	24442	102.579	116.423	79.615	71.162
Kcnv2|KV11.1|-|19|19 C1|protein-coding	NM_183179	chr19	27397109	27411669	+	14560	73.776	49.66	55.038	57.007
Ube3a|4732496B02|5830462N02Rik|A130086L21Rik|Hpve6a|mKIAA4216|-|7 C|7 33.95 cM|protein-coding	NM_001033962	chr7	66484122	66562097	+	77975	265.014	341.503	504.171	650.931
Tcf12|A130037E08Rik|ALF1|HEB|HEBAlt|HTF-4|HTF4|ME1|REB|bHLHb20|-|9 D|9 39.85 cM|protein-coding	NM_001253863	chr9	71692059	71743903	-	51844	253.45	332.402	335.841	374.038
Wdtc1|Gm695|adipose|adp|-|4|4 D2.3|protein-coding	NM_199306	chr4	132848381	132895230	-	46849	267.048	436.351	206.584	231.811
Enpp5|AW061004|D17Abb1e|E-NPP 5|mKIAA4152|-|17 20.3 cM|17 C|protein-coding	NM_001168620	chr17	44215797	44223510	+	7713	27.626	29.733	30.625	29.085
Tcp10c|D17Leh66C|D17Leh66ca|Gm9880|T66C-a|Tcp-10c|-|17|17 A1|protein-coding	NM_001167578	chr17	13547438	13570089	+	22651	151.299	78.06	119.34	92.976
Gsx2|Gsh-2|Gsh2|-|5 C3.3|5 39.55 cM|protein-coding	NM_133256	chr5	75471626	75473918	+	2292	10.065	6.433	5.122	6.011
Tfeb|Tcfeb|bHLHe35|-|17 23.99 cM|17 D|protein-coding	NM_001161723	chr17	47874880	47929365	+	54485	279.255	392.889	244.674	254.885
Rad17|MmRad24|-|13|13 D1|protein-coding	NM_011233	chr13	101387119	101421016	-	33897	146.052	211.507	199.336	232.877
Numb|Nb|-|12|12 D3|protein-coding	NR_073564	chr12	85134984	85262884	-	127900	599.092	748.748	726.231	970.483
Olfr1233|MOR238-1|-|2|2 E1|protein-coding	NM_146972	chr2	89179540	89180457	-	917	2.142	1.177	3.978	2.133
1810046K07Rik|-|-|9|9 B|protein-coding	NM_027217	chr9	51097791	51137022	-	39231	159.008	119.169	134.598	119.735
Tcf19|5730403J10Rik|AW495861|-|17|17 B1|protein-coding	NM_001163763	chr17	35649680	35653769	-	4089	44.223	76.805	24.74	24.335
Ttc37|mKIAA0372|-|13|13 C1|protein-coding	NM_001081352	chr13	76236182	76325431	+	89249	312.77	449.767	429.951	449.854
Arrb2|AI326910|AW122872|-|11 B3|11 42.99 cM|protein-coding	NM_001271358	chr11	70246082	70254330	+	8248	40.689	60.879	34.876	50.609
Mef2a|A430079H05Rik|-|7 C|7 36.72 cM|protein-coding	NM_001291195	chr7	74376049	74517744	-	141695	632.286	935.857	966.11	1101.95
2010310C07Rik|-|-|6|6|ncRNA	NR_045169	chr6	42320670	42330557	+	9887	88.338	133.996	54.875	60.595
Irf2bp1|6330414O09Rik|C530033F24|-|7|7 A3|protein-coding	NM_178757	chr7	19589414	19592112	+	2698	25.163	40.168	12.642	12.507
4933417D19Rik|-|-|8|8|ncRNA	NR_045849	chr8	125758991	125766259	+	7268	48.72	65.194	30.68	36.841
Cryab|Crya-2|Crya2|HspB5|P23|-|9 A5.3|9 27.75 cM|protein-coding	NM_001289782	chr9	50559430	50564740	+	5310	64.567	88.808	21.416	26.468
Acss2os|4930471I20Rik|-|2|2|ncRNA	NR_040613	chr2	155372776	155382666	-	9890	38.333	29.89	43.431	45.858
Adam5|tMDC II|tMDCII|-|8 A2|8 13.26 cM|protein-coding	NM_001272058	chr8	25837565	25934841	-	97276	272.616	224.53	278.079	257.309
March10|4933417C16Rik|AV039223|OTTMUSG00000002847|Rnf190|-|11|11 E1|protein-coding	NM_172568	chr11	105222112	105318049	-	95937	443.296	379.944	310.066	272.821
9130409J20Rik|-|-|11|11 B3|ncRNA	NR_130315	chr11	66770140	66778516	+	8376	30.196	11.925	16.62	16.579
Apcs|Sap|-|1 H3|1 80.33 cM|protein-coding	NM_011318	chr1	174824092	174825185	-	1093	3.426	1.804	3.651	2.715
Fut8|-|-|12|12 C3|protein-coding	NM_001252614	chr12	78339091	78576983	+	237892	759.385	847.127	1406.25	1685.01
Herpud2|5031400M07Rik|AB041580|-|9|9 A4|protein-coding	NM_020586	chr9	24912574	24956280	-	43706	203.98	298.511	300.53	353.969
Camsap1|9530003A05Rik|C77823|PRO2405|-|2|2 A3|protein-coding	NM_001276360	chr2	25782358	25838802	-	56444	330.973	520.295	292.356	255.176
Srp72|5730576P14Rik|72kDa|AI132477|BC019196|C77589|-|5|5 C3.3|protein-coding	NM_025691	chr5	77403726	77428960	+	25234	142.947	202.25	146.859	150.759
Clasrp|Clasp|Sfrs16|Srsf16|Swap2|-|7|7 A3|protein-coding	NM_016680	chr7	20166387	20189835	-	23448	165.754	286.586	104.245	98.212
Plxnb2|Debt|plexin-B2|-|15 E3|15 44.68 cM|protein-coding	NM_001159521	chr15	88985976	89004381	-	18405	152.477	215.273	76.89	69.32
Tmem214|1110039B18Rik|4921530J21Rik|AI841294|AU018742|C76280|-|5|5 B1|protein-coding	NM_144525	chr5	31172020	31179840	+	7820	62.318	92.024	38.091	34.709
Mmp19|-|-|10 D3|10 77.16 cM|protein-coding	NM_001164197	chr10	128227966	128237880	+	9914	51.825	56.093	63.594	68.157
4930563F08Rik|-|-|5|5 G2|ncRNA	NR_040704	chr5	132356139	132359638	+	3499	16.597	11.297	9.972	11.537
Resp18|AI851012|-|1|1 C3|protein-coding	NM_009049	chr1	75268777	75274955	-	6178	26.02	12.003	16.729	17.936
Nr2f2|2700033K02Rik|9430015G03Rik|ARP-1|Aporp1|COUP-TF2|COUP-TFII|COUPTFB|EAR3|SVP40|Tcfcoup2|-|7 D1|7 38.66 cM|protein-coding	NM_183261	chr7	77496836	77511632	-	14796	109.646	159.572	83.32	95.206
Dennd6b|1700027J05Rik|AI414881|Fam116b|-|15|15 E3|protein-coding	NM_027081	chr15	89012643	89026905	-	14262	84.804	92.966	59.943	62.34
Trim14|5830400N10Rik|pub|-|4|4 B2|protein-coding	NM_029077	chr4	46517944	46549013	-	31069	141.127	166.476	115.58	152.407
Hist1h3h|H3-291|-|13|13 A2-A3|protein-coding	NM_178206	chr13	21809497	21809984	+	487	11.243	14.671	4.523	7.077
Celsr2|Adgrc2|EGFL2|Flamingo1|flamingo|mKIAA0279|mfmi1|-|3 F3|3 47.02 cM|protein-coding	NM_001004177	chr3	108193766	108218412	-	24646	118.426	93.907	62.286	49.348
Mapk13|SAPK4|Serk4|-|17|17 A3-B|protein-coding	NM_011950	chr17	28906262	28915649	+	9387	43.687	44.326	32.696	33.06
Olfr156|MOR262-6|OR37B|Olfr37b|mOR37b|-|4|4 B1|protein-coding	NM_019474	chr4	43833207	43834305	-	1098	5.033	1.804	3.215	2.521
4930553E22Rik|-|-|16|16|ncRNA	NR_040567	chr16	84371388	84375750	+	4362	9.101	5.335	11.88	16.094
AU041133|-|-|10|10 C1|protein-coding	NM_001163064	chr10	81590758	81615810	+	25052	83.091	78.06	119.231	107.907
Sept1|Diff6|Pnutl3|-|7|7 F4|protein-coding	NM_017461	chr7	134357956	134361959	-	4003	20.773	28.4	17.656	19.293
Zfp687|4931408L03Rik|Znf687|mKIAA1441|-|3|3 F2|protein-coding	NM_030074	chr3	94810624	94819160	-	8536	65.102	95.163	40.379	47.603
Aga|AW060726|-|8|8 B3|protein-coding	NM_001205054	chr8	54597056	54608776	+	11720	43.58	61.82	58.199	57.492
Naa60|1200013P24Rik|AI315146|Nat15|-|16|16 A1|protein-coding	NM_001290689	chr16	3884619	3904781	+	20162	88.873	127.485	103.701	126.425
Gabrb1|AW061132|B230208N19Rik|Gabrb-1|-|5 C3.2|5 38.18 cM|protein-coding	NM_008069	chr5	72091255	72528483	+	437228	1119.48	1054.87	1313.88	1255.71
Ctnna2|AI481747|Catna|Catna2|cdf|chp|-|6 33.54 cM|6 B3-D|protein-coding	NM_001109764	chr6	76831631	77929661	-	1098030	3456.64	2660.16	3149.49	2922.11
Tsn|2610034C24Rik|AU040286|C3PO|TB-RBP|-|1|1 E2.3|protein-coding	NM_011650	chr1	120195095	120207709	-	12614	59.963	79.629	61.196	67.866
Rbm45|Drb1|Drbp1|G430095G15Rik|-|2|2 C3|protein-coding	NM_153405	chr2	76208041	76221824	+	13783	71.527	91.711	68.062	74.071
Ppp1r1c|4930565M23Rik|4930579P15Rik|-|2|2 C3|protein-coding	NM_001290743	chr2	79547937	79658703	+	110766	396.718	323.145	500.683	539.34
Foxj1|FKHL-13|HFH-4|Hfh4|-|11 E2|11 81.16 cM|protein-coding	NM_008240	chr11	116192018	116196668	-	4650	29.018	26.203	12.697	10.277
Pcf11|2500001H09Rik|5730417B17Rik|C77803|-|7|7 E2|protein-coding	NM_029078	chr7	99792222	99818422	-	26200	158.366	278.427	214.54	287.267
Hivep2|MIBP1|Schnurri-2|Shn-2|-|10|10 A2|protein-coding	NM_010437	chr10	13686185	13871184	+	184999	989.599	1287.48	1090.95	1063.27
Mir669l|mmu-mir-669l|-|2 8.22 cM|ncRNA	NR_130330	chr2	10390598	10390695	+	97	0.107	0.235	0.109	0.194
9230117E06Rik|-|-|16|16|ncRNA	NR_130988	chr16	22511553	22517758	+	6205	28.589	22.045	30.353	31.897
Lax1|A530029E09|E430019B13Rik|-|1|1 E4|protein-coding	NM_172842	chr1	135575606	135586593	-	10987	51.825	46.444	54.057	55.456
Rnps1|-|-|17|17 A3.3|protein-coding	NM_009070	chr17	24551620	24562842	+	11222	116.499	213.39	77.653	80.373
Hck|AI849071|Bmk|-|2 H1|2 75.41 cM|protein-coding	NM_001172117	chr2	152934204	152977177	+	42973	243.813	439.411	209.908	238.985
Cep76|6230425F05Rik|9630013E05|-|18|18 E1|protein-coding	NM_001081073	chr18	67777051	67800990	-	23939	126.136	152.903	127.732	134.471
Il20rb|AV228068|Fndc6|Gm186|Il20R2|-|9|9 E3.3|protein-coding	NM_001033543	chr9	100358138	100386892	-	28754	118.212	134.781	117.106	122.159
Gm4312|-|-|10 D1|10|protein-coding	NM_001166636	chr10	99844281	99845194	+	913	4.283	2.197	4.904	2.327
Dchs1|3110041P15Rik|C130033F22Rik|CDH25|FIB1|Gm165|PCDH16|-|7|7 E3|protein-coding	NM_001162943	chr7	112901503	112936064	-	34561	229.679	243.908	133.018	117.408
Decr2|-|-|17 13.06 cM|17 B1|protein-coding	NM_011933	chr17	26218156	26227109	-	8953	51.611	72.804	41.197	44.888
Mbp|C76307|Hmbpr|R75289|golli-mbp|mld|shi|-|18 55.84 cM|18 E2-E4|protein-coding	NM_001025256	chr18	82723855	82755029	+	31174	148.836	188.678	104.3	122.643
Lrp10|Lrp9|-|14|14 C2-C3|protein-coding	NM_022993	chr14	55082984	55089128	+	6144	32.872	68.253	33.786	28.698
Car14|AW536446|Ca14|-|3|3 F2.1|protein-coding	NM_011797	chr3	95701723	95708562	-	6839	44.115	77.982	31.606	28.31
Mlh1|1110035C23Rik|AI317206|AI325952|AI561766|-|9 F3|9 60.92 cM|protein-coding	NM_026810	chr9	111130732	111174112	-	43380	206.122	248.85	197.919	203.501
Arpp19|19kDa|2700024H10Rik|ARPP-19|AW559096|Arpp12|-|9|9 E1|protein-coding	NM_001142655	chr9	74885421	74908120	+	22699	134.595	207.977	162.935	186.243
Pde1c|-|-|6 B3|6 27.65 cM|protein-coding	NM_001025568	chr6	56050434	56312386	-	261952	756.387	585.881	828.351	725.002
Pih1d3|4930521A18Rik|-|1|1|protein-coding	NM_029062	chr1	31279684	31281132	+	1448	3.319	2.354	3.815	4.169
Vhl|Vhlh|-|6 E3|6 52.81 cM|protein-coding	NM_009507	chr6	113574015	113581627	+	7612	51.397	78.06	50.951	53.614
Gm1995|-|-|12 D2|12|pseudo	NR_033562	chr12	89099798	89104138	+	4340	22.058	8.63	15.422	16.579
Abi1|E3B1|NAP1|Ssh3bp1|abi-1|-|2 A3|2 15.18 cM|protein-coding	NM_145994	chr2	22795509	22895761	-	100252	538.594	1003.8	735.603	848.421
Ttyh3|2900029G13Rik|AI414930|TTY3|mTTY3|-|5|5 G2|protein-coding	NM_175274	chr5	141096531	141124985	-	28454	241.885	260.775	108.659	98.89
Wscd2|4933413A10Rik|C530024P05Rik|Gm450|-|5|5 F|protein-coding	NM_177292	chr5	113919467	114039679	+	120212	444.581	450.002	224.512	181.105
Krt34|4733401E01Rik|Ha2|K34|Krt1-4|-|11 D|11 63.38 cM|protein-coding	NM_027563	chr11	99898661	99902868	-	4207	12.956	6.512	8.065	9.889
Nlrp9a|D7Ertd565e|Nalp-theta|Nalp9a|-|7 A3|7 15.08 cM|protein-coding	NM_001048219	chr7	27320042	27359165	+	39123	76.774	50.053	102.338	98.696
Hap1|HAP-1|-|11 63.47 cM|11 D|protein-coding	NM_177981	chr11	100208641	100217455	-	8814	59.32	58.682	27.029	25.207
Cwc22|AA684037|AI173004|AL022752|B230213M24|mKIAA1604|-|2|2 C3|protein-coding	NM_001290740	chr2	77733710	77784413	-	50703	224.432	260.226	261.022	270.494
Gnas|5530400H20Rik|A930027G11Rik|C130027O20Rik|GPSA|GSP|Galphas|Gnas1|Gnasxl|Gs-alpha|Gsa|Nesp|Nesp55|Nespl|Oed-Sml|Oedsml|P1|P2|P3|PHP1A|PHP1B|POH|SCG6|-|2 97.89 cM|2 E1-H3|protein-coding	NM_001077510	chr2	174155590	174172243	+	16653	158.687	289.018	109.15	114.403
Pphln1|CR|HSPC206|HSPC232|-|15|15 E3|protein-coding	NM_001083114	chr15	93228781	93322343	+	93562	478.417	590.353	481.229	444.231
Arhgap23|A330041B18Rik|-|11|11 D|protein-coding	NM_021493	chr11	97311474	97363714	+	52240	465.032	892.316	247.399	229.581
Mir568|Mirn568|mmu-mir-568|-|16|16|ncRNA	NR_030576	chr16	43640768	43640850	+	82	0.214	0.157	0.272	0.291
Nr5a2|AU020803|D1Ertd308e|Ftf|LRH-1|UF2-H3B|-|1 59.98 cM|1 E4|protein-coding	NM_001159769	chr1	138740161	138850207	-	110046	413.315	283.997	332.572	312.765
Prdx5|AOEB166|AOPP|Pmp20|Prdx6|PrxV|-|19 A|19 5.08 cM|protein-coding	NM_012021	chr19	6981309	6984135	-	2826	24.735	43.776	19.182	32.091
Mir145b|Gm27644|mmu-mir-145b|-|-|ncRNA	NR_105780	chr18	69181853	69181927	-	74	0.214	0.392	0.272	0.291
Mrps18c|1110037D14Rik|-|5|5 E3|protein-coding	NM_026826	chr5	101227778	101233486	+	5708	26.662	34.048	32.532	41.301
Serpina3a|-|-|12|12 E|protein-coding	NM_028740	chr12	105350934	105360106	+	9172	34.264	23.928	26.484	29.279
Krtap27-1|EG239933|-|16|16 C3.3|protein-coding	NM_001163105	chr16	88671291	88671899	-	608	2.677	1.02	2.125	1.163
Six3os1|D17Mgi26|E130112H22Rik|Rncr1|Six3os|-|17|17 E4|ncRNA	NR_038083	chr17	86008430	86017736	-	9306	38.869	32.322	22.942	18.324
Bglap3|AI461847|Bglap-rs1|OC-X|ORG|mOC-X|-|3 F1|3 38.81 cM|protein-coding	NM_001305448	chr3	88172538	88176663	-	4125	16.811	13.808	15.531	12.216
Polr2i|2810002B19Rik|-|7|7 B1|protein-coding	NM_027259	chr7	31017093	31018406	+	1313	11.243	21.025	7.302	8.823
Gatc|2010003O18Rik|-|5|5 F|protein-coding	NM_029645	chr5	115783251	115791170	-	7919	69.493	114.697	51.769	59.916
Cd82|AA682076|AL023070|C33|IA4|Kai1|Tspan27|-|2 E1|2 51.62 cM|protein-coding	NM_001136055	chr2	93259259	93303107	-	43848	223.04	241.476	145.442	162.781
Casp9|AI115399|APAF-3|AW493809|CASP-9|Caspase-9|ICE-LAP6|Mch6|-|4|4 E1|protein-coding	NM_001277932	chr4	141349527	141371893	+	22366	103.864	110.147	83.484	87.838
Pgam1|2310050F24Rik|Pgam-1|-|19|19 C3|protein-coding	NM_023418	chr19	41986361	41993155	+	6794	72.919	150.55	68.334	92.492
Map1a|6330416M19Rik|AI853608|Mtap-1|Mtap1|Mtap1a|moth1|-|2 E5|2 60.37 cM|protein-coding	NM_001173506	chr2	121121190	121136568	+	15378	89.195	80.963	58.689	48.282
Pcdhga6|-|-|18|18 B3|protein-coding	NM_033589	chr18	37866883	38001524	+	134641	793.328	1149.33	646.562	643.951
Nlrp12|Nalp12|PYPAF7|-|7|7 A1|protein-coding	NM_001033431	chr7	3221511	3249741	-	28230	99.581	103.635	93.565	90.262
Stk25|1500019J11Rik|AU018434|C86992|Ste20-like|Ysk1|-|1 D|1 47.25 cM|protein-coding	NM_021537	chr1	95517328	95532304	-	14976	92.942	168.123	73.075	69.126
Ank1|Ank-1|nb|pale|-|8 A2|8 11.42 cM|protein-coding	NM_031158	chr8	24168731	24260969	+	92238	635.712	671.473	321.728	321.781
Bard1|ENSMUSG00000060893|ENSMUSG00000073653|-|1|1 C3|protein-coding	NM_007525	chr1	71074109	71149546	-	75437	257.84	245.555	299.604	333.416
Fam53b|A930008G19Rik|mKIAA0140|-|7|7 F3|protein-coding	NM_175268	chr7	139903767	139978618	-	74851	374.232	450.394	322.763	330.022
Pecam1|C85791|Cd31|PECAM-1|Pecam|-|11|11 E1|protein-coding	NM_001305158	chr11	106515527	106576595	-	61068	304.846	342.836	266.799	336.712
Dcaf12l2|A130007F10Rik|Wdr40c|-|X|X A4|protein-coding	NM_175539	chrX	41718634	41721514	-	2880	10.493	6.198	3.161	4.46
Vmn1r233|V1rf5|-|17|17 A3.2|protein-coding	NM_134202	chr17	21130691	21131650	-	959	2.891	1.804	4.414	3.781
A630001G21Rik|-|-|1|1 C5|protein-coding	NM_177055	chr1	87613658	87633181	-	19523	66.816	43.384	98.251	142.325
Olfr1176|MOR174-5|-|2|2 D|protein-coding	NM_146771	chr2	88179724	88180671	+	947	2.891	2.354	3.542	1.26
C230037L18Rik|-|-|15 E|15 44.94 cM|ncRNA	NR_077233	chr15	89306683	89315281	+	8598	54.181	73.98	45.938	46.44
Ifna9|Ifa9|-|4 C4|4 42.01 cM|protein-coding	NM_010507	chr4	88237717	88238289	-	572	2.677	1.255	2.343	1.26
Snrpd3|1700043E15Rik|2310009E13Rik|AW046420|SMD3|-|10|10 C1|protein-coding	NM_026095	chr10	74980787	74998185	+	17398	116.392	203.662	111.112	109.264
Cul5|4921514I20Rik|8430423K24Rik|AI852817|C030032G03Rik|C330021I08Rik|VACM-1|VACM1|-|9|9 C|protein-coding	NM_027807	chr9	53422687	53475612	-	52925	221.969	310.357	278.406	299.87
Ino80dos|Gm11602|OTTMUSG00000002611|-|-|ncRNA	NR_045914	chr1	63161314	63204869	+	43555	227.751	322.125	285.599	337.972
Ret|PTC|RET51|RET9|c-Ret|-|6 55.86 cM|6 E3-F1|protein-coding	NM_009050	chr6	118101766	118147762	-	45996	190.06	186.246	152.036	125.455
Dsc2|AW228162|Dsc2a|Dsc2b|-|18 A2|18 11.14 cM|protein-coding	NM_013505	chr18	20189299	20218006	-	28707	107.826	119.169	95.581	93.558
Rpl15|2510008H07Rik|-|14 A2|14|protein-coding	NM_025586	chr14	19100337	19103500	-	3163	35.442	48.013	24.631	28.988
S100a6|2A9|5B10|CALCYCLIN|Cacy|PRA|-|3 39.35 cM|3 F1-F2|protein-coding	NM_011313	chr3	90416816	90418336	+	1520	23.45	34.597	10.735	13.573
Trim30b|A530023O14Rik|Trim30-1|-|7|7 E3|protein-coding	NM_175648	chr7	111503912	111507160	-	3248	7.388	6.512	11.008	13.767
Clec4n|Clec6a|Clecsf10|Nkcl|-|6 58.3 cM|6 F3|protein-coding	NM_020001	chr6	123179861	123197042	+	17181	36.085	22.516	84.355	130.4
Comt|Comt1|D16Wsu103e|D330014B15Rik|-|16 A3|16 11.4 cM|protein-coding	NM_007744	chr16	18406975	18426809	-	19834	182.458	317.182	121.901	145.039
Ttc30b|2510042P03Rik|Tcc30b|-|2|2 C3|protein-coding	NM_028235	chr2	75773907	75776519	-	2612	15.633	34.127	20.162	33.836
Rnf121|4930544L10Rik|-|7|7 F1|protein-coding	NM_029211	chr7	109168386	109213646	-	45260	222.826	285.095	260.804	285.716
Wnt5b|AW545702|Wnt-5b|-|6 F1|6 56.86 cM|protein-coding	NM_001271757	chr6	119382549	119399404	-	16855	112.216	137.056	71.822	70.774
Prrg4|9930111I18Rik|TMG4|-|2|2 E2|protein-coding	NM_178695	chr2	104670898	104690007	-	19109	94.12	124.504	92.911	94.237
Gm8633|EG667438|-|10|10 C3|ncRNA	NR_045179	chr10	97762561	97814501	-	51940	194.879	185.853	299.93	273.5
Btbd6|-|-|12|12 F1|protein-coding	NM_001145900	chr12	114214693	114217151	+	2458	23.985	32.479	8.61	8.338
Atp6v1b2|AI194269|AI790362|Atp6b2|HO57|R74844|-|8|8 B3.3|protein-coding	NM_007509	chr8	71612635	71637616	+	24981	117.57	189.541	169.855	208.542
Jak2|Fd17|-|19 C1|19 23.73 cM|protein-coding	NM_008413	chr19	29326293	29387570	+	61277	318.659	408.893	405.484	443.164
Gmpr|2310004P21Rik|AV028449|GMPR 1|-|13|13 A5|protein-coding	NM_025508	chr13	45602813	45641755	+	38942	250.237	382.611	162.172	159.194
A630073D07Rik|Gm1688|-|6|6 G1|protein-coding	NM_001142969	chr6	132575129	132577529	-	2400	5.247	2.981	6.267	8.144
Ephb2|Cek5|Drt|ETECK|Erk|Hek5|Nuk|Prkm5|Qek5|Sek3|Tyro5|-|4 69.0 cM|4 D-E|protein-coding	NM_001290753	chr4	136203456	136391927	-	188471	1235.02	1250.76	547.112	461.1
Fam105a|9830126M18|-|15|15 B1|protein-coding	NM_198301	chr15	27584826	27611297	-	26471	139.413	140.116	132.691	143.294
Med9os|1700013G23Rik|-|11|11|ncRNA	NR_045273	chr11	59760394	59761649	-	1255	8.138	8.63	7.411	8.241
Phpt1|1700008C22Rik|Php14|-|2|2 A3|protein-coding	NM_029293	chr2	25428951	25430391	-	1440	12.635	23.379	6.594	6.399
Lmln|5330415H22Rik|AI465495|-|16|16 B3|protein-coding	NM_172823	chr16	33062607	33125745	+	63138	281.611	286.821	260.641	272.821
Gnat3|Ggust|Gtn|-|5|5 A3|protein-coding	NM_001081143	chr5	17468388	17525486	+	57098	168.752	132.506	247.236	259.636
Fam185a|4631428I10|AI847670|-|5|5 A3|protein-coding	NM_177869	chr5	20930721	20987942	+	57221	306.559	257.872	254.919	263.998
Fam150a|EG620393|-|1|1 A1|protein-coding	NM_001195732	chr1	6349412	6384812	+	35400	122.495	132.898	136.015	124.679
Runx2|AML3|Cbf|Cbfa-1|Cbfa1|LS3|Osf2|PEBP2aA|Pebp2a1|Pebpa2a|-|17 B3|17 21.33 cM|protein-coding	NM_009820	chr17	44740938	44951576	-	210638	1372.61	1635.57	1377.75	1571.97
Arhgap22|B230341L19Rik|RHOGAP2|p68RacGAP|-|14|14 B|protein-coding	NM_153800	chr14	34030009	34183122	+	153113	732.83	1268.73	656.534	622.621
Gm13648|OTTMUSG00000013217|-|4|4|ncRNA	NR_132444	chr4	155426825	155433911	-	7086	25.163	16.24	17.438	17.354
Zfp740|1110034O07Rik|AW548228|Znf740|-|15|15 F3|protein-coding	NM_001289694	chr15	102034076	102046041	+	11965	92.3	160.356	66.645	63.406
Ppp2r2a|2410004D02Rik|mKIAA1541|-|14|14 D1|protein-coding	NM_028032	chr14	67632893	67691308	-	58415	452.183	814.491	396.601	435.505
Palld|2410003B16Rik|6030492A02|-|8|8 B3.3|protein-coding	NM_001293772	chr8	63990226	64381491	-	391265	2493.59	3211.91	1805.41	1893.27
Eml2|1600029N02Rik|-|7|7 A3|protein-coding	NM_028153	chr7	19766519	19791831	+	25312	125.493	163.965	103.646	100.151
Il11|IL-11|-|7 A1|7 2.76 cM|protein-coding	NM_008350	chr7	4723980	4729743	-	5763	37.905	48.876	18.092	16.385
Paip1|PAIP-1|-|13|13 D2.3|protein-coding	NM_001079849	chr13	120217407	120249130	+	31723	170.144	239.907	230.942	304.621
Arhgap6|AI504284|RhoGAPX-1|-|X|X F5|protein-coding	NM_001287530	chrX	165550810	165742372	+	191562	431.196	510.175	647.325	680.501
Arl3|-|-|19|19 D1|protein-coding	NM_019718	chr19	46605599	46647575	-	41976	241.778	329.186	208.981	215.62
Gm20556|A430075N02|-|15|15 E2|ncRNA	NR_040347	chr15	84545059	84550696	-	5637	43.794	75	29.481	22.299
Sh3kbp1|1200007H22Rik|1700125L08Rik|5830464D22Rik|AI447724|IN85|Ruk|Seta|-|X|X F4|protein-coding	NM_001290661	chrX	156380625	156413852	+	33227	134.167	192.757	122.991	125.843
Rtp4|5830458K16Rik|Ifrg28|-|16|16 B1|protein-coding	NM_023386	chr16	23610005	23614308	+	4303	18.31	12.631	22.887	23.559
Olfr1256|MOR231-1|-|2|2 E1|protein-coding	NM_146983	chr2	89675180	89676100	-	920	2.784	0.941	3.76	2.327
Clcf1|BSF-3|Bsf3|CLC|NNT-1|-|19|19 A|protein-coding	NM_001310038	chr19	4214238	4223505	+	9267	89.195	160.827	42.995	44.695
Commd7|2310010I22Rik|AW060956|mU3|-|2|2 H1|protein-coding	NM_001195390	chr2	153442666	153458517	-	15851	81.806	120.424	75.473	71.647
Bcl11b|9130430L19Rik|AI604821|B630002E05Rik|BCL-11B|Ctip2|Rit1|-|12 F1|12 59.1 cM|protein-coding	NM_021399	chr12	109148613	109241624	-	93011	610.87	662.451	228.272	194.097
Bend3|mKIAA1553|-|10|10 B2|protein-coding	NM_199028	chr10	43198946	43235223	+	36277	190.168	226.727	155.742	126.134
1700027H10Rik|-|-|3|3|ncRNA	NR_040594	chr3	45220506	45243231	-	22725	59.213	41.187	81.631	79.791
Ptger1|42kDa|EP1|Ptgerep1|-|8 C2|8 40.22 cM|protein-coding	NM_013641	chr8	86190539	86194002	+	3463	33.301	49.896	13.024	13.864
Pcdh15|BB078305|ENSMUSG00000046980|Gm9815|Ush1f|av|nmf19|-|10 B5.3|10 37.43 cM|protein-coding	NM_001142735	chr10	73284615	74097510	+	812895	2099.77	1507.69	2532.35	2219.99
Gm2002|-|-|4 A5|4|protein-coding	NM_001100596	chr4	42028839	42039327	-	10488	60.605	34.284	31.497	23.947
Cd3e|AI504783|CD3|CD3epsilon|T3e|-|9 A5.2|9 24.84 cM|protein-coding	NM_007648	chr9	44806826	44817673	-	10847	39.297	23.693	32.696	26.952
Sall1|Msal-3|-|8|8 D|protein-coding	NM_021390	chr8	91551143	91568061	-	16918	80.628	67.783	46.592	35.678
Dnah9|9030022M04|A230091C01|C230051G16|D11Ertd686e|Dnahc9|mKIAA0357|-|11 B3|11 40.53 cM|protein-coding	NM_001099633	chr11	65644826	65982053	-	337227	987.458	611.927	809.169	751.47
Ppp6r1|2010309P17Rik|AI836219|B430201G11Rik|D030074N20Rik|Pp6r1|Saps1|mKIAA1115|-|7|7 A1|protein-coding	NM_172894	chr7	4583097	4610552	-	27455	130.526	170.398	117.542	112.754
Ptn|HARP|HB-GAM|HBBN|HBGF-8|HBNF|OSF|Osf-1|Osf1|-|6 B1|6 15.48 cM|protein-coding	NM_008973	chr6	36665663	36761361	-	95698	601.019	407.559	364.069	330.701
Olfr1258|MOR232-3|-|2|2 E1|protein-coding	NM_146978	chr2	89769968	89770903	+	935	2.356	0.628	3.433	2.812
Gm4133|Vmn1r98|-|7 A3|7|protein-coding	NM_001167158	chr7	20918491	20919414	-	923	5.889	2.903	5.068	3.975
Lhx6|Lhx6.1|-|2|2 B|protein-coding	NM_008500	chr2	35937473	35960928	-	23455	134.595	194.64	84.083	73.392
Adarb1|1700057H01Rik|AW124433|AW558573|Adar2|BB220382|D10Bwg0447e|Red1|-|10 C|10 39.72 cM|protein-coding	NM_001024837	chr10	76753472	76881018	-	127546	677.472	679.553	428.207	407.002
Zfp180|2310040I01Rik|AI852378|D130011P11|HHZ168|-|7|7 A3|protein-coding	NM_001289640	chr7	24866916	24892727	+	25811	121.21	149.451	108.605	87.741
Bin2|-|-|15|15 F1|protein-coding	NM_001270537	chr15	100471513	100499931	-	28418	108.254	113.363	104.409	100.248
Trmt61b|1110039F03Rik|623451|Gm6431|-|17|17 E1.3|ncRNA	NR_027953	chr17	71937855	71947621	-	9766	45.079	73.588	53.131	53.614
Cox10|2410004F01Rik|AU042636|-|11|11 B3|protein-coding	NM_178379	chr11	63776129	63892974	-	116845	477.774	640.013	417.799	398.955
BC055402|-|-|1|1|ncRNA	NR_037990	chr1	57257489	57271840	-	14351	56.965	49.111	48.063	34.03
Id1|AI323524|D2Wsu140e|Idb1|bHLHb24|-|2 H1|2 75.41 cM|protein-coding	NM_010495	chr2	152561987	152563146	+	1159	16.918	27.694	7.466	13.088
Pecr|2400003B18Rik|TERP|-|1 C3|1 36.46 cM|protein-coding	NM_023523	chr1	72305747	72330888	-	25141	128.813	199.661	127.187	138.446
Ldb2|AI035351|AW146358|CLIM1|CLP-36|Ldb3|-|5|5 B3|protein-coding	NM_001077398	chr5	44863372	45190985	-	327613	1458.59	1073.62	1043.11	1020.02
Olfr788|MOR111-4|-|10|10 D3|protein-coding	NM_146551	chr10	128909750	128910685	+	935	2.677	2.746	3.597	4.363
Paqr3|6330415A20Rik|AY424292|RKTG|-|5|5 E3|protein-coding	NM_198422	chr5	97511348	97540615	-	29267	128.492	163.965	128.549	132.92
Mir7048|Gm27274|mmu-mir-7048|-|-|ncRNA	NR_106015	chr7	26002687	26002744	-	57	0.428	0.078	0.272	0.679
Slc25a46|1200007B05Rik|AI325987|-|18|18 B1|protein-coding	NM_026165	chr18	31739822	31769556	-	29734	148.622	210.095	179.555	201.756
Zfx|Zfx5|Zfx5,6|Zfx6|-|X 41.48 cM|X D|protein-coding	NM_001044386	chrX	91319970	91368746	-	48776	222.505	336.246	212.523	259.733
C030013G03Rik|-|-|17|17|ncRNA	NR_077217	chr17	12659710	12672443	+	12733	41.546	26.438	40.815	43.434
Nwd1|A230063L24Rik|-|8|8 B3.3|protein-coding	NM_176940	chr8	75170610	75238645	+	68035	250.451	293.49	251.432	245.384
Pex1|5430414H02Rik|E330005K07Rik|ZWS1|-|5|5 A2|protein-coding	NM_001293806	chr5	3596066	3637230	+	41164	171.857	218.254	212.905	218.722
Taf11|1110038O14Rik|28kDa|AI115401|AL024207|AW552398|PRO214|TAF2I|TAFII28|-|17|17 A3.3|protein-coding	NM_026836	chr17	28038073	28044669	-	6596	38.547	62.762	40.543	44.985
Arhgap44|6330543G20|AI840762|AU040829|AW493732|Rich2|-|11|11 B3|protein-coding	NM_001099288	chr11	64815541	64976463	-	160922	670.833	589.412	475.453	407.002
Fbln2|5730577E14Rik|FIBL-2|-|6 D|6 40.42 cM|protein-coding	NM_001081437	chr6	91162758	91222534	+	59776	562.472	878.508	244.511	199.429
9530051G07Rik|-|-|X|X|ncRNA	NR_040272	chrX	149472172	149507458	+	35286	60.284	54.995	67.572	63.212
Snord104|-|-|11|11|snoRNA	NR_030703	chr11	106362305	106362377	+	72	0.642	0.863	0.163	0.388
Slc9a5|Gm696|-|8|8 D3|protein-coding	NM_001081332	chr8	107872158	107893781	+	21623	166.718	230.493	93.292	90.068
Dusp7|AU015694|Mkpx|Pyst2|-|9|9 F1|protein-coding	NM_153459	chr9	106270963	106278054	+	7091	58.999	104.341	32.587	34.612
Rabgap1|Gapcena|mKIAA4104|-|2|2 B|protein-coding	NM_146121	chr2	37298805	37421957	+	123152	577.355	1018.31	788.843	839.404
Clpsl2|Gm749|-|17|17 A3.3|protein-coding	NM_001034871	chr17	28686432	28689563	+	3131	14.884	9.493	8.174	10.277
Gm4858|EG229571|-|3 F1|3|protein-coding	NM_001034860	chr3	92872745	92879427	+	6682	13.706	7.139	16.838	13.476
Itih4|ITI-HC4|Itih-4|PK-120|-|14 B|14 19.09 cM|protein-coding	NM_001289633	chr14	31699662	31715172	+	15510	71.527	50.915	53.349	41.98
Fendrr|1110050K14Rik|LL66|linc-Foxf1a|lincFoxf1|-|8|8 E1|ncRNA	NR_045471	chr8	123578782	123607010	-	28228	126.564	126.465	72.421	61.467
Msx3|AI323377|-|7 F4|7 85.04 cM|protein-coding	NM_010836	chr7	147232056	147234987	-	2931	19.06	22.751	10.572	8.435
Ermard|2210404J11Rik|2410011O22Rik|AI448938|-|17|17 A2|protein-coding	NM_001034891	chr17	15190023	15201196	+	11173	58.571	89.985	60.978	64.86
Fabp5|E-FABP|Fabpe|Klbp|PA-FABP|mal1|-|3|3 A1-A3|protein-coding	NM_001272098	chr3	10012585	10016610	+	4025	27.947	49.033	22.288	26.856
Mir1906-1|Mir1906|Mirn1906|mmu-mir-1906|mmu-mir-1906-1|-|12|12 60.26 cM|ncRNA	NR_035440	chrX	86004813	86004892	+	79	0.642	1.255	0.327	0.097
Pdcd2l|6030457N17Rik|-|7|7 B1|protein-coding	NM_026549	chr7	34969516	34981666	-	12150	64.139	78.844	57.654	63.309
Cnksr2|Cnk2|Ksr2|-|X|X F4|protein-coding	NM_001310719	chrX	154259505	154481129	-	221624	342.109	231.513	475.126	441.322
Rmdn3|1200015F23Rik|AI131757|Fam82a2|Ptpip51|RMD-3|Rmd3|-|2|2 E5|protein-coding	NM_001033136	chr2	118962734	118982770	-	20036	107.505	144.038	94.709	87.159
Cpz|AV136066|-|5|5 B3|protein-coding	NM_153107	chr5	35844867	35868275	-	23408	121.853	94.849	63.049	55.068
Pmp2|P2|-|3 A1|3 2.54 cM|protein-coding	NM_001030305	chr3	10179851	10183885	-	4034	17.668	18.122	15.967	16.288
Sly|-|-|Y|Y C2|protein-coding	NM_201530	chrY_random	1294312	1320509	+	26165.3	42.616	26.831	62.286	64.57
Ccdc85c|EG668158|Gm265|Gm9010|-|12|12 F1|protein-coding	NM_001159910	chr12	109444555	109513627	-	69072	377.765	485.855	165.114	152.892
Vmn1r40|V1rb7|-|6|6 D1|protein-coding	NM_053228	chr6	89664197	89665129	+	932	2.142	1.883	2.888	2.23
Nuggc|Gm600|SLIP-GC|-|14|14 D1|protein-coding	NM_001195674	chr14	66224104	66267280	+	43176	201.625	168.515	165.768	129.43
Mrpl48|1810030E20Rik|2610028L11Rik|CGI-118|D4Ertd786e|-|7|7 E1|protein-coding	NM_198831	chr7	107697631	107731644	-	34013	152.155	176.988	175.25	198.168
Gm3143|-|-|3 A3|3|ncRNA	NR_038347	chr3	34598562	34615584	-	17022	53.966	28.478	42.178	37.617
Gm8179|EG666589|-|8|8 A3|ncRNA	NR_046039	chr8	33262367	33292319	+	29952	97.332	104.028	102.883	97.63
Mrto4|2610012O22Rik|Mg684|Mrt4|-|4|4 D3|protein-coding	NM_001290810	chr4	138903355	138908491	-	5136	37.584	52.092	19.509	20.069
Kynu|4432411A05Rik|-|2|2 C1|protein-coding	NM_027552	chr2	43410845	43538568	+	127723	331.615	230.336	417.581	399.342
Tmem63c|4932420N09|9330187M14Rik|-|12|12 D2|protein-coding	NM_172583	chr12	88367514	88430989	+	63475	232.034	131.878	152.472	132.048
Zfp652os|1110035M17Rik|-|11 D|11|ncRNA	NR_045780	chr11	95561420	95574068	-	12648	69.814	73.039	53.022	69.223
Phka2|6330505C01Rik|D330034O08|Phk|-|X F3-F4|X 73.95 cM|protein-coding	NM_172783	chrX	156940366	157029654	+	89288	205.265	207.114	256.336	264.095
B230208H11Rik|-|-|10|10|ncRNA	NR_038027	chr10	12636444	12642925	-	6481	56.215	88.729	54.711	78.046
Otop1|A530025J20Rik|Otp1|tlt|-|5 B3|5 20.35 cM|protein-coding	NM_172709	chr5	38668643	38695456	+	26813	104.506	102.459	79.615	59.916
Slc15a1|D630032F02|PECT1|PEPT1|-|14|14 E5|protein-coding	NM_053079	chr14	121858843	121904476	-	45633	175.605	205.466	170.782	155.704
Pdzd9|4930408O21Rik|-|7|7 F2|protein-coding	NM_001040137	chr7	127802868	127813764	-	10896	60.391	122.778	48.662	44.501
Map3k7|B430101B05|C87327|Tak1|-|4|4 A5|protein-coding	NM_172688	chr4	32051082	32110441	+	59359	268.119	389.123	296.279	333.319
Cadps2|A230044C21Rik|Caps-2|Caps2|Cpd2|-|6|6 A3.1|protein-coding	NM_001252108	chr6	23377098	23789421	-	412323	1000.41	673.434	1070.9	1013.82
Atxn7l3b|4921506J03Rik|6230409E21Rik|AI315132|ENSMUSG00000074747|-|10|10 D2|protein-coding	NM_001033474	chr10	112362484	112366082	-	3598	22.807	28.321	23.65	27.728
1700012D01Rik|-|-|10|10|ncRNA	NR_045171	chr10	127104179	127105907	+	1728	30.731	41.58	15.694	28.504
Syngr2|Clast2|cellugyrin|-|11|11 E2|protein-coding	NM_009304	chr11	117670981	117675600	+	4619	48.827	73.274	19.781	23.85
Vmn1r170|EG546944|Gm5999|-|7|7 A3|protein-coding	NM_001166722	chr7	24391194	24392108	+	914	1.606	0.785	1.471	3.878
Parp6|1700119G14Rik|2310028P13Rik|3110038K10Rik|ARTD17|C030013N01Rik|PARP-6|-|9|9 C|protein-coding	NM_029922	chr9	59465091	59498097	+	33006	159.865	249.792	191.707	214.456
Mir21c|Gm28013|mmu-mir-21c|-|-|ncRNA	NR_105822	chr8	130802048	130802125	-	77	0.428	0.314	0.327	0.582
Olfr107|MOR156-3|-|17|17 B1|protein-coding	NM_146511	chr17	37542422	37543454	+	1032	2.034	0.706	2.834	2.133
Enoph1|2310057D15Rik|BB183658|C81437|-|5|5 E4|protein-coding	NM_026421	chr5	100469013	100497784	+	28771	165.112	225.236	117.542	111.106
Mir3471-2|mmu-mir-3471-2|-|4|4 1.97 cM|ncRNA	NR_037306	chr4	3464237	3464338	+	101	0.75	0.549	0.381	0.097
Pttg1ip|1810010L20Rik|AI314311|AU018448|C79540|-|10|10 C1|protein-coding	NM_145925	chr10	77044512	77061477	+	16965	119.818	263.835	93.674	95.788
Ndst3|4921531K01Rik|4930511P15Rik|N-HSST 3|NDST-3|-|3|3 G3|protein-coding	NR_121616	chr3	123229084	123393770	-	164686	627.36	622.048	617.299	633.286
Tmem63b|BC026370|-|17|17 B3|protein-coding	NM_198167	chr17	45797126	45823167	-	26041	163.934	260.618	111.711	100.539
Usp54|4930429G18Rik|AI115571|C030002J06Rik|-|14|14 A3|protein-coding	NM_030180	chr14	21368134	21437576	-	69442	317.267	455.886	386.03	407.486
Abhd6|0610041D24Rik|AA673485|AV065425|-|14|14 A1|protein-coding	NM_025341	chr14	8835416	8889069	+	53653	220.684	292.156	219.226	208.348
Elovl7|9130013K24Rik|AI840082|-|13|13 D2.1|protein-coding	NM_029001	chr13	109004598	109077301	+	72703	289.534	300.237	356.821	409.619
Mms22l|F730047E07Rik|Gm134|-|4|4 A3|protein-coding	NM_199467	chr4	24423609	24530095	+	106486	364.809	435.174	469.404	534.202
Rbm46os|4930444E23Rik|4930564K09Rik|Lratos|-|3|3|ncRNA	NR_040381	chr3	82708399	82747560	+	39161	117.356	79.943	102.284	98.309
C330006A16Rik|AI551216|-|2|2 A3|protein-coding	NM_001256521	chr2	25992328	25996026	-	3698	24.199	38.834	15.149	16.482
Pisd-ps2|D030013I16Rik|-|17|17 A1|pseudo	NR_003519	chr17	3064318	3084183	-	19865	422.523	332.951	398.672	402.251
Erbb2ip|1700028E05Rik|Erbin|mKIAA1225|-|13|13 D1|protein-coding	NM_001005868	chr13	104608866	104710666	-	101800	559.045	743.492	802.794	1002.96
Mir1946a|mmu-mir-1946a|-|16|16 22.49 cM|ncRNA	NR_035468	chr16	32267536	32267669	-	133	0.321	0.471	0.218	0.194
Flii|3632430F08Rik|Fliih|-|11 37.81 cM|11 B|protein-coding	NM_001302207	chr11	60527649	60540765	-	13116	74.311	130.78	47.191	40.526
Sigmar1|Oprs1|sigma1R|-|4|4 A5-B2|protein-coding	NM_001286542	chr4	41685366	41688232	-	2866	37.155	56.407	16.511	19.099
Mtfr1|1300002C08Rik|1700080D04Rik|2810026O10Rik|4930579E05Rik|Chppr|Fam54a2|-|3|3 A2|protein-coding	NR_045575	chr3	19088221	19120817	+	32596	155.582	289.959	185.549	197.878
Dclre1a|2810043H12Rik|AU022226|Pso2|Smn1a|Snm1|mKIAA0086|-|19|19 D2|protein-coding	NM_018831	chr19	56603651	56622712	-	19061	96.583	120.503	100.322	107.713
Ephx2|CEH|Eph2|SEH|sEP|-|14 34.36 cM|14 D|protein-coding	NM_007940	chr14	66703209	66743359	-	40150	181.173	282.506	144.57	115.178
Bche|C730038G20Rik|-|3|3 E3|protein-coding	NM_009738	chr3	73439731	73512337	-	72606	167.681	118.777	224.021	216.395
Syne1|8B|A330049M09Rik|BE692247|C130039F11Rik|CPG2|Myne1|mKIAA1756|-|10|10 A1|protein-coding	NM_022027	chr10	5277478	5326342	+	48864	189.097	159.807	295.081	300.064
Nkain3|C530048M05|E130310K16Rik|-|4|4 A3|protein-coding	NM_172987	chr4	20171000	20705815	-	534815	1477.76	1296.97	1576.27	1544.43
Wsb2|AA673511|Swip2|WSB-2|-|5|5 F|protein-coding	NM_021539	chr5	117807314	117828598	+	21284	194.236	325.106	130.566	135.441
Serpina16|Gm46|-|12|12 E|protein-coding	NM_001310472	chr12	104907018	104914972	-	7954	28.911	65.037	26.429	23.462
Cyp1a2|CP12|Cyp1a1|P450-3|-|9 B|9 31.3 cM|protein-coding	NM_009993	chr9	57524744	57531462	-	6718	25.377	13.18	20.707	20.554
Rab10|AW107754|-|12 A1.1|12 1.71 cM|protein-coding	NM_016676	chr12	3247428	3309969	-	62541	336.22	605.965	412.895	492.222
Kcng3|KV6.3|Kv10.1a|Kv10.1b|-|17|17 E4|protein-coding	NM_153512	chr17	83985297	84031235	-	45938	185.242	154.943	161.354	157.934
Hcrt|PPOX|-|11 D|11 63.6 cM|protein-coding	NM_010410	chr11	100623007	100624245	-	1238	7.281	8.865	5.558	4.557
Kctd18|4932411A20Rik|6530404F10Rik|-|1|1 C1.3|protein-coding	NR_027630	chr1	58011945	58026368	-	14423	67.993	75.393	63.812	67.575
Tnfrsf10b|DR5|KILLER|Ly98|MK|TRAILR2|TRICK2A|TRICK2B|TRICKB|-|14|14 D2|protein-coding	NM_020275	chr14	70167279	70184218	+	16939	97.439	194.875	70.296	71.744
Dph3|DELGIP1|DelgipP1|Desr1|KTI11|Zcsl2|-|14|14 B|protein-coding	NM_001047433	chr14	32893703	32898878	-	5175	36.406	52.249	30.843	42.949
Gjb1|Cnx32|Cx32|-|X 44.06 cM|X D-F4|protein-coding	NM_001302496	chrX	98571715	98580968	+	9253	19.488	23.222	20.98	16.191
Mtmr12|3Pap|4932703C11|C730015A02Rik|Pip3ap|mKIAA1682|-|15|15 A1|protein-coding	NM_172958	chr15	12134849	12201995	+	67146	330.759	547.126	359.437	339.62
Cacna1c|Cav1.2|Cchl1a1|D930026N18Rik|MBC|MELC-CC|-|6 F1|6 55.86 cM|protein-coding	NM_001255997	chr6	118537258	119146427	-	609169	3437.47	3886.21	2037.06	1783.03
Tpd52l2|2810411G23Rik|AU016537|C86069|D54|-|2|2 H4|protein-coding	NM_001291204	chr2	181231847	181252667	+	20820	137.593	258.657	130.947	139.61
Avpr2|ADHR|DI1|DIR|ND1|V2R|VPV2R|-|X A7.3|X 37.46 cM|protein-coding	NM_019404	chrX	71137441	71139767	+	2326	4.926	2.275	2.289	3.102
Hexim1|7330426E13Rik|CLP-1|Clp1|HIS1|-|11|11 E1|protein-coding	NM_138753	chr11	102977639	102981038	+	3399	38.44	56.486	24.467	33.933
Rnf220|4732477A13|4931406I20Rik|5730503K05Rik|AV302541|-|4|4 D1|protein-coding	NM_001310730	chr4	116944068	116962060	-	17992	127.635	183.107	69.969	61.176
Mir150|Mirn150|mir-150|mmu-mir-150|-|7|7|ncRNA	NR_029560	chr7	52377127	52377191	+	64	0.964	1.491	0.381	0.097
Zfp74|2810054M15Rik|KRAB8|Zfp66|Znf569|mszf21|mszf77|-|7 B1|7 17.26 cM|protein-coding	NM_178384	chr7	30717810	30736912	-	19102	79.236	75	80.105	73.78
Rad51d|R51H3|Rad51l3|TRAD|Trad-d5|-|11 C|11 50.3 cM|protein-coding	NM_001277942	chr11	82686565	82704126	-	17561	87.695	130.388	70.024	78.046
Vit|1700052E02Rik|1700110E08Rik|2810429K11Rik|-|17|17 E3|protein-coding	NM_001197028	chr17	78907403	79026749	+	119346	515.144	404.657	455.127	437.832
Rufy3|2810428M05Rik|6330416M07Rik|AW455998|AW538594|D5Bwg0860e|Ripx|Rpipx|-|5 E1|5 43.77 cM|protein-coding	NM_001289775	chr5	88994065	89071729	+	77664	307.523	413.129	351.154	359.98
Rbmx|hnRNP G|-|X|X A5|protein-coding	NM_001166623	chrX	54639207	54646213	-	7006	26.448	37.186	27.465	35.872
Ccdc88c|0610010D24Rik|AV000935|AW324073|Daple|mKIAA1509|-|12|12 E|protein-coding	NM_026681	chr12	102150910	102267193	-	116283	569.432	627.696	388.046	470.699
Setdb2|Clld8|Gm293|KMT1F|-|14|14 C3|protein-coding	NM_001081024	chr14	60020848	60059714	-	38866	133.952	130.78	185.767	212.033
Ppat|5730454C12Rik|AA408689|AA675351|AI507113|C79945|-|5|5 C3.3|protein-coding	NM_172146	chr5	77342274	77380603	-	38329	197.984	251.753	159.556	179.166
Gm21221|-|-|5|5|ncRNA	NR_077242	chr5	150604565	150614326	-	9761	44.223	36.951	30.462	23.268
Kcnj6|BIR1|GIRK2|KATP2|KCNJ7|Kir3.2|weaver|wv|-|16 C4|16 55.44 cM|protein-coding	NM_001025585	chr16	95053337	95219303	-	165966	531.955	277.486	370.227	346.989
Ap2a1|Adtaa|-|7|7 B2|protein-coding	NM_001077264	chr7	52155743	52184860	-	29117	201.839	330.048	125.716	115.663
Pts|PTPS|-|9|9 A5.3|protein-coding	NM_011220	chr9	50329722	50336746	-	7024	36.727	76.883	50.624	72.52
Olfr123|MOR256-9|-|17|17 B1|protein-coding	NM_146630	chr17	37932391	37933320	+	929	3.426	1.412	2.234	3.296
Cd2bp2|1500011B02Rik|2410024K20Rik|AW048183|-|7|7 F3|protein-coding	NM_001285906	chr7	134335174	134339591	-	4417	43.366	74.922	21.361	24.238
Spata7|AI661438|B230306G18Rik|HSD3|-|12|12 E|protein-coding	NM_001289573	chr12	99866352	99908029	+	41677	160.293	170.712	145.497	166.078
Olfr75-ps1|MOR135-20|Olfr75|V1|-|11|11 B4|pseudo	NR_033528	chr11	73218952	73223360	-	4408	8.031	4.707	14.877	11.731
Olfr412|MOR127-5P|-|11|11 B5|protein-coding	NM_001011851	chr11	74178173	74179111	+	938	2.998	1.726	3.379	1.357
Dnajc5b|1700008A05Rik|-|3|3 A3|protein-coding	NM_025489	chr3	19408595	19510862	+	102267	296.494	288.077	379.382	359.205
Trub2|G430055L02Rik|-|2|2 B|protein-coding	NM_001290496	chr2	29630204	29643191	-	12987	81.592	106.617	65.119	66.121
BC031181|-|-|18|18 E3|protein-coding	NM_001001181	chr18	75165554	75169587	+	4033	21.629	38.991	25.884	31.218
Man2b2|mKIAA0935|-|5|5 B2|protein-coding	NM_008550	chr5	37198052	37221888	-	23836	96.155	124.504	85.009	75.622
Pla1a|AA986889|Ps-pla1|Pspla1|-|16 B4|16 26.83 cM|protein-coding	NM_134102	chr16	38396203	38433225	-	37022	184.385	337.501	195.849	219.498
Clasp2|1500004F14Rik|8030404L10Rik|C77448|CLASP2beta|mKIAA0627|-|9|9 F2|protein-coding	NM_001286603	chr9	113702448	113752021	+	49573	201.518	302.276	262.657	299.483
Pdk2|-|-|11 D|11 59.01 cM|protein-coding	NM_133667	chr11	94887572	94902685	-	15113	68.529	77.589	46.755	36.357
Ces2d-ps|ENSMUSG00000031884|Gm9756|-|8|8 D3|pseudo	NR_033726	chr8	107391324	107397982	+	6658	20.452	10.748	16.729	13.767
4930463O16Rik|-|-|10|10 C1|ncRNA	NR_108059	chr10	83951038	83960421	+	9383	45.829	78.374	45.883	41.98
Olfr944|MOR171-19|-|9|9 A5|protein-coding	NM_146507	chr9	39024944	39025879	+	935	2.677	2.04	2.343	2.521
Gm867|Gm736|-|10|10 C1|protein-coding	NM_001277132	chr10	75400468	75403417	-	2949	15.74	29.027	16.293	15.415
Snora52|MBI-20|-|7|7|snoRNA	NR_034049	chr7	148634702	148634835	+	133	1.606	2.197	0.599	0.582
Ap2b1|1300012O03Rik|AI788979|-|11|11 B5|protein-coding	NM_027915	chr11	83116199	83218535	+	102336	514.073	820.924	523.135	550.102
Zc2hc1b|4930519B02Rik|Fam164b|-|10|10 A2|protein-coding	NM_029172	chr10	12869450	12897829	-	28379	129.562	124.425	134.871	121.48
Smap1|1700056O10Rik|4921514B13Rik|4921525H11Rik|AI462175|-|1|1 A5|protein-coding	NM_028534	chr1	23852464	23929220	-	76756	286.643	397.204	413.276	456.447
Mir92-2|Mirn92-2|mir-92a-2|-|X|X|ncRNA	NR_029748	chrX	50095015	50095105	-	90	0.428	0.078	0.272	0.485
Nfib|6720429L07Rik|CTF|E030026I10Rik|NF-I/B|NF1-B|NFI-B|-|4 38.4 cM|4 C4-C6|protein-coding	NM_001113209	chr4	81936077	82151683	-	215606	1324.53	1401.94	994.119	989.679
Gmfb|3110001H22Rik|3110001O16Rik|AI851627|C79176|D14Ertd630e|-|14 C1|14 24.32 cM|protein-coding	NM_022023	chr14	47427824	47441917	-	14093	78.594	154.786	95.69	99.375
Olfr1471|GA_x5J8B7W6KF8-5605544-5605301|MOR202-38|MOR202-47_p|-|19|19 A|protein-coding	NM_207132	chr19	13519504	13520448	+	944	1.82	1.647	3.106	2.715
Ghrl|2210006E23Rik|Ghr|MTLRP|MTLRPAP|m46|-|6 E3|6 52.84 cM|protein-coding	NM_001286406	chr6	113666113	113669448	-	3335	21.522	42.913	22.56	21.135
Mir320|Mirn320|mir-320|mmu-mir-320|-|14|14|ncRNA	NR_029802	chr14	70843317	70843398	+	81	0.642	1.098	0.218	0.485
Palb2|BC066140|-|7|7 F3|protein-coding	NM_001289844	chr7	129250776	129276460	-	25684	111.466	117.443	99.995	102.865
Sprr2e|-|-|3 F1|3 40.14 cM|protein-coding	NM_011471	chr3	92156065	92157371	+	1306	3.212	2.197	4.795	2.812
Araf|1200013E08Rik|A-Raf|AW495444|Araf1|-|X 16.3 cM|X A2-A3.1|protein-coding	NM_009703	chrX	20425669	20437647	+	11978	39.939	60.251	39.889	31.218
Kif5a|D10Bwg0738e|Khc|Kif5|Kns|mKIAA4086|-|10 D3|10 74.5 cM|protein-coding	NM_001039000	chr10	126662751	126700419	-	37668	187.598	201.858	152.581	133.017
Cav3|AI385751|Cav-3|M-cav|-|6 52.26 cM|6 E1|protein-coding	NM_007617	chr6	112409499	112422866	+	13367	44.972	30.204	42.995	31.897
Pigf|-|-|17 56.9 cM|17 E4-E5|protein-coding	NM_008838	chr17	87396599	87424741	-	28142	159.544	213.861	159.937	165.884
Spock1|Spock|Ticn1|testican|-|13|13 B2|protein-coding	NM_001166466	chr13	57527452	58009693	-	482241	1495	783.267	997.661	896.8
Olfr138|MOR256-40P|Olfr89|-|17|17 B1|protein-coding	NM_130868	chr17	38411718	38412656	+	938	2.677	1.098	2.343	3.199
Yipf2|1300010K09Rik|-|9|9 A3|protein-coding	NM_001205157	chr9	21393126	21397275	-	4149	51.075	94.613	28.445	20.457
Gpn3|A930018B01Rik|Atpbd1c|D5Ertd708e|-|5 F|5 62.33 cM|protein-coding	NM_024216	chr5	122822517	122832778	+	10261	56.215	79.001	46.047	48.185
Vps25|1110020N13Rik|AW107467|D11Wsu68e|-|11 D|11 64.48 cM|protein-coding	NM_026776	chr11	101115021	101120861	+	5840	59.963	100.811	32.532	32.091
Dgkz|E130307B02Rik|ENSMUSG00000075035|F730209L11Rik|mDGK[z]|-|2|2 E1|protein-coding	NM_001166597	chr2	91772984	91790505	-	17521	111.788	156.12	75.855	82.893
Inca1|AI842396|-|11|11 B3|protein-coding	NM_001252482	chr11	70501863	70513657	-	11794	73.99	83.865	59.616	70.29
Fut11|3110009G03Rik|AI317183|-|14|14 B|protein-coding	NM_028428	chr14	21514190	21519419	+	5229	74.097	144.98	44.412	57.88
Guca1b|BC018258|GCAP2|-|17|17 C|protein-coding	NM_146079	chr17	47522342	47529916	+	7574	39.19	31.459	25.067	24.626
Cdk16|Crk5|Pctaire1|Pctk1|-|X A1.3|X 16.18 cM|protein-coding	NM_011049	chrX	20265552	20277005	+	11453	53.645	80.492	37.437	38.296
Egfl8|Ng3|-|17 B1|17 18.19 cM|protein-coding	NM_152922	chr17	34750295	34752916	-	2621	19.488	23.222	9.645	6.205
Napg|2400003O04Rik|SNARE|-|18|18 D3|protein-coding	NM_028017	chr18	63137570	63159104	+	21534	108.254	125.759	100.976	109.943
Homer1|PSD-Zip45|SYN47|Ves-1|homer-1|vesl-1|-|13|13 C3|protein-coding	NM_001284189	chr13	94074450	94175084	+	100634	409.353	446.864	551.144	673.812
Cd163|CD163v2|CD163v3|-|6|6 F2|protein-coding	NM_001170395	chr6	124254669	124280545	+	25876	76.024	59.624	95.908	99.569
Eif2s3y|Eif-2gy|Spy|Tfy|-|Y|Y A1|protein-coding	NM_012011	chrY	347055	365037	+	17982	25.805	34.99	46.755	60.982
Pramef6|Gm13099|OTTMUSG00000010429|-|4|4 E1|protein-coding	NM_001085414	chr4	143484140	143490283	-	6143	16.918	5.884	12.315	10.471
Acbd6|0610010G04Rik|2610100E10Rik|-|1|1 G3|protein-coding	NM_026683	chr1	157405250	157419417	+	14167	73.776	96.261	76.617	93.655
Ptprt|R-PTP-T|RPTP-rfo|RPTP-rho|RPTPmam4|RPTPrho|mKIAA0283|mRPTPrho|-|2 H2|2 81.91 cM|protein-coding	NM_001291151	chr2	161347724	162486883	-	1139159	3207.79	2133.9	2917.4	2554.18
Gm15140|OTTMUSG00000019256|-|X|X F3|protein-coding	NM_001243017	chrX	150544176	150555228	-	11049.7	43.687	23.222	46.483	38.684
Zfp251|9130001M19Rik|AV339307|-|15|15 D3|protein-coding	NM_001007568	chr15	76682574	76701865	-	19291	123.673	223.353	97.488	95.594
Sirt5|0610012J09Rik|1500032M05Rik|AV001953|-|13|13 A4|protein-coding	NM_178848	chr13	43466085	43490572	+	24487	95.405	121.13	79.124	73.101
BC048609|-|-|19|19 A|protein-coding	NM_001111317	chr19	6080038	6080785	+	747	5.568	10.042	4.577	3.49
Zfp180|2310040I01Rik|AI852378|D130011P11|HHZ168|-|7|7 A3|protein-coding	NM_172483	chr7	24866916	24892727	+	25811	121.21	149.451	108.605	87.741
Got1l1|1700083M11Rik|-|8|8 A3|protein-coding	NM_029674	chr8	28307931	28313019	-	5088	20.88	52.485	20.217	19.487
Nlrp5-ps|Gm18756|-|-|pseudo	NR_045120	chr7	15116003	15207827	-	91824	220.791	172.83	246.527	215.911
Vmn2r21|EG546912|-|6|6 F2|protein-coding	NM_001104635	chr6	123442526	123483424	-	40898	94.441	54.446	119.722	117.117
Serpina1a|Aat-2|Aat2|Dom1|PI1|Spi1-1|Spi1-3|-|12 E|12 52.98 cM|protein-coding	NM_009243	chr12	105091505	105101829	-	10324	32.551	13.651	19.509	14.446
Scrn2|AV001119|D11Moh48|SES2|-|11 D|11 60.62 cM|protein-coding	NM_146027	chr11	96891266	96895274	+	4008	27.733	28.086	12.697	13.379
Eral1|2610524P08Rik|9130407C09Rik|AU019798|Era|M-ERA|MERA-S|MERA-W|-|11|11 B5|protein-coding	NM_022313	chr11	77886878	77893885	-	7007	38.976	34.911	27.846	27.825
Dcaf4|1110018E21Rik|Wdr21|-|12|12 D3|protein-coding	NM_030246	chr12	84861416	84882942	+	21526	104.506	148.981	78.034	77.755
Crnde|4933436C20Rik|-|8|8 C5|ncRNA	NR_110452	chr8	94849930	94880019	-	30089	129.884	114.462	115.798	123.71
Morn5|1700010A17Rik|-|2|2 B|protein-coding	NM_029309	chr2	35904993	35935229	+	30236	100.33	75.079	95.2	98.018
Unc5cl|2510009H09Rik|BB155270|Zud|-|17|17 C|protein-coding	NM_152823	chr17	48594226	48608009	+	13783	57.607	43.384	31.879	29.667
Lig3|D11Wsu78e|-|11 B5|11 50.23 cM|protein-coding	NM_010716	chr11	82594611	82617776	+	23165	110.182	140.508	88.987	95.206
Klk13|Egfbp-2|mGk-13|-|7|7 B4|protein-coding	NM_001039042	chr7	50967937	50982128	+	14191	42.402	23.771	39.017	29.958
Ptx3|AI607804|TSG-14|-|3 E1|3 30.25 cM|protein-coding	NM_008987	chr3	66023809	66029728	+	5919	45.186	47.15	34.767	27.534
Etaa1os|2900053O20Rik|4930542E09Rik|-|11|11|ncRNA	NR_131916	chr11	17853973	17855103	+	1130	4.283	7.767	5.34	8.629
Ndufb6|CI-B17|Gm137|-|4|4 A5|protein-coding	NM_001033305	chr4	40217624	40226454	-	8830	60.605	109.362	50.951	61.855
Celf3|4930415M08Rik|BRUNOL1|CAGH4|ERDA4|Tnrc4|-|3|3 F2.1|protein-coding	NM_001289616	chr3	94282217	94296120	+	13903	69.064	99.007	48.39	47.991
Trim39|1100001D15Rik|E130103K13Rik|RBCC-B30.2|Rnf23|mKIAA4179|tfp|-|17|17 B1|protein-coding	NM_178281	chr17	36395818	36408378	-	12560	86.839	128.897	72.803	82.118
1700016P04Rik|-|-|6|6 A1|ncRNA	NR_038149	chr6	13363337	13365996	+	2659	5.889	6.198	10.354	7.562
Rsad2|2510004L01Rik|Vig1|cig5|-|12|12 A3|protein-coding	NM_021384	chr12	27127608	27141317	-	13709	57.714	46.993	71.931	77.464
Prss42|Tessp2|-|9|9 F3|protein-coding	NM_153099	chr9	110700689	110706248	+	5559	23.557	37.736	17.983	14.446
Helq|AU021725|D430018E21Rik|Hel308|-|5|5 E|protein-coding	NM_001081107	chr5	101191167	101227619	-	36452	156.438	176.988	132.691	122.934
Dnm1|AI838169|Dnm|Ftfl|mKIAA4093|-|2 B|2 22.09 cM|protein-coding	NM_001301737	chr2	32163991	32208849	-	44858	422.844	519.354	197.047	170.15
Mrpl16|2310039D06Rik|-|19|19 B|protein-coding	NM_025606	chr19	11844905	11849436	+	4531	26.341	50.053	29.753	33.448
A530058N18Rik|-|-|2|2 E4|ncRNA	NR_028423	chr2	113839301	113858028	+	18727	68.101	33.185	56.509	48.863
Btbd10|1110056N09Rik|Gmrp1|-|7|7 F2|protein-coding	NM_133700	chr7	120459158	120512853	-	53695	224.539	308.317	335.46	393.138
Pygo1|2600014C22Rik|-|9|9 D|protein-coding	NM_028116	chr9	72773457	72793822	+	20365	93.156	83.552	77.326	80.082
Nsun5|9830109N13Rik|AI326939|Nol1r|Wbscr20|Wbscr20a|-|5|5 G2|protein-coding	NM_145414	chr5	135845823	135852667	+	6844	56.322	90.612	29.481	28.698
Ptger2|EP2|Ptgerep2|-|14 C1|14 22.68 cM|protein-coding	NM_008964	chr14	45607786	45623495	+	15709	65.852	37.422	84.682	109.943
Atrx|4833408C14Rik|AI447451|ATR2|DXHXS6677E|HP1-BP38|Hp1bp2|Hp1bp38|MRXS3|RAD54L|Rad54|XH2|Xnp|ZNF-HX|-|X D|X 47.26 cM|protein-coding	NM_009530	chrX	102992956	103124711	-	131755	417.491	577.879	497.25	558.827
Kcnt2|E330038N15Rik|Slick|-|1|1 F|protein-coding	NM_001081027	chr1	142142834	142506838	+	364004	979.962	929.423	1253.4	1286.06
Tubg2|AI504772|Tubgl|-|11|11 D|protein-coding	NM_134028	chr11	101017198	101023101	+	5903	43.366	58.604	25.993	19.681
Ackr4|A630091E18Rik|CCBP2|CCR11|CCX-CKR|CCX-CKR1|Ccrl1|Cmkbrl1|PPR1|VSHK1|-|9|9 F1|protein-coding	NM_145700	chr9	104000468	104028973	-	28505	133.845	180.205	119.068	111.785
Acp5|TRACP|TRAP|-|9 A3|9 8.38 cM|protein-coding	NM_001102405	chr9	21931171	21940190	-	9019	51.932	81.198	30.68	35.193
Pde6d|AI841218|PrBP/delta|-|1|1 D|protein-coding	NM_008801	chr1	88439590	88479076	-	39486	197.449	244.3	244.129	281.062
Ncoa4|ARA70|Rfg|-|14|14 B|protein-coding	NM_001033988	chr14	32973073	32993041	+	19968	179.246	304.238	159.338	216.589
Hfm1|A330009G12Rik|Gm1046|Mer3|Sec63d1|-|5|5 E5|protein-coding	NM_001252516	chr5	107330908	107354909	-	24001	74.204	58.525	88.006	82.893
Pomc|ACTH|BE|Beta-LPH|Clip|Gamma-LPH|Npp|Pomc-1|Pomc1|alpha-MSH|alphaMSH|beta-MSH|gamma-MSH|-|12 A1.1|12 1.99 cM|protein-coding	NM_001278584	chr12	3954945	3960643	+	5698	25.912	30.047	20.326	15.124
Mir3086|mir-3086|mmu-mir-3086|-|19|19 54.54 cM|ncRNA	NR_037247	chr19	58986163	58986249	-	86	0.428	0.392	0.109	0.485
Snrpe|AL022645|C76690|SME|-|1|1 E4|protein-coding	NM_009227	chr1	135500448	135506857	-	6409	47.006	53.034	35.693	38.684
Edaradd|1810032E07Rik|5830469M23Rik|A630043P06|cr|-|13 A1|13 4.77 cM|protein-coding	NM_133643	chr13	12563476	12612717	-	49241	189.632	126.936	148.657	131.078
Qk|1110003F05Rik|1500005P18|QkI|l(17)-1Wis|l17Wis1|-|17 A1|17 7.75 cM|protein-coding	NM_001159517	chr17	10399336	10512226	-	112890	559.045	856.384	785.029	938.78
Usp2|B930035K21Rik|Ubp41|-|9|9 B|protein-coding	NM_198092	chr9	43875104	43903710	+	28606	224.325	299.138	133.999	156.092
Clcc1|Mclc|-|3|3 F3|protein-coding	NM_145543	chr3	108456831	108481758	+	24927	134.809	140.979	120.103	130.303
Olfr503|MOR34-12|MOR34-8P|MOR34-9|Olfr1548|-|7|7 E3|protein-coding	NM_001011527	chr7	115688041	115689012	+	971	4.176	2.197	2.289	1.163
Arl16|2600005N12Rik|-|11|11 E2|protein-coding	NM_197995	chr11	120325640	120328914	-	3274	31.695	63.703	18.855	18.809
Mir8098|Gm27462|mmu-mir-8098|-|-|ncRNA	NR_106174	chr14	63456558	63456694	+	136	0.857	1.412	0.763	0.97
Ppa2|1110013G13Rik|Sid6306|-|3|3 G3|protein-coding	NM_001293641	chr3	132973074	133041199	+	68125	299.385	283.291	257.317	260.217
Aqp2|AQP-CD|WCH-CD|cph|jpk|-|15 F1|15 56.13 cM|protein-coding	NM_009699	chr15	99409487	99414976	+	5489	38.547	58.604	20.271	17.16
Grxcr2|Gm851|-|18|18 B3|protein-coding	NM_001033426	chr18	42145855	42158703	-	12848	37.048	21.574	33.731	34.321
Rgl3|1300003D20Rik|mFLJ00153|-|9|9 A4|protein-coding	NM_023622	chr9	21775971	21793897	-	17926	71.741	58.447	56.019	62.534
Platr10|2410007B07Rik|-|3|3|ncRNA	NR_040539	chr3	75451363	75459653	-	8290	25.698	31.381	29.917	30.249
Abi2|8430425M24Rik|AI839867|C130078H13|-|1|1 C2|protein-coding	NM_001198570	chr1	60466463	60538007	+	71544	342.002	397.047	437.798	454.411
Sulf2|2010004N24Rik|AU020235|MSulf-2|mKIAA1247|-|2|2 H3|protein-coding	NM_001252579	chr2	165899399	165981183	-	81784	568.468	625.5	305.38	276.796
Asph|2310005F16Rik|3110001L23Rik|AI848629|AW261690|AW561901|BAH|C79816|cI-37|-|4|4 A1|protein-coding	NM_001177852	chr4	9502409	9570864	-	68455	289.641	368.804	326.85	394.398
Ttbk2|2610507N02Rik|AI326283|B930008N24Rik|TTK|Ttbk|Ttbk1|mKIAA0847|-|2|2 F1|protein-coding	NM_001024857	chr2	120558552	120676154	-	117602	417.705	456.043	573.105	558.536
Strn3|Gs2na|SG2NA|-|12|12 C1|protein-coding	NM_052973	chr12	52709528	52792901	-	83373	510.647	866.583	585.693	715.113
Tas2r108|T2R108|T2r8|Tas2r4|Tas2r8|mGR08|mt2r8|-|6|6 B1|protein-coding	NM_020502	chr6	40443591	40444484	+	893	3.748	2.197	4.141	2.036
C330018D20Rik|AU018666|-|18|18 D3|protein-coding	NM_029909	chr18	57115485	57135033	-	19548	82.77	88.965	100.703	99.278
Wrap73|2610044M17Rik|5330425N03Rik|Dd57|Wdr8|-|4|4 E2|protein-coding	NM_021499	chr4	153516481	153530927	+	14446	68.85	89.357	40.543	32.673
Arg1|AI|AI256583|Arg-1|PGIF|-|10|10 A4|protein-coding	NM_007482	chr10	24635013	24647276	-	12263	66.494	92.181	52.749	68.254
Zfp759|BC028265|Rslcan-8|Rslcan8|-|13 B3|13 34.54 cM|protein-coding	NM_172392	chr13	67229164	67242723	+	13559	39.725	41.737	62.068	71.453
Tspyl5|6330530B20|E130308C19Rik|-|15|15 B3.1|protein-coding	NM_001085421	chr15	33613630	33617638	-	4008	17.346	24.712	17.656	13.67
Fam13b|2610024E20Rik|AW060714|AW546153|-|18|18 B1|protein-coding	NM_146084	chr18	34602005	34666477	-	64472	428.305	837.321	434.093	507.152
Il18bp|IL-18BP|Igifbp|MC54L|-|7|7 F1|protein-coding	NM_010531	chr7	109163591	109166669	-	3078	21.415	38.442	13.242	16.579
Nprl3|Aag|CGTHBA|HS-26|HS-40|Mare|Phg|Prox1|m(alpha)RE|-|11 A4|11 18.83 cM|protein-coding	NR_104306	chr11	32131963	32167707	-	35744	251.843	386.377	161.627	152.214
Mir214|Mirn214|mir-214|mmu-mir-214|-|1|1|ncRNA	NR_029796	chr1	164153499	164153608	+	109	1.82	4.393	0.817	0.97
Tas2r117|T2R17|Tas2r17|mGR17|mt2r54|-|6 G1|6 64.03 cM|protein-coding	NM_207021	chr6	132752919	132753911	+	992	2.463	2.04	3.106	3.296
Rad52|Rad52yh|-|6 56.86 cM|6 G3|protein-coding	NM_001166383	chr6	119852716	119871326	+	18610	122.174	231.042	116.942	127.685
Maml2|5930431H10|BC032967|-|9|9 A1|protein-coding	NM_001013813	chr9	13424433	13513977	+	89544	480.558	631.227	465.372	396.628
Olfr128|GA_x5J8B7TWBT8-615-998|GA_x5J8B7W5KGR-591839-591418|GA_x6K02T2PSCP-2374126-2375048|MOR218-13|-|17|17 B1|protein-coding	NM_206816	chr17	38060513	38061439	+	926	3.426	1.804	1.798	2.133
Hoxd3|Hox-4.1|Hox-5.5|-|2 44.13 cM|2 C2|protein-coding	NM_010468	chr2	74550050	74586328	+	36278	223.254	218.176	115.035	118.765
5430405H02Rik|2610307N17Rik|-|2|2 H2|ncRNA	NR_015591	chr2	156678139	156688681	-	10542	90.158	142.548	64.629	68.738
Prkd2|AI325941|PKD2|-|7|7 A2|protein-coding	NM_178900	chr7	17428414	17455810	+	27396	169.716	274.112	115.308	120.704
Naca|AL022831|AL024382|Gm1878|mKIAA0363|skNAC|-|10|10 D2-D3|protein-coding	NM_013608	chr10	127472402	127485693	+	13291	149.693	249.949	99.014	99.666
Armcx2|3230401N03Rik|AI043003|ALEX2|-|X|X E3|protein-coding	NM_026139	chrX	131338681	131343760	-	5079	23.878	26.674	14.495	7.756
Susd5|Gm1126|-|9|9 F3|protein-coding	NM_001101510	chr9	113966472	114007851	+	41379	152.798	108.029	111.057	103.835
Lyz1|Lyz|Lzp-s|-|10|10 D2|protein-coding	NM_013590	chr10	116724851	116729924	-	5073	18.738	11.062	23.923	36.163
Trub2|G430055L02Rik|-|2|2 B|protein-coding	NM_001290495	chr2	29630204	29643191	-	12987	81.592	106.617	65.119	66.121
Tshz1|5730407I04Rik|D18Bwg1409e|Mtsh1|NY-CO-33|Sdccag33|Tsh1|mKIAA4206|teashirt1|-|18 E4|18 57.53 cM|protein-coding	NM_001081300	chr18	84181019	84255954	-	74935	434.302	483.03	308.159	299.87
9430060I03Rik|-|-|-|ncRNA	NR_015525	chr1	94830120	94847167	-	17047	98.296	112.5	67.572	70.096
Zfx|Zfx5|Zfx5,6|Zfx6|-|X 41.48 cM|X D|protein-coding	NM_011768	chrX	91319970	91368746	-	48776	222.505	336.246	212.523	259.636
F13a1|1200014I03Rik|AI462306|F13a|-|13|13 A3.3|protein-coding	NM_001166391	chr13	36959047	37142113	-	183066	624.041	536.142	803.284	985.51
Vmn1r185|V1re12|-|7|7 A3|protein-coding	NM_134231	chr7	27396138	27397097	-	959	1.82	1.883	3.433	1.551
Ssbp2|1500004K09Rik|2310079I02Rik|9330163K02Rik|A830008M03Rik|AU067692|AW558684|Hspc116|SSDP2|-|13|13 C3|protein-coding	NM_024272	chr13	91600702	91845780	+	245078	957.155	952.881	1290.73	1434.49
4930591A17Rik|-|-|2|2 H4|protein-coding	NM_026596	chr2	179149641	179151585	+	1944	15.847	13.494	4.741	4.848
Fbxw13|E330017E16|-|9|9 F2|protein-coding	NM_177598	chr9	109081741	109098489	-	16748	45.936	31.538	45.72	36.841
Zbtb43|1700010E06Rik|Zfp297b|mKIAA0414|-|2|2 B|protein-coding	NM_001025594	chr2	33305808	33324052	-	18244	108.897	218.019	101.739	105.774
Klrg2|2310020F24Rik|-|6|6 B1|protein-coding	NM_001033171	chr6	38576660	38587239	-	10579	73.454	142.783	48.717	47.021
Arhgap8|3110043J09Rik|-|15|15 E2|protein-coding	NM_001205334	chr15	84550482	84602637	+	52155	220.363	229.708	148.548	119.056
Cct5|Ccte|TCPE|mKIAA0098|-|15|15 B3.2|protein-coding	NM_007637	chr15	31520639	31531559	-	10920	85.447	146	63.594	65.248
Foxk2|1110054H05Rik|5730434B08Rik|6230415M23Rik|ILF|Ilf1|-|11|11 E2|protein-coding	NM_001080932	chr11	121121301	121171210	+	49909	275.614	397.36	231.814	235.979
Npas3|4930423H22Rik|bHLHe12|-|12|12 C1|protein-coding	NM_013780	chr12	54349664	55173162	+	823498	3369.8	3041.51	2640.47	2467.7
Ktn1|-|-|14|14 C2|protein-coding	NM_001293636	chr14	48268986	48356239	+	87253	428.412	660.803	499.049	513.939
Tas2r124|T2R24|Tas2r24|mGR24|mt2r50|-|6 G1|6 64.03 cM|protein-coding	NM_207026	chr6	132704748	132705677	+	929	2.891	1.334	3.76	2.909
Slc4a9|AE4|D630003B07|D630024F24Rik|-|18|18 B2|protein-coding	NM_001271545	chr18	36687806	36704262	+	16456	66.387	57.27	56.618	52.645
Zfand3|AW539211|TEG-27|Tex27|-|17|17 A3.3|protein-coding	NM_148926	chr17	30142032	30346965	+	204933	1390.6	2470.38	1278.79	1375.35
Cacul1|2700078E11Rik|2810417M16Rik|9830127L17Rik|AI450346|D130033C15Rik|-|19|19 D3|protein-coding	NM_001172096	chr19	60600599	60656926	-	56327	261.694	413.443	364.069	398.858
Znf41-ps|1700029I01Rik|-|4|4 E1|pseudo	NR_040355	chr4	146514186	146556724	+	42538	312.877	274.975	400.634	413.013
Pram1|AY665714|-|17|17 B1|protein-coding	NR_028279	chr17	33775040	33782651	+	7611	60.926	107.401	44.412	54.002
Vmn2r28|EG665255|-|7|7 A1|protein-coding	NM_001081405	chr7	5432058	5445453	-	13395	26.876	17.573	53.567	40.817
Zdhhc14|B530001K09Rik|New1cp|-|17|17 A1|protein-coding	NM_146073	chr17	5492600	5753891	+	261291	1115.2	1297.44	1010.41	930.151
Mir5626|Gm25590|mir-5626|mmu-mir-5626|-|9|9|ncRNA	NR_049200	chr9	70253501	70253560	-	59	0.321	0.628	0.381	0
Spryd7|6330409N04Rik|Clld6|-|14|14 D1|protein-coding	NM_025697	chr14	62150688	62175723	-	25035	95.619	115.639	145.333	172.089
Tmem186|2810440M13Rik|4432406C05Rik|AI648175|AW210586|-|16|16 A1|protein-coding	NM_025708	chr16	8633824	8637794	-	3970	22.379	42.05	14.877	17.16
Xk|1810038K19Rik|XRG1|Xkh|-|X A1.1|X 4.22 cM|protein-coding	NM_023500	chrX	8849910	8890371	+	40461	81.164	70.842	97.761	107.907
Gls2|A330074B06Rik|AI195532|GA|GLS|Lga|-|10|10 D3|protein-coding	NM_001285777	chr10	127631691	127647060	+	15369	93.049	129.132	76.508	66.896
Utp14a|2700066J21Rik|JsdX|NY-CO-16|SDCCAG16|T25628|mKIAA0266|-|X|X A3.2|protein-coding	NM_028276	chrX	45610111	45635626	+	25515	100.759	168.751	90.84	97.824
Vps26b|1810012I05Rik|2310075A12Rik|AI848392|-|9|9 A4|protein-coding	NM_178027	chr9	26812087	26837679	-	25592	130.098	256.303	140.647	126.231
1700073E17Rik|-|-|6|6 G3|pseudo	NR_003625	chr6	145336145	145340743	+	4598	28.482	21.025	17.274	13.573
Nfatc2|AI607462|NF-ATc2|NF-ATp|NFAT1|NFAT1-D|Nfatp|-|2 H3|2 88.91 cM|protein-coding	NM_001291177	chr2	168301910	168415865	-	113955	740.004	866.269	364.886	294.635
Pex16|-|-|2|2 E1|protein-coding	NR_028114	chr2	92214833	92221377	+	6544	40.903	56.564	27.955	30.927
Asb6|2510004M11Rik|AA409356|-|2|2 B|protein-coding	NM_133346	chr2	30678618	30683820	-	5202	66.28	112.108	27.41	27.243
Slit2|Drad-1|E030015M03Rik|E130320P19Rik|Slil3|mKIAA4141|slit-2|-|5|5 B3|protein-coding	NM_178804	chr5	48374394	48698974	+	324580	1510.53	1743.52	1525.59	1624.52
Atp13a4|4631413J11Rik|4832416L12|9330174J19Rik|-|16|16 B2|protein-coding	NM_001164613	chr16	29420822	29544950	-	124128	325.94	190.011	308.431	268.943
BC003965|Ccsmst1|-|17|17 A3.3|protein-coding	NM_183150	chr17	25321506	25324607	+	3101	35.014	57.976	22.451	27.534
Ttc28|2310015L07Rik|6030435N04|AI428795|AI851761|BC002262|TPRBK|-|5|5 F|protein-coding	NM_001267622	chr5	111308822	111718799	+	409977	2524.75	3409.77	1560.25	1398.72
Gm16894|-|-|1|1 B|ncRNA	NR_037980	chr1	40133057	40142696	-	9639	41.546	35.382	43.05	44.598
Arl6ip6|2310057C01Rik|2610529A11Rik|Aip-6|-|2|2 C1|protein-coding	NM_022989	chr2	53051118	53078255	+	27137	126.029	169.378	188.764	231.035
AI427809|Gm1659|-|4|4 B2|ncRNA	NR_033139	chr4	53274228	53283104	-	8876	41.439	27.144	38.254	35.678
Ippk|1810043M15Rik|InsP6|-|13|13 A5|protein-coding	NM_199056	chr13	49516592	49558429	+	41837	250.237	398.38	199.718	205.925
Gm4841|EG225594|Ifgga3|-|18 D3|18|protein-coding	NM_001034859	chr18	60427955	60432921	-	4966	16.49	7.296	16.239	15.512
Mir1934|mir-1934|mmu-mir-1934|-|11|11 42.86 cM|ncRNA	NR_035455	chr11	69476545	69476627	+	82	3.212	3.373	1.253	1.939
Dnajc28|BC020175|ORF28|-|16|16 C3.3|protein-coding	NM_001099738	chr16	91614502	91619244	-	4742	27.197	22.124	25.394	26.856
Brip1|3110009N10Rik|8030460J03Rik|Bach1|FACJ|Fancj|OF|-|11|11 C|protein-coding	NM_178309	chr11	85871638	86014695	-	143057	550.801	519.903	600.351	663.341
4930406D18Rik|-|-|3|3|ncRNA	NR_040543	chr3	100230328	100241677	+	11349	34.586	32.715	39.017	43.434
Rnpc3|2810441O16Rik|AI447568|C030014B17Rik|-|3|3 G1|protein-coding	NM_001038696	chr3	113307985	113333067	-	25082	93.799	108.186	151.6	185.953
Mknk2|2010016G11Rik|Gprk7|Mnk2|-|10|10 C1|protein-coding	NM_021462	chr10	80128063	80139038	-	10975	89.73	148.432	50.679	50.221
Phrf1|AA673488|-|7|7 F5|protein-coding	NM_001081118	chr7	148414687	148448650	+	33963	213.617	335.854	176.231	166.078
4833412C05Rik|Bigheart|-|7|7|ncRNA	NR_045954	chr7	74929424	74948382	-	18958	112.644	170.712	71.822	69.029
Mtmr1|AW049210|-|X|X A7.2|protein-coding	NM_001313707	chrX	68617935	68672371	+	54436	136.522	153.296	156.722	157.061
Rho|Noerg1|Opn2|Ops|RP4|-|6 E3|6 53.72 cM|protein-coding	NM_145383	chr6	115881945	115888848	+	6903	25.912	14.043	21.143	17.16
Sac3d1|2410004C24Rik|AU015683|shd1|-|19|19 A|protein-coding	NM_133678	chr19	6116004	6118586	-	2582	31.159	40.638	13.678	23.171
Bsx|Bsx1a|Bsx1b|-|9|9 A5.1|protein-coding	NM_178245	chr9	40682210	40686055	+	3845	15.205	16.475	13.95	10.955
2610002M06Rik|8430408J07Rik|AI876413|Chmp1b2|-|X|X D|protein-coding	NM_025921	chrX	104978091	105011673	-	33582	66.494	66.449	96.998	106.937
Mir7658|Gm27345|mmu-mir-7658|-|-|ncRNA	NR_106118	chr4	155604168	155604224	-	56	0.428	0.471	0.218	0.097
Higd1a|2210020B17Rik|7420700H20Rik|AI303276|AW049839|HIMP1|Hig1|-|9|9 F4|protein-coding	NM_019814	chr9	121757678	121767118	-	9440	61.783	82.296	59.234	64.667
Hipk4|Gm162|-|7|7 A3|protein-coding	NM_001033315	chr7	28308280	28316193	+	7913	44.972	59.467	27.574	27.922
Tlr7|-|-|X|X F5|protein-coding	NM_133211	chrX	163742858	163768503	-	25645	63.603	70.921	99.777	125.94
Ambra1|2310079H06Rik|A130023A14|AA474864|AV021921|D030051N19Rik|mKIAA1736|-|2|2 E1|protein-coding	NM_001080754	chr2	91570295	91759006	+	188711	893.873	1124.69	1035.7	1132.1
4930429F24Rik|-|-|9|9|ncRNA	NR_040734	chr9	79641448	79651042	+	9594	38.762	38.128	53.076	68.157
Hpn|Hlb320|-|7|7 B1|protein-coding	NM_001110252	chr7	31883744	31900345	-	16601	71.206	63.389	53.24	54.874
Stc2|AW125853|Stc2l|mustc2|-|11|11 A4|protein-coding	NM_011491	chr11	31259441	31270061	-	10620	61.141	56.407	31.987	30.152
Fam65b|-|-|13|13 A3.2|protein-coding	NM_001286100	chr13	24674058	24825675	+	151617	756.173	900.867	628.524	760.292
Ctr9|AA409336|Sh2bp1|Tsbp|Tsp|mKIAA0155|-|7 F1|7 57.98 cM|protein-coding	NM_009431	chr7	118172465	118199891	+	27426	139.413	176.047	140.592	144.651
Mx2|AI528743|Mx-2|-|16 C4|16 57.51 cM|protein-coding	NR_003508	chr16	97757688	97782508	+	24820	85.126	72.804	101.793	109.361
Fam222a|-|-|5|5 F|protein-coding	NM_001004180	chr5	115018260	115063227	+	44967	221.862	163.73	117.433	126.618
Fut10|fuc-TX|fut10A|-|8|8 A3|protein-coding	NM_001286422	chr8	32297803	32372396	+	74593	290.819	267.679	255.846	244.608
Insig1|1810013C12Rik|Insig-1|-|5|5 B1|protein-coding	NM_153526	chr5	28397952	28405202	+	7250	58.678	88.023	40.706	48.67
Mir7664|Gm28015|mmu-mir-7664|-|-|ncRNA	NR_106124	chr2	24915331	24915393	+	62	0.214	0.157	0.218	0.194
Anxa2|AW215814|Cal1h|-|9 C|9 38.58 cM|protein-coding	NM_007585	chr9	69301490	69339592	+	38102	548.98	984.968	296.933	369.191
Ltc4s|-|-|11|11 B1.1-B1.2|protein-coding	NM_008521	chr11	50049963	50052034	-	2071	17.025	36.48	13.078	14.252
Casp8ap2|AA387232|D4Ertd659e|FLASH|mKIAA1315|-|4 A5|4 14.27 cM|protein-coding	NM_011997	chr4	32702448	32740240	+	37792	173.571	210.566	182.28	192.254
Stx11|5830405C08Rik|-|10|10 A1|protein-coding	NM_001163590	chr10	12659787	12684065	-	24278	118.319	169.065	158.412	191.964
Fut7|AI853193|FTVII|Fuc-TVII|FucT-VII|-|2|2 A3|protein-coding	NM_001289454	chr2	25278762	25281893	+	3131	11.564	19.299	11.662	16.676
Gbp7|9830147J24Rik|-|3|3 H1|protein-coding	NM_145545	chr3	142193300	142213115	+	19815	76.667	63.389	88.715	103.35
Pym1|A030010B05Rik|Pym|Wibg|-|10|10 D3|protein-coding	NM_001170869	chr10	128185511	128203624	+	18113	110.396	132.114	114.272	127.103
Dnm1l|6330417M19Rik|AI450666|Dlp1|Dnmlp1|Drp1|python|-|16|16 A2|protein-coding	NM_152816	chr16	16312321	16359124	-	46803	195.628	334.599	308.758	348.346
R3hdm2|1300003K24Rik|AU041262|mKIAA1002|-|10|10 D3|protein-coding	NM_001168292	chr10	126827367	126936440	+	109073	594.702	836.458	634.355	575.891
Med7|1110063B05Rik|Crsp33|Crsp9|-|11|11 B1.2|protein-coding	NM_025426	chr11	46250463	46256223	+	5760	33.729	53.112	37.437	38.877
Col1a1|Col1a-1|Cola-1|Cola1|Mov-13|Mov13|-|11 59.01 cM|11 D|protein-coding	NM_007742	chr11	94797538	94814356	+	16818	297.03	442.314	84.573	82.409
Nfasc|AA387016|D430023G06Rik|NF|mKIAA0756|-|1 E4|1 57.42 cM|protein-coding	NM_001160317	chr1	134461267	134638374	-	177107	651.345	455.415	425.973	351.061
Exog|AW557704|ENGL-B|ENGL-a|Endogl1|Endogl2|Engl|Engla|Englb|-|9|9 F3|protein-coding	NM_001172136	chr9	119354041	119374636	+	20595	102.258	147.961	69.588	75.234
Lrpap1|AA617339|AI790446|AU042172|C77774|HBP44|RAP|-|5 B2|5 18.01 cM|protein-coding	NM_013587	chr5	35434155	35448346	-	14191	63.175	65.978	49.262	54.39
Steap2|4921538B17Rik|AI930049|AW045895|IPCA-1|IPCA1|PCANAP1|STAMP1|STMP|-|5|5 A1|protein-coding	NM_001103156	chr5	5664829	5694089	-	29260	177.425	266.424	132.473	130.109
Olfr656|MOR27-1|-|7|7 E3|protein-coding	NM_147075	chr7	111766171	111767160	+	989	3.962	2.197	1.689	2.036
R3hcc1l|1700036B12Rik|AI450607|C10orf28|D19Ertd386e|GIDRP86|Gidrp88|-|19 C3|19 36.47 cM|protein-coding	NM_177464	chr19	42593295	42666746	+	73451	340.396	558.815	439.597	482.43
Zfyve1|DFCP1|G630053K23|TAFF1|ZNFN2A1|mKIAA1589|-|12|12 D1|protein-coding	NM_183154	chr12	84887891	84938097	-	50206	251.843	378.218	223.368	237.822
Dnase1l1|2310005K03Rik|AI324885|Dnase1ll|Dnasex|Dnl1ll|G4.8|-|X A7.3|X 37.94 cM|protein-coding	NM_001172154	chrX	71518556	71527672	-	9116	55.251	78.844	41.033	56.232
Plppr3|Lppr3|Prg2|-|10|10 C1|protein-coding	NR_033210	chr10	79327526	79337379	-	9853	99.153	156.669	53.676	51.19
Trip12|1110036I07Rik|6720416K24Rik|AA410158|Gtl6|TRIP-12|-|1|1 F|protein-coding	NM_133975	chr1	84717764	84835879	-	118115	598.557	1061.93	895.704	1066.85
Tmem147|2010004E11Rik|5033425B17Rik|Nifie14|-|7|7 B1|protein-coding	NM_027215	chr7	31512720	31514553	-	1833	8.352	13.415	7.411	8.823
Bcar1|AI385681|Cas|Crkas|-|8|8 D3|protein-coding	NM_001198839	chr8	114234375	114256036	-	21661	248.738	444.589	106.698	99.278
Lats1|AW208599|-|10|10 A1|protein-coding	NM_010690	chr10	7401007	7436259	+	35252	187.384	256.539	186.476	198.265
9830147E19Rik|C330019L16Rik|-|7|7 B3|protein-coding	NM_001242388	chr7	49864896	49897974	-	33078	93.156	78.688	116.179	104.029
Ptprtos|C330008G21Rik|-|2|2|ncRNA	NR_040617	chr2	162216549	162219682	+	3133	8.566	5.099	7.738	6.787
Gm5622|EG434459|-|14 C2|14|protein-coding	NM_001013816	chr14	52172465	52282628	+	110163	282.467	140.822	316.769	250.037
Tada3|1110004B19Rik|ADA3|AI987856|Tada3l|-|6|6 E3|protein-coding	NM_133932	chr6	113316655	113327514	-	10859	64.246	81.512	54.384	45.567
Ccl21b|6CKBAC1|6Ckine|AI159701|CKb9|SLC|Scya21|Scya21a|TCA4|-|4 A5|4 22.12 cM|protein-coding	NM_011335	chrUn_random	739163	740257	+	1094	7.817	4.08	5.231	4.169
Pcnt|AW476095|C86676|KEN|Pcnt2|kendrin|m239Asp|m275Asp|-|10|10 C1|protein-coding	NM_008787	chr10	75813999	75905657	-	91658	407.961	462.554	378.455	347.667
Epc1|2400007E14Rik|5730566F07Rik|A930032N02Rik|mir-1893|-|18|18 A1|protein-coding	NM_027497	chr18	6435949	6490855	-	54906	312.02	505.703	343.035	394.689
Mid1|61B3-R|DXHXS1141|Fxy|Trim18|-|X and Y|X 79.19 cM|protein-coding	NM_001290506	chrX	166317551	166428729	+	111178	1512.88	1796.16	1169.21	1309.52
Coq9|2310005O14Rik|C78387|-|8|8 C5-D1|protein-coding	NM_026452	chr8	97362317	97378795	+	16478	97.654	113.442	76.127	76.785
Mien1|1810046J19Rik|AI463380|Rdx12|-|11|11 D|protein-coding	NM_025559	chr11	98299022	98300302	-	1280	15.419	22.594	6.866	6.205
Htatsf1|1600023H17Rik|2600017A12Rik|2700077B20Rik|TAT-SF1|-|X|X A4|protein-coding	NM_029371	chrX	54307011	54320359	+	13348	33.943	35.539	37.001	31.8
Gm4850|EG226957|-|1|1 B|pseudo	NR_015347	chr1	31321692	31324906	+	3214	6.96	4.315	10.899	9.889
Ubtf|A930005G04Rik|NOR-90|Tcfubf|UBF|UBF-1|UBF1|-|11|11 D|protein-coding	NM_001302955	chr11	102165877	102180410	-	14533	160.936	276.073	72.857	77.076
Mir6916|Gm27721|mmu-mir-6916|-|-|ncRNA	NR_105881	chr10	127949024	127949086	-	62	0.214	1.02	0.163	0.291
Ptpn5|Step|-|7 30.7 cM|7 B3-B5|protein-coding	NM_001163565	chr7	54333170	54387968	-	54798	227.537	192.286	230.724	224.927
Fam193b|IRIZIO|Kiaa1931|-|13|13 B1|protein-coding	NM_145382	chr13	55640677	55672481	-	31804	185.884	263.756	137.323	128.751
Gm765|-|-|6|6 D3|protein-coding	NM_001128092	chr6	98188008	98292748	-	104740	424.129	292.941	361.617	341.947
Zfp937|EG245174|Gm4979|ZIPO-I|-|2|2 G3|protein-coding	NM_001142411	chr2	150043835	150070610	+	26775	89.087	83.709	114.654	90.359
Vmn1r20|EG434017|Gm5569|-|6|6 B3|protein-coding	NM_001101533	chr6	57381685	57382596	+	911	2.677	1.804	3.706	3.296
Ugt3a2|AI313915|-|15|15 A1|protein-coding	NM_144845	chr15	9265353	9300625	+	35272	96.047	51.543	114.708	107.131
Lgals8|1200015E08Rik|AI326142|D13Ertd524e|Lgals-8|-|13 A1|13 4.64 cM|protein-coding	NM_001199043	chr13	12531682	12554005	-	22323	127.849	170.32	111.657	122.546
Gm10941|ENSMUSG00000078444|-|-|ncRNA	NR_026944	chr10	76720518	76721968	-	1450	14.777	27.615	7.847	9.307
Tmsb15b1|Tm15b|-|X F1|X|protein-coding	NM_001081983	chrX	133508561	133511413	-	2852	5.675	6.982	6.212	7.271
1700123O20Rik|MNCb-2990|-|14|14 C3|protein-coding	NM_021437	chr14	55305008	55309579	+	4571	36.085	66.998	31.225	37.132
Olfr1116|MOR264-21P|MOR264-8P|Olfr1116-ps|Olfr1521-ps1|-|2|2 E1|protein-coding	NM_001011734	chr2	87109003	87109926	+	923	4.818	1.647	2.888	2.618
Prr23a3|2410012M07Rik|-|9|9 E3.3|protein-coding	NM_028033	chr9	98765186	98766999	+	1813	5.461	2.589	3.215	4.363
Tsix|-|-|X D|X 46.13 cM|ncRNA	NR_002844	chrX	100626856	100680296	+	53440	146.802	140.351	119.504	107.519
Zfp873|-|-|10|10 C1|protein-coding	NM_001024626	chr10	81510872	81524331	+	13459	47.756	56.407	61.523	55.262
Tfap2a|AP-2|AP2alpha|Ap-2 (a)|Ap2|Ap2tf|Tcfap2a|-|13 20.01 cM|13 A5-B1|protein-coding	NM_001122948	chr13	40810672	40825826	-	15154	91.764	95.084	58.798	64.957
Olfr317|MOR256-47|-|11|11 B1.3|protein-coding	NM_001011769	chr11	58545598	58546725	-	1127	2.998	0.706	2.507	1.551
Spef1|4931426K16Rik|Clamp|-|2|2 F3|protein-coding	NM_027641	chr2	130995997	131000546	-	4549	29.874	27.537	17.819	20.554
Gm1993|-|-|X A2|X|protein-coding	NM_001102677	chrX	24975627	24997575	-	21948	33.301	21.653	47.736	44.307
Mir101c|mir-101c|mmu-mir-101c|-|9|9 1.84 cM|ncRNA	NR_039546	chr9	3038669	3038743	-	74	0.214	0.157	0.272	0.097
Adarb2|Adar3|RED2|-|13|13 A1|protein-coding	NM_001289530	chr13	8202112	8759688	+	557576	1520.38	964.884	1444.94	1331.14
Abi1|E3B1|NAP1|Ssh3bp1|abi-1|-|2 A3|2 15.18 cM|protein-coding	NM_001077192	chr2	22795509	22895761	-	100252	538.594	1003.8	735.603	848.324
Grik4|6330551K01Rik|GluK4|GluRgamma1|KA-1|KA1|-|9 A5.1|9 23.8 cM|protein-coding	NM_175481	chr9	42328495	42752454	-	423959	1730.25	1368.52	1128.61	982.311
Ccdc167|1110021J02Rik|-|17|17 B1|protein-coding	NM_026782	chr17	29840277	29853962	-	13685	98.082	112.736	60.869	54.293
Hspbp1|1500019G21Rik|-|7|7 A1|protein-coding	NM_024172	chr7	4612123	4636565	-	24442	119.818	139.488	94.491	86.19
Mir211|Mirn211|mir-211|mmu-mir-211|-|7|7|ncRNA	NR_029805	chr7	71350692	71350797	+	105	0.428	0.314	0.436	0.194
Sugct|5033411D12Rik|D17907|-|13|13 A2|protein-coding	NM_138654	chr13	16949310	17786599	-	837289	2839.66	2607.75	3283.11	3304.68
Ndufaf5|2310003L22Rik|-|2|2 G3|protein-coding	NM_027093	chr2	139996382	140030988	+	34606	138.236	196.209	165.605	148.626
Olfr45|IB6|MOR253-2|-|7|7 F5|protein-coding	NM_146963	chr7	147876806	147877741	+	935	1.499	2.04	2.779	1.939
Lin28b|2810403D23Rik|D030047M17Rik|Lin-28.2|-|10|10 B2|protein-coding	NM_001031772	chr10	45096425	45190007	-	93582	294.46	311.142	356.876	316.158
F5|AI173222|Cf-5|Cf5|-|1 H2.2|1 71.46 cM|protein-coding	NM_007976	chr1	166081966	166150408	+	68442	226.359	173.223	280.967	326.435
Popdc2|AV006127|Pop2|-|16|16 B3|protein-coding	NM_022318	chr16	38362276	38378302	+	16026	93.799	125.837	72.857	77.658
4931406H21Rik|-|-|14|14 A3|ncRNA	NR_033492	chr14	26406290	26410147	+	3857	43.152	86.062	23.759	31.218
Ints9|BC028953|D14Ertd231e|-|14 D1|14 33.81 cM|protein-coding	NM_153414	chr14	65568882	65658672	+	89790	409.46	491.111	403.468	426.683
Zscan25|EG666311|Zfp498|-|5|5 G2|protein-coding	NM_001081431	chr5	146044212	146052338	+	8126	41.331	50.209	35.53	27.534
Nt5c3b|2610037D24Rik|AI841843|C330027I04Rik|Nt5c3l|-|11|11 D|protein-coding	NM_026561	chr11	100283635	100302403	-	18768	150.228	236.847	76.508	76.107
Eif4e1b|Eif4eloo|Gm273|-|13|13 B1|protein-coding	NM_001039683	chr13	54885359	54889819	+	4460	21.844	21.653	17.492	13.088
Mir3076|mir-3076|mmu-mir-3076|-|14|14 18.81 cM|ncRNA	NR_037237	chr14	31385335	31385394	+	59	0.642	1.02	0.327	0.485
Sash3|1200013B08Rik|AW413946|SLY1|-|X|X A4|protein-coding	NM_001313749	chrX	45499613	45514742	+	15129	37.048	42.286	40.761	38.684
Adrbk1|Adrbk-1|Bark-1|GRK2|beta ARK|betaARK1|-|19 A|19 3.98 cM|protein-coding	NM_130863	chr19	4285999	4306222	-	20223	124.744	194.797	93.783	129.818
Dap3|4921514D13Rik|DAP-3|MRP-S29|S29mt|-|3 39.01 cM|3 F2|protein-coding	NM_001164533	chr3	88724725	88754204	-	29479	156.546	199.033	138.467	150.565
Gramd3|9030613F08Rik|9130427A09Rik|AW061306|NS3TP2|-|18|18 D2|protein-coding	NM_026240	chr18	56591786	56663446	+	71660	343.608	427.015	331.264	345.341
Slc5a12|AI315119|D630015G19|SMCT2|-|2|2 E3|protein-coding	NM_001003915	chr2	110437456	110489502	+	52046	144.232	131.407	184.078	162.781
Mir125b-2|Mirn125b-2|mir-125b-2|-|16|16|ncRNA	NR_029540	chr16	77646518	77646588	+	70	0.428	0.785	0.436	0.388
Tmem181a|5930418K15Rik|C76977|Gpr178|Tmem181|mKIAA1423|-|17|17 A1|protein-coding	NM_001033178	chr17	6270470	6308314	+	37844	195.628	310.357	160.864	143.779
Ank2|AI835472|AW491075|Ank-2|-|3 G2|3 56.07 cM|protein-coding	NM_001034168	chr3	126624525	126646304	-	21779	124.101	175.811	94.709	101.702
Serpinb11|2310046M08Rik|AU015399|-|1|1 E2.1|protein-coding	NM_025867	chr1	109258891	109277052	+	18161	60.926	31.773	60.814	52.742
Olfr979|MOR223-1|-|9|9 A5-B|protein-coding	NM_147108	chr9	39807791	39808835	-	1044	3.426	3.295	4.141	2.036
Map7d2|1600028E09Rik|2900002G04Rik|5330432J06Rik|C030036K04Rik|Mtap7d2|-|X|X F4|protein-coding	NM_001081124	chrX	155852504	155936689	+	84185	175.605	122.935	222.441	219.789
Plxna4|9330117B14|Plxa4|mKIAA1550|-|6|6 B1|protein-coding	NM_175750	chr6	32094559	32538192	-	443633	1724.04	1403.2	1242.44	1067.34
Creb3l2|BBF2H7|C530025K05Rik|SCIRR69|-|6|6 B1|protein-coding	NM_178661	chr6	37281021	37392148	-	111127	927.067	1451.44	557.683	535.753
Rhox3a|AY147207|Gm1138|Prx|Rhox3|Rhox3.1|-|X|X A2|protein-coding	NM_194063	chrX	34789914	34798973	+	9059	24.735	23.614	19.291	19.487
Gmeb2|AI839884|-|2|2 H4|protein-coding	NM_198169	chr2	180986156	181022671	-	36515	188.668	260.54	189.418	216.88
Bin1|ALP-1|Amphl|BRAMP-2|SH3P9|-|18 B1|18 18.01 cM|protein-coding	NM_009668	chr18	32536871	32595394	+	58523	403.035	731.332	287.397	297.447
Olfr998|MOR175-5|-|2|2 E1|protein-coding	NM_146436	chr2	85430667	85431678	+	1011	3.105	1.726	3.27	2.618
Tex13|4933403J23Rik|Tex13b|-|X|X F1|protein-coding	NM_031381	chrX	137342846	137347972	-	5126	12.742	5.492	11.498	7.271
H2-Q6|0610037M15Rik|H-2Q6|Qa-6|Qa6|-|17 B1|17 18.66 cM|protein-coding	NM_207648	chr17	35561822	35565306	+	3484	16.811	15.769	12.37	12.798
Ube2i|5830467E05Rik|F830028O17Rik|UBC9|Ubce2i|Ubce9|-|17|17 A3.3|protein-coding	NM_001177610	chr17	25397456	25410376	-	12920	110.931	213.939	68.552	58.462
Gbp2|-|-|3 H1|3 66.69 cM|protein-coding	NM_010260	chr3	142283627	142300972	+	17345	63.282	46.444	78.688	85.608
Mlx|Tcfl4|bHLHd13|-|11|11 D|protein-coding	NM_001159384	chr11	100948604	100953521	+	4917	38.762	57.976	32.859	44.985
Tmem100|1810057C19Rik|AV011897|-|11|11 C|protein-coding	NM_026433	chr11	89891662	89897819	+	6157	40.047	39.305	20.217	19.875
1810019D21Rik|-|-|8|8 D3|ncRNA	NR_040346	chr8	108659300	108662622	+	3322	42.831	61.899	15.912	14.834
Cldn8|AI648025|-|16|16 C3.3|protein-coding	NM_018778	chr16	88561071	88563428	-	2357	7.602	3.844	6.321	5.914
Crisp4|9230112K08Rik|-|1|1 A3|protein-coding	NM_030033	chr1	18105272	18127132	-	21860	50.433	38.52	69.86	56.426
Pank4|D030031I12Rik|R75150|-|4|4 E2|protein-coding	NM_172990	chr4	154338232	154355047	+	16815	89.73	126.7	53.785	48.96
Zfp281|Znf281|-|1|1 E4|protein-coding	NM_001160251	chr1	138521478	138526968	+	5490	31.48	44.09	35.857	49.639
Sra1|AA959952|Sra|Srap|Straa1|Strra1|-|18|18 B2|protein-coding	NR_028355	chr18	36826841	36829965	-	3124	26.769	44.718	23.923	31.994
Gca|5133401E04Rik|AI573844|-|2|2 C1.3|protein-coding	NM_145523	chr2	62502384	62532166	+	29782	97.654	72.882	130.729	165.011
Elp3|2610507P14Rik|KAT9|-|14|14 D1|protein-coding	NM_028811	chr14	66149283	66211949	-	62666	319.194	307.454	276.771	260.411
Olfr969|MOR171-7|-|9|9 A5-B|protein-coding	NM_146826	chr9	39602962	39603897	+	935	2.891	0.941	3.815	4.363
Nol4l|4931410H15|8430427H17Rik|AI429157|Gm1636|-|2|2 H1|protein-coding	NM_001134300	chr2	153233197	153355707	-	122510	652.309	799.977	479.704	443.261
Xrn2|-|-|2|2 H1|protein-coding	NM_011917	chr2	146838796	146903733	+	64937	263.515	451.649	422.377	483.69
Gxylt1|Glt8d3|Gm1228|Gm87|-|15|15 E3|protein-coding	NM_001033275	chr15	93070173	93105515	-	35342	203.766	246.732	194.977	195.357
Lin7c|9130007B12Rik|AI303698|AU019331|AW125731|D2Ertd520e|LIN-7-C|LIN-7C|MALS-3|Veli3|-|2 E3|2 56.65 cM|protein-coding	NM_011699	chr2	109731035	109741093	+	10058	75.275	116.815	76.29	101.023
Atxn1|2900016G23Rik|Atx1|C85907|ENSMUSG00000074917|Gm10786|Sca1|-|13 A5|13 21.98 cM|protein-coding	NM_001199305	chr13	45645125	46060360	-	415235	2880.89	5081.9	2238.09	2490.68
Arl14|9130014L17Rik|Arf7|-|3|3 E3|protein-coding	NM_027843	chr3	69026341	69027540	+	1199	6.746	12.082	4.686	3.684
Pxylp1|9430094M07Rik|Acpl2|BB177120|C130099A20Rik|-|9|9 E3.3|protein-coding	NM_001289647	chr9	96723762	96789893	-	66131	426.913	630.207	286.634	306.754
Rpl5|U21RNA|-|5|5 52.23 cM|protein-coding	NM_016980	chr5	108329547	108338024	+	8477	103.65	168.358	77.707	97.921
Ube2f|2510010F15Rik|AI851109|-|1|1 D|protein-coding	NM_026454	chr1	93146896	93182602	+	35706	246.811	536.849	242.767	281.159
Slc25a37|1700020E22Rik|4930513O14Rik|4930526G11Rik|AI848481|C330015G08Rik|Mfrn|Mfrn1|Mscp|frascati|mitoferrin|-|14|14 D2|protein-coding	NM_026331	chr14	69859908	69903160	-	43252	403.249	766.792	363.96	404.772
1700123J17Rik|-|-|7|7|ncRNA	NR_131047	chr7	133367761	133381118	-	13357	51.29	39.54	55.638	50.609
Trafd1|1110008K06Rik|Fln29|-|5|5 F|protein-coding	NM_172275	chr5	121821734	121835624	-	13890	90.587	139.253	76.999	83.087
Pramef25|Gm13109|OTTMUSG00000010441|-|4|4 E1|protein-coding	NM_001126315	chr4	143538086	143540919	-	2833	10.601	3.687	5.177	8.144
Mpped2|239Fb|2700082O15Rik|AV354767|AW060960|-|2 E3|2 55.8 cM|protein-coding	NM_001143683	chr2	106533616	106708517	+	174901	786.904	574.819	626.835	583.647
Prom1|4932416E19Rik|AC133|CD133|Prom|Prom-1|Proml1|-|5|5 B3|protein-coding	NM_001163582	chr5	44392682	44486007	-	93325	333.543	195.346	298.459	329.247
Gp2|2310037I18Rik|AV060639|-|7 63.88 cM|7 F1-F2|protein-coding	NM_025989	chr7	126586058	126602786	-	16728	40.796	22.437	36.783	30.152
Clta|AV026556|Lca|-|4|4 B1|protein-coding	NM_001080384	chr4	44025515	44045718	+	20203	150.871	294.196	116.561	117.408
Tpd52|AI043038|mD52|-|3|3 A1-A2|protein-coding	NM_001025264	chr3	8929436	9004515	-	75079	434.73	664.02	373.115	443.455
Mcf2|B230117G22Rik|Dbl|Mcf-2|-|X A6/A7|X 33.5 cM|protein-coding	NM_001289730	chrX	57309133	57400877	-	91744	134.595	102.302	148.221	121.965
Slmap|D330001L02Rik|Slap|mKIAA1601|-|14|14 B|protein-coding	NM_001310445	chr14	27232654	27354110	-	121456	646.313	900.161	793.421	889.237
Znhit1|2700001K05Rik|ZNFN4A1|-|5|5 G1|protein-coding	NM_001310748	chr5	137458064	137462774	-	4710	51.932	59.31	31.77	35.387
Klhl13|1200009K10Rik|AI451128|Bklhd2|D130072F20Rik|-|X|X A2|protein-coding	NM_026167	chrX	22796397	22942208	-	145811	266.941	332.245	298.514	278.056
0610009B22Rik|-|-|11|11 B1.3|protein-coding	NM_025319	chr11	51498887	51502136	-	3249	24.52	24.242	19.127	27.049
Kng1|Kng|-|16|16 B1|protein-coding	NM_001102411	chr16	23058373	23080079	+	21706	73.347	53.191	76.072	67.478
Gm9776|A530089L17|ENSMUSG00000042857|-|13 D1|13|ncRNA	NR_045619	chr13	95126704	95128878	-	2174	18.417	35.46	16.511	18.809
Dmr|-|-|-|ncRNA	NR_102372	chr5	145119394	145121874	+	2480	14.348	23.457	11.335	7.562
Slc4a2|Ae2|B3RP|-|5 A3|5 11.74 cM|protein-coding	NM_001253892	chr5	23933339	23946765	+	13426	96.583	173.615	61.795	48.573
Xlr4b|Xlr4|-|X A7.3|X 37.29 cM|protein-coding	NM_021365	chrX	70459672	70467792	+	8120	15.419	8.708	15.258	12.119
Gata4|Gata-4|-|14 D1|14 33.24 cM|protein-coding	NM_001310610	chr14	63817751	63864108	-	46357	181.708	129.132	135.688	137.865
Naa11|Ard1b|Ard2|C80008|-|5|5 E3|protein-coding	NM_001033191	chr5	97811228	97821349	-	10121	34.586	60.094	42.723	49.445
Gm8709|EG667572|-|10|10 A4|pseudo	NR_033633	chr10	26393252	26394457	-	1205	5.675	1.961	3.106	3.005
Stat3|1110034C02Rik|AW109958|Aprf|-|11 D|11 63.82 cM|protein-coding	NM_213660	chr11	100748120	100800854	-	52734	375.945	635.698	322.273	355.908
Wdr26|1600024A01Rik|AA693241|AI447817|AU044014|C77982|Gid7|-|1|1 H4|protein-coding	NM_145514	chr1	183103357	183142109	-	38752	267.477	465.222	285.708	353
Olfr632|MOR2-1|-|7|7 E3|protein-coding	NM_147119	chr7	111085896	111086849	+	953	3.212	1.726	2.071	1.551
4931419H13Rik|-|-|3|3 C|ncRNA	NR_040593	chr3	54859164	54887924	+	28760	122.709	103.4	102.611	99.666
Cln5|A730075N08Rik|-|14 E2.3|14 51.71 cM|protein-coding	NM_001033242	chr14	103469433	103476847	+	7414	52.039	83.944	47.028	56.717
Mettl4|2410198H06Rik|A730091E08Rik|AV296509|HsT661|-|17|17 E5|protein-coding	NM_176917	chr17	95126420	95149232	-	22812	94.227	120.503	125.607	153.183
Wdr61|2700038L12Rik|2810418I05Rik|REC14|-|9|9 C|protein-coding	NM_023191	chr9	54564960	54582356	-	17396	103.222	143.803	83.811	92.782
Cdc73|8430414L16Rik|C130030P16Rik|C81219|Hrpt2|-|1 F|1 62.52 cM|protein-coding	NM_145991	chr1	145450406	145550023	-	99617	392.435	582.586	656.207	828.061
Pias2|6330408K17Rik|AI462206|ARIP3|AU018068|Dib|Miz1|PIASxalpha|PIASxb|PIASxbeta|SIZ2|-|18|18 E3|protein-coding	NM_008602	chr18	77303947	77394447	+	90500	380.978	508.841	470.276	516.654
Murc|2310039E09Rik|-|4|4 B2|protein-coding	NM_026509	chr4	48676386	48686364	+	9978	78.701	94.064	44.684	40.429
Cdk19|2700084L06Rik|AI845279|AW228747|CDK11|Cdc2l6|mKIAA1028|-|10|10 B1|protein-coding	NM_001168304	chr10	40069114	40203624	+	134510	620.4	654.762	837.833	924.14
Lpar6|2610302I02Rik|P2ry5|P2y5|-|14|14 D3|protein-coding	NM_175116	chr14	73637698	73640165	+	2467	12.1	25.026	19.291	30.443
Slitrk4|6430513G13|D930039I09Rik|-|X|X A5|protein-coding	NM_178740	chrX	61522619	61530171	-	7552	14.348	9.728	11.008	11.246
Gm20744|-|-|7|7 D2|ncRNA	NR_045744	chr7	89215273	89226644	+	11371	55.573	59.31	31.116	27.34
Mir6769b|Gm27546|mmu-mir-6769b|-|-|ncRNA	NR_106035	chr8	74154946	74155005	-	59	0.214	0.706	0.381	0.679
D4Ertd617e|-|-|4 D2.1|4 54.97 cM|ncRNA	NR_029469	chr4	118299009	118304520	+	5511	32.658	40.168	18.909	18.421
Cdv3|2510010F10Rik|C230084J24Rik|C79446|TPP36|-|9|9 F1|protein-coding	NM_001134427	chr9	103255432	103267309	-	11877	103.757	177.694	87.898	92.879
Mir7060|Gm27515|mmu-mir-7060|-|-|ncRNA	NR_106027	chr7	134632765	134632901	+	136	0.75	0.785	0.381	0.388
Tfap4|AI642933|AP-4|D930048N17Rik|Tcfap4|bHLHc41|-|16 A1|16 2.45 cM|protein-coding	NM_031182	chr16	4544661	4559720	-	15059	126.243	180.597	80.377	81.633
Cetn1|caltractin|-|18|18 A2|protein-coding	NM_007593	chr18	9618417	9619467	-	1050	2.998	1.726	3.978	5.526
Osgepl1|2610001M19Rik|AA416452|-|1 C1.1|1 26.99 cM|protein-coding	NR_104361	chr1	53370468	53383186	+	12718	45.186	52.955	65.065	73.974
Gpr162|A-2|BC031437|Grca|-|6 F2|6 59.17 cM|protein-coding	NM_013533	chr6	124808463	124813935	-	5472	37.584	55.23	24.467	23.462
Olfr820|MOR116-1|-|10|10 D3|protein-coding	NM_146675	chr10	129454419	129455357	+	938	1.713	2.04	3.27	4.557
Csn3|AW208918|CSN10|Csnk|-|5 E1|5 43.56 cM|protein-coding	NM_007786	chr5	88354658	88361289	+	6631	15.419	12.082	18.691	22.008
Kcns2|E130006J24Rik|Kv9.2|-|15|15 B3.1|protein-coding	NM_001271704	chr15	34767804	34773162	+	5358	20.13	10.277	15.422	12.701
Tfb1m|AI429207|-|17|17 A1|protein-coding	NM_146074	chr17	3519256	3557713	-	38457	168.752	212.135	192.088	195.842
Olfr1014|MOR213-5|-|2|2 E1|protein-coding	NM_146569	chr2	85616743	85617660	+	917	3.105	1.647	1.962	3.587
Cdadc1|2310010M10Rik|AI449174|AI463398|BB130816|NYD-SP15|-|14|14 D1|protein-coding	NM_001168537	chr14	60179135	60216796	-	37661	165.219	187.265	191.816	193.224
Nfatc1|2210017P03Rik|AI449492|AV076380|NF-ATc|NFAT2|NFATc|Nfatcb|-|18 53.66 cM|18 E4|protein-coding	NM_001164109	chr18	80844174	80909810	-	65636	428.841	563.522	264.728	283.873
Ctsh|AL022844|-|9 E3.1|9 47.4 cM|protein-coding	NM_007801	chr9	89949105	89970933	+	21828	86.839	121.052	81.249	76.301
Mir3544|mir-3544|mmu-mir-3544|-|12|12|ncRNA	NR_049184	chr12	110824023	110824083	-	60	0.321	0.392	0.054	0.194
Hoxd11|E230017H14Rik|Hox-4.6|Hox-5.4|Hox-5.5|-|2 C3|2 44.13 cM|protein-coding	NR_073086	chr2	74517615	74525073	+	7458	57.072	49.739	27.846	33.545
Smek2|AW011752|AW557776|mKIAA1387|-|11|11 A3.3|protein-coding	NM_134034	chr11	29072907	29120797	+	47890	202.16	299.217	315.298	402.057
Ak4|AK 4|Ak-3|Ak-4|Ak3|Ak3l1|D4Ertd274e|-|4 C6|4 46.84 cM|protein-coding	NM_001177604	chr4	101091926	101140376	+	48450	248.524	171.732	219.553	204.083
Hmgb4os|4930546G22Rik|-|4|4 D2.2|ncRNA	NR_130980	chr4	127938288	127940234	+	1946	7.281	1.647	3.215	3.393
Olfr1121|MOR264-18|-|2|2 E1|protein-coding	NM_146348	chr2	87211691	87212635	+	944	3.319	0.785	2.834	2.715
Olfr65|5'[b]3|5'beta3|MOR1-1|MOR1-2|ORL670|Olfr64|-|7|7 E3|protein-coding	NM_013616	chr7	111054856	111055961	+	1105	2.57	1.569	3.924	3.102
Klra14-ps|EG654449|Gm15858|Klra14|Klra29|Klra31|Ly49N|OTTMUSG00000026959|-|6 63.44 cM|6 F3|pseudo	NR_104105	chr6	130099124	130110766	-	11642	22.914	14.906	37.055	39.168
Sik3|5730525O22Rik|9030204A07Rik|AI447252|AI846254|AI849445|Qsk|SIK-3|mKIAA0999|-|9|9 A5.2|protein-coding	NM_027498	chr9	45820903	46032277	+	211374	1396.38	2037.25	1170.19	1298.76
Socs2|8030460M17|AI527257|AW108012|CIS2|Cish2|D130043N08Rik|JAB|SOCS-2|SSI-2|hg|-|10 C2|10 49.35 cM|protein-coding	NM_001168657	chr10	94874124	94877917	-	3793	21.736	32.793	20.544	21.232
Suds3|2400003N08Rik|2410008L21Rik|AU067672|mSds3|-|5|5 F|protein-coding	NM_001122666	chr5	117541687	117566002	-	24315	131.061	182.951	98.96	79.112
Mepce|Bcdin3|D5Wsu46e|-|5 G2|5 76.7 cM|protein-coding	NM_144913	chr5	138223134	138227929	-	4795	49.362	77.197	29.753	32.673
Pde6c|cpfl1|-|19|19 C3|protein-coding	NM_033614	chr19	38207271	38258441	+	51170	175.712	132.584	182.225	163.654
Zeb2|9130203F04Rik|D130016B08Rik|SIP1|Zfhx1b|Zfx1b|Zfxh1b|-|2|2 C1|protein-coding	NM_015753	chr2	44839032	44968799	-	129767	779.944	1147.83	1118.58	1436.33
Pip4k2a|AW742916|Pip5k2a|-|2|2 A3|protein-coding	NM_008845	chr2	18763883	18919748	-	155865	781.978	1219.93	881.482	969.028
Gga1|4930406E12Rik|AU016030|AW209092|-|15|15 E2|protein-coding	NM_145929	chr15	78707620	78725015	+	17395	125.386	211.429	90.077	84.057
Mir6939|Gm27498|mmu-mir-6939|-|-|ncRNA	NR_105904	chr12	113897488	113897562	-	74	0.642	1.177	0.218	0.582
Laptm4b|C330023P13Rik|LAPTM4beta|-|15|15 B3.1|protein-coding	NM_033521	chr15	34167781	34214050	+	46269	234.283	297.412	224.784	206.409
Naaa|2210023K21Rik|3830414F09Rik|Asahl|-|5|5 E3|protein-coding	NM_001163687	chr5	92686686	92707207	-	20521	99.688	123.248	95.799	97.048
Clvs1|4933402J24Rik|Clvl1|Rlbp1l1|-|4|4 A1|protein-coding	NM_028940	chr4	9196464	9378838	+	182374	616.438	512.45	611.523	557.47
Art4|4432404K01Rik|ARTC4|DO|DOK1|-|6 G1|6 66.72 cM|protein-coding	NM_026639	chr6	136796972	136806121	-	9149	45.615	85.67	38.745	38.877
Slc22a19|D630043A20Rik|OAT-5|Oat5|Slc22a9|-|19|19 A|protein-coding	NM_144785	chr19	7747566	7785800	-	38234	85.447	52.014	97.706	93.364
Mrpl57|2610025P17Rik|AV005697|Mrp63|-|14|14 C3|protein-coding	NM_026401	chr14	58445076	58447582	+	2506	24.842	34.048	17.874	27.728
Plcb2|AI550384|B230205M18Rik|B230399N12|-|2 E5|2 59.43 cM|protein-coding	NM_177568	chr2	118533253	118554174	-	20921	93.799	74.765	81.031	97.436
Kbtbd6|EG432879|Gm5465|Zbtbd6|-|14|14 D3|protein-coding	NM_001034882	chr14	79851642	79854623	+	2981	15.312	21.653	14.277	17.16
Poln|POL4P|-|5|5 C1|protein-coding	NM_001289804	chr5	34349828	34512175	-	162347	556.69	648.408	652.501	648.216
Prss8|2410039E18Rik|AI313909|C79772|CAP1|fr|mCAP1|-|7 F3|7 69.84 cM|protein-coding	NM_133351	chr7	135069231	135073627	-	4396	20.987	30.989	15.749	12.895
Adora1|A1-AR|A1AR|A1R|AA1R|AI848715|BB176431|Ri|-|1|1 E4|protein-coding	NM_001008533	chr1	136095792	136132034	-	36242	183.422	123.327	100.921	91.231
Filip1l|4631422O05Rik|Doc1|-|16|16 C1.1|protein-coding	NM_001177871	chr16	57549355	57572917	+	23562	245.526	414.777	204.186	243.639
Stpg1|4930403G18Rik|4930555I21Rik|Mapo2|-|4|4 D3|protein-coding	NM_030189	chr4	135051902	135093718	+	41816	194.986	208.761	136.941	111.882
Tex36|4930404H21Rik|-|7|7 F4|protein-coding	NM_028654	chr7	140778707	140793798	-	15091	65.209	65.115	51.932	45.664
Olfr313|MOR222-2|-|11|11 B1|protein-coding	NM_146536	chr11	58630430	58631503	+	1073	2.784	1.334	1.635	1.745
Mtus1|AI481402|ATBP135|Atip1|B430010I23Rik|B430305I03Rik|C85752|Cctsg1-440|MD44|MTSG1|mKIAA1288|-|8|8 A4|protein-coding	NM_001286413	chr8	42076266	42200021	-	123755	678.971	698.225	579.535	754.475
Ppp3cb|1110063J16Rik|Calnb|CnAbeta|Cnab|-|14|14 B|protein-coding	NM_001310427	chr14	21318586	21365795	-	47209	228.715	316.947	355.514	467.984
Cyp2c50|AI266900|-|19|19 C3|protein-coding	NM_001167875	chr19	40164169	40188445	+	24276	50.647	32.401	67.136	61.758
Gnas|5530400H20Rik|A930027G11Rik|C130027O20Rik|GPSA|GSP|Galphas|Gnas1|Gnasxl|Gs-alpha|Gsa|Nesp|Nesp55|Nespl|Oed-Sml|Oedsml|P1|P2|P3|PHP1A|PHP1B|POH|SCG6|-|2 97.89 cM|2 E1-H3|protein-coding	NM_201618	chr2	174123360	174172243	+	48883	341.145	446.864	236.446	230.647
Gm833|-|-|4|4 E2|ncRNA	NR_033138	chr4	152071649	152075031	+	3382	12.1	5.413	4.85	3.296
Gm7168|EG635895|-|17|17 A2|protein-coding	NM_001122977	chr17	14085380	14087685	+	2305	7.281	5.256	7.738	6.787
Spock3|2900045C01Rik|AI428471|mKIAA4039|-|8|8 B3.1|protein-coding	NM_001252620	chr8	65430029	65835893	+	405864	963.366	715.327	1199.45	1215.09
Vmn2r32|V2r5|-|7|7 A1|protein-coding	NM_001105063	chr7	7416680	7432684	-	16004	35.442	19.613	53.076	47.021
Elovl3|CIN-2|Cig30|-|19 C3|19 38.75 cM|protein-coding	NM_007703	chr19	46206389	46210184	+	3795	23.664	24.791	16.784	19.196
Phf6|2700007B13Rik|4931428F02Rik|mKIAA1823|-|X|X A4|protein-coding	NM_027642	chrX	50265391	50310138	+	44747	127.207	176.91	132.8	148.723
Psg16|Cea11|PSG|bCEA|-|7|7 A2|protein-coding	NM_001310628	chr7	17659389	17718799	+	59410	167.039	92.966	153.943	138.543
Plscr2|-|-|9|9 E3.3|protein-coding	NM_001195084	chr9	92170440	92192590	+	22150	110.074	157.061	123.373	146.203
Bex4|-|-|XE3|X|protein-coding	NM_212457	chrX	132673584	132674976	+	1392	5.782	3.923	2.616	1.939
Ube2h|1500009C23Rik|AI181839|AI326965|AI462483|AW227540|E2-20K|Gid3|N28148|Ubc8|-|6 A3.3|6 12.52 cM|protein-coding	NM_001169577	chr6	30161289	30193803	-	32514	186.206	364.175	209.744	229.678
Chst14|2600016L03Rik|D4ST-1|D4st1|-|2|2 E5|protein-coding	NM_028117	chr2	118752233	118754319	+	2086	15.419	29.969	9.972	10.955
Gm11565|OTTMUSG00000002203|-|11|11 D|protein-coding	NM_001126323	chr11	99776065	99776985	+	920	2.463	1.491	2.779	1.26
Sfmbt2|D2Wsu23e|D330030P06Rik|-|2 A1|2 7.81 cM|protein-coding	NM_177386	chr2	10294063	10516880	+	222817	683.147	529.396	627.598	563.481
Arap1|2410002L19Rik|Centd2|mKIAA0782|-|7|7 F1|protein-coding	NM_027180	chr7	108534040	108561100	+	27060	194.451	174.948	117.16	98.115
Lrrc4c|6430556C10Rik|NGL-1|-|2|2 E1|protein-coding	NM_001289744	chr2	97307814	97471821	+	164007	448.114	433.056	641.821	590.433
D1Pas1|Pl10|-|1 H5|1 90.09 cM|protein-coding	NM_033077	chr1	188791295	188794506	+	3211	12.528	7.375	7.302	7.95
Ube2l6|2810489I21Rik|RIG-B|UBCH8|Ubce8|Ubcm8|-|2|2 E1|protein-coding	NM_019949	chr2	84638985	84650160	+	11175	56.429	70.45	43.813	46.827
Nolc1|NOPP130|NOPP140|P130|-|19|19 C3|protein-coding	NM_001039352	chr19	46150337	46160033	+	9696	83.948	136.036	50.352	57.104
Slc14a1|2610507K20Rik|3021401A05Rik|UT-B|Utb1|-|18|18 E3|protein-coding	NM_001171010	chr18	78296830	78320165	-	23335	108.682	105.283	75.31	63.6
Gnrhr|-|-|5 E1|5 43.56 cM|protein-coding	NM_001310653	chr5	86613583	86626926	-	13343	45.293	37.579	55.42	59.334
Rc3h1|5730557L09Rik|Gm551|N28103|mKIAA2025|-|1|1 H2.1|protein-coding	NM_001024952	chr1	162836542	162905107	+	68565	361.49	541.556	446.136	526.446
Bpifb5|Lplunc5|-|2|2 H1|protein-coding	NM_144890	chr2	154049478	154066638	+	17160	64.567	25.105	41.742	43.24
Ndufc2|1810004I06Rik|2010300P09Rik|G1|R75094|-|7|7 E3|protein-coding	NM_024220	chr7	104548513	104556310	+	7797	43.045	57.349	40.761	44.404
2410141K09Rik|4930482J15Rik|Ayu21-35|Gt(pU21)35Imeg|-|13|13 B3|protein-coding	NM_001290196	chr13	66531964	66542054	-	10090	13.706	8.63	24.685	15.027
Celf2|B230218O03|B230345P09Rik|C88023|CELF-2|CUG-BP2|Cugbp2|D230046B21Rik|Etr-3|Napor|Napor-2|mETR-3|-|2|2 A2-A3|protein-coding	NM_001160293	chr2	6460744	6806042	-	345298	1333.63	1458.82	1492.46	1657.96
Tas2r118|Gm465|T2R18|Tas2r16|Tas2r18|mGR18|mt2r40|-|6|6 A3.1|protein-coding	NM_207022	chr6	23919161	23920060	-	899	1.606	0.941	1.853	1.357
Olfr504|MOR40-15|MOR40-7P|-|7|7 E3|protein-coding	NM_001011858	chr7	115708351	115709307	-	956	1.713	1.255	2.507	1.842
Nckipsd|AF3P21|DIP1|ORF1|SPIN90|WASLBP|WISH|Wasbp|-|9|9 F2|protein-coding	NM_030729	chr9	108710711	108720697	+	9986	48.291	63.154	33.622	30.443
Oprm1|M-OR-1|MOP-R|MOR-1|MOR-1O|Oprm|mor|muOR|-|10 1.85 cM|10 A2|protein-coding	NM_001302795	chr10	3308332	3587948	-	279616	881.88	703.089	864.044	964.084
Bnipl|1700128A13Rik|BNIP-S|BNIPL1|BNIPL2|PP73|PP753|-|3|3 F2.1|protein-coding	NM_134253	chr3	95045215	95055115	-	9900	56.108	77.197	46.919	43.434
Dnajc4|2010301J22Rik|Hspf2|Mcg18|-|19|19 A|protein-coding	NM_020566	chr19	7062401	7066762	-	4361	39.832	53.818	28.663	28.407
Tle4|5730411M05Rik|AA792082|Bce-1|Bce1|ESTM13|ESTM14|Grg4|X83332|X83333|grg-4|-|19 A|19 9.11 cM|protein-coding	NM_011600	chr19	14522562	14672673	-	150111	548.017	636.718	625.037	670.224
Fbxo44|5730411K09|AV001623|FBG3|FBX30|Fbx6a|Fbxo6a|-|4|4 E2|protein-coding	NM_173401	chr4	147526908	147534203	-	7295	42.616	62.683	31.879	30.637
Snord87|MBII-276|Rnu87|U87|-|1 A2|1|snoRNA	NR_004410	chr1	9932551	9932624	-	73	1.178	0.941	0.49	0.485
Zfp938|B230315N10Rik|-|10 C1|10|protein-coding	NM_001105557	chr10	81687602	81704020	-	16418	58.035	51.622	86.317	69.223
Parp9|ARTD9|AW214463|BC003281|Bagl|Bal|PARP-9|-|16|16 B3|protein-coding	NM_030253	chr16	35938556	35972707	+	34151	143.696	120.032	171.763	195.357
Ciita|C2ta|EG669998|Gm9475|Mhc2ta|-|16|16 A1|protein-coding	NM_001243760	chr16	10480165	10527733	+	47568	177.961	137.684	145.987	123.807
Fuz|2600013E07Rik|b2b1273Clo|-|7 28.99 cM|7 B2|protein-coding	NM_027376	chr7	52151449	52155994	+	4545	47.649	83.473	21.961	22.687
Prkaca|PKCD|Pkaca|-|8|8 C3|protein-coding	NM_001277898	chr8	86500782	86520341	+	19559	122.174	172.281	94.655	89.874
Nppb|AA408272|BNF|BNP|-|4 E2|4 78.57 cM|protein-coding	NM_001287348	chr4	147359897	147361314	+	1417	9.423	16.318	3.27	3.878
Tmsb10|Ptmb10|Tb10|-|6|6 C1|protein-coding	NM_001190327	chr6	72907341	72908742	-	1401	13.599	30.204	7.575	9.113
Ocm|-|-|5 82.85 cM|5 G1-3|protein-coding	NM_033039	chr5	144780676	144811478	-	30802	117.57	85.748	107.352	105.386
Fam216a|1500011H22Rik|-|5|5 F|protein-coding	NM_026883	chr5	122814593	122821972	-	7379	60.391	93.593	44.521	47.7
Mpv17|Tg.Mpv17|-|5|5 B1|protein-coding	NM_001294322	chr5	31443036	31456624	-	13588	88.338	139.88	63.485	61.273
Lmo3|AI854781|BB106490|Rbtn-3|Rbtn3|-|6 G1|6 69.02 cM|protein-coding	NM_207222	chr6	138313002	138530489	-	217487	578.962	421.445	625.473	584.519
Mfrp|rd6|-|9 A5.1|9 24.6 cM|protein-coding	NM_147126	chr9	43909853	43917270	+	7417	58.142	83.552	28.718	31.897
Nme7|D530024H21Rik|Nm23-M7|Nm23-r7|-|1|1 H2.2|protein-coding	NM_001293313	chr1	166237803	166367431	+	129628	532.705	628.402	542.262	541.376
Tec|-|-|5 C3.2|5 38.44 cM|protein-coding	NM_001113464	chr5	73146957	73259687	-	112730	727.476	1108.45	709.665	836.981
Ralgps2|1810020P17Rik|2210408F11Rik|4921528G01Rik|9130014M22Rik|AU043409|AW046161|-|1|1 H1|protein-coding	NM_023884	chr1	158734297	158869757	-	135460	582.709	487.659	542.425	587.525
Ttc19|2010204O13Rik|2810460C24Rik|AI505442|-|11|11 B2|protein-coding	NM_029704	chr11	62094975	62129943	+	34968	259.232	412.659	216.174	225.218
Rwdd2a|1700030C20Rik|AI848608|Rwdd2|-|9|9 E3.1|protein-coding	NM_027100	chr9	86465660	86468506	+	2846	31.266	59.624	19.836	21.911
Ubxn1|2B28|4930455J02Rik|D19Ertd721e|T25529|-|19|19 A|protein-coding	NM_146093	chr19	8946049	8950146	+	4097	30.945	53.191	25.121	27.825
Elof1|1110011K10Rik|-|9|9 A3|protein-coding	NM_170777	chr9	21917433	21918613	-	1180	5.14	7.139	4.359	3.49
Ripk2|2210420D18Rik|CARD3|CARDIAK|CCK|D4Bwg0615e|RICK|RIP2|-|4 A2|4 6.7 cM|protein-coding	NM_138952	chr4	16050522	16090645	-	40123	138.128	245.791	221.515	248.68
Clec4b1|1810046I24Rik|Aplra2|Clec4b|DCAR|DCARbeta|Dcar2|-|6|6 F2|protein-coding	NM_027218	chr6	122999980	123021573	+	21593	47.006	23.849	73.62	79.5
P2rx4|AI504491|AW555605|D5Ertd444e|P2X4|-|5 F|5 62.53 cM|protein-coding	NM_001310718	chr5	123157553	123179747	+	22194	139.413	200.524	125.607	135.635
Rp2|AI662636|Rp2h|-|X|X A2|protein-coding	NM_001290644	chrX	19941607	19977984	+	36377	75.06	84.493	133.127	161.715
Bivm|AI854267|-|1|1 C1.1|protein-coding	NM_144558	chr1	44176813	44201616	+	24803	111.574	130.78	137.922	145.039
Gm15915|OTTMUSG00000027787|-|10|10 48.6 cM|ncRNA	NR_038017	chr10	93136963	93146067	-	9104	60.177	81.433	38.636	34.515
Pspc1|5730470C09Rik|AI327109|AI449052|PSP1|-|14|14 C3|protein-coding	NM_025682	chr14	57341286	57397153	-	55867	258.911	365.038	352.026	396.046
Cyp2u1|8430436A10Rik|-|3|3 H1|protein-coding	NM_027816	chr3	130993409	131006145	-	12736	60.605	97.908	51.932	51.481
Fuom|Fucu|Le51|-|7|7 F4|protein-coding	NM_001286218	chr7	147283714	147288340	-	4626	23.343	20.711	14.604	15.027
Gsdmc2|9130023H10|AI987692|-|15|15 D1|protein-coding	NM_177912	chr15	63655901	63676731	-	20830	69.064	66.92	78.961	63.212
Grasp|tamalin|-|15|15 F3|protein-coding	NM_019518	chr15	101054638	101063187	+	8549	84.697	154.472	40.434	41.495
Gm10451|ENSMUSG00000073000|-|12|12 C3|ncRNA	NR_028520	chr12	77545484	77549685	+	4201	25.163	17.809	12.806	12.798
Abcc9|AI414027|AI449286|SUR2A|SUR2B|Sur2|-|6 G2|6 74.35 cM|protein-coding	NM_001310143	chr6	142536382	142650794	-	114412	395.326	227.198	338.239	306.172
Olfr1484|MOR202-37|-|19|19 C1|protein-coding	NM_146291	chr19	13659796	13660743	+	947	1.82	0.471	2.888	3.587
Rfc3|2810416I22Rik|38kDa|AU022547|Recc3|-|5|5 G3|protein-coding	NM_027009	chr5	152445399	152453783	-	8384	38.869	41.58	37.927	38.296
Dyx1c1|1700010I24Rik|EKN1|b2b811Clo|-|9|9 D|protein-coding	NM_001163725	chr9	72806592	72820874	+	14282	70.777	68.175	66.809	95.885
Bsdc1|1110063F24Rik|AW011758|-|4|4 D2.2|protein-coding	NM_133889	chr4	129138923	129165676	+	26753	125.279	175.576	107.188	103.835
Dbf4|AA545217|Ask|-|5|5 A2|protein-coding	NM_001190717	chr5	8396969	8422716	-	25747	115.214	173.223	128.168	133.696
Rasal1|MRASAL|-|5|5 F|protein-coding	NM_013832	chr5	121098821	121129619	+	30798	125.708	120.346	76.672	61.079
Lce1c|1110014K05Rik|-|3|3 F1|protein-coding	NM_028622	chr3	92483169	92484840	+	1671	4.497	13.18	3.869	3.49
Mfap3|2610509F16Rik|2700079M14Rik|AW536327|-|11|11 B1.3|protein-coding	NM_145426	chr11	57332167	57347319	+	15152	75.703	91.397	68.661	73.683
Sema6a|A730020P05Rik|AI851735|Sema6A-1|Semaq|VIa|-|18|18 C|protein-coding	NM_018744	chr18	47404908	47528522	-	123614	721.159	884	466.244	457.028
Mcpt4|MMCP-4|MMCP-4A|MMCP-4B|Mcp-4|Mcp4|-|14 C3|14 28.19 cM|protein-coding	NM_010779	chr14	56678581	56681147	-	2566	3.962	7.375	8.501	6.108
Vmn2r97|EG627367|Vn2r97|-|17|17 A3.2|protein-coding	NM_001104549	chr17	19051286	19085035	+	33749	64.781	44.561	100.54	95.788
Olfr64|5'[b]2|5'beta2|MOR1-1|MOR1-2|ORL533|-|7|7 E3|protein-coding	NM_013617	chr7	111041324	111042985	-	1661	3.855	2.746	3.542	4.266
Ush1g|Sans|js|-|11 E2|11 80.84 cM|protein-coding	NM_176847	chr11	115176506	115183232	-	6726	31.373	52.485	20.925	20.651
Gm2083|-|-|4|4 B3|protein-coding	NM_001134644	chr4	60591133	60675237	-	84104	231.606	122.385	233.013	225.024
Col19a1|-|-|1|1 A3|protein-coding	NM_007733	chr1	24264522	24594276	-	329754	1036.28	763.654	1050.46	968.834
Ric3|E130307J04Rik|-|7|7 E3|protein-coding	NM_001311161	chr7	116177833	116226845	-	49012	142.411	87.631	150.347	125.358
Nanog|2410002E02Rik|ENK|ecat4|-|6|6 F2|protein-coding	NM_001289831	chr6	122657507	122664651	+	7144	28.482	26.674	27.41	24.238
Fer1l4|9130402C12Rik|-|2|2 H2|protein-coding	NM_001136556	chr2	155844876	155878683	-	33807	130.847	137.134	109.749	93.849
Slc35b1|Ugalt2|-|11 D|11 59.01 cM|protein-coding	NM_016752	chr11	95246236	95252966	+	6730	48.934	58.839	35.039	38.199
Cobll1|1810047P18Rik|Coblr1|D430044D16Rik|-|2|2 C3|protein-coding	NM_027225	chr2	64926396	65076683	-	150287	716.555	892.786	820.722	832.133
Ifi47|47kDa|IRG-47|Ifggc1|Igrd|Iigp4|Iipg4|Irgd|-|11|11 B1.2|protein-coding	NM_001271676	chr11	48900519	48910489	+	9970	52.36	101.203	52.313	61.273
Iqck|A230094G09Rik|-|7|7 F2|protein-coding	NM_001081446	chr7	125999289	126116166	+	116877	518.142	630.756	471.094	465.948
Elovl5|1110059L23Rik|AI747313|AU043003|HELO1|-|9|9 E1|protein-coding	NM_134255	chr9	77765172	77832326	+	67154	329.581	426.309	314.644	344.662
Lin9|2700022J23Rik|Bara|Lin-9|TGS|TGS1|mLin-9|-|1|1 H4|protein-coding	NM_001103182	chr1	182571281	182620818	+	49537	209.977	247.124	232.468	249.65
Olfr490|MOR204-17|-|7|7 E3|protein-coding	NM_146498	chr7	115429694	115430638	-	944	2.891	2.197	2.289	3.005
L3hypdh|2810055F11Rik|-|12|12 C3|protein-coding	NM_026038	chr12	73174415	73186300	-	11885	60.284	87.16	46.156	47.215
Tcam1|4930570F09Rik|AI429105|-|11 E1|11 68.89 cM|protein-coding	NM_029467	chr11	106137986	106149457	+	11471	65.102	86.69	48.717	50.512
Gm7609|EG665378|-|1|1 C5|protein-coding	NM_001081746	chr1	85196186	85210337	+	14151	70.885	38.598	63.103	61.079
Pdss1|2610203G20Rik|2700031G06Rik|TPT|TPT 1|Tprt|mDLP1|mSPS1|-|2|2 A3|protein-coding	NM_019501	chr2	22751042	22795779	+	44737	210.405	313.495	256.772	274.081
Taf8|AW260255|Tbn|-|17|17 C|protein-coding	NM_022015	chr17	47624999	47639236	-	14237	78.808	105.597	68.716	68.06
Wnt3a|Wnt-3a|vt|-|11 B1.3|11 37.17 cM|protein-coding	NM_009522	chr11	59061544	59104253	-	42709	165.754	143.411	114.817	99.569
Tpst2|AI448750|D5Ucla3|Tango13b|grm|grt|-|5 F|5 54.65 cM|protein-coding	NM_009419	chr5	112705727	112744376	+	38649	279.79	662.372	168.711	199.72
Cda|2210401N16Rik|-|4|4 D3|protein-coding	NM_028176	chr4	137894443	137923870	-	29427	149.157	172.673	113.891	104.223
Nlrc3|CLR16.2|D230007K08Rik|mFLJ00348|-|16|16 A1|protein-coding	NM_001081280	chr16	3946933	3976632	-	29699	128.492	172.36	127.678	127.879
Olfr978|MOR223-3|-|9|9 A5-B|protein-coding	NM_147105	chr9	39801397	39802332	+	935	3.534	0.941	2.18	3.296
Olfr809|MOR108-4|-|10|10 D3|protein-coding	NM_146324	chr10	129212927	129213913	+	986	1.927	2.197	2.779	3.878
Lrrc51|1700008D07Rik|Lrtomt|-|-|protein-coding	NM_001162973	chr7	109061503	109082371	-	20868	138.771	196.523	117.923	126.909
Psg-ps1|AV036018|Cea-6|Cea6|-|7|7 A2|pseudo	NR_002857	chr7	18257662	18267409	+	9747	22.379	12.082	19.127	16.191
Pdzd8|A630041P07Rik|AV329468|AW228944|Pdzk8|-|19|19 D3|protein-coding	NM_001033222	chr19	59370574	59420270	-	49696	225.289	344.327	300.421	359.98
Atpif1|Atpi|IF(1)|If1|-|4|4 D2.3|protein-coding	NM_007512	chr4	132086470	132091329	-	4859	41.974	68.175	35.475	51.772
Brd7|BP75|CELTIX1|Ptpn13ip|-|8|8 C4|protein-coding	NM_012047	chr8	90856210	90886090	-	29880	217.044	308.474	183.206	191.382
Anapc5|2510006G12Rik|AA408751|AA536819|AA986414|APC5|Anpc5|-|5|5 F|protein-coding	NM_021505	chr5	123237470	123271351	-	33881	226.252	314.75	191.162	198.072
Kcnj15|4930414N08Rik|AI182284|AI267127|IRKK|Kir4.2|-|16 C4|16 55.86 cM|protein-coding	NM_001271687	chr16	95479165	95521865	+	42700	210.084	256.774	144.08	134.375
4930562F07Rik|-|-|1|1 H2.1|ncRNA	NR_038031	chr1	162004866	162008116	-	3250	10.493	6.59	10.681	8.338
Cmtm1|CHLFH1a|CKLFH|CKLFH1|Cklfsf1|-|8|8 D3|protein-coding	NM_181990	chr8	106817442	106834045	-	16603	55.787	39.069	77.271	98.793
E130008D07Rik|-|-|17|17 B3|ncRNA	NR_045154	chr17	43286306	43295240	-	8934	29.446	24.634	30.407	30.54
Sdpr|-|-|1|1 C1.1|protein-coding	NM_138741	chr1	51345970	51359804	+	13834	81.485	98.614	56.891	51.384
Slc25a44|6720482A19|B430110G05Rik|-|3|3 F1|protein-coding	NM_001145877	chr3	88214416	88229063	-	14647	91.336	142.94	71.114	79.888
Grk5|Gprk5|-|19 D3|19 56.52 cM|protein-coding	NM_018869	chr19	60965652	61168458	+	202806	894.194	998.54	1046.65	1048.53
Tmprss11g|9930032O22Rik|Desc4|-|5|5 E1|protein-coding	NM_177162	chr5	86914902	86947625	-	32723	80.843	55.073	110.349	94.624
Pgap2|1810006G21Rik|C76649|Frag1|-|7|7 E3|protein-coding	NM_001291358	chr7	109358849	109387078	+	28229	171.001	264.541	168.329	214.068
Limk2|Limk-2|whe|-|11|11 D|protein-coding	NM_001034030	chr11	3243300	3256144	-	12844	114.143	200.995	64.574	65.054
Aebp2|AU023766|B230313N05Rik|-|6|6 G1|protein-coding	NM_001005605	chr6	140572023	140604002	+	31979	225.181	376.257	188.928	210.384
Ctla2b|AW545568|Ctla-2b|-|13|13|protein-coding	NM_007797	chr13	60996712	60998808	-	2096	6.853	10.513	11.88	13.961
Wasf3|Scar3|Wave3|-|5|5 G3|protein-coding	NM_145155	chr5	147196582	147282701	+	86119	276.043	195.66	233.83	187.698
Olfr661|MOR40-4|-|7|7 E3|protein-coding	NM_146748	chr7	111836531	111837490	+	959	2.463	1.961	2.289	2.23
Olfr1259|MOR232-9|-|2|2 E1|protein-coding	NM_146341	chr2	89783341	89784270	-	929	3.962	1.569	3.27	1.066
Foxa1|Hnf-3a|Hnf3a|Tcf-3a|Tcf3a|-|12 C1|12 24.7 cM|protein-coding	NM_008259	chr12	58641619	58647108	-	5489	36.299	52.877	17.874	22.105
Sorbs1|2310065E01Rik|9530001P15Rik|CAP|SH3P12|Sh3d5|mKIAA1296|-|19 C3|19 34.25 cM|protein-coding	NM_178362	chr19	40366530	40588226	-	221696	1426.9	2570.25	909.382	816.815
Mir23a|Mirn23a|mir-23a|mmu-mir-23a|-|8|8|ncRNA	NR_029740	chr8	86732417	86732491	+	74	0.857	2.51	0.599	0.97
Akap6|AI482140|Akapalpha|Akapbeta|PRKA|-|12|12 C1|protein-coding	NM_198111	chr12	53800370	54252002	+	451632	1920.2	1950.56	1718.17	1798.45
Ak7|4930502N02Rik|AK 7|-|12|12 E|protein-coding	NM_030187	chr12	106944192	107020657	+	76465	303.775	253.714	208.436	187.795
Alpk2|Gm549|Hak|-|18|18 E1|protein-coding	NM_001037294	chr18	65425186	65553542	-	128356	522.532	512.293	501.283	476.225
Mir7230|mmu-mir-7230|-|-|ncRNA	NR_106089	chr5	113766610	113766665	-	55	0.214	0	0.218	0.485
Crem|ICER|ICERI|-|18|18 A|protein-coding	NM_001311067	chr18	3266352	3281130	-	14778	50.968	67.155	88.17	93.461
Sec16a|AU024582|C230052J16Rik|-|2|2 A3|protein-coding	NM_153125	chr2	26264951	26300736	-	35785	240.708	365.666	196.448	182.85
Rad23a|2310040P19Rik|AL024030|HR23A|mHR23A|-|8|8 C3|protein-coding	NM_001297607	chr8	87358551	87364564	-	6013	81.806	117.521	38.091	41.98
Gm4541|-|-|7 A3|7|pseudo	NR_033693	chr7	21196233	21215690	+	21244.2	279.041	144.744	264.946	236.076
Slbp|-|-|5|5 B2|protein-coding	NM_001289724	chr5	33982704	33995223	-	12519	87.91	144.744	76.672	93.364
4933412E12Rik|-|-|10|10|ncRNA	NR_038026	chr10	116387618	116400335	+	12717	79.558	91.24	55.801	49.348
Rarres2|0610007L05Rik|AI303516|-|6|6 B2.3|protein-coding	NM_027852	chr6	48519697	48522669	-	2972	9.851	10.434	9.155	7.659
Maf1|1110068E11Rik|AU042856|-|15|15 E1|protein-coding	NM_026859	chr15	76181724	76184808	+	3084	20.452	28.478	14.223	14.834
Poln|POL4P|-|5|5 C1|protein-coding	NM_001289803	chr5	34349828	34512175	-	162347	556.69	648.408	652.501	648.216
Habp4|4933413D03Rik|4933428J01Rik|-|13 B3|13 33.26 cM|protein-coding	NM_019986	chr13	64263174	64287845	+	24671	126.564	177.694	108.55	105.58
Mir302d|Mirn302d|mir-302d|-|3|3|ncRNA	NR_030405	chr3	127248542	127248607	+	65	0.107	0.392	0.272	0.291
1700007G11Rik|4930428O21Rik|-|5|5 E3|protein-coding	NM_001024614	chr5	98758323	99231038	+	472715	1607.21	1257.67	1481.4	1363.13
Dnajc6|2810027M23Rik|mKIAA0473|-|4|4 C6|protein-coding	NM_001164584	chr4	101180581	101315404	+	134823	443.938	283.762	372.025	362.113
Ikbkb|AI132552|IKK-2|IKK-beta|IKK2|IKK[b]|IKKbeta|-|8|8 A3-A4|protein-coding	NM_010546	chr8	23769677	23817055	-	47378	253.771	309.729	206.747	215.232
Tas2r143|Gm1404|Tas2r43|mt2r36|-|6|6 B2.1|protein-coding	NM_001001452	chr6	42350237	42351118	+	881	4.497	2.197	3.488	3.878
Rab28|2700023P08Rik|AW496496|-|5|5 B2|protein-coding	NM_001310589	chr5	42018226	42099418	-	81192	261.694	270.425	410.879	442.389
Adam15|MDC15|metargidin|-|3 F1|3 39.07 cM|protein-coding	NM_009614	chr3	89143562	89153932	-	10370	82.877	140.822	45.338	55.65
Lincppara|Mirlet7bhg|linc-Ppara|-|15 E2|15|ncRNA	NR_110483	chr15	85534203	85537954	+	3751	45.079	69.038	19.4	13.185
Heg1|4632417D23Rik|5530401I02Rik|9530025L16Rik|BC038614|Gm629|OTTMUSG00000027315|-|16|16 B3|protein-coding	NM_175256	chr16	33684552	33768281	+	83729	493.943	564.464	390.117	403.608
Kbtbd4|2510026C23Rik|-|2|2 E1|protein-coding	NM_025991	chr2	90744943	90750717	+	5774	38.012	71.235	30.843	38.684
Zc3h18|1190001B23Rik|5830416A07Rik|Nhn1|-|8|8 E1|protein-coding	NM_001310650	chr8	124900509	124941265	+	40756	242.314	409.128	185.059	168.501
Cldn9|nmf329|-|17|17 A3.3|protein-coding	NM_020293	chr17	23819551	23820993	-	1442	9.851	11.062	4.632	3.393
Lrrc1|A430093J20Rik|AU016091|D030059I21|mKIAA4018|-|9|9 D-E1|protein-coding	NM_172528	chr9	77278630	77391866	-	113236	502.188	592.863	378.837	343.983
Ubr3|1110059H15Rik|4833421P10Rik|A130030D10Rik|AA409735|AA414972|AA422631|AI646861|AU016126|Zfp650|Znf650|-|2|2 C2|protein-coding	NM_177783	chr2	69735303	69862067	+	126764	590.526	899.847	800.45	896.315
Gtf2h1|62kDa|AW743425|AW822074|BTF2 p62|C77871|p62|-|7|7 B4|protein-coding	NM_008186	chr7	54051464	54079170	+	27706	192.095	254.577	180.263	190.994
Catsperg1|A230107C01Rik|Catsperg|-|7|7 B1|protein-coding	NM_001164658	chr7	29966551	29999052	-	32501	149.264	165.456	116.234	123.613
Mir6935|Gm27344|mmu-mir-6935|-|-|ncRNA	NR_105900	chr11	120208664	120208727	-	63	1.071	1.255	0.436	1.163
4833427G06Rik|-|-|9|9 B|protein-coding	NM_177702	chr9	50889418	50910183	-	20765	84.804	110.147	101.466	101.508
Zscan10|BC068284|Zfp206|Zkscan10|Znf206|-|17|17 A3|protein-coding	NM_001289482	chr17	23737793	23747986	+	10193	49.79	37.5	41.905	41.107
Engase|C130099A03|D230014K01Rik|-|11|11 E2|protein-coding	NM_172573	chr11	118338274	118350512	+	12238	61.783	57.505	35.693	30.055
Gstz1|MAAI|-|12|12 E|protein-coding	NM_010363	chr12	88488657	88505673	+	17016	87.053	88.886	73.239	79.5
Meg3|2900016C05Rik|3110050O07Rik|6330408G06Rik|AI425946|AW108224|D12Bwg1266e|Gtl2|R74756|R75394|-|12 F1|12 60.25 cM|ncRNA	NR_027652	chr12	110779206	110809939	+	30733	230.642	258.265	79.233	71.938
Defb46|Defb53|EG574081|-|8 A1.3|8|protein-coding	NM_001025351	chr8	19239916	19242143	+	2227	5.354	4.942	4.85	7.077
Igsf1|5330413N23|5530402E03|AI747649|InhBP/p120|mKIAA0364|-|X|X A5|protein-coding	NM_183335	chrX	47139526	47148541	-	9015	16.061	10.591	11.825	11.343
Spaca3|1700025M08Rik|ALLP17|Lyc3|SLLP1|mSLLP1|-|11|11 B5|protein-coding	NM_029367	chr11	80671891	80681316	+	9425	35.121	17.573	18.691	15.512
Tjap1|0610041D19Rik|AI415281|AW121008|Pilt|Tjp4|-|17|17 C|protein-coding	NM_028751	chr17	46394800	46419975	-	25175	319.516	574.27	142.336	123.419
Rbm47|9530077J19Rik|-|5|5 C3.1|protein-coding	NM_001291226	chr5	66407788	66542217	-	134429	630.465	973.592	785.628	949.832
Flna|ABP-280|Dilp2|F730004A14Rik|Fln1|GENA 379|filamin-1|-|X A7.3|X 37.89 cM|protein-coding	NM_010227	chrX	71468800	71491873	-	23073	253.343	408.815	94.328	116.245
Ccdc106|BC018462|-|7|7 A1|protein-coding	NM_001290429	chr7	5007754	5012386	+	4632	39.511	66.527	28.609	31.994
Ntn3|Ntn2l|-|17|17 A3.3|protein-coding	NM_010947	chr17	24340791	24346332	-	5541	59.642	105.989	25.503	31.024
1700084E18Rik|-|-|2|2 B|ncRNA	NR_028299	chr2	30092718	30093151	-	433	4.711	7.375	2.561	3.975
Alyref2|C130042O11Rik|REF2|Refbp2|-|1|1 H3|protein-coding	NM_019484	chr1	173433609	173434881	+	1272	21.415	27.537	8.882	17.742
Tmem42|0610027O18Rik|4933429E06Rik|AV003444|D9Ertd662e|-|9 F4|9 73.52 cM|protein-coding	NM_025339	chr9	122930444	122932609	+	2165	18.31	28.321	11.934	10.374
Mir669m-2|mmu-mir-669m-2|-|2|2 8.22 cM|ncRNA	NR_035475	chr2	10435061	10435158	+	97	0.535	0.078	0.054	0.388
Commd4|1110039H05Rik|-|9|9 C|protein-coding	NM_025417	chr9	57002848	57006106	-	3258	21.629	36.716	14.223	18.13
Tomm40|AW539759|Mom35|Tom40|-|7|7 A3|protein-coding	NM_016871	chr7	20286662	20300778	-	14116	110.396	176.282	69.37	76.688
Olfr1140|MOR177-6|-|2|2 E1|protein-coding	NM_146642	chr2	87586318	87587337	+	1019	3.534	1.412	1.962	3.684
Mir7024|Gm27559|mmu-mir-7024|-|-|ncRNA	NR_105991	chr5	34241559	34241620	-	61	0.75	0.706	0.49	0.291
Hax1|HAX-1|HSP1BP-1|Hs1bp1|SIG-111|Silg111|mHAX-1s|-|3|3|protein-coding	NM_001310681	chr3	89799368	89802025	-	2657	22.914	29.42	16.566	19.099
Slc25a14|BMCP1|UCP5|UCP5L|UCP5S|-|X A4|X 25.69 cM|protein-coding	NM_001166450	chrX	45976851	46015475	+	38624	94.655	105.597	107.842	103.738
Mir7032|Gm27309|mmu-mir-7032|-|-|ncRNA	NR_105999	chr5	124446861	124446939	+	78	0.107	0.549	0.054	0.097
Bmpr1b|AI385617|ALK-6|AV355320|Acvrlk6|Alk6|BMPR-1B|BMPR-IB|CFK-43a|SKR6|-|3|3 H1|protein-coding	NM_001277216	chr3	141500100	141832192	-	332092	1543.08	1754.11	1172.42	1135.4
St7l|St7r|-|3|3 F2.2|protein-coding	NM_001253702	chr3	104667424	104732981	+	65557	304.846	388.966	373.496	387.805
Zfp322a|Znf322|Znf322a|-|13|13 A3.1|protein-coding	NM_001286156	chr13	23444972	23461077	-	16105	82.449	118.306	97.488	91.619
Hbb-b2|AI036344|Hbb2|Hbbt2|beta2|-|7 E3|7 54.85 cM|protein-coding	NM_016956	chr7	110961038	110962437	-	1399	4.604	2.197	4.087	2.618
Ptgfrn|4833445A08Rik|AU042434|CD9P-1|FPRP|Trim45|-|3|3 F3|protein-coding	NM_011197	chr3	100844159	100914089	-	69930	451.112	518.255	270.232	256.727
Mir133b|Mirn133b|mir-133b|-|1|1|ncRNA	NR_029902	chr1	20672850	20672968	+	118	0.214	0.314	0.763	0.388
Itih4|ITI-HC4|Itih-4|PK-120|-|14 B|14 19.09 cM|protein-coding	NM_001159299	chr14	31699662	31715172	+	15510	71.527	50.915	53.349	41.98
Lrrd1|4932412H11Rik|-|5|5 A1|protein-coding	NM_172879	chr5	3845173	3866596	+	21423	76.345	80.335	89.914	82.99
Trim16|9130006M08Rik|AI482483|EBBP|-|11|11 B2|protein-coding	NM_053169	chr11	62633755	62656450	+	22695	167.146	318.045	113.346	127.782
Ptchd4|3110082D06Rik|Gm321|-|17|17 B3|protein-coding	NM_028474	chr17	42452896	42644690	+	191794	706.489	731.567	687.323	647.344
C530044C16Rik|-|-|6|6|ncRNA	NR_045984	chr6	50726114	50764893	+	38779	213.831	168.437	135.252	117.214
Pfn3|1700012P12Rik|-|13 30.06 cM|13 B2|protein-coding	NM_029303	chr13	55516049	55516593	-	544	4.069	5.413	2.398	2.715
Tmem54|1810017F10Rik|AI507302|-|4|4 D2.2|protein-coding	NM_001290706	chr4	128782792	128788868	+	6076	26.876	33.499	19.018	19.972
6030407O03Rik|-|-|1|1|ncRNA	NR_045311	chr1	73664955	73911040	-	246085	915.181	720.662	718.493	633.674
Psmd9|1500011J20Rik|2610202L11Rik|Bridge-1|P27|-|5|5 F|protein-coding	NM_026000	chr5	123678199	123700134	+	21935	129.134	143.097	90.895	97.921
Eva1a|BC014699|Fam176a|Tmem166|-|6|6 C3|protein-coding	NM_145570	chr6	81991622	82043093	+	51471	260.517	316.555	166.749	152.989
D11Wsu47e|-|-|11 E2|11 79.15 cM|protein-coding	NM_177777	chr11	113545726	113555961	+	10235	59.32	65.743	46.646	38.199
Sergef|DelGEF|Gef|Gnef|Gnefr|-|7|7 B4|protein-coding	NM_013789	chr7	53698529	53895177	-	196648	749.427	653.899	618.498	529.742
Gad1|EP10|Gad-1|-|2 41.63 cM|2 D|protein-coding	NM_001312900	chr2	70400186	70423178	+	22992	86.625	72.098	64.792	65.442
Samd9l|AA175286|ESTM25|mKIAA2005|-|6 1.76 cM|6 A1-A2|protein-coding	NM_010156	chr6	3322257	3349571	-	27314	65.531	65.9	156.341	198.653
Gdf2|Bmp9|-|14|14 B|protein-coding	NM_019506	chr14	34754225	34760384	+	6159	26.769	17.495	16.838	13.185
Gopc|2210402P09Rik|AI844555|CAL|FIG|GOPC1|PIST|-|10|10 B3|protein-coding	NM_053187	chr10	52056830	52101930	-	45100	171.108	259.991	223.204	250.231
Gramd1c|4921521N14Rik|-|16|16 B4|protein-coding	NM_001172107	chr16	43980463	44028058	-	47595	178.496	146.549	192.197	185.759
Fibp|2010004G08Rik|2010005N21Rik|3010027N18Rik|-|19|19 A|protein-coding	NM_001253832	chr19	5460607	5465052	+	4445	39.404	65.743	21.361	22.105
Glrx5|-|-|12|12 E|protein-coding	NM_028419	chr12	106270828	106279121	+	8293	50.326	86.925	29.971	32.479
Arrb1|1200006I17Rik|AW208571|G430100A01Rik|-|7 E2|7 54.09 cM|protein-coding	NM_178220	chr7	106683996	106755281	+	71285	343.394	407.559	300.911	300.84
Tatdn3|1500010M24Rik|-|1|1 H6|protein-coding	NM_001163421	chr1	192869709	192886811	-	17102	81.592	100.419	73.402	69.611
Rab11fip3|Cart1|D030060O14Rik|Rab11-FIP3|mKIAA0665|-|17|17 A3.3|protein-coding	NM_001162869	chr17	26125981	26206122	-	80141	419.097	670.688	339.22	317.225
Bdnf|-|-|2 E3|2 56.63 cM|protein-coding	NM_001285421	chr2	109549540	109567200	+	17660	76.667	138.782	92.093	72.81
Ddc|Aadc|-|11 7.09 cM|11 A1-A4|protein-coding	NM_016672	chr11	11714104	11790411	-	76307	652.523	849.245	333.716	352.127
Plpp2|Lpp2|PAP2-G|PAP2-gamma|PAP2c|Ppap2c|-|10 C1|10 39.72 cM|protein-coding	NM_001302442	chr10	78989169	78996532	-	7363	41.117	71.313	26.375	23.753
4930430A15Rik|-|-|2|2 E3|protein-coding	NM_026248	chr2	111033411	111069757	-	36346	76.345	47.385	111.602	122.74
Zfp438|9430031G09|9430091M14Rik|B830013J05Rik|-|18|18 A1|protein-coding	NM_178722	chr18	5210029	5334437	-	124408	431.625	417.758	594.575	605.752
Rnf223|9930005F22Rik|-|4|4 E2|protein-coding	NM_001220499	chr4	155506279	155507528	+	1249	4.604	5.021	2.616	2.036
2500002B13Rik|-|-|8|8|ncRNA	NR_126555	chr8	59966760	59985527	+	18767	82.77	104.341	91.167	103.35
Aire|-|-|10 C1|10 39.72 cM|protein-coding	NM_001271550	chr10	77492767	77506355	-	13588	52.789	30.204	47.9	40.138
Atg9a|AU019532|Apg9l1|Atg9|Atg9l1|-|1|1 C3|protein-coding	NM_001003917	chr1	75177435	75188584	-	11149	59.213	106.067	61.196	60.788
Gba2|F630034E04|-|4|4 B1|protein-coding	NM_172692	chr4	43579800	43591736	-	11936	84.697	167.966	48.989	54.874
Col9a3|AV006866|-|2 H4|2 103.14 cM|protein-coding	NM_009936	chr2	180332927	180356890	+	23963	109.539	92.731	70.896	62.34
Gpr68|BB131428|Ogr1|-|12|12 E|protein-coding	NM_175493	chr12	102114892	102146408	-	31516	115.428	107.715	99.232	110.524
Mir7661|mmu-mir-7661|-|-|ncRNA	NR_106121	chr6	108439737	108439797	+	60	0.535	0.392	0.218	0.485
Wasf2|AW742646|D4Ertd13e|WAVE2|-|4 D2.3|4 66.22 cM|protein-coding	NM_153423	chr4	132686548	132754245	+	67697	531.527	930.051	445.209	541.473
Fsd1|-|-|17|17 D|protein-coding	NM_183178	chr17	56125934	56136304	+	10370	39.083	37.736	32.151	26.759
8430423G03Rik|-|-|5|5 G3|ncRNA	NR_040686	chr5	149761826	149763234	+	1408	17.132	22.751	8.773	12.798
Prame|4930534P07Rik|-|X|X F1|protein-coding	NM_029459	chrX	132147541	132162244	-	14703	22.7	12.082	31.061	24.141
Flywch2|2810417J12Rik|3010014L17Rik|AW548203|-|17|17 A3.3|protein-coding	NM_029798	chr17	23913885	23923044	-	9159	51.504	60.879	47.627	44.695
1700029I15Rik|1700021K07Rik|-|2|2 E1|protein-coding	NM_183112	chr2	92223075	92223760	+	685	2.57	4.786	2.561	2.036
4930453L07Rik|-|-|8|8 A1.1|ncRNA	NR_073360	chr8	9144669	9149050	+	4381	13.706	6.355	8.228	6.593
Gm6260|EG621809|-|3|3 H1|ncRNA	NR_040405	chr3	143333856	143375107	-	41251	139.842	117.286	158.575	179.457
Ank1|Ank-1|nb|pale|-|8 A2|8 11.42 cM|protein-coding	NM_001310437	chr8	24249502	24260969	+	11467	120.033	131.407	42.014	43.337
Ldha|Ldh1|Ldhm|l7R2|-|7 B4|7 30.6 cM|protein-coding	NR_102727	chr7	54101174	54110997	+	9823	115	206.565	86.317	98.793
Fate1|9230118O15Rik|-|X|X A7.3|pseudo	NR_003243	chrX	69218325	69234385	+	16060	29.125	22.673	29.426	25.692
Ucp2|Slc25a8|-|7 E3|7 54.36 cM|protein-coding	NM_011671	chr7	107641867	107648138	+	6271	37.263	32.322	32.478	35.484
Igfbp7|AGM|Fstl2|Mac25|-|5|5 C3.3|protein-coding	NM_001159518	chr5	77778265	77837070	-	58805	591.382	936.798	333.171	341.366
Rnf38|1700065B19Rik|2610202O07Rik|AA673263|Oip1|-|4|4 B1|protein-coding	NM_001038993	chr4	44139084	44181155	-	42071	229.25	359.86	227.019	286.297
Spag8|MH-SPAG8|-|4|4 B1|protein-coding	NM_001290462	chr4	43664202	43666424	-	2222	11.564	25.026	6.921	5.623
4930593A02Rik|4933440I01Rik|-|3|3|ncRNA	NR_045167	chr3	58496511	58592446	+	95935	328.51	238.416	299.93	286.782
Pak7|2900083L08Rik|6430627N20|Pak5|-|2|2 F3|protein-coding	NM_172858	chr2	135906824	136213703	-	306879	863.999	681.044	939.408	845.222
Saraf|1810045K07Rik|Tmem66|-|8|8 A4|protein-coding	NM_026432	chr8	35217617	35233901	+	16284	93.049	157.14	89.532	104.61
Ccl5|MuRantes|RANTES|SISd|Scya5|TCP228|-|11 C|11 50.66 cM|protein-coding	NM_013653	chr11	83339281	83344020	-	4739	22.486	23.536	19.236	21.232
Adamts20|Adamst20|bt|-|15 E3|15 48.2 cM|protein-coding	NM_001164786	chr15	94181863	94234781	-	52918	165.219	139.017	150.728	133.599
Paqr7|2310021M12Rik|AV001994|BB007237|Mpra|PGLP|mPR|-|4|4 D3|protein-coding	NM_001285847	chr4	134052676	134066152	+	13476	69.493	145.843	62.722	77.173
Mettl5|2810410A08Rik|-|2|2 C3|protein-coding	NR_110977	chr2	69709252	69723672	-	14420	98.403	157.218	105.444	117.117
Slmo1|A230074A19Rik|BC019561|-|18|18 E1|protein-coding	NM_144867	chr18	67624503	67640235	+	15732	86.946	144.98	64.302	57.977
Cd163|CD163v2|CD163v3|-|6|6 F2|protein-coding	NM_053094	chr6	124254669	124280545	+	25876	76.024	59.624	95.908	99.569
Tssk4|1700020B19Rik|4933424F08Rik|TSK-4|TSSK-4|-|14|14 C1|protein-coding	NM_001253889	chr14	56269021	56271376	+	2355	12.207	12.866	10.626	8.532
D430019H16Rik|AI852661|-|12|12 E|protein-coding	NM_001252508	chr12	106692066	106731305	+	39239	177.318	176.753	98.142	107.131
Polr2m|AA407243|AA408799|AI303746|AW553238|D9Wsu138e|Grinl1a|mKIAA4185|-|9 D|9 39.85 cM|protein-coding	NM_178602	chr9	71326244	71333790	-	7546	48.184	72.333	44.085	45.567
Zmynd8|1110013E22Rik|2010005I16Rik|3632413B07Rik|AI316811|AL024039|Prkcbp1|RACK7|-|2|2 H3|protein-coding	NM_027230	chr2	165609652	165710338	-	100686	806.713	1219.93	615.119	650.349
1700113H08Rik|-|-|10|10 C2|protein-coding	NM_029685	chr10	86520791	86693344	+	172553	440.084	247.438	392.896	369.384
Vmn1r95|Gm17331|-|7 A2-A3|7|protein-coding	NM_001167538	chr7	20779059	20779982	+	923	8.245	3.452	4.85	2.424
Bcl11a|2810047E18Rik|BCL-11A|Ctip1|D930021L15Rik|Evi9|Evi9a|Evi9b|Evi9c|mKIAA1809|-|11|11 A3.2|protein-coding	NM_001159290	chr11	23980695	24073558	+	92863	411.28	343.935	250.723	239.373
Pnpla6|AI661849|MSws|Nte|-|8 A1.1|8 1.92 cM|protein-coding	NM_015801	chr8	3515384	3544267	+	28883	129.991	157.297	105.662	102.865
Clta|AV026556|Lca|-|4|4 B1|protein-coding	NM_016760	chr4	44025515	44045718	+	20203	150.871	294.196	116.561	117.408
Olig1|AI836478|AW494459|Bhlhb6|Olg-1|Oligo1|bHLHe21|-|16|16 C3.3|protein-coding	NM_016968	chr16	91270014	91272184	+	2170	11.671	5.178	5.068	4.363
Mir760|Mirn760|mir-760|mmu-mir-760|-|3|3|ncRNA	NR_030439	chr3	121996503	121996621	-	118	3.212	2.824	0.545	0.388
Ccl21a|6CKBAC2|6Ckine|ALP|AW987545|CKb9|SCYA21a|SLC|Scya21|Scya21b|Tca4|plt|-|4 A5|4 22.81 cM|protein-coding	NM_011124	chr4	42786392	42787523	+	1131	5.996	3.844	3.978	3.005
Gm5615|EG434396|Pate-H|-|9 A4|9|protein-coding	NM_001033783	chr9	36339988	36349548	-	9560	22.272	10.199	25.993	22.977
D3Ertd751e|2810009O15Rik|4930415G15Rik|-|3|3 C|protein-coding	NM_001099785	chr3	41546540	41562861	+	16321	59.106	67.234	87.516	100.732
Fech|AI894116|Fcl|fch|-|18 E1|18 37.43 cM|protein-coding	NM_007998	chr18	64616204	64648720	-	32516	156.331	209.624	158.739	136.798
Hrct1|3830408D24Rik|-|4|4 B1|protein-coding	NM_027511	chr4	43740070	43740982	+	912	12.1	22.28	3.27	2.715
Trp53tg5|1700126L10Rik|-|2|2 H3|protein-coding	NM_001271575	chr2	164295804	164299224	-	3420	17.132	21.261	12.152	11.731
Cacna2d1|Ca(v)alpha2delta1|Cacna2|Cchl2a|-|5 A2|5 6.56 cM|protein-coding	NM_001110844	chr5	15440509	15880329	+	439820	1515.66	1562.61	1876.64	1850.7
Kcnma1|5730414M22Rik|BKCa|MaxiK|Slo|Slo1|mSlo|mSlo1|-|14|14 A3|protein-coding	NM_001253363	chr14	24117916	24823427	-	705511	2739.23	2130.45	2497.64	2215.34
St6gal1|AW742324|Siat1|St6Gal-I|St6gal|St6galI|-|16 B1|16 14.03 cM|protein-coding	NM_001252505	chr16	23226094	23360423	+	134329	682.933	908.398	646.943	635.516
BC048602|-|-|-|ncRNA	NR_045280	chr15	35236765	35258290	-	21525	91.979	66.763	95.036	85.317
Edc3|AA517853|Lsm16|Yjdc|-|9|9 B|protein-coding	NM_153799	chr9	57556376	57597969	+	41593	243.492	338.286	230.997	248.874
1810041H14Rik|-|-|14|14|ncRNA	NR_131002	chr14	122276081	122277492	-	1411	12.635	22.908	15.313	25.401
Lypd4|4933400F01Rik|-|7|7 A3|protein-coding	NM_182785	chr7	25649639	25654710	-	5071	18.738	13.729	16.62	15.9
Mgat4d|4933434I20Rik|GnT1IP|GnT1IP-L|-|8|8 C2|protein-coding	NM_026233	chr8	85872371	85903301	+	30930	100.866	55.073	97.761	88.904
Arsb|1110007C02Rik|AI480648|As-1|As-1r|As-1s|As-1t|As1|As1-r|As1-s|As1-t|Asr-1|Ast-1|-|13 C3-D1|13 47.88 cM|protein-coding	NM_009712	chr13	94541634	94712971	+	171337	910.898	956.019	821.648	991.23
Cbfa2t3|A630044F12Rik|AI465270|AW229127|Cbfa2t3h|ETO-2|Eto2|MTGR2|-|8|8 E1|protein-coding	NM_177289	chr8	125149036	125202075	-	53039	280.647	328.793	181.353	178.875
Csrnp2|CSRNP-2|Csnrp2|taip-12|-|15|15 F1|protein-coding	NM_153407	chr15	100310001	100325670	-	15669	104.828	183.5	85.5	81.245
2810006K23Rik|-|-|5|5 F|protein-coding	NM_001134717	chr5	124778098	124791861	+	13763	102.365	154.394	65.337	67.478
1110017D15Rik|Cbe1|Smrp1|-|4|4 B1|protein-coding	NM_001253780	chr4	41452047	41454797	-	2750	18.953	24.399	12.37	12.895
Spock1|Spock|Ticn1|testican|-|13|13 B2|protein-coding	NM_009262	chr13	57527452	58009693	-	482241	1495	783.267	997.661	896.8
Gpnmb|DC-HIL|Dchil|ipd|-|6 B2.3|6 23.82 cM|protein-coding	NM_053110	chr6	48986517	49008181	+	21664	106.327	183.029	113.673	124.389
1700125G22Rik|-|-|3|3|ncRNA	NR_040548	chr3	27052948	27055941	+	2993	28.911	55.701	19.999	27.437
Tacr2|Nk2r|Skr|Tac2r|-|10|10 B4|protein-coding	NM_009314	chr10	61715186	61728738	+	13552	53.966	56.329	47.355	46.246
Fxyd5|EF-8|Oit2|RIC|-|7|7 B1|protein-coding	NM_001287213	chr7	31817742	31827350	-	9608	56.536	83.081	48.935	69.223
Cog4|AW554810|D8Ertd515e|-|8 E1|8 57.76 cM|protein-coding	NM_001310607	chr8	113370500	113406134	+	35634	198.305	358.448	185.168	183.723
Ampd2|1200014F01Rik|AI552571|Ampd-2|-|3 F2.3|3 46.83 cM|protein-coding	NM_001289720	chr3	107876980	107888344	-	11364	61.569	91.632	42.941	40.913
Mir15b|Mirn15b|mir-15b|mmu-mir-15b|-|3|3|ncRNA	NR_029529	chr3	68813694	68813757	+	63	0.321	0.235	0.436	0.873
Hba-a2|-|-|11|11 18.87 cM|protein-coding	NM_001083955	chr11	32183675	32184493	+	818	6.425	3.844	2.888	3.975
Arhgap21|5530401C11Rik|AA416458|ARHGAP10|-|2|2 A3|protein-coding	NM_001128084	chr2	20769546	20889348	-	119802	692.677	1071.58	716.476	743.326
Itgae|A530055J10|CD103|aM290|alpha-E1|alpha-M290|-|11 B4|11 45.22 cM|protein-coding	NM_008399	chr11	72904097	72960951	+	56854	253.45	323.145	206.039	227.157
Olfr342|MOR136-4|-|2|2 C1|protein-coding	NM_146948	chr2	36382934	36383872	+	938	2.998	1.255	2.725	2.521
Atn1|Atr1|Drpla|atrophin-1|-|6 F2|6 59.17 cM|protein-coding	NM_007881	chr6	124692562	124706505	-	13943	141.983	239.828	83.974	79.5
Lca5|4930431B11Rik|5730406O13Rik|AV274874|ORF64|-|9|9 E2|protein-coding	NM_029434	chr9	83284962	83334734	-	49772	208.156	199.033	205.33	209.318
Ceacam3|EG384557|Psg24|cea12|-|7|7 A2|protein-coding	NM_054059	chr7	17735749	17748580	+	12831	32.98	15.612	27.574	22.59
Prdm12|Gm998|-|2|2 B|protein-coding	NM_001123362	chr2	31495557	31511315	+	15758	75.703	83.787	55.202	46.343
Shd|AI413439|-|17|17 D|protein-coding	NM_001159523	chr17	56109905	56116042	+	6137	35.335	29.969	22.233	20.748
Agtpbp1|1700020N17Rik|2310001G17Rik|2900054O13Rik|4930445M19Rik|5730402G09Rik|CCP1|Nna1|nmf243|pcd|-|13 B2|13 31.87 cM|protein-coding	NM_001284218	chr13	59594765	59658708	-	63943	279.683	317.81	289.522	319.842
Chaf1a|AL023013|AL024058|CAF-1|Cac1p|-|17|17 D|protein-coding	NM_013733	chr17	56179839	56207449	+	27610	163.398	190.011	125.116	118.281
1700094D03Rik|-|-|3|3 F1|protein-coding	NM_028567	chr3	89866718	89872269	+	5551	41.224	74.843	33.132	33.739
Defa-rs1|2010300L12Rik|2010319H24Rik|CRS1C|CRS1C-2|CRS1C-4|CRS1C-5|Defcr-rs1|-|8 A2|8 10.35 cM|protein-coding	NM_007844	chr8	22465567	22466699	-	1132	1.713	1.804	1.744	1.648
Nrl|D14H14S46E|-|14 C3|14 28.19 cM|protein-coding	NM_001271916	chr14	56137815	56143818	-	6003	24.949	25.654	15.585	16.676
Mir7037|Gm27447|mmu-mir-7037|-|-|ncRNA	NR_106004	chr5	140243833	140243897	-	64	0.428	0.314	0.163	0.097
Tmtc3|9130014E20Rik|B130008E12Rik|mSmile|-|10|10 D1|protein-coding	NM_001033332	chr10	99910818	99949981	-	39163	163.934	221.549	234.321	228.708
Calcr|Clr|-|6 A1|6 1.81 cM|protein-coding	NM_001042725	chr6	3635720	3713623	-	77903	209.227	135.252	253.775	233.847
Rbm10|E430039K10Rik|-|X|X A1.3|protein-coding	NM_145627	chrX	20194885	20228031	+	33146	107.612	137.919	93.674	91.522
Slc22a23|3110004L20Rik|-|13|13 A3.3|protein-coding	NM_001033167	chr13	34271027	34437051	-	166024	741.718	870.741	598.771	511.709
4930487H11Rik|-|-|1|1|ncRNA	NR_040601	chr1	62837492	62841306	-	3814	26.341	36.951	20.38	25.498
Cd80|B71|Cd28l|Ly-53|Ly53|MIC17|TSA1|-|16 26.86 cM|16 B5|protein-coding	NM_009855	chr16	38459013	38487014	+	28001	130.205	234.964	142.118	166.659
Mdfi|I-mf|I-mfa|-|17 C|17 23.99 cM|protein-coding	NM_001109973	chr17	47952277	47971640	-	19363	123.78	152.668	66.046	57.298
Tas2r131|T2R31|Tas2r31|mGR31|mt2r61|-|6 G1|6 64.03 cM|protein-coding	NM_207030	chr6	132906930	132907862	-	932	3.212	0.863	2.234	3.199
Ikzf2|A730095J18Rik|Helios|Zfpn1a2|Znfn1a2|-|1|1 C3|protein-coding	NM_011770	chr1	69577784	69732534	-	154750	592.882	830.887	773.422	823.311
Gmip|5031419I10Rik|-|8|8 B3.3|protein-coding	NM_198101	chr8	72332586	72345769	+	13183	80.521	135.33	56.291	57.492
5730522E02Rik|-|-|11|11 A3.2-A3.3|ncRNA	NR_027973	chr11	25516846	26110576	-	593730	1601.65	1320.74	1646.67	1624.81
3110039M20Rik|-|-|12|12|ncRNA	NR_026733	chr12	50490639	50508333	+	17694	59.534	62.84	60.378	58.171
Gm3716|Gm1683|-|5|5 C3.1|ncRNA	NR_045078	chr5	64985102	65001938	-	16836	99.046	108.656	72.094	71.841
Ggt1|CD224|GGT|GGT 1|GGT-1|Ggtp|dwg|-|10|10 C1|protein-coding	NM_008116	chr10	75036240	75048936	+	12696	54.288	38.991	39.017	35.581
2410017I17Rik|-|-|17|17 B1|ncRNA	NR_033517	chr17	36281963	36299319	+	17356	67.565	70.607	59.943	62.437
Susd6|4933426M11Rik|mKIAA0247|-|12|12 D1|protein-coding	NM_178682	chr12	81891519	81981820	+	90301	563.328	1082.09	613.375	826.704
Bbs12|Gm1805|Gm407|Gm721|-|3|3 B|protein-coding	NM_001008502	chr3	37211476	37220373	+	8897	60.926	79.08	57.817	84.542
Dusp13|DUSP13A|DUSP13B|Gm1203|LMW-DSP6|MDSP|TMDP|TS-DSP6|-|14|14 B|protein-coding	NM_001007268	chr14	22552618	22567844	-	15226	76.452	76.177	75.8	76.301
C030018K13Rik|-|-|5|5 C3.1|ncRNA	NR_045412	chr5	64868247	64873704	+	5457	47.328	59.31	29.862	18.809
Tas1r1|Gpr70|T1r1|TR1|-|4 E2|4 82.83 cM|protein-coding	NM_031867	chr4	151402023	151412599	-	10576	59.642	75.942	43.05	41.495
Slc6a15|AA536730|AI326450|AI326451|v7-3|-|10|10 D1|protein-coding	NM_175328	chr10	102830442	102882013	+	51571	140.805	139.566	185.658	179.942
Lig3|D11Wsu78e|-|11 B5|11 50.23 cM|protein-coding	NM_001291247	chr11	82594611	82617776	+	23165	110.182	140.508	88.987	95.206
Tnf|DIF|TNF-a|TNF-alpha|TNFSF2|TNFalpha|Tnfa|Tnfsf1a|-|17 B1|17 18.59 cM|protein-coding	NM_001278601	chr17	35336312	35338952	-	2640	11.029	20.398	19.127	25.692
Elovl4|-|-|9|9 E2|protein-coding	NM_148941	chr9	83672299	83699912	-	27613	113.715	113.285	90.895	92.007
Cfap157|1700019L03Rik|-|2|2 B|protein-coding	NM_025619	chr2	32632933	32639925	-	6992	69.171	141.214	38.091	32.77
Abcb4|Mdr2|Pgy-2|Pgy2|mdr-2|-|5 A1|5 3.43 cM|protein-coding	NM_008830	chr5	8893721	8959226	+	65505	189.311	152.197	236.282	219.886
Adamtsl5|2010109H09Rik|Thsd6|-|10|10 C1|protein-coding	NR_104340	chr10	79802538	79811193	-	8655	109.646	189.854	57.599	60.013
C130050O18Rik|-|-|5|5 G2|protein-coding	NM_177000	chr5	139882341	139892046	+	9705	52.467	48.327	46.973	48.282
Chic1|Brx|-|X D|X 42.3 cM|protein-coding	NM_009767	chrX	100551815	100591457	+	39642	100.223	118.463	108.06	116.051
2410141K09Rik|4930482J15Rik|Ayu21-35|Gt(pU21)35Imeg|-|13|13 B3|protein-coding	NM_183119	chr13	66519050	66542054	-	23004	24.735	14.984	48.444	29.57
Gm4719|-|-|17 E5|17|ncRNA	NR_045952	chr17	89778581	89784333	+	5752	11.885	9.414	17.874	17.063
Mir1938|mir-1938|mmu-mir-1938|-|12|12 18.06 cM|ncRNA	NR_035459	chr12	40949299	40949398	-	99	1.713	3.217	0.436	1.26
Eif4ebp2|2810011I19Rik|4E-BP2|AA792569|BC010348|PHAS-II|-|10 32.21 cM|10 B4-B5|protein-coding	NM_010124	chr10	60895245	60915417	-	20172	129.455	217.156	90.895	97.145
Dgcr6|-|-|16 11.19 cM|16 B2|protein-coding	NM_001289814	chr16	18066496	18071725	+	5229	32.551	35.853	15.858	16.87
Fn3k|2310074G21Rik|-|11|11 E2|protein-coding	NM_001038699	chr11	121296267	121304819	+	8552	39.511	83.395	36.946	33.06
4930597A21Rik|-|-|11|11 B1.1|ncRNA	NR_126460	chr11	44399819	44404731	+	4912	25.591	30.361	14.931	14.931
Slc22a16|4921504E14Rik|CT2|FLIPT2|OCT6|OKB1|-|10|10 B1|protein-coding	NM_027572	chr10	40290168	40323938	+	33770	127.528	97.516	135.416	122.837
Olfr1153|MOR177-7|-|2|2 E1|protein-coding	NM_146640	chr2	87736334	87737290	+	956	2.998	2.981	3.651	3.587
Adcy7|AA407758|-|8 C3|8 43.06 cM|protein-coding	NM_001109756	chr8	90806891	90853861	+	46970	308.38	413.679	207.238	216.395
Bag6|2410045D21Rik|AA408914|BAG-6|Bat3|D17H6S52E|G3|Scythe|-|17 B1|17 18.59 cM|protein-coding	NM_001252468	chr17	35272123	35284267	+	12144	120.782	221.235	75.963	78.724
Tuba3b|M[a]7|Tuba7|-|6|6 G3|protein-coding	NM_009449	chr6	145564483	145569997	+	5514	26.555	20.79	20.38	16.191
Zfp866|9830167H18Rik|AI875089|C85843|D330038O06Rik|-|8|8 B3.3|protein-coding	NM_177899	chr8	72285223	72298810	-	13587	71.848	82.375	63.648	59.14
Hsf3|B230358A15Rik|HSF 3|HSTF 3|-|X|X C3|protein-coding	NM_001310755	chrX	93501517	93651633	-	150116	191.881	111.638	266.581	249.94
Rab3il1|1200014K04Rik|AI115013|C76746|Rab3ail1|-|19|19 A|protein-coding	NM_144538	chr19	10092718	10110076	+	17358	100.223	94.3	82.884	68.351
BC029214|D930050G13Rik|Paxx|-|2|2 A3|protein-coding	NM_153557	chr2	25315008	25316614	-	1606	13.599	19.692	7.411	9.792
Sdf4|Cab45|-|4|4 E2|protein-coding	NM_001302467	chr4	155367014	155387719	+	20705	124.637	181.225	98.687	103.35
Tsku|9530051K01Rik|E2ig4|Lrrc54|Tsk|-|7|7 E2|protein-coding	NM_001024619	chr7	105499178	105509798	-	10620	113.18	163.573	45.447	40.623
Adar|AV242451|Adar1|Adar1p110|Adar1p150|mZaADAR|-|3|3 F2|protein-coding	NM_019655	chr3	89534640	89557377	+	22737	109.218	162.239	109.204	99.666
Atp2c1|1700121J11Rik|ATP2C1A|AW061228|BCPM|D930003G21Rik|HHD|SPCA|pmr1|-|9|9 F1|protein-coding	NM_001253834	chr9	105313692	105397463	-	83771	386.224	556.932	445.809	503.274
Ano3|AI838058|B230324K02Rik|Tmem16c|-|2 E3|2|protein-coding	NM_001128103	chr2	110495358	110790401	-	295043	802.644	853.325	1007.25	945.566
Mapt|AI413597|AW045860|Mtapt|Tau|-|11 67.79 cM|11 E1|protein-coding	NM_001038609	chr11	104092750	104193403	+	100653	481.95	617.89	310.121	292.114
Hist1h1c|0610008C09Rik|H1.2|H1c|H1f2|H1var1|His1a|-|13|13 A2-A3|protein-coding	NM_015786	chr13	23830676	23831400	+	724	19.274	31.067	6.812	13.088
Dhps|Dhs|-|8|8 C3|protein-coding	NM_001039514	chr8	87595656	87599060	+	3404	36.192	86.297	18.419	22.202
Ramp1|9130218E19Rik|-|1 D|1 46.08 cM|protein-coding	NM_016894	chr1	93076399	93121773	+	45374	262.337	415.326	222.714	241.409
Sox12|2010205A02Rik|-|2|2 G3|protein-coding	NM_011438	chr2	152219348	152223782	-	4434	54.609	91.397	24.413	29.57
Prc1|D7Ertd348e|-|7 D3|7 45.62 cM|protein-coding	NM_001285998	chr7	87439337	87461145	+	21808	190.382	292.941	133.672	143.488
Dnpep|AA407814|-|1|1 C3-C4|protein-coding	NM_001110831	chr1	75305140	75314212	-	9072	53.966	85.356	37.219	31.509
Bbs1|AI451249|D19Ertd609e|-|19|19 A|protein-coding	NM_001033128	chr19	4886882	4906627	-	19745	90.372	84.885	66.1	64.667
Cd320|425O18-1|8D6|D17Ertd716e|NG29|TCblR|VLDL|-|17 B1|17 17.98 cM|protein-coding	NM_019421	chr17	33980036	33986719	+	6683	34.264	52.092	26.974	31.8
Mapk10|C230008H04Rik|JNK3|JNK3B1|JNK3B2|SAPK(beta)|Serk2|p493F12|p54bSAPK|-|5|5 E5|protein-coding	NM_001310685	chr5	103337568	103487411	-	149843	502.83	444.196	416.273	367.542
Tnfaip8l2|1810019A08Rik|AW610835|TIPE2|-|3|3 F2.1|protein-coding	NM_027206	chr3	94943443	94946282	-	2839	15.954	19.77	11.716	13.185
Carhsp1|1200011K09Rik|Crhsp-24|D16Ertd465e|-|16 A1|16 4.26 cM|protein-coding	NM_025821	chr16	8658680	8672246	-	13566	94.227	201.387	75.255	81.536
E130018N17Rik|-|-|2|2|ncRNA	NR_040327	chr2	167978103	167980013	-	1910	13.17	11.768	7.302	4.848
Arhgap29|6720461J18Rik|A830014I19|AU040217|B130017I01Rik|C76601|Parg1|-|3|3 G1|protein-coding	NM_172525	chr3	121656244	121719071	+	62827	345.964	583.606	330.283	377.141
Trpc5|CCE2|TRP-5|TRP5|Trrp5|-|X F2|X 65.49 cM|protein-coding	NM_009428	chrX	140811870	141122723	-	310853	510.754	406.147	564.004	470.796
Zfp672|4930488P06Rik|4930511N19Rik|Znf672|-|11|11 B1.3|protein-coding	NR_028331	chr11	58133236	58136867	-	3631	35.335	42.756	19.618	24.141
Tbc1d5|1600014N05Rik|-|17|17 C|protein-coding	NM_028162	chr17	50872452	51318677	-	446225	1320.04	1350.01	2329.42	2618.66
Ttll7|1110049N09Rik|4921517B04Rik|C630030B20|mTTLL7|-|3|3 H2|protein-coding	NM_001302958	chr3	146515331	146603220	+	87889	305.917	285.645	299.767	301.131
Vma21|2610030H06Rik|AI840175|-|X|X|protein-coding	NM_001290781	chrX	69061419	69070045	+	8626	27.733	33.185	32.26	36.841
Dazap1|2410042M16Rik|mPrrp|-|10|10 C1|protein-coding	NM_001122605	chr10	79727736	79751158	+	23422	184.064	329.107	122.065	115.372
Gm5796|-|-|14 A1|14|protein-coding	NM_001029930	chr14	4126977	4144402	+	17425	38.226	22.28	39.562	33.448
Lzts1|F37|FEZ1|-|8|8 B3.3|protein-coding	NM_199364	chr8	71659402	71664852	-	5450	23.021	15.926	15.04	14.155
Atxn3|2210008M02Rik|AI463012|AI647473|ATX3|MJD1|Mjd|Sca3|ataxin-3|-|12|12 E|protein-coding	NM_001167914	chr12	103171134	103196453	-	25319	111.359	111.481	104.354	121.48
Mettl18|2810422O20Rik|C78571|-|1|1 H2.2|protein-coding	NM_027279	chr1	165925076	165927374	+	2298	12.849	22.908	16.13	19.584
Btnl6|EG624681|Gm6519|NG13|-|17 B1|17 18.1 cM|protein-coding	NM_030747	chr17	34644880	34654297	-	9417	28.268	35.225	30.298	32.673
Zmym3|9030216B10Rik|AW122925|DXS6673El|Zfp261|-|X 44.1 cM|X C-D|protein-coding	NM_001177986	chrX	98610269	98615253	-	4984	18.845	20.554	11.553	11.343
Dmrt1|-|-|19|19 C2-C3|protein-coding	NM_015826	chr19	25580196	25678818	+	98622	336.434	205.231	259.115	222.794
Snora19|MBI-51|-|19|19|snoRNA	NR_034047	chr19	60850233	60850288	-	54	0.642	0.471	0.817	1.26
Fam19a3|7530404M11Rik|TAFA3|Tafa-3|-|3|3 F2.2|protein-coding	NM_183224	chr3	104570323	104580465	-	10142	49.469	41.187	34.276	35.096
Tmem18|BC024093|-|12|12 A2|protein-coding	NM_172049	chr12	31269308	31276084	+	6776	34.586	48.248	27.792	23.947
Lrfn1|BC004018|SALM2|Semo1|-|7|7 A3|protein-coding	NM_030562	chr7	29237004	29247151	+	10147	39.939	45.502	31.225	28.504
Scimp|A430084P05Rik|-|11|11 B3|protein-coding	NM_001045526	chr11	70604434	70626063	-	21629	85.875	130.937	97.706	109.555
Chek1|C85740|Chk1|rad27|-|9|9 A5.3|protein-coding	NM_007691	chr9	36516067	36534243	-	18176	87.695	123.719	94.546	101.799
Plppr3|Lppr3|Prg2|-|10|10 C1|protein-coding	NM_001170935	chr10	79323220	79337379	-	14159	164.898	268.62	81.467	78.918
Map2|G1-397-34|MAP-2|Mtap-2|Mtap2|repro4|-|1 C3|1 33.49 cM|protein-coding	NM_008632	chr1	66221903	66489157	+	267254	851.364	658.842	915.377	848.324
Pigo|PIG-O|-|4|4 B1|protein-coding	NM_020035	chr4	43030498	43038646	-	8148	49.041	66.057	29.481	30.831
6430562O15Rik|-|-|13|13|ncRNA	NR_015515	chr13	100180791	100182781	-	1990	21.415	34.911	9.482	14.349
Apopt1|1700081D05Rik|2810002N01Rik|Apop-1|Apop1|-|12|12 F2|protein-coding	NM_001163388	chr12	112951480	112993266	+	41786	236.424	327.303	169.583	191.964
Fam89b|1110021A21Rik|MMTV|Mtvr2|-|19 A|19 4.34 cM|protein-coding	NM_023166	chr19	5728087	5729666	-	1579	22.7	34.048	10.299	13.961
A330015K06Rik|-|-|3|3|ncRNA	NR_126080	chr3	64936981	65106607	-	169626	748.678	1177.72	636.698	606.721
Mapk14|CSBP2|Crk1|Csbp1|Mxi2|PRKM14|PRKM15|p38|p38-alpha|p38MAPK|p38a|p38alpha|-|17 A3.3|17 14.85 cM|protein-coding	NM_001168514	chr17	28828287	28885350	+	57063	375.731	768.675	427.227	532.747
Speer4a|1700027N01Rik|SPEER-4A|-|5|5 B1|protein-coding	NM_029376	chr5	26360810	26366045	-	5235	30.945	13.886	29.971	23.365
Il16|mKIAA4048|-|7 47.43 cM|7 D2-D3|protein-coding	NM_010551	chr7	90791573	90884000	-	92427	381.085	491.66	412.241	456.738
Tmod2|N-Tmod|NTMOD|-|9 D|9 42.31 cM|protein-coding	NM_016711	chr9	75413429	75459132	-	45703	205.479	176.596	160.537	146.978
Sox6|AI987981|SOX-LZ|-|7 F1|7 61.29 cM|protein-coding	NM_011445	chr7	122614386	123138600	-	524214	1726.71	1287.95	1726.45	1799.61
Pddc1|BC023835|D230016J19Rik|-|7|7 F5|protein-coding	NM_172116	chr7	148594083	148600024	-	5941	44.651	66.92	29.481	32.091
Ghitm|1010001P14Rik|C77840|MICS1|PTD010|Tmbim5|-|14 B|14 21.29 cM|protein-coding	NM_078478	chr14	37933632	37948508	-	14876	73.561	135.487	94.873	99.957
Shroom4|D430043L16Rik|Gm724|Shrm4|-|X|X A1.1|protein-coding	NM_001313765	chrX	6154404	6214572	+	60168	146.695	254.264	126.751	111.009
Gjb6|AA958971|Cx30|D14Bwg0506e|-|14 C3|14 30.1 cM|protein-coding	NM_001010937	chr14	57742138	57752448	-	10310	37.584	27.694	31.061	26.371
Agfg1|AU045498|C130049H11Rik|C85612|D730048C23Rik|Hrb|RAB|Rip|-|1|1 C5|protein-coding	NM_010472	chr1	82836035	82897576	+	61541	332.365	456.592	384.885	432.694
Olfr1037|MOR171-52|MOR256-34P|-|2|2 D|protein-coding	NM_001011532	chr2	85924887	85926011	-	1124	2.034	2.903	3.651	2.424
Gid8|2310003C23Rik|4833420G11Rik|AI451474|Twa1|-|2|2 H4|protein-coding	NM_001289651	chr2	180445033	180456304	+	11271	71.42	86.925	67.299	67.769
Tmx1|2810425A04Rik|AI465319|Txndc1|-|12|12 C2|protein-coding	NM_028339	chr12	71554141	71568611	+	14470	63.068	78.923	83.974	101.217
Sept2|AW208991|Nedd-5|Nedd5|mKIAA0158|-|1|1 D|protein-coding	NM_001159719	chr1	95375638	95406309	+	30671	221.755	405.363	256.118	297.931
Gm13139|OTTMUSG00000010657|-|4|4 E1|protein-coding	NM_001083918	chr4	146506202	146554688	+	48486	317.16	277.956	408.426	426.295
Rad21|SCC1|mKIAA0078|-|15|15 D3|protein-coding	NM_009009	chr15	51794150	51823306	-	29156	140.912	192.522	185.985	188.57
Slx4ip|2210009G21Rik|2410004I22Rik|C85661|Slxip|-|2|2 G1|protein-coding	NM_001038641	chr2	136725087	136895514	+	170427	781.443	810.568	920.662	975.815
Mrgprf|BC019711|Mgrc|MrgF|-|7|7 F5|protein-coding	NM_145379	chr7	152486814	152495462	+	8648	71.741	81.198	38.036	30.54
Prkd3|4930557O20Rik|5730497N19Rik|PKD3|Pkcnu|Prkcn|-|17|17 E3|protein-coding	NM_001171004	chr17	79348745	79420156	-	71411	360.098	478.872	418.998	450.63
2700069I18Rik|-|-|3|3|ncRNA	NR_045905	chr3	5177824	5220823	-	42999	174.427	192.522	182.661	216.395
Bad|AI325008|Bbc2|-|19|19 A|protein-coding	NM_001285453	chr19	7017052	7026395	+	9343	82.556	122.778	51.06	56.232
Ifitm1|1110036C17Rik|DSPA2a|Mil-2|Mil2|-|7|7 F5|protein-coding	NM_026820	chr7	148153328	148155726	+	2398	16.276	21.104	12.043	13.476
Map3k3|AW548911|MAPKKK3|Mekk3|mKIAA4031|-|11|11 E1|protein-coding	NM_011947	chr11	105946216	106016748	+	70532	403.892	572.544	448.097	562.511
Rps15|rig|-|10|10 C1|protein-coding	NM_001310726	chr10	79755254	79756859	+	1605	22.593	29.42	11.226	11.828
Klra15|Ly49O|-|6|6 F3|protein-coding	NM_013793	chr6	129922111	130330680	-	408569	893.98	514.568	1286.8	1303.99
Ablim3|AW990719|D930036B08Rik|-|18|18 E1|protein-coding	NM_001164491	chr18	61959047	62071506	-	112459	406.783	426.152	365.159	335.839
Top3a|-|-|11|11 B2|protein-coding	NM_009410	chr11	60553561	60590867	-	37306	172.714	254.734	169.365	195.939
E330011O21Rik|-|-|16|16|ncRNA	NR_045698	chr16	78251108	78255699	-	4591	15.633	12.317	17.983	20.263
Gys1|Gys3|MGS|-|7 B4|7 29.31 cM|protein-coding	NM_030678	chr7	52690209	52711987	+	21778	181.066	304.63	136.778	146.493
Lpin3|9130206L11Rik|AA438110|AV236139|mKIAA4023|-|2|2 H2|protein-coding	NM_022883	chr2	160706406	160731736	+	25330	131.597	197.386	87.08	82.603
Srsf10|FUSIP2|Fusip1|NSSR1|NSSR2|Nssr|SRrp40|Sfrs13a|Srsf13a|TASR|TASR1|TASR2|-|4|4 D3|protein-coding	NM_001284195	chr4	135411986	135421733	+	9747	78.915	132.584	76.29	101.217
Vgf|Gm1052|-|5 G2|5 76.13 cM|protein-coding	NM_001039385	chr5	137506165	137509221	+	3056	38.655	54.681	17.601	20.069
Tigar|9630033F20Rik|AA793651|AI595337|C79710|C85509|-|6|6 F3|protein-coding	NM_177003	chr6	127035134	127059570	-	24436	92.514	120.424	80.977	92.976
Nfyc|-|-|4 D2.2|4 56.52 cM|protein-coding	NM_008692	chr4	120430040	120498346	-	68306	340.824	435.018	350.773	404.772
Rb1|Rb|Rb-1|pRb|-|14 38.73 cM|14 D3|protein-coding	NM_009029	chr14	73595309	73725598	-	130289	563.971	761.536	841.32	1051.24
Prdm6|Gm92|PRISM|-|18|18 D1|protein-coding	NM_001033281	chr18	53624200	53735511	+	111311	503.044	452.669	388.972	340.299
Rab5c|AI326010|Rabl|-|11 D|11 63.54 cM|protein-coding	NM_001305003	chr11	100576317	100599529	-	23212	165.968	283.997	137.432	155.704
4930550L24Rik|mage-k1|-|X|X A6|protein-coding	NM_023774	chrX	56164638	56173481	+	8843	9.101	4.786	7.302	8.92
Fam78b|C030014K22Rik|C030020L09Rik|-|1|1 H2.3|protein-coding	NM_001160261	chr1	168931548	169021433	+	89885	319.087	237.867	255.083	242.378
Cyp2d13|1300007K12Rik|-|15 E1|15 38.67 cM|pseudo	NR_003552	chr15	82467180	82472475	-	5295	40.689	57.898	21.634	20.554
Snurf|2410045I01Rik|Snrpn|-|7|7 C|protein-coding	NM_033174	chr7	67127387	67150042	-	22655	57.286	60.251	68.498	59.431
Zbtb25|2810462M08Rik|2900064P18Rik|AI842128|Kup|Zfp-50|Zfp50|-|12 D2|12 33.73 cM|protein-coding	NM_028356	chr12	77449887	77470547	-	20660	149.264	230.493	119.885	136.992
Vmn2r74|EG546980|-|7|7 D3|protein-coding	NM_001105187	chr7	93100377	93109992	-	9615	18.31	11.925	31.933	33.545
Mir7663|Gm28034|mmu-mir-7663|-|-|ncRNA	NR_106123	chr10	22449178	22449238	-	60	0.107	0.706	0.272	0.097
Mir718|Mirn718|mir-718|mmu-mir-718|-|X|X|ncRNA	NR_030758	chrX	71269188	71269275	-	87	0.321	0.471	0.109	0.194
Brpf3|AI413466|AW493400|mKIAA1286|-|17|17 A3.3|protein-coding	NM_001081315	chr17	28938071	28975734	+	37663	194.129	247.046	161.082	136.701
Tmem52b|D630042F21Rik|-|6|6 F3|protein-coding	NM_001081186	chr6	129462575	129469245	+	6670	37.477	54.681	51.224	60.498
AI197445|-|-|13|13 D2.1|ncRNA	NR_045084	chr13	108259902	108264512	+	4610	22.593	23.457	17.928	15.9
Cpsf4|30kDa|C79664|-|5|5 G2|protein-coding	NM_001291249	chr5	145928082	145942910	+	14828	90.051	141.763	68.334	54.584
Akr1c6|3alpha-HSD|Akr1c1|Hsd17b5|-|13 2.48 cM|13 A2|protein-coding	NM_030611	chr13	4433589	4456776	+	23187	48.506	30.596	67.681	71.259
Lmo7|C78582|FBXO20|Gm914|mKIAA0858|-|14 E2.3|14 50.9 cM|protein-coding	NM_201529	chr14	102129145	102333910	+	204765	1153.11	1627.65	888.675	870.429
4930586N03Rik|-|-|13|13|ncRNA	NR_131052	chr13	23405394	23477668	+	72274	262.016	309.259	294.536	284.067
Ccdc34os|1700024P03Rik|-|2|2|ncRNA	NR_040508	chr2	109871407	109890636	-	19229	88.445	92.495	98.415	103.738
Tmem178|2810417M05Rik|Tmem178a|-|17|17 E3|protein-coding	NM_026516	chr17	81343972	81401156	+	57184	261.159	231.12	217.864	209.027
Mdk|MK|Mek|-|2 E1|2 50.63 cM|protein-coding	NM_001291481	chr2	91769962	91771859	-	1897	14.669	21.574	9.7	12.507
Sgcd|35kDa|delta-SG|-|11|11 B1.2|protein-coding	NM_011891	chr11	46792285	47192804	-	400519	1462.56	1302.46	1398.35	1212.47
AI463170|-|-|12|12|ncRNA	NR_046044	chr12	77647959	77648912	-	953	7.388	26.674	3.27	6.108
Tcp11|D17Ken1|Tcp-11|-|17 14.62 cM|17 A3-B|protein-coding	NM_001085555	chr17	28203692	28217584	-	13892	74.846	68.175	55.365	57.88
Timm8b|Tim8b|-|9|9 B|protein-coding	NM_013897	chr9	50412006	50413425	+	1419	17.989	25.889	9.972	16.385
Olfr1280|MOR248-1|-|2|2 E3|protein-coding	NM_146908	chr2	111155638	111156555	+	917	3.105	1.647	3.651	2.521
Chrna6|Acra6|Nica6|-|8|8 A3|protein-coding	NM_021369	chr8	28513684	28524416	-	10732	40.368	19.064	24.467	20.748
Ctsz|AI787083|AU019819|CTSX|D2Wsu143e|-|2 H4|2 97.94 cM|protein-coding	NM_022325	chr2	174252995	174264540	-	11545	59.32	81.512	53.73	56.426
Npffr1|Gm236|Gpr147|NPFF1|OT7T022|-|10|10 B4|protein-coding	NM_001177511	chr10	61058232	61089133	+	30901	167.574	182.637	102.883	111.785
Krtap9-5|-|-|11|11 D|protein-coding	NM_001085527	chr11	99809789	99810865	+	1076	4.604	1.491	2.18	1.357
Mamdc2|1200015L10Rik|AI591564|mamcan|-|19|19 B|protein-coding	NM_174857	chr19	23377099	23522812	-	145713	717.09	1164.15	620.405	591.112
Olfr668|MOR34-3|-|7|7 E3|protein-coding	NM_147059	chr7	112073320	112074276	-	956	3.748	2.04	3.052	3.393
Arhgap39|9530053N22|AI843066|D15Wsu169e|Kiaa1688|Porf-2|-|15 D3|15 36.28 cM|protein-coding	NM_198420	chr15	76554415	76648600	-	94185	466.531	615.379	444.991	438.899
Hdlbp|1110005P14Rik|AA960365|AI118566|D1Ertd101e|-|1 D|1 47.24 cM|protein-coding	NM_133808	chr1	95302517	95375494	-	72977	498.761	769.852	439.324	440.45
Kcnh2|AI326795|ERG1|LQT|Lqt2|M-erg|Merg1|merg1a|merg1b|-|5 A3|5 10.94 cM|protein-coding	NM_001294162	chr5	23825407	23835409	-	10002	45.186	44.169	28.609	25.692
Ccdc34|2810027O19Rik|4930522P10Rik|AI596202|-|2|2 E3|protein-coding	NM_026613	chr2	109857974	109885482	+	27508	122.709	135.565	139.121	144.942
Ciita|C2ta|EG669998|Gm9475|Mhc2ta|-|16|16 A1|protein-coding	NM_007575	chr16	10488271	10527733	+	39462	153.547	124.425	121.52	99.472
Ammecr1|6230420G18Rik|-|X|X F2|protein-coding	NM_019496	chrX	139288017	139401271	-	113254	344.786	513.156	398.618	469.244
Kcnh2|AI326795|ERG1|LQT|Lqt2|M-erg|Merg1|merg1a|merg1b|-|5 A3|5 10.94 cM|protein-coding	NM_013569	chr5	23825407	23857422	-	32015	173.999	213.39	102.284	83.96
4930522H14Rik|1700007J23Rik|-|4|4 C7|protein-coding	NM_026291	chr4	109177937	109203902	-	25965	75.917	46.993	94.764	105.677
Kcns2|E130006J24Rik|Kv9.2|-|15|15 B3.1|protein-coding	NM_181317	chr15	34767110	34773162	+	6052	30.731	21.574	17.601	16.288
Fam19a5|TAFA5|Tafa-5|Tara-5|-|15|15 E3|protein-coding	NM_001252310	chr15	87374729	87589794	+	215065	734.222	758.555	584.439	450.727
Itgb1bp2|Chordc3|-|X|X D|protein-coding	NM_013712	chrX	98644448	98648880	+	4432	21.844	33.891	17.601	16.773
Fndc7|E230011A21Rik|-|3|3 F3|protein-coding	NM_001165965	chr3	108656596	108692926	-	36330	266.085	287.763	221.406	271.561
Ccl25|A130072A22Rik|AI852536|CKb15|Scya25|TECK|-|8 A1.1|8 2.01 cM|protein-coding	NM_009138	chr8	4349588	4360020	+	10432	34.586	40.403	33.132	32.576
Gm14405|OTTMUSG00000016573|-|2|2 H4|pseudo	NR_040256	chr2	175594789	176850107	-	426203	1276.56	1029.21	1758.01	1580.69
Gtf2a2|TFIIA-gamma|TfIIg|Tfiia2|-|9|9 D|protein-coding	NM_001039519	chr9	69860355	69870673	+	10318	63.817	88.965	66.809	73.004
Cenpf|6530404A22Rik|AI325968|CENF|Lek1|PRO1779|mitosin|-|1 H6|1 95.03 cM|protein-coding	NM_001081363	chr1	191464493	191511965	-	47472	238.459	250.655	202.115	216.88
Slmap|D330001L02Rik|Slap|mKIAA1601|-|14|14 B|protein-coding	NM_032008	chr14	27232654	27354110	-	121456	646.313	900.161	793.421	889.237
Brwd1|5330419I02Rik|D530019K20Rik|G1-403-16|Wdr9|repro5|-|16|16 C4|protein-coding	NM_145125	chr16	96213699	96304035	-	90336	556.797	860.935	489.403	505.213
Gm4906|EG236663|-|X|X A1.1|protein-coding	NM_001114529	chrX	10904948	10905277	+	329	1.285	0	0.926	0.388
Gm16551|-|-|9|9 41.91 cM|ncRNA	NR_045284	chr9	74696244	74700679	+	4435	18.096	15.847	12.915	15.318
Pilrb1|FDFACT|Fdact|Pilrb|-|5|5 G2|protein-coding	NM_133209	chr5	138293375	138299277	-	5902	23.128	7.139	25.666	29.085
Zscan21|AI326272|CTfin51|RU49|Zfp-38|Zfp38|Zipro1|-|5 G2|5 76.96 cM|protein-coding	NM_001044705	chr5	138558133	138575493	+	17360	103.329	148.275	95.908	96.564
Atxn7l1os2|4930556N08Rik|-|12|12|ncRNA	NR_131031	chr12	34043117	34079625	-	36508	171.001	162.631	131.601	141.646
Cyp8b1|-|-|9 72.73 cM|9 F4|protein-coding	NM_010012	chr9	121823474	121825423	-	1949	13.599	19.299	7.03	7.271
Sepw1|selW|-|7|7 A2|protein-coding	NM_009156	chr7	16502557	16507720	-	5163	49.255	71.313	26.375	21.038
Vmn1r47|V1RA7|V1ra4|-|6|6 D1|protein-coding	NM_053219	chr6	89971882	89972814	+	932	2.677	0.392	2.234	2.327
Depdc5|AV016528|-|5 B1|5 17.35 cM|protein-coding	NM_001025426	chr5	33206370	33336882	+	130512	595.665	763.419	606.019	656.166
Arl13b|A530097K21Rik|A930014M17Rik|Arl2l1|C530009C10Rik|hnn|-|16|16 C1.2|protein-coding	NM_026577	chr16	62793515	62846866	-	53351	196.485	287.841	283.147	302.003
D030056L22Rik|-|-|19|19 B|protein-coding	NM_177640	chr19	18787726	18792918	+	5192	33.729	38.442	28.5	30.637
Trim60|2czf45|Rnf33|-|8|8 B3.1-3.2|protein-coding	NM_153097	chr8	67522347	67542587	-	20240	74.739	35.931	50.188	45.373
Hoxc9|Hox-3.2|-|15 F3|15 58.04 cM|protein-coding	NM_008272	chr15	102807463	102814875	+	7412	50.219	61.742	35.584	37.132
Zfp410|Apa1|D12Ertd748e|Znf410|-|12 D1|12 39.15 cM|protein-coding	NR_045546	chr12	85657809	85684780	+	26971	144.339	216.293	141.846	161.327
Susd2|1200011D11Rik|-|10|10 B5.3|protein-coding	NM_027890	chr10	75099364	75106753	-	7389	32.23	46.601	24.958	18.712
Prss22|4733401N09Rik|BSSP-4|SP001LA|-|17 A3.3|17 12.18 cM|protein-coding	NM_133731	chr17	24130501	24135067	-	4566	30.945	38.834	20.217	19.681
B3gnt2|AA408337|AA409404|AW260308|B3Galt6|B3gnt1|BGnT-1|BGnT-2|BGnT1|BGnT2|Beta3gnt|-|11 A3.2|11 14.22 cM|protein-coding	NM_016888	chr11	22734739	22759735	-	24996	168.003	272.621	197.429	276.117
Spock1|Spock|Ticn1|testican|-|13|13 B2|protein-coding	NM_001166464	chr13	57522556	58009693	-	487137	1511.06	792.76	1007.96	908.143
Mup12|Gm2024|-|4 B3|4|protein-coding	NM_001199995	chr4	60732254	60736153	-	3899	18.096	6.59	17.329	12.701
Akap13|1700026G02Rik|5730522G15Rik|5830460E08Rik|AKAP-Lbc|BRX|Ht31|LBC|PROTO-LB|PROTO-LBC|-|7|7 D2|protein-coding	NM_029332	chr7	82600420	82899495	+	299075	1743.63	2299.59	1888.3	2186.06
Tgtp2|OTTMUSG00000005537|-|11 B1.2|11|protein-coding	NM_001145164	chr11	48798831	48805756	-	6970.5	49.148	57.113	53.131	70.096
Mir6912|Gm27990|mmu-mir-6912|-|-|ncRNA	NR_105877	chr10	80072005	80072074	+	69	0.321	0.314	0.272	0.097
Gng2|-|-|14 A3|14 11.17 cM|protein-coding	NM_001038637	chr14	20691781	20796471	-	104690	423.058	536.613	435.183	397.985
Vmn1r200|V1rh3|-|13|13 A3.1|protein-coding	NM_134212	chr13	22486898	22487836	+	938	2.57	1.255	2.452	1.842
Cyfip2|1500004I01Rik|6430511D02Rik|AA930218|AU022376|Pir121|mKIAA1168|-|11|11 B1.2|protein-coding	NM_001252460	chr11	46007351	46125860	-	118509	635.498	646.917	389.19	457.222
A930017M01Rik|Gm305|-|15|15 B3.3|pseudo	NR_033609	chr15	44712940	44716289	+	3349	10.601	6.041	7.575	8.144
Otog|4932420K09|Otgn|twt|-|7 29.66 cM|7 B4-C|protein-coding	NM_013624	chr7	53496357	53566804	+	70447	239.101	127.014	160.537	138.35
Slc6a15|AA536730|AI326450|AI326451|v7-3|-|10|10 D1|protein-coding	NM_001252330	chr10	102830442	102882013	+	51571	140.805	139.566	185.658	179.942
Hcfc1r1|HPIP|-|17|17 A3.3|protein-coding	NM_181821	chr17	23810575	23812491	+	1916	33.515	51.229	13.187	17.645
Iqcf1|1700055J15Rik|-|9|9 F1|protein-coding	NM_028843	chr9	106402298	106404580	+	2282	7.067	5.57	6.103	6.011
Fpr-rs3|-|-|17|17 A3.2|protein-coding	NM_008040	chr17	20760810	20761841	-	1031	3.105	1.177	2.779	2.036
Wtap|2810408K05Rik|9430038B09Rik|-|17|17 A1|protein-coding	NM_175394	chr17	13163886	13185405	-	21519	144.553	220.294	153.616	187.213
Gm10486|ENSMUSG00000073247|-|X|X A3.1|protein-coding	NM_001109970	chrX	26799160	26822068	-	22919.9	236.639	136.821	285.435	258.957
Gm19395|-|-|10|10 27.08 cM|ncRNA	NR_038015	chr10	53000076	53003493	+	3417	8.459	9.728	17.492	22.105
Adgrf2|Gpr111|PGR20|-|17|17 B3|protein-coding	NM_001033493	chr17	42845886	42879128	-	33242	98.403	53.348	96.834	78.046
Ints8|2810013E07Rik|AV063769|D130008D20Rik|-|4|4 A1|protein-coding	NM_178112	chr4	11126305	11181406	-	55101	279.576	431.723	341.127	366.864
2510003B16Rik|-|-|4|4|ncRNA	NR_131048	chr4	115796445	115811446	+	15001	84.269	87.396	65.065	60.595
Cd8a|BB154331|Ly-2|Ly-35|Ly-B|Lyt-2|-|6 32.14 cM|6 C|protein-coding	NM_001081110	chr6	71323421	71329165	+	5744	16.383	9.728	16.784	14.252
Psen2|ALG-3|Ad4h|Alg3|PS-2|PS2|Psnl2|STM2|-|1 H4|1 84.19 cM|protein-coding	NM_011183	chr1	182157135	182176081	-	18946	82.877	71.47	67.081	68.448
Notch3|AW229011|N3|hpbk|-|17 B1|17 17.37 cM|protein-coding	NM_008716	chr17	32257838	32303797	-	45959	229.357	302.355	192.906	165.011
Mid1|61B3-R|DXHXS1141|Fxy|Trim18|-|X and Y|X 79.19 cM|protein-coding	NM_001290504	chrX	166266091	166428729	+	162638	1663.97	2008.69	1350.83	1504.59
Lsm8|2010003I05Rik|AW214405|Naa38|-|6|6 A2|protein-coding	NM_133939	chr6	18798635	18804052	+	5417	31.159	34.362	31.987	34.902
4930519D14Rik|-|-|13|13|ncRNA	NR_045975	chr13	30706912	30716127	+	9215	34.586	29.89	36.456	42.852
Mir6908|Gm27827|mmu-mir-6908|-|-|ncRNA	NR_105873	chr10	77907840	77907902	-	62	0.107	0.314	0.381	0.194
Hist1h2br|Gm11277|OTTMUSG00000000449|-|13|13 A3.1|protein-coding	NM_001110555	chr13	21925612	21929399	+	3787	79.344	114.07	67.953	103.835
Map4|AA407148|MAP-4|Mtap-4|Mtap4|-|9 F2|9 59.83 cM|protein-coding	NM_001311164	chr9	109954525	109986458	+	31933	273.901	542.654	193.832	197.684
Cux1|CDP|Cutl1|Cux|Cux-1|-|5 G2|5 75.96 cM|protein-coding	NM_009986	chr5	136742280	137043360	-	301080	1867.52	2438.69	1689.62	1730.97
Gm2042|-|-|12|12 D2|protein-coding	NM_001270792	chr12	89192924	89199126	+	6202	11.671	7.531	15.04	14.446
Gm9054|EG668224|-|3|3 F2.1|ncRNA	NR_045872	chr3	95789433	95790890	+	1457	21.951	37.186	10.79	10.277
Mier1|4933425I22Rik|5830411K19Rik|er1|-|4|4 C6|protein-coding	NM_027696	chr4	102786995	102838359	+	51364	294.995	442.157	334.861	391.295
Apobec3|Apobec|Arp3|BC003314|Cem15|Rfv3|-|15 48.6 cM|15 E2|protein-coding	NM_030255	chr15	79722838	79738859	+	16021	76.452	99.399	76.508	77.27
Rhobtb1|1700008H16Rik|3110048G13Rik|AI173445|AI573858|AV350930|-|10|10 B5.1|protein-coding	NM_001252637	chr10	68675942	68754532	+	78590	332.9	318.124	326.414	284.649
Ms4a4d|2210417J23Rik|-|19|19 A|protein-coding	NM_025658	chr19	11611339	11632956	+	21617	64.888	46.836	96.18	104.804
Copb2|AI256832|-|9|9 E3-F1|protein-coding	NM_015827	chr9	98464150	98488794	+	24644	138.664	203.662	139.884	143.391
Mir3057|mir-3057|mmu-mir-3057|-|10|10 39.72 cM|ncRNA	NR_037218	chr10	80734342	80734432	+	90	0.214	0.628	0.163	0.194
Ldb2|AI035351|AW146358|CLIM1|CLP-36|Ldb3|-|5|5 B3|protein-coding	NM_010698	chr5	44863372	45190985	-	327613	1458.59	1073.62	1043.11	1020.02
Olfr448|MOR261-13|-|6|6 B2|protein-coding	NM_146273	chr6	42846452	42847384	+	932	4.604	1.883	2.452	1.745
Mir697|Mirn697|mmu-mir-697|-|4|4|ncRNA	NR_030479	chr4	124408938	124409046	+	108	0.642	0.863	0.436	0.194
Ndrg2|AI182517|AU040374|Ndr2|SYLD|-|14|14 C2|protein-coding	NM_013864	chr14	52524946	52533163	-	8217	37.477	37.265	22.015	24.723
Bbip1|2310002J21Rik|2610002B11Rik|4930560M04Rik|Ncrna00081|-|19|19 D2|protein-coding	NM_001195348	chr19	54004149	54019117	-	14968	89.516	107.872	121.029	149.693
Racgap1|AI227039|AI327394|Band25|GTPase|MgcRacGAP|gtl11|mKIAA1478|-|15|15 F1|protein-coding	NM_012025	chr15	99450928	99482087	-	31159	191.024	232.689	157.594	164.526
1810011H11Rik|4733401I05Rik|-|14|14 B|protein-coding	NM_001163616	chr14	33599149	33631154	+	32005	127.849	140.429	91.44	75.234
Mir7210|mir-7210|mmu-mir-7210|-|-|ncRNA	NR_106069	chr14	24908099	24908152	+	53	0.107	0.471	0.272	0.097
D3Ertd751e|2810009O15Rik|4930415G15Rik|-|3|3 C|protein-coding	NM_028667	chr3	41546540	41562861	+	16321	59.106	67.234	87.516	100.732
Htatip2|AW111545|Cc3|Tip30|-|7|7 B5|protein-coding	NM_016865	chr7	57014476	57029369	+	14893	106.434	144.666	77.653	82.603
Lrrc40|2610040E16Rik|AI837674|-|3|3 H4|protein-coding	NM_001289524	chr3	157699646	157730054	+	30408	109.004	122.778	164.079	199.138
Abhd2|2210009N18Rik|LABH2|Labh-2|-|7|7 D2|protein-coding	NM_018811	chr7	86418152	86506487	+	88335	563.864	833.241	384.449	401.669
4930455F16Rik|1700013J11Rik|-|16 A1|16|ncRNA	NR_040570	chr16	4219912	4229116	-	9204	36.941	29.027	33.622	31.218
C1qtnf3|2310005P21Rik|CORS-26|CORS26|CTRP3|Corcs|Cors|-|15|15 A2|protein-coding	NM_001204134	chr15	10882112	10909917	+	27805	146.802	204.603	130.293	121.771
Casc4|D130060C09Rik|VGFG2573|-|2|2 E5|protein-coding	NM_199038	chr2	121692706	121761943	+	69237	311.699	326.675	300.421	295.895
Armc12|4930511I11Rik|AV041658|-|17|17 A3.3|protein-coding	NM_026290	chr17	28667806	28675920	+	8114	41.331	33.421	32.096	34.806
Rpl22|2700038K18Rik|-|4|4 E2|protein-coding	NM_001277114	chr4	151699835	151708191	+	8356	89.087	127.956	39.072	37.617
Tas2r129|T2R29|Tas2r29|mGR29|mt2r60|-|6 G1|6 64.03 cM|protein-coding	NM_207029	chr6	132901120	132902082	+	962	2.463	1.177	4.577	2.424
Fbxw19|E330023O18|-|9|9 F2|protein-coding	NM_177703	chr9	109381089	109398368	-	17279	41.01	29.027	41.524	34.515
4930502E18Rik|Ct55|-|X|X A5|protein-coding	NM_029142	chrX	51028008	51041399	+	13391	32.23	27.301	30.298	28.795
Ppp1r12a|1200015F06Rik|5730577I22Rik|AA792106|AV099298|D10Ertd625e|Mypt1|-|10 56.33 cM|10 C|protein-coding	NM_027892	chr10	107599456	107714631	+	115175	659.59	1099.66	845.462	1006.94
Slit2|Drad-1|E030015M03Rik|E130320P19Rik|Slil3|mKIAA4141|slit-2|-|5|5 B3|protein-coding	NM_001291227	chr5	48374394	48698974	+	324580	1510.53	1743.52	1525.59	1624.52
Fastkd5|C78212|mKIAA1792|-|2|2 F1|protein-coding	NM_001146084	chr2	130439574	130455763	-	16189	91.764	126.622	81.576	90.262
Slco1a1|A530084B21|OATP-1|Oatp1|Oatp1a1|Slc21a1|-|6|6 A3-A5|protein-coding	NM_013797	chr6	141855802	141895483	-	39681	91.443	49.974	128.277	115.372
Sprr2j-ps|Sprr2j|-|3 F1|3 40.14 cM|pseudo	NR_003185	chr3	92222009	92223318	+	1309	4.497	3.452	4.196	4.363
Suv420h1|AA117471|C630029K18Rik|KMT5B|Suv4-20h1|-|19|19 A|protein-coding	NM_001167888	chr19	3767421	3806324	+	38903	246.061	381.905	241.786	279.123
Tnnt3|fTnT|-|7 F5|7 87.94 cM|protein-coding	NM_001163665	chr7	149684741	149701914	+	17173	105.791	74.687	55.638	48.573
Slc7a7|AI790233|my+lat1|-|14|14 C1|protein-coding	NM_011405	chr14	54989126	55036539	-	47413	234.069	312.789	234.048	251.783
C87414|-|-|5|5 E2|protein-coding	NM_001164284	chr5	94064211	94100489	-	36278	95.191	50.523	101.521	91.037
Cnot1|6030411K04Rik|AA815922|D830048B13|-|8|8 D1|protein-coding	NM_001205226	chr8	98243351	98331362	-	88011	476.704	736.902	526.35	558.246
Vmn2r46|-|-|7|7 A1|protein-coding	NM_001105076	chr7	8317009	8332944	-	15935	19.595	13.102	36.674	31.121
Fam110a|1700008J10Rik|5430432M24Rik|AI747080|-|2|2 G3|protein-coding	NM_146127	chr2	151795132	151805955	-	10823	88.98	161.455	48.281	50.221
Phxr4|Sp5|-|9|9 A1|ncRNA	NR_028271	chr9	13234581	13235960	+	1379	11.457	16.553	7.03	5.914
Trim15|1810012B10Rik|-|17|17 B1|protein-coding	NM_001024134	chr17	36997636	37004132	-	6496	38.655	70.215	30.244	24.044
Vmn1r219|V1rh13|-|13|13 A3.1|protein-coding	NM_134238	chr13	23254512	23255450	+	938	1.927	1.491	2.016	2.909
Plat|AU020998|AW212668|D8Ertd2e|tPA|-|8 A2|8 11.42 cM|protein-coding	NM_008872	chr8	23868194	23893320	+	25126	193.915	271.837	107.788	101.993
Prpf39|Srcs1|-|12|12 C1|protein-coding	NM_177806	chr12	66137321	66164373	+	27052	147.872	252.067	197.374	240.051
Tox|1700007F02Rik|-|4|4 A1|protein-coding	NM_145711	chr4	6614533	6917870	-	303337	1154.6	927.933	1030.19	1064.82
Gm4872|D430007I03|-|6 B3|6|ncRNA	NR_073371	chr6	53171158	53174969	+	3811	16.597	11.062	14.223	12.507
Mrps25|2810429N01Rik|Rpms25|-|6|6 D3|protein-coding	NM_025578	chr6	92119517	92134017	-	14500	83.841	113.128	72.203	72.423
Fam92a|6720467C03Rik|Fam92a1|-|4|4 A2|protein-coding	NM_001310743	chr4	12080289	12099162	-	18873	72.812	99.556	100.322	105.192
Tbrg4|2310042P22Rik|AA120735|AA408001|AI527316|Cpr2|R74877|Tb-12|mKIAA0948|-|11|11 A1|protein-coding	NM_001130457	chr11	6515601	6526070	-	10469	81.271	119.561	48.499	49.833
Pecam1|C85791|Cd31|PECAM-1|Pecam|-|11|11 E1|protein-coding	NM_008816	chr11	106515527	106576595	-	61068	304.846	342.836	266.799	336.712
Lrp6|C030016K15Rik|Cd|Gw|ska26|ska<m26Jus>|skax26|-|6 G1|6 65.37 cM|protein-coding	NM_008514	chr6	134396496	134516931	-	120435	810.782	1087.03	771.787	804.599
1700057H21Rik|-|-|2|2|ncRNA	NR_130155	chr2	51276570	51293420	-	16850	73.026	66.135	80.922	79.306
Pdzd11|1810012H22Rik|2310079D11Rik|2700099C19Rik|AI854765|Pdzk11|-|X|X C3|protein-coding	NM_028303	chrX	97818245	97821246	-	3001	13.92	18.985	11.117	12.119
Ggta1|AW108479|GALT|Gal|Ggta|Ggta-1|alpha Gal|alpha3GalT|-|2 B|2 23.6 cM|protein-coding	NM_001308299	chr2	35255699	35316969	-	61270	392.542	757.064	400.852	477.679
Aspscr1|1190006K01Rik|ASPC|ASPCR1|ASPL|ASPS|RCC17|TUG|-|11|11 E2|protein-coding	NM_198223	chr11	120537975	120570760	+	32785	228.822	415.169	156.45	149.499
Gng12|2010305F15Rik|AA536815|AI115529|AI314170|AI842738|-|6 C1|6 30.68 cM|protein-coding	NM_001177556	chr6	66846391	66971355	+	124964	707.667	933.503	667.487	748.464
Pde1a|AI987702|AW125737|-|2|2 D|protein-coding	NM_001159582	chr2	79674610	79969569	-	294959	980.712	798.801	1204.95	1256.59
Gm10649|ENSMUSG00000074235|-|8|8 C1|ncRNA	NR_028579	chr8	79272986	79424072	-	151086	387.723	248.615	427.499	402.445
Slx4ip|2210009G21Rik|2410004I22Rik|C85661|Slxip|-|2|2 G1|protein-coding	NM_028834	chr2	136717999	136894129	+	176130	803.608	820.061	959.625	1017.89
Gm25500|Mir7650|mmu-mir-7650|-|-|ncRNA	NR_106108	chr9	15117055	15117113	+	58	0.964	0.941	0.654	1.26
Gm10768|ENSMUSG00000074828|-|19 C3-D1|19|ncRNA	NR_033472	chr19	43913293	43915335	+	2042	7.817	9.963	9.427	9.404
Rap1gap|1300019I11Rik|2310004O14Rik|AI427470|ARPP-90|Rap1GAP1|Rap1ga1|-|4 D3|4 70.02 cM|protein-coding	NM_029563	chr4	137220641	137285776	+	65135	319.944	329.578	181.626	158.612
Cacna2d1|Ca(v)alpha2delta1|Cacna2|Cchl2a|-|5 A2|5 6.56 cM|protein-coding	NM_001110845	chr5	15440509	15880329	+	439820	1515.66	1562.61	1876.64	1850.7
BC024139|6230424I18Rik|-|15|15 D3|protein-coding	NM_001142968	chr15	75949948	75956986	-	7038	31.695	40.795	22.233	17.354
Ccdc151|AI644415|C330001K17Rik|b2b1885Clo|-|9|9 A4|protein-coding	NM_001163787	chr9	21794315	21807078	-	12763	53.003	49.268	43.595	39.556
Mlst8|0610033N12Rik|AA409454|AI505104|AI851821|Gbl|-|17|17 A3.3|protein-coding	NM_001252463	chr17	24610495	24616023	-	5528	37.584	60.094	28.391	32.77
2810454H06Rik|-|-|6|6|ncRNA	NR_029441	chr6	134847979	134850803	+	2824	32.551	36.873	24.249	35.969
Sh3bp5l|2310074E09Rik|BC003251|mKIAA1720|-|11|11 B2|protein-coding	NM_001308167	chr11	58144209	58161230	+	17021	108.361	176.204	70.078	69.805
BC017643|-|-|11|11 E2|protein-coding	NM_144832	chr11	121083903	121090623	-	6720	44.115	57.741	30.734	31.024
Smim4|2010107H07Rik|Gm41122|-|14|14 B|protein-coding	NM_001308091	chr14	31937691	31942116	-	4425	45.4	67.312	32.26	48.476
Tmem203|C730025P13Rik|Hbebp1|-|2|2 A3|protein-coding	NM_177344	chr2	25110959	25111872	+	913	9.101	17.73	7.738	7.077
Hmgcs2|1300002P16|mHS|-|3 F2.2|3 42.74 cM|protein-coding	NM_008256	chr3	98084354	98114661	+	30307	94.334	56.172	82.448	71.647
Smc2|5730502P04Rik|AI255214|AW545314|CAP-E|CAPE|Fin16|SMC-2|Smc2l1|-|4 28.31 cM|4 B3|protein-coding	NM_001301412	chr4	52452093	52501237	+	49144	178.068	197.464	199.064	245.578
Cd44|AU023126|AW121933|AW146109|HERMES|Ly-24|Pgp-1|-|2 E2|2 54.13 cM|protein-coding	NM_001039150	chr2	102651300	102741822	-	90522	1001.91	1654.16	749.281	933.059
Cabp1|caldendrin|-|5|5 F|protein-coding	NM_001310715	chr5	115618700	115636130	-	17430	83.734	71.078	52.095	42.368
Slc30a7|1810059J10Rik|2610034N15Rik|4833428C12Rik|AI467242|ZnT-7|ZnT7|Zntl2|-|3|3 G2|protein-coding	NM_023214	chr3	115641891	115710324	-	68433	438.692	600.552	422.595	467.499
Olfr1184|MOR225-3|-|2|2 D|protein-coding	NM_146823	chr2	88326891	88327826	+	935	3.105	1.255	2.725	4.363
Gm5627|EG434510|-|9 F1|9|ncRNA	NR_033301	chr9	102641978	102659015	+	17037	122.174	212.998	82.067	101.702
Scarb1|AI120173|CD36|Cd36l1|Cla-1|Cla1|D5Ertd460e|Hdlq1|Hlb398|SR-B1|SR-BI|SRBI|Srb1|mSR-BI|-|5 64.11 cM|5 G1.1|protein-coding	NM_016741	chr5	125757457	125821464	-	64007	368.985	491.739	246.745	244.996
Dhx34|1200013B07Rik|1810012L18Rik|Ddx34|mKIAA0134|-|7|7 A2|protein-coding	NM_001285932	chr7	16782570	16807342	-	24772	170.787	290.038	100.485	91.813
Ist1|2400003C14Rik|AW536298|mKIAA0174|-|8|8 D3|protein-coding	NM_028018	chr8	112195221	112217194	-	21973	121.317	230.022	129.149	158.903
Edem2|9530090G24Rik|AI327354|-|2|2 H1|protein-coding	NM_145537	chr2	155527409	155555211	-	27802	123.673	134.467	145.933	143.391
Cenpa|Cenp-A|-|5 B1|5 16.76 cM|protein-coding	NM_001302129	chr5	30969259	30977210	+	7951	42.402	61.35	37.328	36.938
Nhlrc3|4833441N19|8030451K01Rik|mKIAA4083|-|3|3 C|protein-coding	NM_172501	chr3	53255918	53267180	-	11262	64.674	100.576	62.286	66.315
Olfr578|MOR7-1|-|7|7 E3|protein-coding	NM_147115	chr7	110132735	110133676	-	941	3.534	1.255	1.526	1.066
Dguok|dGK|dGK1|dGK2|dGK3|-|6 C3|6 35.94 cM|protein-coding	NM_001162521	chr6	83430208	83456963	-	26755	153.655	280.859	153.671	146.3
Vmn1r81|V1rg9|-|7|7 A1|protein-coding	NM_134210	chr7	12845108	12846028	-	920	2.677	0.863	3.651	3.005
Xlr4b|Xlr4|-|X A7.3|X 37.29 cM|protein-coding	NM_001293679	chrX	70459672	70467792	+	8120	15.419	8.708	15.258	12.119
Fbxo6|AA408845|FBG2|Fbs2|Fbx6b|Fbxo6b|-|4 E2|4 78.67 cM|protein-coding	NM_015797	chr4	147519825	147526034	-	6209	53.752	86.454	32.423	32.866
Atp8a2|AI415030|Atpc1b|agil|wl|-|14|14 D1|protein-coding	NM_015803	chr14	60266578	60705671	-	439093	1624.67	1275.87	1274.27	1201.52
Brwd3|Brodl|D030064D06Rik|Gm596|-|X|X D|protein-coding	NM_001081477	chrX	105937547	106029694	-	92147	179.995	236.926	309.848	379.758
H2afy|H2AF12M|mH2a1|macroH2A1|-|13|13 B2|protein-coding	NM_001159515	chr13	56174983	56236911	-	61928	404.748	575.918	262.603	256.824
Sh2d4a|2210402M20Rik|SH2A|-|8|8 C1|protein-coding	NM_028182	chr8	70800427	70871603	+	71176	264.371	183.343	264.837	230.259
Phactr2|AV158170|BC012871|-|10|10 A2|protein-coding	NM_001195096	chr10	12927523	13043966	-	116443	489.017	587.686	629.124	639.297
Dsg4|CDHF13|lah|-|18 A2|18 11.35 cM|protein-coding	NM_181564	chr18	20594676	20630322	+	35646	100.33	81.198	102.066	95.982
Prrc1|1190002C06Rik|2310058D16Rik|3110038B19Rik|9430085A19Rik|-|18|18 D3|protein-coding	NM_028447	chr18	57514387	57552373	+	37986	237.495	300.629	202.715	203.113
Zfp658|-|-|7|7 B4|protein-coding	NM_001008549	chr7	50817740	50830831	+	13091	71.848	196.601	88.224	115.372
Lsm2|D17H6S56E-2|D17H6S56E2|Dmapl|Dmpkap|G7b|Sm-X5|SmX5|snRNP|-|17 B1|17 18.52 cM|protein-coding	NM_001110101	chr17	35118799	35122838	+	4039	37.477	62.134	26.375	36.357
Aloxe3|e-LOX-3|eLOX-3|-|11 B3|11 42.38 cM|protein-coding	NM_011786	chr11	68939879	68962617	+	22738	113.822	110.068	80.377	78.918
Olfr207|MOR182-9|-|16|16 C1.3|protein-coding	NM_001011792	chr16	59361125	59362042	-	917	2.57	1.02	2.016	2.327
Gdnf|AI385739|-|15|15 A1|protein-coding	NM_001301333	chr15	7763727	7787580	+	23853	102.044	131.015	97.27	82.409
Myeov2|1110002M09Rik|-|1|1 D|protein-coding	NM_001163425	chr1	94533722	94538562	-	4840	27.733	37.657	20.598	24.529
Rnf20|4833430L21Rik|AW540162|C79397|mKIAA4116|-|4|4 B1|protein-coding	NM_182999	chr4	49644932	49669758	+	24826	111.681	142.783	110.567	114.306
Ssh1|AW551225|Gm1394|Gm1395|SSH-1|mSSH-1L|-|5|5 F|protein-coding	NM_198109	chr5	114392228	114443766	-	51538	413.957	833.398	263.148	260.023
Cd44|AU023126|AW121933|AW146109|HERMES|Ly-24|Pgp-1|-|2 E2|2 54.13 cM|protein-coding	NM_001177787	chr2	102651300	102741822	-	90522	1001.91	1654.16	749.281	933.059
Gja5|5730555N10Rik|Cnx40|Cx40|Gja-5|-|3 F2.1|3 42.04 cM|protein-coding	NM_008121	chr3	96836325	96857557	+	21232	94.12	157.924	82.23	74.556
Hook1|A930033L17Rik|azh|-|4 C5|4 44.17 cM|protein-coding	NM_030014	chr4	95634070	95690965	+	56895	155.368	138.547	198.355	214.165
Eif4h|AU018978|D5Ertd355e|E430026L18Rik|Ef4h|Wbscr1|Wscr1|eIF-4H|-|5 G2|5 74.71 cM|protein-coding	NM_001312867	chr5	135095742	135115279	-	19537	181.28	364.567	108.114	126.231
Mir7018|Gm27606|mmu-mir-7018|-|-|ncRNA	NR_105985	chr4	137094201	137094285	+	84	0.75	1.883	0.436	0.194
Rnf114|1110008J21Rik|AI225886|AW549494|Zfp228|Zfp313|Znf228|-|2|2 H3|protein-coding	NM_030743	chr2	167318145	167341666	+	23521	167.681	238.652	136.505	147.657
Foxp1|3110052D19Rik|4932443N09Rik|AI461938|AW494214|-|6|6 E1|protein-coding	NM_001197321	chr6	98875336	99216509	-	341173	2176.01	2669.26	1916.2	1966.56
Glmn|9330160J16Rik|AW227515|Fap48|Fap68|-|5|5 E5|protein-coding	NM_001161739	chr5	107977986	108026658	-	48672	147.765	140.665	179.119	165.205
Sema3b|SemA|Semaa|sema5|semaV|-|9 F1|9 58.31 cM|protein-coding	NR_111986	chr9	107500005	107507918	-	7913	52.467	52.877	29.971	30.734
Nenf|1110060M21Rik|SCIRP10|Spuf|-|1|1 H6|protein-coding	NM_025424	chr1	193130676	193141997	-	11321	85.233	112.736	58.689	76.785
Hivep1|Cryabp1|-|13 A4|13 20.72 cM|protein-coding	NM_007772	chr13	42147390	42280395	+	133005	624.362	815.275	617.408	663.632
5830418P13Rik|-|-|9 55.37 cM|9 F1|ncRNA	NR_040466	chr9	103325908	103363590	+	37682	208.692	241.319	137.105	136.895
Klhl38|8230402K04Rik|-|15|15 D1|protein-coding	NM_177755	chr15	58146128	58155724	-	9596	39.404	31.067	36.674	30.249
Tecr|2410016D23Rik|A230102P12Rik|AI173355|D17Ertd178e|Gpsn2|SC2|-|8 40.22 cM|8 C3|protein-coding	NM_027179	chr8	86095597	86118390	-	22793	133.096	175.968	85.227	77.755
Kdm4a|D4Ertd222e|JHDM3A|Jmjd2|Jmjd2a|mKIAA0677|-|4 D2.1|4 54.31 cM|protein-coding	NM_001161823	chr4	117809609	117852648	-	43039	245.633	355.467	185.113	174.222
Timm17b|17kDa|Sfc3|mTim17b|-|X A1.1|X 3.56 cM|protein-coding	NR_132589	chrX	7476462	7484778	+	8316	26.127	29.42	20.38	23.171
Ssr4|AW743063|C78062|Trap|-|X A7.3|X 37.41 cM|protein-coding	NM_001166480	chrX	71032367	71036167	+	3800	20.344	26.517	13.351	11.246
4930544M13Rik|-|-|13|13 D2.2|ncRNA	NR_045976	chr13	115397436	115488030	+	90594	388.687	432.429	385.103	407.099
Tcof1|AA408847|AW209012|treacle|-|18 E1|18 34.41 cM|protein-coding	NM_011552	chr18	60973410	61008618	-	35208	192.523	209.389	115.471	104.32
Kti12|1110001A12Rik|AI326810|AU014758|-|4|4 C7|protein-coding	NM_029571	chr4	108520462	108522017	+	1555	23.878	32.244	11.117	13.379
Gucy2c|AI893437|GC-C|Gcc|-|6 G1|6 66.67 cM|protein-coding	NM_145067	chr6	136645805	136730263	-	84458	283.324	188.364	260.695	272.045
Ahnak|DY6|-|19|19 A|protein-coding	NM_001039959	chr19	9063774	9151416	+	87642	940.665	1810.68	593.976	652.676
Hrh2|-|-|13 B1|13 28.4 cM|protein-coding	NM_001010973	chr13	54287498	54317801	+	30303	107.29	81.59	102.829	114.209
Hnrnpab|3010025C11Rik|CBF-A|Cgbfa|Hnrpab|-|11|11 B1.3|protein-coding	NM_010448	chr11	51413602	51420383	-	6781	98.617	182.794	49.752	55.068
Ehhadh|1300002P22Rik|HD|L-PBE|LBFP|LBP|MFP|MFP1|PBFE|-|16|16 B1|protein-coding	NM_023737	chr16	21761358	21787907	-	26549	102.472	88.337	94.927	93.17
Myef2|9430071B01|mKIAA1341|-|2 F1|2 61.16 cM|protein-coding	NM_001162418	chr2	124913478	124949396	-	35918	165.005	214.645	213.014	222.988
Slc30a6|9530029F08Rik|ZnT6|-|17|17 E2|protein-coding	NM_001252478	chr17	74794948	74823569	+	28621	149.8	290.744	147.404	158.903
Dgkeos|A930013B10Rik|-|11|11 C|ncRNA	NR_110336	chr11	88922065	88929198	+	7133	38.119	45.738	30.244	30.831
Bace1|ASP2|Bace|C76936|-|9|9 A5.2|protein-coding	NM_011792	chr9	45646612	45670567	+	23955	185.349	326.44	139.612	176.354
Slc20a1|AI607883|Glvr-1|Glvr1|-|2 F1|2 62.79 cM|protein-coding	NM_015747	chr2	129024509	129037348	+	12839	150.763	299.844	99.668	118.765
Olfr1373|GA_x6K02T2QP88-3283154-3284089|-|11|11 B1.3|protein-coding	NM_207227	chr11	51958095	51959030	-	935	2.784	3.687	2.507	2.424
Bdnf|-|-|2 E3|2 56.63 cM|protein-coding	NM_001285418	chr2	109516054	109567200	+	51146	286.75	444.667	256.881	235.301
1700041M19Rik|-|-|16|16|ncRNA	NR_040573	chr16	77004473	77011126	-	6653	18.953	12.16	23.214	23.462
Tas2r121|T2R21|Tas2r13|Tas2r21|mGR21|mT2r48|-|6 G1|6 64.03 cM|protein-coding	NM_207024	chr6	132650108	132651025	-	917	2.034	1.098	2.779	2.909
Plcb1|3110043I21Rik|AI132408|Plcb|mKIAA0581|-|2 F3|2 65.66 cM|protein-coding	NM_019677	chr2	134611900	135300994	+	689094	2488.88	2085.26	2880.56	2825.45
Fam166b|4833436C18Rik|-|4|4 A5|protein-coding	NM_001162381	chr4	43439892	43442006	-	2114	23.236	49.739	11.553	10.471
Rnf44|AI854545|mKIAA1100|-|13|13 B1|protein-coding	NR_027395	chr13	54780760	54795321	-	14561	115.964	239.828	76.944	79.791
Snx9|2700073N08Rik|SDP1|SH3PX1|-|17 A1|17 3.51 cM|protein-coding	NM_025664	chr17	5841380	5930711	+	89331	273.473	445.922	212.959	208.348
L2hgdh|BC016226|-|12|12 C2|protein-coding	NM_145443	chr12	70791423	70825861	-	34438	162.328	205.78	146.859	170.44
Epha6|Ehk2|Hek12|m-ehk2|-|16|16 C1.3|protein-coding	NM_007938	chr16	59653309	60605357	-	952048	2148.06	1405.55	2805.69	2693.31
Ccl26|Ccl26l|-|5|5 G2|protein-coding	NM_001013412	chr5	136036318	136039439	-	3121	11.885	9.728	10.136	10.859
Gnai2|C76432|Galphai2|Gia|Gnai-2|-|9 F1|9 58.43 cM|protein-coding	NM_008138	chr9	107516469	107537673	-	21204	230.107	451.963	128.713	150.468
Trnt1|2410043H24Rik|2610044E04Rik|9830143O18Rik|AA408384|C76540|CGI-47|mt-Trat|-|6|6 E2|protein-coding	NM_027296	chr6	106719132	106732468	+	13336	71.527	89.279	91.93	87.062
Irx6|-|-|8 C5|8 44.99 cM|protein-coding	NM_022428	chr8	95198188	95204855	+	6667	25.484	18.907	14.168	15.512
Gm10825|ENSMUSG00000075295|-|10 A3|10|ncRNA	NR_028580	chr10	22122619	22127276	+	4657	24.306	34.676	26.865	25.207
Ankra2|1110004M18Rik|Ankra|-|13|13 D1|protein-coding	NM_023472	chr13	99033031	99043873	+	10842	54.288	79.394	61.414	61.079
Olfr920|MOR165-6|-|9|9 A5|protein-coding	NM_146787	chr9	38560381	38564448	+	4067	9.53	6.355	17.71	13.67
Porcn|2410004O13Rik|AW045557|DXHXS7465e|Mg61|Mporc|Ppn|mMg61|porc|-|X A1.1|X 3.7 cM|protein-coding	NR_131893	chrX	7770972	7783651	-	12679	36.62	90.848	27.247	23.171
Mamstr|2810022D01Rik|5430432N15Rik|AW743872|Mastr|-|7|7 B4|protein-coding	NM_172418	chr7	52895347	52901138	+	5791	54.93	76.805	25.83	31.412
Cnr2|CB-2|CB2|CB2-R|-|4|4 D3|protein-coding	NM_009924	chr4	135451104	135476134	+	25030	108.04	116.815	105.717	148.529
Tmem87a|A930025J12Rik|-|2|2 E5|protein-coding	NM_001110496	chr2	120181045	120229852	-	48807	217.044	295.294	306.851	336.324
Myrf|6030439E18|Gm1804|Gm98|Mrf|-|19|19 A|protein-coding	NM_001033481	chr19	10282761	10315238	-	32477	144.125	150.707	96.289	97.436
Apmap|2310001A20Rik|AI314817|-|2|2 G3|protein-coding	NM_027977	chr2	150408817	150434259	-	25442	90.908	87.004	109.967	120.51
Cldn10|6720456I16Rik|Cldn10a|Cldn10b|D14Ertd728e|-|14 E4|14 62.55 cM|protein-coding	NM_001160099	chr14	119254172	119273747	+	19575	83.198	86.925	77.108	63.697
Zfp57|G19|Zfp-57|-|17|17 B3|protein-coding	NR_033137	chr17	37140611	37147674	+	7063	33.301	55.23	24.794	22.59
Arhgap32|3426406O18Rik|Gc-gap|Grit|Px-rics|Rics|mKIAA0712|p200Rhogap|p250Gap|-|9|9 A4|protein-coding	NM_177379	chr9	32031834	32073096	+	41262	160.4	164.907	165.387	151.438
Dda1|1500034J01Rik|1700095J19Rik|R74921|-|8|8 C1|protein-coding	NR_122114	chr8	73993093	73999996	+	6903	62.318	121.444	29.208	34.321
A330102I10Rik|-|-|13|13|ncRNA	NR_045077	chr13	29106283	29120673	+	14390	50.112	35.696	44.248	42.174
Slc25a19|2900089E13Rik|DNC|MUP1|TPC|-|11|11 E2|protein-coding	NM_001252395	chr11	115475495	115489609	-	14114	73.347	90.926	60.487	57.686
Cep152|AI851464|mKIAA0912|-|2|2 F1|protein-coding	NM_001081091	chr2	125388824	125450849	-	62025	304.418	342.209	281.13	312.571
Lrrfip1|AU024550|Fliiap1|-|1|1 D|protein-coding	NM_001111311	chr1	92950021	93013899	+	63878	607.658	1255.63	440.959	487.762
Elavl4|Elav|Hud|PNEM|-|4 C7|4 51.42 cM|protein-coding	NM_001038698	chr4	109876342	109960116	-	83774	259.018	212.449	207.565	197.102
March7|Axo|Axot|Gtrgeo17|-|2|2 C3|protein-coding	NM_020575	chr2	60047993	60086442	+	38449	223.04	359.233	320.529	388.678
Rab27a|2210402C08Rik|2410003M20Rik|4933437C11Rik|ash|-|9 D|9 40.08 cM|protein-coding	NM_001301230	chr9	72892617	72945421	+	52804	228.929	277.799	243.421	330.604
Sdhaf2|0610038F07Rik|AA407634|AW049997|-|19|19 A|protein-coding	NM_025333	chr19	10575002	10599699	-	24697	148.943	269.405	166.313	205.731
Apod|-|-|16 B2|16 21.41 cM|protein-coding	NM_001301353	chr16	31296278	31314894	-	18616	87.695	62.134	73.457	71.841
Pip5k1c|AI115456|AI835305|Pip5kIgamma|-|10|10 C1|protein-coding	NM_001293646	chr10	80755708	80782719	+	27011	201.518	309.572	123.754	118.668
Naif1|2310007O20Rik|4933440H19Rik|-|2|2 B|protein-coding	NM_194335	chr2	32305977	32310996	+	5019	36.192	59.075	24.849	35.969
Pear1|3110045G13Rik|Jedi-1|Megf12|-|3|3 F1|protein-coding	NM_028460	chr3	87553019	87572875	-	19856	192.202	270.974	68.062	63.794
Tmem59l|5330410G16Rik|-|8|8 B3.3|protein-coding	NM_182991	chr8	73007770	73011257	-	3487	16.811	21.261	10.408	7.659
Rab5b|C030027M18Rik|-|10|10 D3|protein-coding	NM_177411	chr10	128114239	128133324	-	19085	120.568	164.671	137.377	140.773
Tulp2|Pdet|-|7|7 B4|protein-coding	NM_001290999	chr7	52741633	52777757	+	36124	262.979	373.825	171.054	198.944
Olfr894|MOR170-5|-|9|9 A5|protein-coding	NM_146868	chr9	38026403	38027351	+	948	2.142	1.804	3.597	2.23
Cnot2|2600016M12Rik|2810470K03Rik|AA537049|AA959607|AW557563|C79650|-|10|10 D2|protein-coding	NM_001037848	chr10	115946847	116018567	-	71720	360.633	527.748	480.902	529.548
Ggt7|1110017C11Rik|6330563L03Rik|Ggtl3|-|2|2 H1|protein-coding	NM_144786	chr2	155316116	155340582	-	24466	113.715	134.546	101.194	76.688
Sh3kbp1|1200007H22Rik|1700125L08Rik|5830464D22Rik|AI447724|IN85|Ruk|Seta|-|X|X F4|protein-coding	NM_021389	chrX	156146533	156413852	+	267319	933.812	1233.5	987.308	1041.45
Ear7|mR7|-|-|protein-coding	NM_017385	chr14	52473673	52474140	+	467	2.57	1.098	1.035	0.679
Ptpn21|PTPD1|PTPRL10|-|12|12 F1|protein-coding	NM_001146199	chr12	99914951	99975615	-	60664	322.621	486.482	232.25	245.869
Mir5108|mmu-mir-5108|mu-mir-5108|-|10|10 32.28 cM|ncRNA	NR_039568	chr10	61237485	61237569	+	84	0.214	0.078	0.218	0.291
Dusp4|2700078F24Rik|AI844617|BB104621|E130306H24Rik|MKP2|-|8|8 A4|protein-coding	NM_176933	chr8	35870664	35882948	+	12284	131.597	282.82	76.835	93.655
Prcp|2510048K03Rik|2610104A14Rik|AI451719|HUMPCP|PCP|-|7|7 E2|protein-coding	NM_028243	chr7	100023763	100083091	+	59328	216.722	282.977	248.87	261.478
Tnfrsf23|SOB|TNFRSFH23|Tnfrh1|Tnfrsf1al1|mDcTRAILR1|mSOB|-|7 F5|7 88.28 cM|protein-coding	NR_131763	chr7	150851712	150871780	-	20068	94.655	121.915	89.151	95.497
H2-Q2|BE136769|ENSMUSG00000079507|Gm11132|H-2Q2|gs14-2|-|17 B1|17 18.64 cM|protein-coding	NM_010392	chr17	35479278	35482667	+	3389	13.063	7.924	9.264	9.016
A230070E04Rik|Gm4210|-|14 D1|14|ncRNA	NR_045897	chr14	68741809	68749428	+	7619	44.33	44.09	25.612	23.85
Entpd5|AI196558|AI987697|Cd39l4|ER-UDPase|NTPDase-5|NTPDase5|Pcph|mNTPase|-|12 39.18 cM|12 E|protein-coding	NM_001286049	chr12	85714826	85741884	-	27058	127.207	117.678	111.983	117.99
Stt3a|AA408947|BB081708|Itm1|-|9 A4|9 20.67 cM|protein-coding	NM_008408	chr9	36539998	36575163	-	35165	202.481	295.373	221.406	245.19
Snord90|MBII-295|-|2|2|snoRNA	NR_028535	chr2	37255581	37255648	-	67	0.107	0.314	0.381	0.582
Inadl|Cipp|Patj|-|4|4 C6|protein-coding	NM_001005784	chr4	98062517	98164324	+	101807	431.089	492.209	361.235	344.662
Six3os1|D17Mgi26|E130112H22Rik|Rncr1|Six3os|-|17|17 E4|ncRNA	NR_015385	chr17	86008430	86017736	-	9306	38.869	32.322	22.942	18.324
Zfp235|0610030O19Rik|AI428448|-|7|7 A3|protein-coding	NM_019941	chr7	24919182	24928260	+	9078	40.582	31.538	33.949	28.31
Sec24d|2310020L09Rik|Gm1349|-|3|3 G3|protein-coding	NM_027135	chr3	122970414	123068554	+	98140	774.483	1263.55	559.645	590.53
Efcab5|4930563A03Rik|-|11|11 B5|protein-coding	NM_176965	chr11	76903417	77002470	-	99053	434.194	412.11	435.401	507.443
Pik3c2b|C330011J12Rik|Gm199|PI3K-C2beta|PI3KC2beta|-|1|1 E4|protein-coding	NM_001099276	chr1	134942589	135005265	+	62676	345.214	308.003	217.319	240.439
Rbm12|5730420G12Rik|9430070C08Rik|AI852903|SWAN|mKIAA0765|-|2|2 H2|protein-coding	NM_029397	chr2	155920618	155937701	-	17083	107.29	156.591	108.441	133.89
D17Wsu92e|AU020189|C030010A15|C80239|-|17 A3.3|17 14.59 cM|protein-coding	NM_001033279	chr17	27888177	27957487	-	69310	465.675	877.645	422.431	465.657
Zdhhc11|4933421L13Rik|DHHC-11|Zdhhc20|-|13|13 C1|protein-coding	NM_027704	chr13	74101310	74130288	+	28978	100.652	63.782	78.579	79.403
9330175M20Rik|-|-|-|ncRNA	NR_045151	chr1	51275230	51390623	-	115393	498.976	543.752	432.948	384.509
1700034G24Rik|-|-|5|5 F|ncRNA	NR_045396	chr5	113011956	113019016	-	7060	23.236	11.376	14.168	12.991
Plekhg1|D10Ertd733e|Gm521|mKIAA1209|-|10|10 A1|protein-coding	NM_001033253	chr10	6379239	6473874	-	94635	362.667	275.916	434.801	438.414
Gm5346|EG384813|-|8|8 A4|protein-coding	NM_001025240	chr8	44710329	44712539	-	2210	5.675	2.981	5.94	4.169
Cx3cr1|-|-|9|9 F4|protein-coding	NM_009987	chr9	119957801	119977414	-	19613	82.77	109.205	89.696	115.275
Skint5|OTTMUSG00000008560|Skint-5|-|4|4 D1|protein-coding	NM_001167876	chr4	113150496	113672108	-	521612	1037.46	584.077	1354.21	1315.63
Aplp2|AI790698|APLP-2|-|9 16.66 cM|9 A2-B|protein-coding	NM_001102456	chr9	30957142	31019400	-	62258	358.813	553.01	361.998	382.764
Olfr1402|MOR217-1|-|3|3 F2-F3|protein-coding	NM_146275	chr3	97214140	97215102	-	962	4.39	1.569	1.962	1.745
Aldh1a3|ALDH6|RALDH3|V1|-|7|7 C|protein-coding	NM_053080	chr7	73535779	73572363	-	36584	218.114	205.153	132.473	116.826
Cog4|AW554810|D8Ertd515e|-|8 E1|8 57.76 cM|protein-coding	NM_133973	chr8	113370924	113406134	+	35210	196.485	355.859	182.552	181.105
Ankrd10|4833425P12Rik|AW549277|-|8|8 A1.1|protein-coding	NM_001281975	chr8	11611581	11635757	-	24176	173.357	273.406	129.639	145.815
Atrn|AW558010|Mgca|mKIAA0548|mahogany|mg|-|2 F1|2 63.26 cM|protein-coding	NM_009730	chr2	130732232	130856062	+	123830	601.555	770.322	708.411	847.936
Rfpl4|D7Ertd486e|Rfpl4a|-|7 A1|7 2.96 cM|protein-coding	NM_138954	chr7	5061389	5068513	-	7124	22.379	25.575	30.026	27.825
Sumo3|2810014B19Rik|D10Ertd345e|SMT3A|SUMO-3|Smt3h1|-|10 C1|10 39.72 cM|protein-coding	NM_001301671	chr10	77069343	77081076	+	11733	84.59	136.428	74.165	69.611
Zfp326|5730470H14Rik|ZAN75|Znf326|-|5|5 E5|protein-coding	NR_030777	chr5	106305587	106344837	+	39250	205.908	276.858	243.748	261.769
Gm5177|EG382450|-|10|10 A1|pseudo	NR_033630	chr10	10325743	10336111	+	10368	27.09	19.299	41.142	38.49
Ager|RAGE|-|17|17 B1|protein-coding	NR_073176	chr17	34734795	34737882	+	3087	16.49	28.321	14.059	14.349
Mir6981|Gm27609|mmu-mir-6981|-|-|ncRNA	NR_105947	chr18	38134157	38134271	-	114	0.321	0.549	0.327	0.291
Stat6|-|-|10 D3|10 74.59 cM|protein-coding	NM_009284	chr10	127080042	127098043	+	18001	158.366	249.87	124.571	119.056
2210408I21Rik|-|-|13|13 C1|protein-coding	NM_001081353	chr13	77274797	77333166	+	58369	171.857	178.714	266.254	299.483
Mfsd9|4931419K03Rik|-|1|1 B|protein-coding	NM_172499	chr1	40828885	40847502	-	18617	88.445	115.246	76.89	71.453
Tpm1|AA986836|AI854628|TM2|Tm3|Tmpa|Tpm-1|alpha-TM|-|9 C|9 36.27 cM|protein-coding	NM_001164252	chr9	66870400	66891678	-	21278	404.963	738.235	152.908	175.773
Sprr2a3|-|-|3 F1|3|protein-coding	NM_001309382	chr3	92089226	92093186	+	3960	28.482	18.436	25.775	26.177
Helt|A830086M02|Hesl|Mgn|megane|-|8 B1.1|8 26.32 cM|protein-coding	NM_173789	chr8	47377402	47380025	-	2623	16.383	13.808	7.466	7.271
Spib|Spi-B|-|7 B4|7 28.83 cM|protein-coding	NM_019866	chr7	51781365	51787441	-	6076	32.551	42.286	18.528	22.396
Ccdc42|A530001H01Rik|-|11|11 B3|protein-coding	NM_177779	chr11	68400539	68411453	+	10914	57.821	45.502	31.17	26.08
Vaultrc5|Gm22653|Mvg1|-|-|ncRNA	NR_027885	chr18	36961417	36961761	+	344	2.57	3.295	1.907	4.266
Cd300lb|CLM-7|Clm7|Gm253|LMIR5|-|11|11 E2|protein-coding	NM_199221	chr11	114784095	114795700	-	11605	62.747	72.961	64.629	85.802
Ascl1|AI225900|ASH1|Mash1|bHLHa46|-|10|10 C1|protein-coding	NM_008553	chr10	86953786	86956405	-	2619	19.488	21.967	5.286	4.46
Speer1|4921519H07Rik|SPEER-1|-|5|5 A1|protein-coding	NR_001586	chr5	11340408	11346273	+	5865	11.778	8.63	11.335	9.889
Vmn1r186|-|-|7|7|protein-coding	NM_001167567	chr7_random	94186	95088	+	902	1.713	0.628	2.725	1.454
Itga3|AA407068|CD49C|GAPB3|-|11 D|11 59.01 cM|protein-coding	NM_001306071	chr11	94905789	94930512	-	24723	122.924	171.497	76.181	65.151
Ddx10|4632415A01Rik|AI646054|-|9|9 A5.3|protein-coding	NM_029936	chr9	52906559	53056217	-	149658	515.679	662.921	714.896	754.378
Zcchc12|2810028A01Rik|AV136720|Sizn1|-|X|X A3.3|protein-coding	NM_028325	chrX	33735899	33739153	+	3254	9.101	7.767	7.193	6.399
Vmn2r23|EG435916|-|6|6 F2|protein-coding	NM_001104638	chr6	123652839	123692257	+	39418	85.768	52.877	109.913	104.61
Zfp410|Apa1|D12Ertd748e|Znf410|-|12 D1|12 39.15 cM|protein-coding	NR_045615	chr12	85657809	85685389	+	27580	147.872	222.412	145.442	164.526
Oxct1|2610008O03Rik|Oxct|Oxct2a|Scot-s|-|15|15 A1|protein-coding	NM_024188	chr15	3976428	4105344	+	128916	558.831	759.025	647.27	607.885
Tgm6|TGM3L|TGY|-|2|2 F1|protein-coding	NM_001289747	chr2	129949011	129979968	+	30957	101.615	57.976	90.077	75.525
Mgme1|8430406I07Rik|AI426476|-|2|2 H1|protein-coding	NM_028984	chr2	144096640	144106963	+	10323	68.636	81.433	59.725	80.954
Spata19|1700001L23Rik|AV047838|spergen-1|-|9|9 A4|protein-coding	NM_001305058	chr9	27204797	27209296	+	4499	14.348	9.885	13.896	9.598
Olfr1230|MOR237-1|-|2|2 E1|protein-coding	NM_146789	chr2	89136508	89137425	-	917	2.249	2.04	4.414	6.011
2210408F21Rik|-|-|6|6 A3.3|ncRNA	NR_040259	chr6	31170351	31287394	+	117043	450.898	425.76	470.331	428.913
Gm5039|EG266459|-|12|12 D3|pseudo	NR_003647	chr12	89558566	89560206	-	1640	3.962	4.55	7.629	3.975
Trpc6|AV025995|LLHWJM002|LLHWJM003|LLHWJM004|TRP-6|Trrp6|mtrp6|-|9 A1|9 2.46 cM|protein-coding	NM_001282086	chr9	8544142	8680741	+	136599	321.443	236.847	396.329	360.174
Dennd6a|Fam116a|-|14|14 A3|protein-coding	NM_145969	chr14	27399036	27447895	+	48859	230.642	263.129	271.921	305.203
Gtf2e2|34kDa|AI462509|C330006J08Rik|-|8|8 A4|protein-coding	NM_026584	chr8	34842539	34887645	+	45106	247.025	327.067	280.694	337.778
Selk|1110001C03Rik|AA673253|HSPC030|Hsp30|-|14|14 B|protein-coding	NM_019979	chr14	30781566	30788260	+	6694	54.181	75.314	46.646	61.273
Gm13043|OTTMUSG00000010136|-|4|4 E1|protein-coding	NM_001039595	chr4	143101246	143107734	+	6488	0.75	0.235	0.545	0.679
Tmem164|AI316850|AI852450|AW547186|F730011B02|-|X|X F2|protein-coding	NM_177592	chrX	139115943	139272914	+	156971	669.12	741.53	535.777	559.894
Gucy2f|A930002I06|GC-F|GC2|-|X F2|X 62.85 cM|protein-coding	NM_001007576	chrX	138513832	138631479	-	117647	241.029	205.074	252.303	222.018
Rcvrn|CAR|S-modulin|-|11 B3|11 41.13 cM|protein-coding	NM_009038	chr11	67508828	67516857	+	8029	28.161	20.084	20.816	22.687
AA415398|-|-|4|4 D2.1|protein-coding	NM_001004178	chr4	119202923	119211374	-	8451	33.836	45.659	38.745	43.531
Lypd5|2210003I03Rik|-|7|7 A3|protein-coding	NM_029806	chr7	25134243	25138852	+	4609	14.562	11.768	11.389	10.762
Chid1|3110023E09Rik|AI841869|-|7|7 F5|protein-coding	NM_001142681	chr7	148679035	148725756	-	46721	252.272	364.332	201.679	187.407
Lhx6|Lhx6.1|-|2|2 B|protein-coding	NM_001083127	chr2	35937473	35959580	-	22107	124.316	182.245	79.124	68.254
Olfr141|K17|MOR179-5|-|2|2 E1|protein-coding	NM_181818	chr2	86646178	86647154	-	976	2.463	1.569	2.943	2.909
Eif5a|AA410058|D19Wsu54e|Eif4d|Eif5a1|eIF-4D|eIF-5A|eIF-5A-1|eIF-5A1|-|11|11 B3|protein-coding	NM_001166591	chr11	69730214	69734888	-	4674	83.841	144.431	34.385	58.365
Vwc2l|A830006F12Rik|Brl|-|1|1 C3|protein-coding	NM_001310658	chr1	70772289	70931955	+	159666	470.922	383.945	526.186	479.909
Olfr738|MOR106-3|-|14|14 C1|protein-coding	NM_146420	chr14	51033221	51034156	+	935	4.39	1.098	2.943	2.521
Slc12a5|KCC2|mKIAA1176|-|2|2 G2-G3|protein-coding	NM_020333	chr2	164793488	164825231	+	31743	136.094	137.527	94.11	74.071
Gnb1l|ESTM55|Gm16314|Me49f07|OTTMUSG00000033458|Wdr14|Wdvcf|-|16 A3|16 11.46 cM|protein-coding	NM_001285494	chr16	18498964	18566773	+	67809	314.59	331.931	233.394	206.7
Prdm13|-|-|4|4 A3|protein-coding	NM_001080771	chr4	21604627	21613110	-	8483	36.085	33.734	22.996	21.232
Rfc5|2610020K06Rik|2610209F07Rik|36.5kDa|36kDa|Recc5|-|5|5 F|protein-coding	NM_028128	chr5	117829154	117839032	-	9878	80.307	111.559	48.989	45.373
Lman1l|BC020188|slamp|-|9|9 B|protein-coding	NM_199222	chr9	57454840	57468581	-	13741	83.198	147.019	53.512	55.165
Mir206|Mirn206|mmu-mir-206|-|1|1|ncRNA	NR_029593	chr1	20669091	20669163	+	72	0.214	0.941	0	0.194
Adad1|Tenr|-|3|3 B|protein-coding	NM_009350	chr3	36962578	37010434	+	47856	134.488	109.284	183.315	194.872
Hmces|8430410A17Rik|C85376|-|6|6 D1|protein-coding	NM_173737	chr6	87863970	87886607	+	22637	123.352	192.914	129.639	140.385
Ift74|1700029H06Rik|Ccdc2|Cmg1|b2b796Clo|-|4|4 C5|protein-coding	NM_026319	chr4	94281182	94359924	+	78742	274.972	300.629	356.603	362.21
Fbxo7|2410015K21Rik|A230052G17Rik|AI117679|AW260462|C85118|-|10|10 C1|protein-coding	NM_001310745	chr10	85484899	85511073	+	26174	97.225	108.421	142.064	132.435
Tmem196|Gm528|-|12|12 F2|protein-coding	NM_001294146	chr12	121184435	121257530	+	73095	174.749	115.717	214.758	221.534
2410004P03Rik|-|-|12|12 A1.1|protein-coding	NM_001201333	chr12	17011764	17018533	-	6769	34.693	45.502	19.89	23.074
Papss1|AI325286|Asapk|SK1|-|3 G3|3 61.05 cM|protein-coding	NM_001289477	chr3	131228996	131306635	+	77639	419.097	411.56	336.659	333.028
Eif4enif1|2610509L04Rik|A930019J01Rik|AA410001|AU021239|Clast4|D11Ertd166e|-|11 A1|11 2.24 cM|protein-coding	NM_023743	chr11	3102586	3144591	+	42005	247.989	364.411	253.884	280.189
Keap1|INRF2|mKIAA0132|-|9|9 A3|protein-coding	NM_001110307	chr9	21034174	21043776	-	9602	79.665	123.092	48.935	57.783
Mettl13|5630401D24Rik|-|1|1 H1|protein-coding	NM_144877	chr1	164463803	164478476	-	14673	77.737	87.474	58.635	58.752
Cts3|1600000I23Rik|-|13|13 B3|protein-coding	NM_054092	chr13	61665990	61671487	-	5497	11.35	4.864	18.31	21.329
Apoa5|1300007O05Rik|Apoav|RAP3|-|9|9 B|protein-coding	NM_080434	chr9	46076691	46080002	+	3311	16.383	13.494	9.264	8.823
Apoo|0610008C08Rik|1110019O03Rik|-|X|X|protein-coding	NM_001199338	chrX	91612493	91662431	+	49938	106.755	119.875	129.149	118.571
Cdk5r1|Cdk5r|D11Bwg0379e|p25|p35|-|11 B5|11 47.94 cM|protein-coding	NM_009871	chr11	80290548	80294681	+	4133	39.297	59.231	16.838	18.518
Zfp606|2410022M24Rik|AW494727|-|7|7 A2|protein-coding	NM_001039951	chr7	13063654	13068063	+	4409	17.882	19.848	16.566	17.548
5031426D15Rik|-|-|2|2 A1|ncRNA	NR_027890	chr2	6843748	6849768	-	6020	25.056	23.065	21.634	19.487
Tnr|J1-tenascin|TN-R|janusin|restrictin|-|1|1 E2|protein-coding	NM_022312	chr1	161453900	161855053	+	401153	1512.24	1146.97	1199.61	1100.2
Nkap|2610020O08Rik|AA987160|AI849147|AL024236|-|X|X A3.3|protein-coding	NM_025937	chrX	34666758	34690741	+	23983	53.752	71.941	66.1	77.076
Hexdc|BC069960|-|11|11 E2|protein-coding	NM_001146073	chr11	121068957	121083970	+	15013	65.745	75.785	58.362	51.093
Hmgb3|Hmg2a|Hmg4|-|X|X A1|protein-coding	NM_001293623	chrX	68809092	68813848	+	4756	20.237	22.28	12.206	14.64
Cnih1|0610007J15|CNIH-1|Cnih|-|14|14 C1|protein-coding	NM_009919	chr14	47395242	47408032	-	12790	91.443	129.525	77.762	82.409
Wfdc17|Amwap|Gm11428|OTTMUSG00000000971|-|11 C|11|protein-coding	NM_001081957	chr11	83517558	83519771	+	2213	7.817	8.708	13.841	17.451
Chad|SLRR4A|-|11 D|11 58.9 cM|protein-coding	NM_007689	chr11	94426388	94430441	+	4053	17.025	24.006	14.114	8.047
Dmpk|DM|DMK|Dm15|MDPK|MT-PK|-|7 A3|7 9.46 cM|protein-coding	NM_032418	chr7	19669198	19679169	+	9971	100.223	185.226	48.063	47.7
Ccnk|AW123198|AW413594|CPR4|CycK|-|12 F1|12 59.23 cM|protein-coding	NM_009832	chr12	109417948	109441569	+	23621	140.484	202.485	97.87	95.4
Exoc6b|4930569O18Rik|G430127E12Rik|Sec15b|Sec15l2|mKIAA0919|-|6|6 D1|protein-coding	NM_177077	chr6	84568480	85019507	-	451027	1728.21	1987.82	2171.12	2088.53
Degs2|2210008A03Rik|AI852933|DES2|-|12|12 F1|protein-coding	NM_001171002	chr12	109925002	109940516	-	15514	69.171	91.632	43.377	41.107
Gtpbp8|0610037H22Rik|-|16|16 B5|protein-coding	NM_001159329	chr16	44738992	44746476	-	7484	59.534	89.749	60.923	72.907
4930545H06Rik|-|-|10|10|ncRNA	NR_045357	chr10	67781813	67783890	-	2077	18.738	32.636	10.681	13.088
Dgcr14|AI462402|D16H22S1269E|Dgcr1|Dgsi|ES2|Es2el|-|16 11.09 cM|16 B1-B3|protein-coding	NM_022408	chr16	17900802	17911441	-	10639	61.248	104.106	44.03	38.393
Mir3101|mir-3101|mmu-mir-3101|-|7|7 15.84 cM|ncRNA	NR_037283	chr7	27961025	27961112	-	87	0.214	0.628	0.599	0.485
Bpgm|AI323730|AL022789|C86192|-|6|6 B1|protein-coding	NM_007563	chr6	34426356	34455610	+	29254	213.189	254.499	136.396	150.275
Hmg20a|1200004E06Rik|5730490E10Rik|Hmgxb1|Ibraf|-|9|9 C|protein-coding	NM_025812	chr9	56266653	56344743	+	78090	460.214	612.947	442.267	484.563
Sema3f|Sema4|Semak|-|9|9 F2|protein-coding	NM_011349	chr9	107583833	107612806	-	28973	249.809	281.879	99.832	85.802
Cep68|6030463E10Rik|AI481761|BC027174|Kiaa0582|-|11 A3.1|11 12.92 cM|protein-coding	NM_172260	chr11	20127040	20149427	-	22387	187.491	358.448	138.413	163.654
Fam43b|OTTMUSG00000009974|-|4|4 D3|protein-coding	NM_001081672	chr4	137950007	137952373	-	2366	11.136	12.16	5.395	4.945
B230112J18Rik|-|-|5|5|ncRNA	NR_110475	chr5	116762369	116768283	+	5914	19.595	10.826	12.915	8.144
Mtx2|1500012G02Rik|-|2|2 D|protein-coding	NM_016804	chr2	74663869	74714805	+	50936	214.046	203.662	281.839	318
Igsf23|2210010C17Rik|-|7|7 A3|protein-coding	NM_027308	chr7	20522654	20536092	-	13438	69.278	64.174	45.502	51.675
Faim|-|-|9|9 E3.3|protein-coding	NM_001122851	chr9	98886792	98902438	+	15646	76.988	80.727	64.302	69.32
Ptprcap|AI605264|CD-45-AP|LPAP|LSM-1|-|19 3.86 cM|19 B|protein-coding	NM_016933	chr19	4154646	4156710	+	2064	19.06	39.383	10.136	7.95
Sertad1|1110032C13Rik|AV000455|AW456625|Sei-1|Sei1|TRIP-Br1|-|7|7 A3|protein-coding	NM_018820	chr7	28271972	28275333	+	3361	53.11	95.79	22.724	29.57
Col9a1|Col9a-1|-|1 A5|1 9.95 cM|protein-coding	NM_007740	chr1	24184449	24259577	+	75128	255.484	222.177	248.325	225.315
Slc37a2|G3PP|Slc37a1|cI-2|ci2|-|9|9 B|protein-coding	NM_001145960	chr9	37036734	37063323	-	26589	139.949	235.906	144.352	143.003
Xpo7|4930506C02Rik|BB164534|Ranbp16|mKIAA0745|-|14|14 D2|protein-coding	NM_023045	chr14	71054053	71166435	-	112382	523.175	881.568	595.011	612.829
Dmkn|1110014F24Rik|AW561900|C130074A08|SK30|SK89|cI-36|-|7|7 A3|protein-coding	NM_028618	chr7	31561424	31566085	+	4661	12.421	9.65	11.389	13.185
Tssk5|1700091F14Rik|-|15|15 D3|protein-coding	NM_183099	chr15	76202388	76205368	-	2980	18.631	18.672	13.95	6.69
Zmym3|9030216B10Rik|AW122925|DXS6673El|Zfp261|-|X 44.1 cM|X C-D|protein-coding	NM_019831	chrX	98599723	98615561	-	15838	51.075	44.482	35.693	31.412
Gm11426|OTTMUSG00000000913|-|-|ncRNA	NR_033582	chr11	82446855	82449811	+	2956	9.423	4.707	6.376	4.072
Foxg1|2900064B05Rik|BF-1|Bf1|Hfh9|Hfhbf1|-|12 B3|12 21.78 cM|protein-coding	NM_001160112	chr12	50483870	50487854	+	3984	20.666	24.399	9.918	15.124
Pcdh10|6430521D13Rik|6430703F07Rik|OL-pc|mKIAA1400|-|3|3 C|protein-coding	NM_001098170	chr3	45182320	45238501	+	56181	161.899	151.099	204.731	202.628
Uckl1|1110007H10Rik|Urkl1|-|2|2 H4|protein-coding	NM_026765	chr2	181303859	181316678	-	12819	75.917	97.595	60.106	52.451
9930012K11Rik|-|-|14|14 D2|protein-coding	NM_001004155	chr14	70554212	70559309	-	5097	41.224	95.869	30.298	32.866
Mir6391|Gm27914|mmu-mir-6391|-|-|ncRNA	NR_105815	chr14	118991591	118991694	-	103	0.535	0.392	0.436	0
Hnf4g|NR2A2|-|3|3 A|protein-coding	NM_013920	chr3	3508030	3659800	+	151770	318.338	224.844	447.171	419.508
Mid1ip1|3110038L01Rik|Mig12|S14R|-|X|X A1.2|protein-coding	NM_026524	chrX	10294491	10296828	+	2337	13.599	24.712	6.757	13.767
Mcl1|AW556805|Mcl-1|-|3 F2.1|3 40.74 cM|protein-coding	NM_008562	chr3	95462643	95467101	+	4458	53.11	97.673	50.461	89.098
Foxp3|JM2|scurfin|sf|-|X A1.1|X 3.41 cM|protein-coding	NM_054039	chrX	7156802	7172369	+	15567	36.834	47.777	33.622	21.523
4930526I15Rik|1600027J15Rik|-|9|9|ncRNA	NR_102721	chr9_random	53162	56293	+	3131	33.301	46.758	13.024	23.268
Oprl1|KOR-3|KOR3|LC132|MOR-C|ORGC|ORL1|Oprl|XOR1|morc|-|2 103.74 cM|2 H2-4|protein-coding	NR_045540	chr2	181449721	181455690	+	5969	18.953	12.317	18.473	18.324
Capn1|Capa-1|Capa1|mu-calpin|-|19 A|19 4.34 cM|protein-coding	NM_007600	chr19	5988545	6015247	-	26702	157.616	288.39	122.828	133.308
Laptm4a|AA286466|LAPTM4|MTP|Mtrp|mKIAA0108|-|12|12 A1.1|protein-coding	NM_008640	chr12	8928113	8945547	+	17434	142.411	253.244	134.762	154.54
Add1|AI256389|-|5 B2|5 17.9 cM|protein-coding	NM_001102444	chr5	34916363	34974954	+	58591	347.034	595.06	309.249	333.319
Ntrk2|GP145-TrkB/GP95-TrkB|Tkrb|trk-B|trkB|-|13 B1-B2|13 31.2 cM|protein-coding	NM_001025074	chr13	58909058	59235331	+	326273	1159.1	725.291	816.199	706.387
Nt5dc1|6030401B09Rik|AW987726|Nt5c2l1|-|10|10 B1|protein-coding	NM_176968	chr10	34023418	34138334	-	114916	419.739	479.029	515.342	557.276
Rbakdn|Gm3925|-|5 G2|5|ncRNA	NR_040424	chr5	143926458	143927430	-	972	3.855	2.197	3.379	2.521
Gm8221|-|-|15 E1|15|pseudo	NR_033577	chr15	77449398	77457828	+	8430	20.88	13.023	32.914	25.304
Mdh1|B230377B03Rik|D17921|MDH-s|MDHA|Mor-2|Mor2|-|11 A3.1|11 13.89 cM|protein-coding	NM_008618	chr11	21456695	21471937	-	15242	75.168	113.677	93.892	107.616
Bricd5|9930021D14Rik|-|17|17 A3.3|protein-coding	NM_175682	chr17	24610829	24612414	+	1585	9.637	23.379	7.793	7.659
C87436|-|-|6|6 D1|protein-coding	NM_001243741	chr6	86388640	86420381	+	31741	164.041	221.471	165.986	188.279
Ccdc63|4921511C16Rik|-|5|5 F|protein-coding	NM_001289809	chr5	122558061	122584902	-	26841	148.836	202.485	109.259	119.832
Serpinb9f|BC052216|NK21|NK21L1|Spi13|ovalbumin|-|13 A3.3|13 13.86 cM|protein-coding	NM_183197	chr13	33415946	33427235	+	11289	30.088	16.318	41.197	34.515
Grik1|A830007B11Rik|D16Ium24|D16Ium24e|GluK1|GluK5|Glur-5|Glur5|Glurbeta1|-|16 C3.3|16 50.23 cM|protein-coding	NM_146072	chr16	87896142	88290503	-	394361	1330.96	931.385	1158.31	1111.06
Cidec|CIDE-3|Fsp27|-|6|6 E3|protein-coding	NM_178373	chr6	113374630	113385749	-	11119	42.723	38.912	43.05	40.72
Gm14436|OTTMUSG00000016614|-|2|2|protein-coding	NM_001242943	chr2	175295561	175308823	+	13262	25.591	26.125	37.546	35.678
Sipa1l3|2610511M17Rik|-|7|7 B1|protein-coding	NM_001081028	chr7	30105397	30290479	-	185082	1205.89	2142.84	707.648	654.809
Ipw|-|-|7|7 34.0 cM|ncRNA	NR_015351	chr7	66874528	66934248	-	59720	174.641	84.336	189.091	169.956
4930506C21Rik|-|-|17|17|ncRNA	NR_073374	chr17	8486231	8503983	-	17752	75.489	111.01	106.098	113.239
Mkl1|AMKL|Bsac|Mal|Mrtf-A|-|15|15 E1|protein-coding	NM_153049	chr15	80842711	80935477	-	92766	770.842	1488.79	606.727	665.474
Mad2l2|2310033C13Rik|G1-453-4|MAD2B|REV7|repro22|-|4|4 E1|protein-coding	NM_027985	chr4	147514599	147519813	+	5214	25.163	44.012	22.506	22.105
Bag3|AA407278|Bis|mg638|-|7|7 F3|protein-coding	NM_013863	chr7	135667097	135690493	+	23396	240.6	351.152	133.072	136.217
Gspt2|-|-|X|X B1|protein-coding	NM_008179	chrX	91881408	91883900	+	2492	8.459	7.531	4.468	3.199
Gm15217|OTTMUSG00000019524|-|14|14 C1|ncRNA	NR_037981	chr14	46999199	47003281	+	4082	34.157	26.281	19.127	12.701
Spata13|C79050|ESTM11|X83327|mFLJ00298|-|14 D1|14 31.77 cM|protein-coding	NM_001310594	chr14	61351741	61383393	+	31652	168.538	254.107	175.958	224.636
Tpbpa|AV033951|Tb-1|Tb1|Tpbp|b2b1247Clo|-|13 B2|13 32.57 cM|protein-coding	NM_009411	chr13	61040053	61043296	-	3243	8.673	4.707	10.517	10.859
Erc2|6430531D06|CAST|CAST1/ERC2|D14Ertd171e|ELKS2alpha|-|14 A3|14 16.51 cM|protein-coding	NM_177814	chr14	28435628	29291723	+	856095	3662.33	3887.39	2818.01	2671.69
Gm5861|EG545728|-|5|5 A1|protein-coding	NM_001310021	chr5	11183015	11187810	+	4795	12.421	6.668	10.463	11.052
Synj2|AI481647|SJ2|mKIAA0348|-|17 A2-A3.1|17 3.59 cM|protein-coding	NM_011523	chr17	5975586	6044290	+	68704	515.251	799.428	385.975	387.127
4930455B14Rik|1700027C12Rik|-|14|14|ncRNA	NR_045968	chr14	9498904	9505892	+	6988	25.484	28.714	21.198	21.717
Cdv3|2510010F10Rik|C230084J24Rik|C79446|TPP36|-|9|9 F1|protein-coding	NM_175565	chr9	103255432	103268110	-	12678	117.249	198.17	93.565	99.957
Mdga2|6720489L24Rik|9330209L04Rik|Adp|Mamdc1|-|12 C2|12 27.63 cM|protein-coding	NM_001193266	chr12	67567046	68323536	-	756490	1895.68	1443.52	2360.43	2434.25
Chd6|5430439G14Rik|6330406J24Rik|CHD-6|-|2|2 H2|protein-coding	NR_126509	chr2	160772714	160934822	-	162108	708.096	882.587	799.252	777.259
Klf14|5330411L03Rik|AL022736|BTEB5|-|6|6 A3.3|protein-coding	NM_001135093	chr6	30906021	30908990	-	2969	14.455	13.494	8.773	10.471
Pax4|Pax-4|-|6 A3.3|6 11.99 cM|protein-coding	NM_001159926	chr6	28392334	28399340	-	7006	22.379	16.24	25.666	20.457
Snord12|MBII-99|-|2|2|snoRNA	NR_028540	chr2	166890793	166890858	+	65	1.713	1.647	0.654	1.26
Ndufs1|5830412M15Rik|9930026A05Rik|-|1|1 C2|protein-coding	NM_001160039	chr1	63190166	63223396	-	33230	163.827	235.906	194.323	202.434
Gm15293|OTTMUSG00000019786|-|8|8 A2|protein-coding	NM_001177486	chr8	22341283	22342125	+	842	1.713	0.157	1.09	0.679
Ttc6|4921506M07Rik|EG639426|ENSMUSG00000046782|Gm69|Gm9813|-|12|12 C1|protein-coding	NM_001312644	chr12	58665102	58838891	+	173789	406.997	290.352	473.764	416.891
Hspb2|27kDa|2810021G24Rik|HSP27|MKBP|-|9 A5.3|9 27.75 cM|protein-coding	NM_024441	chr9	50559177	50560459	-	1282	8.673	16.397	4.25	5.332
Mir384|Mirn384|mir-384|mmu-mir-384|-|X|X|ncRNA	NR_029910	chrX	102539621	102539708	-	87	0.642	0.078	0.272	0.582
9130024F11Rik|B530002L08|EG329160|-|1|1 C1.3|ncRNA	NR_024326	chr1	57028313	57032040	+	3727	35.335	46.914	21.743	23.947
Wdr61|2700038L12Rik|2810418I05Rik|REC14|-|9|9 C|protein-coding	NM_001025375	chr9	54564960	54582356	-	17396	103.222	143.803	83.811	92.782
1700065D16Rik|-|-|9|9 E3.3|protein-coding	NR_073361	chr9	95755837	95757936	-	2099	13.492	15.847	10.463	15.415
Btbd17|1500005I02Rik|Tango10a|-|11|11 E2|protein-coding	NM_028055	chr11	114651983	114657206	-	5223	30.624	27.38	16.893	16.87
Olfr1223|MOR233-10|-|2|2 E1|protein-coding	NM_146892	chr2	88984243	88991493	-	7250	9.637	7.531	23.214	23.268
1700030F04Rik|-|-|6|6 F1|ncRNA	NR_045731	chr6	117629225	117701787	-	72562	238.031	164.122	203.805	178.1
Cd33|Siglec-3|gp67|-|7 B4|7 28.25 cM|protein-coding	NM_021293	chr7	50782826	50788541	-	5715	27.09	51.543	42.505	58.171
Vmn1r24|V1rc18|-|6|6 B3|protein-coding	NM_134173	chr6	57905635	57906525	-	890	2.677	2.432	3.706	2.715
Rnaseh1|-|-|12|12 A3|protein-coding	NR_104608	chr12	29334467	29344456	+	9989	49.469	76.883	39.072	45.276
Fam205a1|Gm12429|OTTMUSG00000006791|-|4|4 A5|protein-coding	NM_001277167	chr4	42860944	42866760	-	5816	17.132	9.885	15.204	8.435
Troap|AW476063|E130301L11Rik|tastin|-|15|15 F3|protein-coding	NM_001162506	chr15	98905404	98913840	+	8436	59.213	81.512	37.219	37.714
Ccrl2|1810047I05Rik|Ackr5|CCR11|Cmkbr1l2|E01|L-CCR|-|9 60.92 cM|9 F|protein-coding	NM_001302377	chr9	110957338	110959748	-	2410	15.526	12.552	8.065	14.058
Dnajc7|2010003F24Rik|2010004G07Rik|CCRP|Ttc2|mDj11|mTpr2|-|11 D|11 63.47 cM|protein-coding	NM_019795	chr11	100444150	100481482	-	37332	255.912	369.118	206.638	213.487
Tacstd2|C80403|EGP-1|GA733-1|Ly97|TROP2|-|6|6 C1|protein-coding	NM_020047	chr6	67484053	67485816	-	1763	8.78	11.454	5.122	7.659
Ranbp17|-|-|11|11 A5|protein-coding	NM_023146	chr11	33111794	33413746	-	301952	1040.25	908.084	1016.79	1025.55
Aasdh|A230062G08Rik|A830035E16|Acsf4|U26|-|5|5 C3.3|protein-coding	NM_173765	chr5	77304960	77334539	-	29579	125.601	131.957	117.651	119.735
Hs6st2|6OST2|-|X|X A3.3|protein-coding	NM_001290467	chrX	48739814	49034779	-	294965	939.166	1416.14	720.509	690.778
Ube2m|2510040H03Rik|UBC12|Ubc-rs2|-|7 A1|7 7.73 cM|protein-coding	NM_145578	chr7	13620469	13623327	-	2858	31.052	59.388	16.075	19.778
Cct2|Cctb|-|10|10 D2|protein-coding	NM_007636	chr10	116488054	116500870	-	12816	118.855	212.919	92.856	81.924
Sult2a2|C730007P19Rik|ST|ST2A2|Sth2|mSTa2|-|7|7 A1|protein-coding	NM_009286	chr7	14318855	14364986	+	46131	90.694	51.543	102.883	101.896
Mir154|Mirn154|mir-154|mmu-mir-154|-|12|12|ncRNA	NR_029564	chr12	110976643	110976708	+	65	0.428	0.235	0.109	0.097
Cep57|3110002L15Rik|4921510P06Rik|4931428M20Rik|AI467480|Tsp57|mKIAA0092|-|9|9 A2|protein-coding	NM_001310721	chr9	13612227	13631551	-	19324	99.367	145.843	129.367	138.543
Dxo|Dom3z|NG6|-|17|17 B1|protein-coding	NM_001163770	chr17	34973964	34976131	+	2167	21.522	37.029	9.591	14.058
4632404H12Rik|-|-|3|3 F1|ncRNA	NR_130957	chr3	89571433	89577322	-	5889	47.435	69.744	35.257	47.409
Gxylt2|Glt8d4|Gm152|-|6|6 D3|protein-coding	NM_198612	chr6	100654728	100755075	+	100347	631.536	699.323	429.243	395.852
Nedd9|Cas-L|CasL|HEF1|MEF1|Nedd-9|p105|-|13|13 A3.3-A4|protein-coding	NM_017464	chr13	41405285	41454370	-	49085	398.11	624.009	289.25	322.848
Yes1|Yes|p61-Yes|-|5 B1|5 17.33 cM|protein-coding	NM_001205133	chr5	32913544	32989439	+	75895	275.829	309.337	308.322	321.006
Olfr893|MOR170-11|-|9|9 A5|protein-coding	NM_146336	chr9	38016637	38017578	+	941	2.57	0.941	2.616	2.812
2510039O18Rik|Kiaa2013|-|4|4 E1|protein-coding	NM_029841	chr4	147315004	147321423	+	6419	40.903	45.659	24.195	23.753
Ube2a|HHR6A|HR6A|Mhr6a|-|X|X A3.3|protein-coding	NM_019668	chrX	34414290	34424215	+	9925	31.48	48.483	38.254	43.628
Mir700|Mirn700|mir-700|mmu-mir-700|-|4|4|ncRNA	NR_030481	chr4	134972470	134972548	-	78	0.535	0.157	0.272	0.582
Gm15408|OTTMUSG00000021225|-|5|5 89.16 cM|ncRNA	NR_040429	chr5	149818538	149824352	+	5814	32.98	28.635	29.699	27.34
Gtf3c6|2410016F19Rik|AU019813|-|10|10 B1|protein-coding	NM_026113	chr10	39969009	39977471	-	8462	50.005	77.432	51.278	51.772
Wdr13|1700060B08Rik|5730411P10Rik|DXHXS7467e|W51679|mMg21|-|X A1.1|X 3.67 cM|protein-coding	NM_001290783	chrX	7700427	7709984	-	9557	36.406	53.112	29.917	30.249
Mir664|mir-664|mmu-mir-664|-|1|1 89.46 cM|ncRNA	NR_035529	chr1	187066854	187066922	+	68	0.321	0.549	0.272	0.582
Cabp2|-|-|19|19 A|protein-coding	NM_013878	chr19	4083519	4087339	+	3820	18.524	23.065	13.732	13.282
Tsr3|0610007P22Rik|1110014B11Rik|AL022759|-|17|17 A3.3|protein-coding	NM_001163718	chr17	25377115	25379744	+	2629	16.811	25.026	10.681	8.241
Eif4a1|BM-010|Ddx2a|Eif4|-|11 B3|11 42.86 cM|protein-coding	NM_144958	chr11	69480438	69485925	-	5487	97.868	159.65	58.144	80.47
Cgnl1|4933421H10Rik|9930020M10Rik|AI503810|Jacop|-|9|9 D|protein-coding	NM_001304362	chr9	71474314	71619409	-	145095	783.477	1213.42	572.996	572.401
Cd244|2B4|C9.1|F730046O15Rik|Ly90|NAIL|NKR2B4|Nmrk|SLAMF4|-|1 H3|1 79.52 cM|protein-coding	NM_018729	chr1	173489324	173515447	+	26123	98.617	133.604	127.078	152.214
Hs2st1|AW214369|Hs2st|mKIAA0448|-|3|3 H2|protein-coding	NM_011828	chr3	144094071	144233180	-	139109	784.441	1221.74	690.32	705.515
Actbl2|4732495G21Rik|-|13|13 D2.2|protein-coding	NM_175497	chr13	112045221	112047957	+	2736	12.314	21.417	9.591	9.792
Mc2r|ACTH-R|ACTHR|MC2-R|-|18 E2|18 41.89 cM|protein-coding	NM_001301372	chr18	68566553	68588974	-	22421	55.894	30.361	62.776	57.977
Olfr898|MOR170-3|-|9|9 A5|protein-coding	NM_146871	chr9	38156670	38157620	+	950	1.606	2.51	2.779	0.582
Cdh22|-|-|2|2 H3|protein-coding	NM_174988	chr2	164937007	165060237	-	123230	608.086	501.467	337.313	274.178
Spsb2|AI461677|C9|Grcc9|SSB2|-|6 F2|6 59.17 cM|protein-coding	NM_001306051	chr6	124758679	124760634	+	1955	32.872	50.602	15.422	20.457
Amot|CAG-2|D0Kist1|Sii6|-|X|X F2|protein-coding	NM_153319	chrX	141880967	141922182	-	41215	136.415	225.942	102.011	88.129
Carns1|AI790298|Atpgd1|mKIAA1394|-|19|19 A|protein-coding	NM_134148	chr19	4164324	4175479	-	11155	72.277	94.064	53.894	62.243
Rapgef2|5830453M24Rik|CNRasGEF|Pdzgef1|RA-GEF-1|mKIAA0313|nRapGEP|-|3|3 E3|protein-coding	NM_001099624	chr3	78866433	78949797	-	83364	404.427	601.807	450.495	486.017
BB287469|-|-|12 D2|12|protein-coding	NM_001177573	chr12	88959818	88963905	+	4093	17.346	9.65	23.378	20.748
Zfp94|-|-|7 A3|7 10.27 cM|protein-coding	NM_009568	chr7	25086723	25101685	-	14962	67.993	71.627	54.875	50.899
Trim50|-|-|5|5 G2|protein-coding	NM_178240	chr5	135829166	135843524	+	14358	59.642	75.236	45.938	45.373
Gid4|4933439F18Rik|-|11|11 B2|protein-coding	NM_025757	chr11	60230647	60258779	+	28132	170.144	307.297	149.856	162.296
Fam208a|4732418E12|4933409E02Rik|D14Abb1e|MommeD6|-|14|14 B|protein-coding	NM_028945	chr14	28242033	28296740	+	54707	234.497	289.567	339.166	421.932
2810405F15Rik|-|-|2|2 E5|ncRNA	NR_033447	chr2	115900284	115901832	-	1548	11.243	10.199	6.703	4.945
Senp1|2310046A20Rik|D15Ertd528e|E330036L07Rik|suPr-2|-|15 F1|15 54.04 cM|protein-coding	NM_144851	chr15	97869175	97924000	-	54825	306.774	445.295	312.682	307.917
Cdc7|AI597260|Cdc7l1|muCdc7|-|5|5 E|protein-coding	NM_001271567	chr5	107393341	107413458	+	20117	101.722	128.191	97.979	112.076
Trim38|Gm23|-|13|13 A3.1|protein-coding	NM_001029935	chr13	23874410	23883397	+	8987	28.696	21.496	33.132	26.952
Gpr119|-|-|X|X A4|protein-coding	NM_181751	chrX	46021156	46027655	-	6499	15.526	14.357	14.877	10.955
Usf2|Usf-2|bHLHb12|-|7 19.27 cM|7 A2-B1|protein-coding	NM_011680	chr7	31730267	31741822	-	11555	67.03	87.866	52.422	60.11
Vmn1r59|V1rd10|-|7|7 A1|protein-coding	NM_207543	chr7	5405429	5406361	-	932	3.319	1.412	3.052	1.454
Celsr2|Adgrc2|EGFL2|Flamingo1|flamingo|mKIAA0279|mfmi1|-|3 F3|3 47.02 cM|protein-coding	NM_017392	chr3	108193766	108218412	-	24646	118.426	93.907	62.286	49.348
Cnih3|2900075G08Rik|CNIH-3|-|1|1 H4|protein-coding	NM_001160211	chr1	183282759	183390772	+	108013	555.833	542.889	348.048	341.753
Tnfrsf11a|Ly109|ODFR|OFE|Rank|TRANCE-R|mRANK|-|1|1 E2.1|protein-coding	NM_009399	chr1	107677300	107744558	+	67258	316.41	382.925	258.734	258.181
Ccdc53|2900091E11Rik|5730495F03Rik|-|10|10 C2|protein-coding	NM_027487	chr10	87663842	87688107	+	24265	109.218	145.921	110.785	121.383
Gyltl1b|5730485C17Rik|AI891893|Large2|Largel|mKIAA4105|-|2|2 E1|protein-coding	NM_001290774	chr2	92205203	92211214	-	6011	33.622	30.91	22.397	20.941
Trpc4|CCE1|STRPC4|Trp4|Trrp4|-|3 25.43 cM|3 D|protein-coding	NM_001253682	chr3	53959979	54122393	+	162414	532.169	327.773	493.872	453.635
Stra6l|1300002K09Rik|Rbpr2|-|4|4 B1|protein-coding	NM_028788	chr4	45861819	45899882	+	38063	148.515	154.002	112.855	106.743
Plxna3|PlexA3|Plxa3|Plxn3|Plxn4|SEX|mKIAA4078|-|X 38.0 cM|X B-C1|protein-coding	NM_008883	chrX	71574405	71590028	+	15623	47.114	45.345	32.641	23.171
Defb13|BD-13|-|8|8 A2|protein-coding	NM_139223	chr8	23057234	23059094	+	1860	3.855	3.923	3.433	3.296
Prss46|1700112C13Rik|79H19B|Tessp6|-|9 F3|9 60.79 cM|protein-coding	NM_183103	chr9	110747010	110759026	+	12016	63.71	72.411	47.627	55.456
Sec14l1|1200017E04Rik|2810012L19Rik|Naa-35|-|11|11 E2|protein-coding	NM_001166507	chr11	116976486	117020582	+	44096	328.724	498.329	193.233	194.775
Safb|3110021E02Rik|5330423C17Rik|AU018122|D18386|E130307D12|HAP|HET|SAF-B1|SAFB1|-|17|17 D|protein-coding	NM_001163300	chr17	56724405	56745717	+	21312	152.263	248.458	110.458	94.043
Zranb1|9330160G10Rik|D7Wsu87e|Gm1956|Trabid|-|7 F3|7 76.32 cM|protein-coding	NM_207302	chr7	140141305	140175634	+	34329	172.179	241.397	222.114	232.586
Cd22|A530093D23|Lyb-8|Lyb8|-|7 B1|7 19.26 cM|protein-coding	NR_102722	chr7	31650423	31665361	-	14938	52.36	30.283	39.344	40.235
Olfr1441|MOR215-2|-|19|19 C1|protein-coding	NM_146683	chr19	12496801	12497757	+	956	2.891	1.569	3.488	1.939
Nrp1|C530029I03|NP-1|NPN-1|Npn1|Nrp|-|8 75.78 cM|8 E|protein-coding	NM_008737	chr8	130882973	131029375	+	146402	979.213	1518.13	925.894	1043
Timm17a|17kDa|mTim17a|-|1|1 F|protein-coding	NM_011590	chr1	137198112	137210314	-	12202	76.988	111.324	63.866	60.595
Acot9|0610041P13Rik|Acate2|C76421|MT-ACT48|MTE-2|U8|p48|-|X|X F3|protein-coding	NM_001313718	chrX	151696986	151732197	+	35211	90.694	165.613	141.9	149.305
Cnnm2|AU015877|AW048635|Acdp2|Clp2|-|19 C3|19 38.97 cM|protein-coding	NM_001102471	chr19	46836099	46953070	+	116971	539.986	646.682	564.277	577.733
Panct2|9530060I07|EG329217|Gm5101|-|1|1 D|ncRNA	NR_131964	chr1	98767703	98777811	+	10108	26.983	19.927	29.372	29.57
Nrg3|ska|-|14|14 B|protein-coding	NM_008734	chr14	39182137	40286376	-	1104239	2540.6	1711.36	3126.71	2848.24
Hist1h2bk|-|-|13|13 A2-A3|protein-coding	NM_175665	chr13	22127690	22128189	+	499	11.243	15.298	4.305	8.144
Itsn2|AI327390|Ese2|Sh3d1B|Sh3p18|mKIAA1256|-|12|12 A1.1|protein-coding	NM_001198968	chr12	4599814	4720758	+	120944	484.842	609.966	609.888	692.814
Zfp300|D930016N04Rik|-|X|X A2|protein-coding	NM_183185	chrX	20656276	20666355	-	10079	19.702	20.398	27.465	24.82
Tcf7l2|TCF4B|TCF4E|Tcf-4|Tcf4|mTcf-4B|mTcf-4E|-|19 D2|19 51.59 cM|protein-coding	NM_001142921	chr19	55816300	56008145	+	191845	1374.97	1621.61	908.892	903.392
Atp6v1c2|1110038G14Rik|-|12|12 A3|protein-coding	NM_001159632	chr12	17291527	17331536	-	40009	185.777	226.335	120.648	102.865
Lrrc15|5430427N11Rik|LIB|-|16|16 B2|protein-coding	NM_028973	chr16	30269388	30283340	-	13952	131.49	133.918	53.512	45.276
Ins2|AA986540|Ins-2|InsII|Mody|Mody4|-|7 F5|7 88.0 cM|protein-coding	NM_001185084	chr7	149864561	149865631	-	1070	5.247	1.02	3.924	2.618
Enah|Mena|NDPP-1|Ndpp1|WBP8|-|1 H5|1 84.93 cM|protein-coding	NM_010135	chr1	183826516	183950111	-	123595	722.444	1169.49	664.817	695.335
2310069B03Rik|-|-|6|6|ncRNA	NR_040520	chr6	82827860	82831847	-	3987	22.379	28.478	20.816	27.049
F2|Cf-2|Cf2|FII|-|2 E1|2 50.63 cM|protein-coding	NM_010168	chr2	91465477	91476614	-	11137	57.072	52.877	35.911	38.199
Ginm1|AA589616|-|10|10 A1|protein-coding	NM_145418	chr10	7487745	7500715	-	12970	66.816	89.514	59.234	62.727
Nlrp4c|Nalp-alpha|Nalp4c|Rnh2|-|7|7 A1|protein-coding	NM_031389	chr7	5996763	6056751	+	59988	138.236	76.648	152.199	130.884
Spint1|HAI-1|-|2|2 E5|protein-coding	NM_016907	chr2	119063096	119075249	+	12153	47.97	44.796	47.028	55.553
Pltp|Bpife|OD107|-|2 H3|2 85.27 cM|protein-coding	NM_011125	chr2	164665018	164683208	-	18190	96.583	163.259	94.982	95.788
Riok2|2010110K24Rik|2410085M17Rik|-|17|17 A3.1|protein-coding	NM_025934	chr17	17511296	17531863	+	20567	110.396	170.163	147.023	151.729
Rnf146|2610509H23Rik|Iduna|-|10|10 A4|protein-coding	NM_001110198	chr10	29063982	29082248	-	18266	87.91	138.704	134.653	164.139
Gjc1|C130009G16Rik|Cnx45|Cx45|Gja-7|Gja7|-|11|11 E1|protein-coding	NM_001159382	chr11	102660792	102680473	-	19681	147.123	191.267	80.432	78.531
Zfp939|9430025M13Rik|-|7|7 B3|protein-coding	NM_001243021	chr7	46704888	46732786	+	27898	87.695	74.765	94.546	80.76
Nudt7|1300007B24Rik|2210404C19Rik|-|8|8 E1|protein-coding	NM_001290182	chr8	116657474	116672288	+	14814	50.54	51.308	67.953	80.276
Smpx|1010001C09Rik|Csl|-|X|X F4|protein-coding	NR_103722	chrX	154136905	154190523	+	53618	102.151	61.193	99.069	82.699
Rrbp1|1700087N07Rik|5730465C04Rik|ES/130|mKIAA1398|mRRp0|mRRp1.8|mRRp10|mRRp15a|mRRp15b|mRRp16.8|mRRp2|mRRp41|mRRp47|mRRp5.4|p180|-|2|2 G1|protein-coding	NM_024281	chr2	143773131	143836999	-	63868	515.679	1021.45	444.501	495.518
Spag4|1700041K21Rik|MNCb-0953|Sun4|mKIAA4118|-|2|2 H1|protein-coding	NM_139151	chr2	155890949	155895235	+	4286	34.371	64.409	19.563	17.257
Ngef|Tims2|ephexin|-|1 D|1 44.42 cM|protein-coding	NM_001111314	chr1	89373404	89470445	-	97041	445.116	466.634	357.039	309.178
Itk|Emt|Tcsk|Tsk|-|11 B1.1|11 27.75 cM|protein-coding	NM_010583	chr11	46138650	46203017	-	64367	255.484	214.253	203.369	239.276
Ahi1|1700015F03Rik|Ahi-1|D10Bwg0629e|-|10 A3|10 9.75 cM|protein-coding	NM_001177776	chr10	20760626	20800235	+	39609	127.528	136.585	204.785	247.032
1190002F15Rik|AI120476|-|6|6 G1|ncRNA	NR_037956	chr6	134879110	134901736	+	22626	155.796	171.732	131.438	153.765
Cypt8|-|-|-|protein-coding	NM_001039941	chrX	16100007	16100741	+	734	1.499	0.706	1.09	0.388
Foxa3|Hnf-3g|Hnf3g|Tcf-3g|Tcf3g|-|7 A3|7 9.46 cM|protein-coding	NM_008260	chr7	19598632	19608888	-	10256	50.861	65.821	37.491	36.454
D930028M14Rik|EG434147|-|7|7 A3|ncRNA	NR_045848	chr7	25940088	25941649	+	1561	9.209	9.493	5.068	3.587
Angpt1|1110046O21Rik|Ang-1|Ang1|-|15 B3.1|15 16.69 cM|protein-coding	NM_009640	chr15	42256213	42508523	-	252310	840.121	677.356	1485.43	1387.37
Olfr1138|MOR177-8|-|2|2 E1|protein-coding	NM_146639	chr2	87577544	87578479	-	935	3.105	1.177	3.324	2.618
1700105P06Rik|-|-|19|19 A|ncRNA	NR_045703	chr19	7457493	7458047	+	554	9.744	9.179	3.052	2.521
Ccl12|MCP-5|Scya12|-|11 C|11 49.9 cM|protein-coding	NM_011331	chr11	81915347	81916901	+	1554	7.388	7.218	8.337	8.823
Cxcl17|VCC-1|Vcc1|-|7|7 A3|protein-coding	NM_153576	chr7	26185072	26197905	-	12833	63.496	102.929	73.021	78.918
Arid3a|Bright|Dri1|Dril1|-|10|10 C1|protein-coding	NM_001288626	chr10	79389788	79417763	+	27975	236.532	410.384	149.693	147.948
Mdk|MK|Mek|-|2 E1|2 50.63 cM|protein-coding	NM_001012335	chr2	91769962	91771859	-	1897	14.669	21.574	9.7	12.507
Ptma|Thym|-|1|1 D|protein-coding	NM_008972	chr1	88423311	88427273	+	3962	47.006	79.864	30.244	46.44
Cdv3|2510010F10Rik|C230084J24Rik|C79446|TPP36|-|9|9 F1|protein-coding	NM_175833	chr9	103255432	103268110	-	12678	117.249	198.17	93.565	99.957
Maml3|AV234550|BC049812|Mam-2|mKIAA1816|-|3|3 C|protein-coding	NM_001004176	chr3	51491535	51908928	-	417393	2037.23	2178.93	1867.32	2000.88
Polr1e|53kDa|AU042259|D030019D19Rik|Paf53|Praf1|-|4|4 B2|protein-coding	NM_022811	chr4	45031481	45047151	+	15670	82.02	86.219	55.202	48.96
Gm11545|A430060F13Rik|C86086|OTTMUSG00000002043|-|11|11 D|protein-coding	NM_001105561	chr11	94616450	94622496	-	6046	23.343	12.003	14.659	10.762
Papss2|1810018P12Rik|AI159688|AtpsU2|Atpsk2|Sk2|bm|-|19 C1|19 27.46 cM|protein-coding	NM_011864	chr19	32694495	32741677	+	47182	193.273	236.377	240.151	237.143
Gfap|AI836096|-|11 66.48 cM|11 D|protein-coding	NM_001131020	chr11	102751480	102758514	-	7034	39.19	63.86	30.407	33.642
Khdc1a|AU014713|C88118|Ndg1|-|1|1 A4|protein-coding	NM_183322	chr1	21339758	21342280	+	2522	5.996	12.631	7.52	6.593
Adcy1|AC1|D11Bwg1392e|I-AC|brl|mKIAA4070|-|11 4.72 cM|11 A2|protein-coding	NM_009622	chr11	6963492	7078508	+	115016	487.733	467.183	270.177	248.583
Dolpp1|0610011H20Rik|AB030189|LSFR2|-|2|2 B|protein-coding	NR_110963	chr2	30247774	30256049	+	8275	64.246	87.631	37.11	38.587
Snx21|5730407K14Rik|AI481716|-|2|2 H3|protein-coding	NM_133924	chr2	164611521	164618270	+	6749	65.959	102.929	38.963	39.75
Psmd6|2400006A19Rik|-|14|14 A1|protein-coding	NM_025550	chr14	14944699	14953418	-	8719	48.827	87.866	55.038	60.982
Fam19a2|6330575M02|FAM19A2 TAFA-2|TAFA2|Tafa-2|-|10|10 D2|protein-coding	NM_001252387	chr10	122701132	123178260	+	477128	1459.24	1187.37	1343.58	1328.33
Ncmap|A330049M08Rik|AA545175|Mp11|-|4|4 D3|protein-coding	NM_001243306	chr4	134925492	134954142	-	28650	123.673	127.642	85.5	73.683
1700009J07Rik|4930535B06Rik|-|10|10 C1|ncRNA	NR_015547	chr10	77356165	77358856	+	2691	10.172	8.002	7.357	4.072
Fmr1os|Asfmr1|ENSMUSG00000073146|Gm10474|-|X A7.1|X|ncRNA	NR_033481	chrX	65920689	65931574	-	10885	19.916	18.201	27.083	24.916
Adam19|AL024287|MADDAM|MTLNB|Mltnb|-|11 27.54 cM|11 A5-B1.1|protein-coding	NM_001291890	chr11	45868004	45960849	+	92845	921.07	1692.76	377.747	388.193
Fam149a|AW213256|mKIAA4166|-|8|8 B1.1|protein-coding	NM_153535	chr8	46422069	46467645	-	45576	185.135	171.026	171.98	162.103
Ccdc33|4930535E21Rik|Gm1117|Tzip1|-|9|9 B|protein-coding	NM_001166282	chr9	57876489	57966630	-	90141	432.588	378.61	261.622	233.168
Mplkip|2810021B07Rik|C330007M08Rik|Ttdn1|-|13|13 A3.1|protein-coding	NM_025479	chr13	17787247	17790939	+	3692	21.951	37.5	33.241	42.465
Dcun1d4|AI836376|-|5|5 C3.3|protein-coding	NM_178896	chr5	73882265	73952033	+	69768	309.236	385.985	277.37	247.323
Pax6|1500038E17Rik|AEY11|Dey|Gsfaey11|Pax-6|Sey|-|2 E3|2 55.31 cM|protein-coding	NM_001244201	chr2	105509053	105538567	+	29514	144.339	130.231	107.406	106.259
Txnip|1200008J08Rik|AA682105|Hyplip1|THIF|Tbp-2|VDUP1|-|3 F2.2|3 41.93 cM|protein-coding	NM_001009935	chr3	96361880	96365780	+	3900	39.618	73.274	39.562	63.6
Sharpin|0610041B22Rik|AW121341|RBCKL1|SIPL1|cpdm|-|15 D3|15 35.75 cM|protein-coding	NM_025340	chr15	76177470	76181540	-	4070	37.584	68.96	30.407	27.146
Capn1|Capa-1|Capa1|mu-calpin|-|19 A|19 4.34 cM|protein-coding	NM_001110504	chr19	5988545	6015825	-	27280	164.469	297.334	125.389	136.314
1700095B10Rik|-|-|5|5|ncRNA	NR_040676	chr5	113222312	113230721	+	8409	29.553	11.768	14.55	13.573
Olfr1164|MOR174-11|-|2|2 E1|protein-coding	NM_146641	chr2	87933012	87934123	-	1111	1.713	9.414	4.087	3.199
Sgk1|Sgk|-|10|10 A3|protein-coding	NM_011361	chr10	21714472	21719708	+	5236	57.607	83.002	47.682	60.013
Anks1|Anks1a|mKIAA0229|-|17|17 A3.3|protein-coding	NM_181413	chr17	28046251	28199724	+	153473	882.309	1192.63	680.729	695.626
Mbd3|AI181826|AU019209|-|10 C1|10 39.72 cM|protein-coding	NM_001306143	chr10	79855284	79862276	-	6992	62.533	105.989	36.129	35.775
Rcor3|4921514E24Rik|C730034D20Rik|E130101E15Rik|-|1|1 H6|protein-coding	NM_001290282	chr1	193922429	193961922	-	39493	213.831	301.727	241.841	269.137
Atp6v1g1|1810024D14Rik|AA960677|ATP6J|Atp6g1|VAG1|Vma10|-|4|4 C1|protein-coding	NM_024173	chr4	63205799	63211735	+	5936	39.832	85.356	34.712	42.465
Xrra1|AI449753|-|7|7 E1|protein-coding	NM_001164258	chr7	107007728	107066334	+	58606	257.84	282.428	273.065	304.427
D16Ertd472e|1700010I10Rik|2310009O17Rik|E330003K22Rik|Eurl|-|16 C3.1|16 45.36 cM|protein-coding	NM_001252440	chr16	78540581	78576933	-	36352	139.949	173.458	148.984	183.917
Zfp791|EG244556|-|8 C3|8|protein-coding	NM_001037745	chr8	87633066	87646994	-	13928	64.353	78.295	55.256	55.068
Ttc16|1200002K10Rik|-|2|2 B|protein-coding	NM_177384	chr2	32617697	32631153	-	13456	83.734	111.402	54.657	45.179
1700112H15Rik|-|-|1|1 H5|ncRNA	NR_040472	chr1	186351720	186381570	-	29850	176.569	194.248	141.955	167.241
Clint1|AI642036|AW537616|C530049I24Rik|Enth|Epn4|F630206G17Rik|mKIAA0171|-|11|11 B1.1|protein-coding	NM_001045520	chr11	45665466	45724127	+	58661	371.341	580.39	337.313	416.212
Atl2|2010110I21Rik|AA407293|AV334690|Aip-2|Arl6ip2|-|17|17 E3|protein-coding	NM_001286647	chr17	80247730	80295463	-	47733	273.58	392.732	282.929	302.973
Odf2|AI848335|MMTEST29|-|2 B|2 20.79 cM|protein-coding	NM_001177659	chr2	29745240	29787266	+	42026	251.951	345.896	202.824	181.978
Igf2os|Igf2as|Peg8|-|7 F5|7 87.99 cM|ncRNA	NR_002855	chr7	149845598	149856261	+	10663	67.565	81.669	37.927	32.285
Tyms-ps|-|-|10|10 C1|pseudo	NR_000040	chr10	87429416	87430762	+	1346	2.784	2.667	3.488	2.424
Gck|GLK|Gk|Gls006|HK4|HKIV|HXKP|Hlb62|MODY2|-|11 A1|11 3.88 cM|protein-coding	NM_010292	chr11	5800826	5850084	-	49258	240.6	282.742	183.097	167.726
Gfi1b|Gfi-1B|-|2|2 A3|protein-coding	NM_008114	chr2	28464970	28477502	-	12532	49.255	43.463	48.989	47.894
AW046200|-|-|8|8|ncRNA	NR_040698	chr8	60130550	60142227	+	11677	61.569	81.512	47.3	57.977
Gm15663|9330159K06|OTTMUSG00000025047|-|10|10 D1|ncRNA	NR_038032	chr10	105011607	105020926	+	9319	54.716	77.197	51.006	54.196
Frat2|-|-|19 C3|19 35.33 cM|protein-coding	NM_177603	chr19	41920465	41922622	-	2157	23.985	43.855	9.482	15.609
Celf2|B230218O03|B230345P09Rik|C88023|CELF-2|CUG-BP2|Cugbp2|D230046B21Rik|Etr-3|Napor|Napor-2|mETR-3|-|2|2 A2-A3|protein-coding	NM_001110228	chr2	6460744	6806042	-	345298	1333.63	1458.82	1492.46	1657.96
Ewsr1|Ews|Ewsh|-|11|11 A1-A3|protein-coding	NM_001283061	chr11	4969690	4999091	-	29401	251.629	421.681	222.223	233.944
Zak|AV006891|B230120H23Rik|MLTK|MLTKalpha|MLTKbeta|-|2|2 C3|protein-coding	NM_178084	chr2	72123758	72227896	+	104138	699.851	1221.58	651.357	762.91
Olfr1385|MOR256-41P|MOR256-42P|Olfr1549-ps1|-|11|11 B1.2|protein-coding	NM_001011805	chr11	49308037	49308966	+	929	4.176	2.118	2.234	2.715
Marc2|2810484M10Rik|Mosc2|mARC1|-|1|1 H4|protein-coding	NM_133684	chr1	186636947	186669726	-	32779	177.318	240.299	137.977	139.998
Olfr6|M50|MOR103-16|-|7 E3|7 56.1 cM|protein-coding	NM_206897	chr7	114099498	114100448	-	950	2.57	0.941	3.052	2.909
Apoe|AI255918|Apo-E|-|7 A3|7 9.94 cM|protein-coding	NM_001305843	chr7	20281593	20284537	-	2944	21.844	27.144	13.351	13.088
Ttc23|1600012K10Rik|-|7|7 C|protein-coding	NM_001168476	chr7	74792296	74871462	+	79166	426.378	521.001	312.028	274.566
Gm4214|Vmn1r161|-|7 A3|7|protein-coding	NM_001167164	chr7	22085545	22086486	-	943	9.209	5.021	8.228	6.302
Tnfsf18|Gitrl|-|1 H2.1|1 69.75 cM|protein-coding	NM_183391	chr1	163424788	163435421	+	10633	57.072	58.682	64.084	76.01
Ggta1|AW108479|GALT|Gal|Ggta|Ggta-1|alpha Gal|alpha3GalT|-|2 B|2 23.6 cM|protein-coding	NM_010283	chr2	35255699	35316969	-	61270	392.542	757.064	400.852	477.679
Spata19|1700001L23Rik|AV047838|spergen-1|-|9|9 A4|protein-coding	NM_029299	chr9	27204392	27209296	+	4904	16.061	10.748	15.204	10.18
Cpeb4|Cpe-bp4|Cpeb-4|mCPEB-4|-|11|11 A4|protein-coding	NM_001290678	chr11	31770940	31835635	+	64695	260.731	360.253	430.551	556.501
Arhgap27|2310069I04Rik|5730442P18Rik|Gm21552|Sh3d20|-|11|11 E1|protein-coding	NM_133715	chr11	103192798	103206016	-	13218	80.95	72.254	42.995	40.429
Scgb2b17|Abpbg17|EG668526|Gm9223|-|7|7 B1|protein-coding	NM_001281524	chr7	33612702	33614672	-	1970	9.316	3.295	5.831	6.69
Fuca1|0610006A03Rik|9530055J05Rik|Afuc|Fuca|-|4 D3|4 68.01 cM|protein-coding	NM_024243	chr4	135476641	135496215	+	19574	104.614	130.858	80.759	87.838
Mir466k|Mirn466k|mmu-mir-466k|-|3 37.83 cM|ncRNA	NR_130326	chr3	85271299	85271420	+	121	0.107	0.392	0.163	0.388
Fbxw2|2700071L08Rik|FBW2|Fwd2|MD6|-|2|2 B|protein-coding	NM_001164772	chr2	34666681	34681755	-	15074	103.971	200.289	106.044	116.148
Atp2b3|6430519O13Rik|Pmca3|-|X|X A7.3|protein-coding	NM_177236	chrX	70748425	70818609	+	70184	192.523	184.52	158.248	154.346
Pvrl2|AI325026|AI987993|Cd112|MPH|Pvr|Pvs|nectin-2|-|7 A3|7 9.94 cM|protein-coding	NM_001159724	chr7	20309512	20334922	-	25410	189.632	286.9	110.567	113.433
Snord38a|MBII-329|-|4|4|snoRNA	NR_028524	chr4	116827121	116827179	-	58	0.75	0.941	0.327	0.582
Cep72|2610029E11Rik|4933440J22Rik|-|13|13 C1|protein-coding	NM_028959	chr13	74173943	74199733	-	25790	91.764	63.232	90.84	98.018
Poteg|4921537P18Rik|4930456F22Rik|Gsarp1|Gsarp2|-|8|8 A2|protein-coding	NM_026256	chr8	28558142	28574584	+	16442	41.331	23.536	39.78	32.285
Bclaf1|2610102K23Rik|2700025J07Rik|2810454G14Rik|5730534O06Rik|AI450190|AW556225|Btf|mKIAA0164|-|10|10 A3|protein-coding	NM_001025393	chr10	20032275	20062307	+	30032	204.516	308.945	291.865	334.385
C1qtnf2|1810033K05Rik|CTRP2|-|11|11 B1.1|protein-coding	NM_026979	chr11	43287808	43305027	+	17219	90.908	79.08	44.793	38.684
Setd5|2900045N06Rik|C330007C20|C85544|mKIAA1757|-|6|6 E3|protein-coding	NM_028385	chr6	113027633	113103418	+	75785	532.49	875.213	712.662	840.18
Tdrd9|4930441E05Rik|-|12|12 F2|protein-coding	NM_029056	chr12	113209770	113307065	+	97295	401.964	437.842	278.733	254.497
Ttc32|1700013G20Rik|-|12|12 A1.3|protein-coding	NM_029321	chr12	9036803	9043200	+	6397	51.397	72.019	34.44	40.623
Spata31|4930458L03Rik|Aep1|Fam75a|Spata31a|Vad1.3|-|13|13 B3|protein-coding	NM_030047	chr13	65018714	65024503	+	5789	15.205	8.473	15.858	11.343
A230056P14Rik|OTTMUSG00000027345|-|7|7 B5|ncRNA	NR_015495	chr7	63217901	63235466	+	17565	78.059	82.375	84.846	92.685
9130019P16Rik|6430501H15Rik|OTTMUSG00000023151|-|6 B3|6|ncRNA	NR_033635	chr6	54219675	54380215	-	160540	670.298	636.326	554.141	488.829
Toe1|4930584N22Rik|4933424D16Rik|AI413517|-|4|4 C7|protein-coding	NM_026654	chr4	116476608	116480164	-	3556	26.127	31.852	15.803	22.105
Rbmx|hnRNP G|-|X|X A5|protein-coding	NR_029425	chrX	54636525	54646213	-	9688	37.798	48.17	38.145	46.731
Zfp131|2610109I01Rik|AW558871|Znf131|-|13|13|protein-coding	NM_001302549	chr13_random	31981	57601	+	25620.5	161.257	313.809	168.166	193.321
Olfr741|GA_x5J8B7TYL6J-3-280|GA_x5J8B7U07Q4-325-757|GA_x6K02T2PMLR-6197851-6198786|MOR106-10|MOR106-15|-|14|14 C1|protein-coding	NM_207133	chr14	51092732	51106070	+	13338	29.339	16.946	39.726	35.775
Trpm6|CHAK2|TRPM6/CHAK2|-|19|19 B|protein-coding	NM_153417	chr19	18824473	18967001	+	142528	512.896	492.209	543.842	534.105
Spag9|3110018C07Rik|4733401I23Rik|4831406C20Rik|AW552012|JLP|JSAP2|JSAP2a|Jip4|Mapk8ip4|syd1|-|11|11 C|protein-coding	NM_001025430	chr11	93905519	93987396	+	81877	423.701	638.052	535.886	636.291
Smagp|-|-|15|15 F1|protein-coding	NM_001285413	chr15	100451771	100465990	-	14219	72.169	106.93	65.01	72.132
Mir24-2|Mirn24-2|mir-24-2|-|8|8|ncRNA	NR_029741	chr8	86732714	86732820	+	106	1.927	4.472	1.308	1.066
Zfp185|P1|Znf185|-|X A7.3|X 37.29 cM|protein-coding	NM_009549	chrX	70232678	70276882	+	44204	116.927	111.481	99.995	81.924
Sytl2|AI266830|Slp2|mKIAA1597|-|7|7 E1|protein-coding	NM_001289585	chr7	97535491	97559229	+	23738	109.432	149.765	118.741	106.356
Hunk|Bstk1|Mak-v|-|16 C3.3|16 51.71 cM|protein-coding	NM_015755	chr16	90386642	90499798	+	113156	681.434	804.841	362.162	373.166
Gcc2|0610043A03Rik|2210420P05Rik|2600014C01Rik|AW112121|mKIAA0336|-|10|10 B4|protein-coding	NM_027375	chr10	57718274	57768340	+	50066	208.049	249.478	250.069	271.851
Nfic|1110019L22Rik|1500041O16Rik|AA589446|AI746521|NF1-C|-|10 C1|10 39.72 cM|protein-coding	NM_008688	chr10	80858936	80889918	-	30982	340.074	510.41	171.272	173.931
BC037032|-|-|-|ncRNA	NR_028266	chr15	3970111	3977406	-	7295	47.542	73.588	46.646	51.869
Dcxr|0610038K04Rik|1810027P18Rik|-|11|11 E2|protein-coding	NM_026428	chr11	120586687	120588595	-	1908	10.922	16.632	7.03	6.787
Scn5a|Nav1.5|Nav1.5c|SkM1|SkM2|mH1|-|9 F3-F4|9 71.33 cM|protein-coding	NM_001253860	chr9	119392526	119471796	-	79270	280.861	230.65	179.936	156.092
Btaf1|AI414500|AI447930|E430027O22Rik|TAF170|-|19|19 C2|protein-coding	NM_001080706	chr19	37000569	37088547	+	87978	431.946	635.62	570.162	624.948
Usp45|3110003C05Rik|4930550B20Rik|AI843191|Gcap7|-|4|4 A3|protein-coding	NM_001290425	chr4	21703417	21765019	+	61602	364.916	285.566	275.79	280.577
Kif13b|5330429L19Rik|6030414C01|AI429803|C130021D12Rik|GAKIN|-|14|14 C3|protein-coding	NM_001081177	chr14	65271368	65425133	+	153765	701.136	813.079	794.402	833.878
Mir1843a|Mir1843|mir-1843a|mmu-mir-1843|mmu-mir-1843a|-|12|12 36.67 cM|ncRNA	NR_037207	chr12	81492600	81492664	-	64	0.428	0.628	0.327	0.194
Krtap3-1|2310003K17Rik|KAP3.1|KRTAP3.1|-|11|11 D|protein-coding	NM_023511	chr11	99427341	99427944	-	603	4.39	3.844	1.635	1.939
Nes|AA166324|C78523|ESTM46|-|3 F1|3 38.78 cM|protein-coding	NM_016701	chr3	87775015	87784373	+	9358	70.028	121.444	34.113	29.958
Amica1|AMICA|Crea7|Gm638|-|9|9 A5.2|protein-coding	NM_001005421	chr9	44887266	44916614	+	29348	113.822	64.488	84.301	74.749
Olfr502|MOR204-8|-|7|7 E3|protein-coding	NM_146739	chr7	115666518	115667462	-	944	2.891	1.491	2.234	2.133
Nmb|3110023K12Rik|-|7|7 D3|protein-coding	NM_026523	chr7	88047113	88049948	-	2835	19.809	28.714	13.024	12.022
Loxl2|1110004B06Rik|4930526G11Rik|9430067E15Rik|-|14|14 D2|protein-coding	NM_033325	chr14	70009283	70095641	+	86358	1184.91	2609.48	734.786	726.068
Vps45|AI462172|AW554165|mVps45|-|3 F2.1|3 41.65 cM|protein-coding	NM_013841	chr3	95803755	95862378	-	58623	354.208	501.623	375.458	397.306
Cnga3|CNG3|-|1|1 B|protein-coding	NM_001282010	chr1	37275123	37320229	+	45106	189.525	168.358	177.92	176.451
Fscn2|A930022G03|Ahl8|C630046B20Rik|-|11|11 E2|protein-coding	NM_172802	chr11	120222848	120229487	+	6639	30.945	40.324	19.509	19.099
C730036E19Rik|lncLSTR|-|1|1|ncRNA	NR_038011	chr1	152985164	152991225	+	6061	25.377	37.814	21.906	17.645
Slc25a19|2900089E13Rik|DNC|MUP1|TPC|-|11|11 E2|protein-coding	NM_001252384	chr11	115475495	115489609	-	14114	73.347	90.926	60.487	57.686
Cacna2d4|5730412N02Rik|BE686333|-|6|6 F1|protein-coding	NM_001033382	chr6	119186544	119302425	+	115881	449.506	294.274	338.294	282.807
Ublcp1|4930527B16Rik|8430435I17Rik|BC002236|-|11|11 B1.1|protein-coding	NM_024475	chr11	44268073	44284050	-	15977	81.164	137.605	75.582	84.542
Edem3|2310050N11Rik|-|1|1 G2|protein-coding	NM_001311166	chr1	153602504	153669458	+	66954	324.441	417.287	373.115	404.481
Dip2b|4932422C22|AI317237|AI854602|mKIAA1463|-|15|15 F1|protein-coding	NM_172819	chr15	99984827	100049904	+	65077	313.198	350.76	312.682	305.494
Rbpms|2010300K22Rik|2700019M19Rik|AU017537|RBP-MS|hermes|-|8|8 A4|protein-coding	NM_001042674	chr8	34893116	35040335	-	147219	912.504	1180.86	603.567	572.207
Tlr8|-|-|X|X F5|protein-coding	NM_001313761	chrX	163679055	163702261	-	23206	40.368	27.772	62.34	73.489
Ppil3|2310076N22Rik|2510026K04Rik|Cyp10l|-|1|1 C2|protein-coding	NM_027351	chr1	58487837	58502330	-	14493	78.166	114.697	78.961	78.24
Vtcn1|B7h4|B7s1|B7x|BC032925|-|3|3 F2.2|protein-coding	NM_178594	chr3	100629382	100700845	+	71463	255.912	175.733	247.672	236.852
Cables1|Cables|ik3-1|-|18|18 A2|protein-coding	NM_022021	chr18	11997783	12104136	+	106353	573.929	687.398	446.245	528.772
Qrich1|2610028H07Rik|-|9|9 F2|protein-coding	NM_175143	chr9	108419418	108462498	+	43080	320.479	524.218	305.325	330.119
Tbx20|9430010M06Rik|AL022859|Tbx12|-|9|9 A4|protein-coding	NM_001205085	chr9	24544692	24578747	-	34055	110.503	94.535	106.752	98.599
Mphosph9|4930548D04Rik|9630025B04Rik|AW413446|AW547060|B930097C17Rik|C87456|MPP-9|MPP9|-|5|5 F|protein-coding	NR_102690	chr5	124700968	124777981	-	77013	414.385	525.944	343.689	337.584
Uts2b|Gm538|U2B|Urp|Uts2d|-|16|16 B2|protein-coding	NM_198166	chr16	27353408	27370325	-	16917	41.01	30.91	65.174	60.401
Tmem132e|Gm644|-|11|11 C|protein-coding	NM_001304439	chr11	82202402	82259863	+	57461	213.189	187.658	107.297	87.644
Cd2bp2|1500011B02Rik|2410024K20Rik|AW048183|-|7|7 F3|protein-coding	NM_001285907	chr7	134335174	134339591	-	4417	43.366	74.922	21.361	24.238
Olfr631|MOR3-1|-|7|7 E3|protein-coding	NM_001271020	chr7	111063576	111078425	+	14849	21.844	11.062	27.519	22.105
Mir5116|mmu-mir-5116|mu-mir-5116|-|X|X 30.06 cM|ncRNA	NR_039576	chrX	53841029	53841091	-	62	0.107	0.235	0.054	0.097
Tpm1|AA986836|AI854628|TM2|Tm3|Tmpa|Tpm-1|alpha-TM|-|9 C|9 36.27 cM|protein-coding	NM_001164251	chr9	66875697	66897020	-	21323	362.775	654.135	154.052	188.861
Ccdc7a|4930517G15Rik|4930540C21Rik|Biot2|Ccdc7|-|8|8 E2|protein-coding	NM_001197041	chr8	131569377	131589392	-	20015	41.974	26.674	62.231	59.722
Prss53|Pol3s|mFLJ00289|-|7|7 F3|protein-coding	NM_001081268	chr7	135028958	135034484	-	5526	42.616	63.703	22.996	14.349
Pafah2|2310074E22Rik|AI507170|-|4|4 D3|protein-coding	NM_001285875	chr4	133952235	133983327	+	31092	164.041	208.448	114.708	116.535
Mllt3|2210011H10Rik|2610012I03Rik|3830408D16Rik|Af9|D4Ertd321e|-|4 C4|4 41.06 cM|protein-coding	NM_001286158	chr4	87415829	87452227	-	36398	140.698	126.151	139.012	132.242
Iqce|1700028P05Rik|mKIAA1023|-|5|5 G1|protein-coding	NM_028833	chr5	141139459	141178332	-	38873	227.216	316.947	148.385	130.206
Itga2|CD49B|DX5|-|13 D2.2|13 64.61 cM|protein-coding	NM_008396	chr13	115626120	115722249	-	96129	400.358	400.891	363.034	367.349
[truncated: 32,602 more rows]
