# Supplementary material for: Global H3.3 dynamic deposition defines its bimodal role in cell fate transition
Source: Nat Commun. 2018 Apr 18;9:1537. doi: 10.1038/s41467-018-03904-7 (PMC5906632; doi:10.1038/s41467-018-03904-7)
Supplement: Supplementary file 8 — Supplementary Data 5 [file 41467_2018_3904_MOESM8_ESM.xlsx]

## Sheet: siH3.3 opening
Supplementary Data 5. siH3.3 ATAC-Seq Analysis. Loci Specifically accessible in D6 siH3.3 cells (siH3.3 opening)
chr	start	end	strand
chr2	158595987	158596374	+
chr2	158625166	158625364	+
chr11	74540960	74541158	+
chr2	158882906	158883104	+
chr11	74690306	74690663	+
chr13	72852309	72852507	+
chr13	73406137	73406513	+
chr13	73543210	73543408	+
chr13	73563310	73563622	+
chr2	83781140	83781668	+
chr2	83888994	83889297	+
chr2	84176667	84176901	+
chr14	56364293	56364618	+
chr11	74980419	74980751	+
chr11	75007158	75007356	+
chr13	73643319	73643517	+
chr13	73650732	73650952	+
chr13	73784096	73784383	+
chr13	73866177	73866377	+
chr13	73959621	73959929	+
chr14	56380882	56381099	+
chr14	56517660	56517858	+
chr13	74055937	74056140	+
chr13	74108101	74108362	+
chr13	74163721	74164071	+
chr11	75344110	75344359	+
chr11	75550480	75550797	+
chr11	75949305	75949555	+
chr11	75992739	75993259	+
chr11	76100223	76100559	+
chr11	76156950	76157148	+
chr11	76290567	76291066	+
chr11	76436510	76436716	+
chr2	180628166	180628588	+
chr11	76459518	76459716	+
chr11	76548066	76548335	+
chr11	77307677	77307985	+
chr11	77599523	77599848	+
chr11	77606765	77607148	+
chr11	77639390	77639588	+
chr9	28920156	28920504	+
chr9	29083596	29083884	+
chr9	29218891	29219089	+
chr9	29219224	29219591	+
chr9	106263592	106263898	+
chr9	106280256	106280782	+
chr9	106286729	106287021	+
chr9	106320708	106320949	+
chr9	29450892	29451093	+
chr9	29454993	29455260	+
chr9	29458273	29458583	+
chr9	29465415	29465758	+
chr9	29829658	29829881	+
chr5	92924460	92924701	+
chr5	92927880	92928103	+
chr9	106338045	106338291	+
chr9	106357535	106357765	+
chr4	151648879	151649218	+
chr4	151650428	151650779	+
chr4	151686938	151687264	+
chr9	30381249	30381447	+
chr9	30440306	30440562	+
chr5	93096883	93097156	+
chr5	93245874	93246072	+
chr9	106434291	106434497	+
chr9	106545568	106545842	+
chr9	106548282	106548655	+
chr9	106578336	106578642	+
chr9	106578772	106579030	+
chr4	151688155	151688442	+
chr4	151693023	151693350	+
chr9	30750574	30750772	+
chr4	151806501	151806723	+
chr9	30905225	30905423	+
chr9	31025347	31025637	+
chr19	7376488	7376776	+
chr9	106589602	106589800	+
chr9	106786950	106787148	+
chr18	6291882	6292213	+
chr4	151904650	151905049	+
chr4	152857118	152857428	+
chr9	31123460	31123819	+
chr4	153327147	153327359	+
chr9	31207984	31208274	+
chr19	8757773	8757971	+
chr19	8802456	8802666	+
chr9	107198058	107198256	+
chr9	107424571	107424838	+
chr18	6760799	6761041	+
chr18	6956110	6956490	+
chr4	153386545	153387114	+
chr4	153397073	153397352	+
chr18	7254529	7254851	+
chr9	31966802	31967013	+
chr4	153402907	153403105	+
chr9	32157026	32157259	+
chr9	32216909	32217107	+
chr9	32222606	32222872	+
chr9	32292746	32293019	+
chr19	8803099	8803297	+
chr19	8845545	8845792	+
chr5	96589707	96589970	+
chr5	96590040	96590547	+
chr5	96650348	96650664	+
chr9	107458183	107458381	+
chr18	7738931	7739218	+
chr18	8125536	8125894	+
chr4	153584223	153584533	+
chr4	153611537	153611802	+
chr4	153622567	153622768	+
chr9	32453275	32453492	+
chr4	153647157	153647470	+
chr9	32477052	32477325	+
chr4	153659573	153659771	+
chr9	32513513	32513765	+
chr5	96696104	96696302	+
chr19	8967380	8967604	+
chr5	96908222	96908452	+
chr5	97049253	97049795	+
chr5	97192237	97192435	+
chr18	8944012	8944239	+
chr4	153668424	153668769	+
chr4	153674083	153674327	+
chr4	153685876	153686074	+
chr4	153686452	153686760	+
chr4	153732735	153732933	+
chr9	32551316	32551556	+
chr4	153787285	153787517	+
chr9	32557332	32557826	+
chr4	153845937	153846259	+
chr9	32748036	32748301	+
chr9	32788475	32788732	+
chr9	32873368	32873599	+
chr9	107526959	107527207	+
chr9	107546975	107547246	+
chr9	107578274	107578982	+
chr18	9552711	9553083	+
chr18	9734919	9735140	+
chr18	9814514	9814746	+
chr4	153871291	153871534	+
chr4	153896083	153896323	+
chr4	154013716	154013956	+
chr4	154199911	154200250	+
chr9	33048804	33049189	+
chr4	154202105	154202312	+
chr9	33658922	33659133	+
chr9	33699784	33700009	+
chr9	33861380	33861578	+
chr9	33899218	33899534	+
chr19	9109557	9109892	+
chr5	97733990	97734314	+
chr9	107838673	107838871	+
chr9	107858247	107858445	+
chr5	98084877	98085173	+
chr9	107950990	107951209	+
chr18	10573646	10573864	+
chr4	154272296	154272512	+
chr18	10938954	10939247	+
chr4	154278618	154278910	+
chr18	11066752	11066979	+
chr4	154428829	154429121	+
chr14	66502127	66502491	+
chr9	34290991	34291287	+
chr9	34299754	34299952	+
chr19	9924158	9924373	+
chr19	9935406	9935648	+
chr19	9973352	9973585	+
chr5	98464087	98464285	+
chr5	98489553	98489751	+
chr18	11566510	11566752	+
chr4	154469418	154469629	+
chr4	154492425	154492800	+
chr18	11999004	11999208	+
chr19	10060503	10060741	+
chr19	10067480	10067799	+
chr19	10111001	10111203	+
chr19	10116082	10116284	+
chr5	98683117	98683324	+
chr5	98713165	98713499	+
chr19	10118370	10118568	+
chr19	10134461	10134659	+
chr5	98860637	98860835	+
chr18	12382542	12382740	+
chr4	154548196	154548634	+
chr18	12395493	12395691	+
chr4	154590202	154590402	+
chr18	12476787	12476992	+
chr4	154654544	154654782	+
chr4	154655853	154656184	+
chr4	154682282	154682499	+
chr19	10341069	10341269	+
chr1	195098449	195098662	+
chr1	195225099	195225534	+
chr18	12479426	12479624	+
chr18	12540763	12540961	+
chr18	12802548	12802746	+
chr19	10477527	10477790	+
chr1	195277723	195277921	+
chr1	195338265	195338581	+
chr1	195340116	195340345	+
chr1	195365000	195365198	+
chr1	195369567	195369856	+
chr18	13248767	13249027	+
chr1	195525090	195525370	+
chr1	195719277	195719507	+
chr1	195731961	195732236	+
chr1	195933891	195934107	+
chr1	196049217	196049474	+
chr1	196790076	196790274	+
chr1	196853744	196853984	+
chr10	3106758	3107009	+
chr10	3227781	3228039	+
chr10	3429627	3429873	+
chr10	3519082	3519291	+
chr10	3521136	3521334	+
chr10	3521673	3521996	+
chr10	3766580	3766850	+
chr3	107596514	107596712	+
chr8	29259208	29259407	+
chr8	29852502	29852700	+
chr8	30038763	30039020	+
chr7	117162060	117162296	+
chr7	117204029	117204230	+
chr4	43261859	43262068	+
chr4	43362998	43363220	+
chr8	31107619	31107919	+
chr8	31291976	31292288	+
chr8	31329333	31329607	+
chr3	107950845	107951124	+
chr8	31643409	31643622	+
chr8	31658487	31658773	+
chr8	31933809	31934017	+
chr7	117430399	117430684	+
chr16	77236265	77236463	+
chr16	77602893	77603091	+
chr16	77611947	77612184	+
chr4	43512128	43512691	+
chr4	43571544	43571774	+
chr15	90549219	90549600	+
chr8	31950623	31950821	+
chr8	32018176	32018476	+
chr8	32117996	32118194	+
chr15	90869312	90869533	+
chr8	32143753	32144123	+
chr3	108246911	108247240	+
chr7	117514766	117515064	+
chr7	117770976	117771174	+
chr7	117857107	117857367	+
chr7	117964787	117965016	+
chr4	43652023	43652239	+
chr4	43706952	43707157	+
chr4	43739930	43740144	+
chr15	90886698	90886912	+
chr15	90934377	90934575	+
chr3	108261811	108262065	+
chr8	32278674	32278886	+
chr8	32321881	32322276	+
chr3	108524559	108524842	+
chr8	32760146	32760423	+
chr7	118510880	118511105	+
chr7	118970723	118970936	+
chr4	43985037	43985282	+
chr4	43995296	43995508	+
chr4	44096753	44097045	+
chr15	91134935	91135228	+
chr15	91207534	91207797	+
chr8	32932108	32932330	+
chr8	32939824	32940112	+
chr8	32998536	32998827	+
chr8	33029274	33029472	+
chr8	33119422	33119620	+
chr7	119023617	119023830	+
chr7	119024052	119024250	+
chr7	119119968	119120226	+
chr16	78631564	78631791	+
chr16	78637253	78637575	+
chr16	78763624	78763949	+
chr4	44447613	44447811	+
chr16	78861410	78861608	+
chr4	44570869	44571176	+
chr16	79681839	79682050	+
chr4	44919134	44919441	+
chr15	91539737	91539935	+
chr8	33324636	33324848	+
chr15	91602310	91602508	+
chr15	91611423	91611783	+
chr3	108931865	108932103	+
chr7	119560480	119560678	+
chr7	119677224	119677439	+
chr4	45293157	45293355	+
chr16	81481353	81481597	+
chr4	45333261	45333520	+
chr4	45394071	45394531	+
chr15	91888074	91888356	+
chr15	91889230	91889461	+
chr15	92124365	92124603	+
chr8	34746944	34747345	+
chr3	109135826	109136024	+
chr8	34758903	34759171	+
chr7	120312178	120312405	+
chr16	84504814	84505012	+
chr4	45523077	45523358	+
chr4	45604917	45605138	+
chr4	45954565	45954864	+
chr15	92246251	92246475	+
chr15	92333263	92333627	+
chr8	34841242	34841469	+
chr15	92484997	92485260	+
chr3	109438908	109439352	+
chr8	34907791	34908082	+
chr8	35164205	35164435	+
chr8	35170908	35171167	+
chr3	109692102	109692401	+
chr8	35180859	35181057	+
chr7	120316003	120316304	+
chr7	120385465	120385924	+
chr7	120394384	120394614	+
chr7	120395675	120395983	+
chr7	120455459	120455657	+
chr16	84769520	84769718	+
chr16	84838805	84839050	+
chr4	46105364	46105685	+
chr4	46369550	46369865	+
chr15	92795958	92796203	+
chr15	92811310	92811520	+
chr15	92946227	92946425	+
chr15	92951656	92951930	+
chr3	109763867	109764262	+
chr15	93082412	93082696	+
chr8	35350962	35351175	+
chr8	35593164	35593362	+
chr16	85207253	85207451	+
chr4	46464231	46464590	+
chr16	85368184	85368459	+
chr16	85393761	85394074	+
chr4	46519773	46520007	+
chr4	46547531	46547729	+
chr3	110345850	110346056	+
chr8	35676114	35676503	+
chr15	93269175	93269373	+
chr3	110558633	110558849	+
chr8	35759205	35759403	+
chr3	110896360	110896611	+
chr8	35823661	35823859	+
chr8	35826323	35826521	+
chr15	93392255	93392493	+
chr3	112754997	112755218	+
chr8	35871927	35872125	+
chr8	35878309	35878519	+
chr7	121326971	121327294	+
chr7	121343996	121344459	+
chr15	93541962	93542198	+
chr15	93835921	93836238	+
chr16	86035023	86035337	+
chr16	86138521	86138769	+
chr16	86161581	86161793	+
chr16	86645235	86645433	+
chr16	86928606	86928857	+
chr15	94201422	94201620	+
chr15	94293748	94293964	+
chr6	138115837	138116088	+
chr6	138630042	138630405	+
chr6	59145824	59146089	+
chr2	158894987	158895185	+
chr2	158994249	158994697	+
chr6	139610943	139611272	+
chr6	139670265	139670463	+
chr2	160046416	160046743	+
chr6	139729291	139729620	+
chr6	139826682	139827011	+
chr6	139980039	139980361	+
chr2	84256809	84257027	+
chr6	60313982	60314196	+
chr6	60319460	60319745	+
chr2	84474303	84474572	+
chr6	60774191	60774389	+
chr6	61028771	61028969	+
chr2	160089736	160090009	+
chr6	139999290	139999488	+
chr6	140404951	140405181	+
chr6	140420960	140421158	+
chr2	84475161	84475359	+
chr6	61714206	61714404	+
chr14	56565511	56565734	+
chr14	56717912	56718115	+
chr14	56884549	56884747	+
chr14	56983813	56984027	+
chr6	140535391	140535589	+
chr6	140553896	140554124	+
chr13	74438851	74439049	+
chr13	74594615	74594862	+
chr2	84722911	84723170	+
chr2	84729553	84729874	+
chr2	84776626	84776984	+
chr6	63282732	63283074	+
chr6	63769307	63769669	+
chr2	160768853	160769104	+
chr6	140613124	140613354	+
chr6	140631475	140631706	+
chr13	74672342	74672643	+
chr2	84803278	84803514	+
chr2	84862188	84862424	+
chr6	63818081	63818282	+
chr6	63848172	63848530	+
chr2	84899994	84900194	+
chr6	63896778	63897004	+
chr6	63962321	63962519	+
chr6	64136092	64136342	+
chr6	64152670	64153028	+
chr6	64213649	64213892	+
chr14	58298900	58299162	+
chr14	58303679	58303983	+
chr2	161349479	161349814	+
chr14	58374842	58375176	+
chr2	161419639	161419979	+
chr6	140802183	140802382	+
chr2	161805883	161806272	+
chr6	140805344	140805542	+
chr6	140911084	140911333	+
chr6	140971710	140971908	+
chr6	140981340	140981538	+
chr2	84946520	84946823	+
chr2	85042621	85042842	+
chr6	64602307	64602505	+
chr6	64602821	64603019	+
chr6	64634060	64634315	+
chr14	58469287	58469566	+
chr14	58689389	58689645	+
chr2	162747952	162748249	+
chr2	162757712	162758139	+
chr6	141286235	141286537	+
chr2	162767153	162767354	+
chr6	141405152	141405450	+
chr6	141437293	141437493	+
chr13	75661314	75661530	+
chr13	75711980	75712285	+
chr13	75877530	75877871	+
chr2	86997429	86997719	+
chr2	87233885	87234087	+
chr6	65503604	65503864	+
chr6	65556984	65557206	+
chr14	58720255	58720534	+
chr14	59107393	59107922	+
chr2	162794262	162794460	+
chr14	59186474	59186788	+
chr14	59264444	59264661	+
chr2	162824386	162824584	+
chr6	142224547	142224750	+
chr2	162846631	162846829	+
chr2	90423969	90424263	+
chr6	65804725	65804923	+
chr6	66032928	66033148	+
chr6	66101854	66102052	+
chr6	66174239	66174437	+
chr14	59695411	59695609	+
chr14	60089724	60090050	+
chr14	60181054	60181296	+
chr14	60194104	60194307	+
chr14	60232186	60232384	+
chr2	163074372	163074631	+
chr2	163087069	163087482	+
chr6	142467682	142467884	+
chr6	142496935	142497229	+
chr2	90727695	90727985	+
chr6	66844207	66844405	+
chr6	66891074	66891327	+
chr1	90536096	90536658	+
chr14	60244094	60244377	+
chr14	60547754	60548109	+
chr14	60821036	60821380	+
chr2	163179419	163179617	+
chr14	61022192	61022487	+
chr2	163278509	163278707	+
chr2	163284418	163284626	+
chr11	78172102	78172336	+
chr13	77087261	77087557	+
chr2	91035235	91035433	+
chr2	91077916	91078114	+
chr2	91270611	91270841	+
chr2	91284686	91284983	+
chr14	61276838	61277050	+
chr2	163306190	163306389	+
chr14	61351734	61351932	+
chr2	163425112	163425343	+
chr2	163448676	163448895	+
chr11	79067560	79067758	+
chr13	78301485	78301711	+
chr2	91357406	91357671	+
chr13	78595944	78596152	+
chr14	61389980	61390178	+
chr14	61779809	61780142	+
chr11	79474020	79474235	+
chr11	79549879	79550422	+
chr13	78818864	78819134	+
chr14	61842632	61842875	+
chr14	62215843	62216177	+
chr13	79906917	79907115	+
chr13	80728778	80729023	+
chr13	80945565	80945804	+
chr13	81003536	81003734	+
chr11	80230639	80230963	+
chr11	80391335	80391564	+
chr11	80484059	80484267	+
chr11	80586038	80586236	+
chr11	80597760	80598083	+
chr11	80623664	80623899	+
chr11	80631617	80631930	+
chr11	80732018	80732216	+
chr11	80781144	80781375	+
chr11	81076673	81077070	+
chr11	81201055	81201349	+
chr11	81224758	81225119	+
chr11	81475868	81476127	+
chr11	81652033	81652259	+
chr11	81722983	81723287	+
chr11	81727711	81727926	+
chr11	81729091	81729313	+
chr11	81736724	81736941	+
chr11	81857091	81857310	+
chr9	108381230	108381434	+
chr9	34412611	34412862	+
chr9	34729626	34729834	+
chr9	34755367	34755591	+
chr9	34791224	34791422	+
chr9	34826950	34827241	+
chr9	34839843	34840390	+
chr9	108382209	108382407	+
chr9	108476179	108476377	+
chr9	35008322	35008520	+
chr5	99319716	99319974	+
chr5	99378907	99379105	+
chr5	99389972	99390170	+
chr5	99415145	99415411	+
chr5	99416787	99417032	+
chr5	99466556	99466800	+
chr4	154843037	154843352	+
chr4	154936382	154936795	+
chr4	154936953	154937173	+
chr9	35055418	35055626	+
chr9	35150041	35150286	+
chr5	99563106	99563304	+
chr5	99653724	99654029	+
chr5	99700536	99700858	+
chr9	108729205	108729607	+
chr5	99794286	99794484	+
chr9	108745309	108745507	+
chr4	155027306	155027504	+
chr4	155135658	155135866	+
chr9	36524324	36524597	+
chr19	10815675	10815873	+
chr5	99809984	99810266	+
chr19	10905979	10906277	+
chr5	99963728	99963926	+
chr5	100007715	100008063	+
chr19	10970862	10971201	+
chr9	108889782	108890035	+
chr18	13297518	13297716	+
chr18	13380538	13380756	+
chr18	13547216	13547488	+
chr18	13992986	13993202	+
chr18	14043363	14043745	+
chr18	14128512	14128949	+
chr9	36649949	36650196	+
chr4	155214388	155214586	+
chr9	36689628	36689826	+
chr9	36698154	36698471	+
chr9	36702525	36702849	+
chr19	11026494	11026744	+
chr19	11034206	11034404	+
chr19	11053945	11054143	+
chr5	100455962	100456177	+
chr5	100688438	100688673	+
chr9	109795328	109795526	+
chr18	14661706	14661916	+
chr4	155264873	155265311	+
chr4	155318493	155318691	+
chr19	11354815	11355172	+
chr19	11367739	11368072	+
chr19	11505787	11506051	+
chr5	100751120	100751379	+
chr19	11666341	11666540	+
chr19	11676549	11676749	+
chr5	100778610	100778808	+
chr19	11842688	11842901	+
chr9	109798189	109798500	+
chr5	100782374	100782769	+
chr9	109804997	109805288	+
chr5	100803027	100803254	+
chr9	109871480	109871879	+
chr9	109923076	109923486	+
chr18	14952865	14953157	+
chr18	15221034	15221232	+
chr4	155483182	155483449	+
chr18	15298841	15299039	+
chr4	155577129	155577407	+
chr18	15579098	15579369	+
chr9	37226512	37226795	+
chr9	37271282	37271544	+
chr19	12004171	12004369	+
chr9	109950365	109950638	+
chr5	101010735	101011126	+
chr9	109955601	109955799	+
chr5	101026826	101027024	+
chr9	109972976	109973383	+
chr9	110147555	110147773	+
chr9	110148333	110148531	+
chr18	15710316	15710593	+
chr18	15965248	15965520	+
chr18	16075525	16075748	+
chr4_random	126612	126810	+
chr18	16518716	16518995	+
chr18	16631843	16632041	+
chr5	3333105	3333382	+
chr9	37443946	37444270	+
chr5	3501556	3501813	+
chr9	37550605	37550851	+
chr19	12083014	12083271	+
chr19	12093564	12093777	+
chr5	101109172	101109391	+
chr9	110247901	110248135	+
chr9	110526322	110526594	+
chr18	16872254	16872549	+
chr18	16899428	16899665	+
chr5	3509512	3509781	+
chr18	16939188	16939475	+
chr9	38535785	38536094	+
chr19	12574547	12574818	+
chr19	12666494	12666692	+
chr19	12670884	12671097	+
chr19	12837372	12837690	+
chr5	101449884	101450115	+
chr5	101541648	101541860	+
chr5	101549636	101549834	+
chr9	110612334	110612573	+
chr9	110773605	110773803	+
chr18	16980650	16980848	+
chr18	17743180	17743378	+
chr18	18259047	18259504	+
chr5	4510724	4511037	+
chr9	40158307	40158584	+
chr9	40424500	40424770	+
chr19	14042431	14042629	+
chr19	14378133	14378331	+
chr19	14671705	14671903	+
chr5	101642760	101642958	+
chr5	102093678	102093959	+
chr18	19806274	19806584	+
chr18	19840597	19840803	+
chr18	20009811	20010009	+
chr5	4882930	4883180	+
chr5	5175233	5175561	+
chr18	20217409	20217808	+
chr5	5180770	5180991	+
chr5	102098575	102098773	+
chr5	102117570	102117942	+
chr5	102184227	102184530	+
chr18	20348551	20348793	+
chr18	20670594	20670793	+
chr18	20712754	20713075	+
chr18	20763793	20764183	+
chr5	5505162	5505439	+
chr19	16084377	16084699	+
chr18	20879843	20880264	+
chr18	20903769	20904067	+
chr19	16325465	16325663	+
chr19	16505766	16505964	+
chr19	16510467	16510665	+
chr10	5362294	5362492	+
chr18	21135135	21135338	+
chr18	21291276	21291591	+
chr1	5008137	5008335	+
chr10	5445881	5446102	+
chr10	5698922	5699146	+
chr10	5932478	5932700	+
chr10	5970921	5971178	+
chr1	6092986	6093184	+
chr1	6279804	6280041	+
chr1	6349254	6349452	+
chr10	6052777	6052975	+
chr10	6103938	6104198	+
chr1	6750819	6751027	+
chr1	7119931	7120129	+
chr10	6260471	6260752	+
chr10	6282639	6282901	+
chr10	6319501	6319722	+
chr1	7370975	7371278	+
chr1	7387083	7387559	+
chr1	9123117	9123387	+
chr10	6451606	6451962	+
chr10	6452387	6452586	+
chr1	9557043	9557548	+
chr1	9583200	9583528	+
chr10	6811986	6812242	+
chr10	6831569	6831816	+
chr10	6880033	6880241	+
chr10	6980348	6980638	+
chr10	7148358	7148611	+
chr1	9957928	9958246	+
chr1	10245431	10245823	+
chr1	10246797	10247123	+
chr1	10247598	10247872	+
chr1	10452170	10452368	+
chr10	7916139	7916370	+
chr10	7933940	7934148	+
chr10	8083951	8084285	+
chr1	10476501	10476699	+
chr1	10690050	10690324	+
chr1	11319614	11319848	+
chr10	8396940	8397210	+
chr10	8719275	8719578	+
chr10	9216792	9217009	+
chr1	12087907	12088105	+
chr1	12161907	12162110	+
chr1	12647569	12647882	+
chr4	46620537	46620942	+
chr3	113359898	113360150	+
chr3	113633741	113633946	+
chr8	36679042	36679240	+
chr7	121779140	121779338	+
chr7	121779401	121779640	+
chr4	46691509	46692095	+
chr4	46702390	46702616	+
chr4	46876152	46876350	+
chr4	47050320	47050600	+
chr4	47063054	47063369	+
chr4	47087902	47088164	+
chr4	47104498	47104696	+
chr8	36725219	36725481	+
chr8	36884105	36884341	+
chr3	114702878	114703131	+
chr8	36945854	36946062	+
chr7	122036438	122036647	+
chr7	122570464	122570662	+
chr7	122596963	122597164	+
chr4	47306829	47307027	+
chr4	47341760	47342075	+
chr16	87455608	87455872	+
chr4	47376745	47376943	+
chr15	94428766	94429015	+
chr15	94431839	94432044	+
chr3	114828148	114828364	+
chr3	114949655	114949949	+
chr15	94470879	94471135	+
chr15	94520311	94520640	+
chr8	37231275	37231532	+
chr8	37250062	37250331	+
chr7	122968829	122969043	+
chr7	123175836	123176168	+
chr16	87524699	87524897	+
chr4	47487889	47488113	+
chr4	48240709	48240966	+
chr15	94601353	94601656	+
chr8	37355084	37355343	+
chr8	37410116	37410314	+
chr15	94905653	94905974	+
chr7	123264477	123264675	+
chr7	123277958	123278156	+
chr7	123341980	123342224	+
chr7	123344421	123344710	+
chr7	123381032	123381230	+
chr7	123426361	123426571	+
chr16	87716671	87717043	+
chr4	48345365	48345604	+
chr4	48420338	48420589	+
chr16	88204751	88204951	+
chr4	48590004	48590256	+
chr4	48598360	48598775	+
chr4	48598916	48599610	+
chr15	95015707	95015988	+
chr8	37721023	37721221	+
chr8	37767516	37767782	+
chr15	95449962	95450160	+
chr8	37804773	37805197	+
chr3	115824061	115824259	+
chr8	37807876	37808074	+
chr8	37853401	37853869	+
chr8	37879187	37879394	+
chr16	88297045	88297270	+
chr16	88712661	88712870	+
chr4	48739655	48739853	+
chr15	95621914	95622113	+
chr3	115954824	115955197	+
chr8	38491761	38492102	+
chr4	146027123	146027541	+
chr8	39591655	39591914	+
chr3	116155005	116155235	+
chr8	39723512	39723909	+
chr7	123668046	123668381	+
chr7	123845120	123845318	+
chr7	124135785	124136015	+
chr16	89345124	89345322	+
chr16	89379554	89379752	+
chr4	49101135	49101469	+
chr4	49166748	49167073	+
chr4	49210188	49210420	+
chr4	49215573	49215776	+
chr16	89887373	89887571	+
chr16	89926027	89926225	+
chr15	95717811	95718153	+
chr15	96101008	96101208	+
chr3	116354964	116355260	+
chr8	40078020	40078280	+
chr8	40155473	40155975	+
chr8	40180122	40180388	+
chr8	40864986	40865257	+
chr7	124420599	124420871	+
chr7	124476115	124476368	+
chr7	124519439	124519637	+
chr7	124523561	124523992	+
chr16	89990680	89990896	+
chr16	90072917	90073246	+
chr16	90127223	90127570	+
chr16	90139139	90139337	+
chr4	50524311	50524643	+
chr4	51166496	51166694	+
chr4	51421291	51421593	+
chr15	96382452	96382789	+
chr15	96397340	96397538	+
chr15	96448027	96448300	+
chr8	41395080	41395282	+
chr3	116856121	116856357	+
chr8	41719888	41720254	+
chr7	124558473	124558877	+
chr7	124637736	124637934	+
chr7	124736001	124736478	+
chr7	124839309	124839507	+
chr7	124853780	124854025	+
chr16	90217686	90217913	+
chr4	52158999	52159197	+
chr16	90386149	90386364	+
chr4	52811072	52811402	+
chr15	96969711	96969926	+
chr15	97003080	97003288	+
chr8	41878875	41879073	+
chr3	116933466	116933706	+
chr3	117060393	117060643	+
chr15	97173398	97173619	+
chr3	117141708	117141906	+
chr8	42049709	42049922	+
chr8	42126912	42127110	+
chr3	117383920	117384201	+
chr8	42184736	42184934	+
chr7	124907907	124908153	+
chr7	125245951	125246287	+
chr7	125246793	125247065	+
chr7	125247398	125247640	+
chr16	90416927	90417125	+
chr4	53230772	53231276	+
chr4	53267251	53267497	+
chr15	97291436	97291698	+
chr15	97329508	97329709	+
chr3	117494917	117495158	+
chr15	97557554	97557752	+
chr3	117497494	117497810	+
chr3	117570044	117570242	+
chr3	117641424	117641753	+
chr7	125421642	125421840	+
chr7	125448421	125448644	+
chr16	90860696	90860972	+
chr16	90971363	90971561	+
chr15	97618444	97618642	+
chr15	97620465	97620799	+
chr15	97624926	97625154	+
chr15	97661143	97661384	+
chr16	91073894	91074105	+
chr16	91239072	91239282	+
chr16	91353014	91353281	+
chr16	91406833	91407031	+
chr16	91480707	91481022	+
chr15	97737588	97737831	+
chr6	142913539	142913762	+
chr6	143032900	143033241	+
chr6	66912564	66912855	+
chr6	66914318	66914550	+
chr6	66924980	66925178	+
chr6	66985492	66985794	+
chr6	143097409	143097743	+
chr6	143167958	143168213	+
chr11	16635300	16635760	+
chr6	67020036	67020282	+
chr2	163511544	163511742	+
chr2	163523957	163524200	+
chr6	143422994	143423251	+
chr2	163614369	163614584	+
chr2	163624255	163624499	+
chr6	143586805	143587227	+
chr6	143807079	143807339	+
chr2	91847841	91848069	+
chr2	91852178	91852481	+
chr2	91898619	91898879	+
chr6	67431000	67431387	+
chr2	163736336	163736534	+
chr2	163843360	163843665	+
chr2	163866833	163867214	+
chr6	143954422	143954633	+
chr2	92097692	92097958	+
chr6	67485158	67485405	+
chr6	67485622	67485866	+
chr6	67629137	67629335	+
chr6	70659314	70659771	+
chr14	62275416	62275699	+
chr14	62305820	62306018	+
chr2	164182003	164182218	+
chr14	63008212	63008597	+
chr2	164184855	164185119	+
chr2	164262453	164262704	+
chr6	144200299	144200577	+
chr6	144475120	144475318	+
chr6	144587152	144587350	+
chr13	81074579	81074885	+
chr2	92442242	92442688	+
chr2	92448284	92448508	+
chr2	92467942	92468162	+
chr2	92582997	92583195	+
chr6	70793174	70793463	+
chr14	63433492	63433723	+
chr14	63448171	63448537	+
chr2	164270059	164270316	+
chr6	144589081	144589502	+
chr2	164481445	164481680	+
chr6	144637685	144637910	+
chr2	164574551	164574862	+
chr6	144850477	144850758	+
chr13	81403590	81403788	+
chr2	92724065	92724476	+
chr2	92779067	92779363	+
chr2	92785550	92785881	+
chr2	92916400	92916699	+
chr2	93054319	93054534	+
chr6	71220683	71221010	+
chr5	23487804	23488295	+
chr6	71229429	71229755	+
chr6	71404819	71405017	+
chr14	63783164	63783462	+
chr2	164611765	164612041	+
chr2	164613979	164614253	+
chr14	64086120	64086318	+
chr6	144996125	144996325	+
chr6	145002063	145002372	+
chr2	164692648	164692994	+
chr6	145091505	145091703	+
chr13	81801766	81802033	+
chr2	93310264	93310603	+
chr2	93313077	93313343	+
chr2	93315264	93315480	+
chr2	93487281	93487498	+
chr2	93592738	93593087	+
chr6	71728027	71728246	+
chr14	64224993	64225196	+
chr14	64225655	64225865	+
chr2	164783239	164783437	+
chr14	64524611	64524809	+
chr14	64601936	64602145	+
chr2	164882474	164882688	+
chr2	164900496	164900694	+
chr2	165015149	165015438	+
chr2	165089550	165089765	+
chr6	145225825	145226055	+
chr6	145277346	145277544	+
chr13	82121332	82121626	+
chr13	82139821	82140068	+
chr13	82212543	82212741	+
chr13	82493451	82493713	+
chr2	93902314	93902512	+
chr6	72297300	72297498	+
chr14	64717732	64718000	+
chr14	64918735	64918933	+
chr14	64946372	64946617	+
chr2	165149460	165149658	+
chr14	65033022	65033220	+
chr14	65191601	65191892	+
chr14	65192432	65192906	+
chr6	145403085	145403283	+
chr2	165385348	165385546	+
chr6	145500510	145500824	+
chr6	145514293	145514590	+
chr6	145674408	145674635	+
chr13	83197807	83198074	+
chr2	93978684	93978910	+
chr2	93995808	93996006	+
chr2	94081488	94081745	+
chr2	94083646	94083928	+
chr6	72321137	72321504	+
chr6	72381119	72381374	+
chr14	65415956	65416210	+
chr2	165576543	165576741	+
chr14	65689925	65690358	+
chr2	165637102	165637353	+
chr2	165645036	165645234	+
chr2	165651476	165651674	+
chr2	165694315	165694566	+
chr2	165700456	165700654	+
chr6	145882545	145883047	+
chr13	84024699	84024945	+
chr2	94149306	94149504	+
chr2	94174441	94174722	+
chr2	94174920	94175118	+
chr2	94277538	94277862	+
chr2	165906121	165906319	+
chr14	66070750	66071005	+
chr2	165979697	165979915	+
chr2	166063450	166063672	+
chr11	82020631	82020913	+
chr11	82049160	82049358	+
chr2	166255246	166255496	+
chr11	82652085	82652443	+
chr2	95072201	95072399	+
chr11	4171189	4171574	+
chr11	4478792	4479045	+
chr11	4556671	4556869	+
chr14	66519630	66519828	+
chr14	66522565	66522863	+
chr14	66743253	66743525	+
chr14	66801641	66801928	+
chr11	82698526	82698740	+
chr2	166892269	166892730	+
chr11	82728434	82728706	+
chr11	82743093	82743310	+
chr11	83006675	83006918	+
chr11	83053290	83053636	+
chr13	85359968	85360203	+
chr2	95293627	95293957	+
chr13	85499254	85499500	+
chr13	85736327	85736571	+
chr2	95840468	95840666	+
chr2	96158772	96159059	+
chr2	96548258	96548456	+
chr11	5014983	5015341	+
chr14	66880754	66881026	+
chr14	66938753	66939060	+
chr14	66958538	66958932	+
chr14	67180517	67180876	+
chr11	83115030	83115299	+
chr13	85945761	85946031	+
chr13	86153179	86153423	+
chr13	88068311	88068521	+
chr13	88862406	88862604	+
chr13	88963382	88963679	+
chr11	5171989	5172200	+
chr11	5637279	5637477	+
chr14	67577802	67578000	+
chr11	83377301	83377525	+
chr11	83396795	83396993	+
chr11	83431541	83431997	+
chr11	83657158	83657356	+
chr13	89882300	89882525	+
chr11	5755838	5756139	+
chr11	5855303	5855524	+
chr11	5896028	5896278	+
chr11	5939092	5939320	+
chr11	6087963	6088161	+
chr1	91451688	91452286	+
chr11	83824600	83824882	+
chr11	83882519	83882717	+
chr11	6375218	6375529	+
chr11	84130909	84131146	+
chr11	84537715	84537936	+
chr11	84602548	84603072	+
chr11	84631666	84631868	+
chr11	6423902	6424105	+
chr11	6426013	6426228	+
chr11	6503937	6504151	+
chr11	6668904	6669102	+
chr11	84644773	84644979	+
chr11	6685458	6685693	+
chr11	6837509	6837719	+
chr11	7325338	7325563	+
chr11	85492315	85492526	+
chr11	85776407	85776714	+
chr11	85837019	85837217	+
chr11	86008640	86008943	+
chr11	7365436	7365652	+
chr11	7434763	7435040	+
chr11	7680491	7680774	+
chr11	7696425	7696677	+
chr11	8151818	8152025	+
chr11	8324380	8324578	+
chr11	86195139	86195454	+
chr11	86394873	86395071	+
chr11	86396253	86396451	+
chr11	8475392	8475590	+
chr11	86648554	86648918	+
chr11	8654487	8654777	+
chr9	110921685	110921883	+
chr9	110974717	110974975	+
chr9	110988623	110988878	+
chr9	40575018	40575360	+
chr9	40614484	40615161	+
chr9	40615838	40616399	+
chr9	111038787	111039043	+
chr9	111039107	111039305	+
chr9	111084747	111085049	+
chr9	111095873	111096220	+
chr9	40965641	40965959	+
chr9	41134947	41135162	+
chr9	41173321	41173530	+
chr9	41200127	41200382	+
chr9	41298475	41298673	+
chr5	102485041	102485457	+
chr9	111237379	111237577	+
chr5	102499414	102499612	+
chr5	102578578	102578882	+
chr9	111341437	111341771	+
chr5	102588612	102588902	+
chr9	111341869	111342125	+
chr9	111413222	111413420	+
chr9	111474248	111474477	+
chr5	5624606	5624835	+
chr9	41350621	41350819	+
chr9	41353984	41354258	+
chr9	41396431	41396744	+
chr9	41397130	41397332	+
chr9	41544064	41544280	+
chr9	41623975	41624173	+
chr5	102633857	102634119	+
chr5	102720021	102720229	+
chr9	111611531	111611826	+
chr9	111821108	111821331	+
chr5	103406117	103406458	+
chr9	111949935	111950313	+
chr5	8052640	8052868	+
chr9	42057381	42057579	+
chr9	42124163	42124373	+
chr5	8075353	8075551	+
chr9	42157563	42157790	+
chr9	42352791	42353066	+
chr9	42381425	42381631	+
chr5	103561976	103562184	+
chr19	17338236	17338563	+
chr5	103766286	103766485	+
chr5	8319135	8319406	+
chr18	21798671	21798869	+
chr5	8456629	8456933	+
chr5	8542850	8543048	+
chr9	43047877	43048199	+
chr19	17345628	17345865	+
chr19	17910261	17910484	+
chr5	104049502	104049855	+
chr5	104073111	104073563	+
chr9	112627198	112627586	+
chr9	112648765	112648993	+
chr9	112692577	112692779	+
chr9	112706775	112707067	+
chr18	22544818	22545241	+
chr5	8681234	8681496	+
chr18	22656854	22657052	+
chr5	8816362	8816659	+
chr18	22659058	22659324	+
chr5	8909237	8909448	+
chr9	43320938	43321162	+
chr9	43506624	43506822	+
chr5	9056261	9056462	+
chr9	43556017	43556392	+
chr9	43609905	43610368	+
chr9	43655994	43656232	+
chr9	43672148	43672556	+
chr5	104204519	104204753	+
chr19	19042921	19043187	+
chr9	113583175	113583425	+
chr9	113615817	113616109	+
chr18	23173698	23173896	+
chr9	43688119	43688368	+
chr9	43728337	43728547	+
chr9	43753485	43753769	+
chr5	9345325	9345523	+
chr19	19043945	19044154	+
chr19	20446668	20447007	+
chr5	104501417	104501712	+
chr9	113701625	113701964	+
chr5	104509839	104510037	+
chr9	113721212	113721512	+
chr9	113780114	113780312	+
chr5	104562785	104563001	+
chr9	113841918	113842116	+
chr9	113921673	113922068	+
chr18	23940646	23940844	+
chr5	9389902	9390243	+
chr5	9417285	9417513	+
chr5	9417899	9418175	+
chr18	24027126	24027324	+
chr5	9418851	9419049	+
chr9	44006100	44006298	+
chr9	44134585	44135184	+
chr19	21219229	21219495	+
chr19	21348745	21348943	+
chr19	21718442	21718667	+
chr5	104900147	104900481	+
chr9	114227269	114227485	+
chr9	114290446	114290649	+
chr9	114298570	114298885	+
chr9	114327371	114327640	+
chr18	24244042	24244240	+
chr5	10782388	10782669	+
chr5	12034063	12034294	+
chr18	24310605	24310826	+
chr5	12877728	12877926	+
chr9	44360393	44360606	+
chr9	44407000	44407291	+
chr19	21855214	21855505	+
chr19	21879910	21880236	+
chr5	105508741	105509071	+
chr5	105538918	105539170	+
chr5	105554354	105554617	+
chr19	21937123	21937410	+
chr9	114409327	114409525	+
chr9	114410339	114410537	+
chr9	114491329	114491527	+
chr9	114527163	114527361	+
chr18	24688150	24688348	+
chr18	24761200	24761423	+
chr5	13323870	13324105	+
chr9	44460230	44460450	+
chr9	44542558	44542786	+
chr9	44606194	44606392	+
chr9	44634770	44635067	+
chr19	21938212	21938410	+
chr19	22110320	22110596	+
chr5	105874489	105874915	+
chr5	105927469	105927915	+
chr18	24923616	24923846	+
chr18	25131978	25132190	+
chr18	25223723	25224073	+
chr5	13902757	13903290	+
chr18	25319279	25319669	+
chr5	14040267	14040595	+
chr5	106078510	106078708	+
chr5	106083735	106084024	+
chr19	23542262	23542642	+
chr5	106113240	106113438	+
chr18	25585752	25585994	+
chr18	25644782	25645043	+
chr5	14181797	14182428	+
chr18	25713346	25713574	+
chr5	14237689	14237924	+
chr5	14310028	14310244	+
chr5	14337723	14337951	+
chr5	14807304	14807502	+
chr19	23875804	23876018	+
chr19	23903687	23903885	+
chr10	9360041	9360451	+
chr19	24164171	24164379	+
chr18	25837976	25838174	+
chr18	25911398	25911694	+
chr18	25913915	25914121	+
chr1	132980964	132981162	+
chr18	27027189	27027469	+
chr18	27350511	27350749	+
chr18	27579277	27579475	+
chr19	24182289	24182498	+
chr19	24249461	24249709	+
chr19	24298592	24298797	+
chr19	24345841	24346039	+
chr10	10521763	10521961	+
chr10	10832610	10832837	+
chr10	10848454	10848680	+
chr18	27771332	27771544	+
chr18	27866662	27866926	+
chr1	133078360	133078580	+
chr1	133135522	133136119	+
chr1	133231321	133231742	+
chr1	133422198	133422443	+
chr10	11388481	11388742	+
chr10	11546775	11547045	+
chr10	11588930	11589147	+
chr1	133554738	133554954	+
chr1	133778279	133778477	+
chr1	133778941	133779139	+
chr10	11759857	11760300	+
chr10	11826813	11827044	+
chr10	11864598	11864823	+
chr10	11867088	11867298	+
chr10	12187405	12187603	+
chr1	133860003	133860201	+
chr1	133964297	133964495	+
chr1	133992153	133992370	+
chr1	134035003	134035266	+
chr1	134041707	134042086	+
chr1	134086625	134086961	+
chr10	12639075	12639382	+
chr1	134094805	134095003	+
chr1	134163453	134163660	+
chr1	134188492	134188694	+
chr10	12683906	12684176	+
chr10	12838592	12838792	+
chr10	13008218	13008416	+
chr10	13193996	13194256	+
chr1	134261114	134261398	+
chr1	134339816	134340056	+
chr1	134373693	134373891	+
chr1	134373963	134374174	+
chr10	13315867	13316146	+
chr1	135030053	135030307	+
chr1	135078191	135078389	+
chr1	135123520	135123836	+
chr10	13776712	13776964	+
chr10	14380723	14380977	+
chr1	135282284	135282482	+
chr1	135308115	135308344	+
chr1	135564337	135564576	+
chr1	135591107	135591320	+
chr10	15025805	15026003	+
chr10	16020779	16020977	+
chr10	16341017	16341215	+
chr10	16710025	16710289	+
chr1	135697505	135697703	+
chr1	135740029	135740249	+
chr1	135887929	135888178	+
chr10	17304754	17304965	+
chr10	17305979	17306177	+
chr10	17417667	17417998	+
chr1	135988435	135988666	+
chr3	117829832	117830033	+
chr3	117831314	117831530	+
chr7	125591354	125591693	+
chr7	125622803	125623061	+
chr7	125623724	125623966	+
chr3	118465454	118465671	+
chr8	44346490	44346688	+
chr3	118846089	118846297	+
chr3	119122154	119122352	+
chr7	125740745	125740966	+
chr15	97832154	97832661	+
chr15	97885760	97886057	+
chr8	46022359	46022638	+
chr8	46022757	46023043	+
chr8	46081940	46082205	+
chr7	125998292	125998490	+
chr15	98356545	98356915	+
chr8	46343915	46344113	+
chr8	46443591	46443805	+
chr8	46533441	46533639	+
chr8	46614278	46614723	+
chr3	120192806	120193053	+
chr8	46672560	46672771	+
chr7	126165912	126166206	+
chr7	127007273	127007471	+
chr15	98503112	98503343	+
chr15	98519193	98519391	+
chr15	98558395	98558939	+
chr8	46910710	46910983	+
chr8	47296961	47297263	+
chr7	127103043	127103319	+
chr3	120966174	120966372	+
chr8	47302292	47302490	+
chr15	98772099	98772328	+
chr8	47327364	47327562	+
chr8	47555549	47555747	+
chr3	121177787	121178056	+
chr8	47715898	47716129	+
chr7	127246754	127246976	+
chr15	98868500	98868698	+
chr8	47724592	47724905	+
chr15	99054961	99055159	+
chr15	99083250	99083549	+
chr15	99115065	99115263	+
chr3	121323754	121323974	+
chr3	121439264	121439622	+
chr8	47954819	47955031	+
chr8	48117587	48117903	+
chr7	127722459	127722683	+
chr15	99199222	99199420	+
chr15	99231210	99231459	+
chr8	48315393	48315743	+
chr3	121697163	121697361	+
chr15	99426550	99426791	+
chr8	48409586	48409799	+
chr8	48646374	48646598	+
chr7	127966791	127967022	+
chr7	127977941	127978233	+
chr15	99529094	99529347	+
chr8	48761268	48761471	+
chr8	48960323	48960561	+
chr3	122189281	122189479	+
chr3	122191920	122192181	+
chr8	49019315	49019513	+
chr3	122322101	122322400	+
chr8	49059508	49059800	+
chr3	122341631	122341829	+
chr7	128010225	128010591	+
chr15	99930923	99931143	+
chr8	49157433	49157707	+
chr8	49182916	49183119	+
chr8	49237812	49238010	+
chr15	99976014	99976260	+
chr8	49877974	49878205	+
chr7	128137857	128138104	+
chr7	128221444	128221666	+
chr15	100154582	100154788	+
chr15	100168208	100168406	+
chr15	100291511	100291709	+
chr15	100292251	100292449	+
chr15	100513524	100513732	+
chr15	100587993	100588248	+
chr6	72745026	72745293	+
chr6	72792116	72792318	+
chr6	72831676	72831963	+
chr6	72838737	72838963	+
chr6	72942650	72942855	+
chr6	73197598	73197796	+
chr2	97236059	97236257	+
chr6	73199093	73199323	+
chr2	97307336	97307534	+
chr2	97413594	97413926	+
chr6	73920071	73920447	+
chr6	76349759	76350113	+
chr2	97729424	97729628	+
chr6	76495145	76495347	+
chr6	76496352	76496604	+
chr6	76874926	76875124	+
chr6	76937313	76937643	+
chr6	77045873	77046125	+
chr6	77264249	77264513	+
chr13	90345874	90346072	+
chr13	90346405	90346614	+
chr13	90373536	90373741	+
chr2	100436105	100436303	+
chr6	77425336	77425534	+
chr6	77429659	77430005	+
chr2	101330501	101330747	+
chr6	77444226	77444575	+
chr6	77613082	77613377	+
chr6	78042548	78042788	+
chr13	91026255	91026453	+
chr13	91069488	91069711	+
chr13	91180921	91181161	+
chr13	91305955	91306157	+
chr6	78066106	78066353	+
chr2	101519418	101519649	+
chr6	78254625	78254823	+
chr6	79580798	79580996	+
chr13	91659975	91660213	+
chr2	101702394	101702592	+
chr2	101702988	101703241	+
chr2	101705552	101705750	+
chr2	101746076	101746290	+
chr6	80165510	80165865	+
chr2	101800444	101800647	+
chr2	101931822	101932189	+
chr6	81112472	81112691	+
chr13	92075606	92075957	+
chr13	92843127	92843426	+
chr13	92901735	92901933	+
chr2	102033686	102033884	+
chr6	81345748	81345966	+
chr6	81571112	81571310	+
chr13	93409135	93409376	+
chr2	102384335	102384714	+
chr2	102600474	102600672	+
chr13	93568869	93569125	+
chr2	102713410	102713698	+
chr6	81893368	81893566	+
chr6	81937023	81937432	+
chr6	81971139	81971354	+
chr6	81992885	81993083	+
chr6	82065510	82065742	+
chr6	82069496	82069701	+
chr13	93833326	93833524	+
chr13	93872414	93872698	+
chr13	93933172	93933507	+
chr2	103049579	103049965	+
chr2	103222447	103222819	+
chr6	82352657	82352860	+
chr6	82478705	82478945	+
chr2	103406972	103407170	+
chr2	103446406	103446604	+
chr2	103457989	103458378	+
chr13	94759333	94759531	+
chr13	94762239	94762612	+
chr2	103527361	103527602	+
chr14	77436250	77436653	+
chr13	94902250	94902532	+
chr13	94948466	94948700	+
chr2	103710248	103710451	+
chr13	95032578	95032819	+
chr2	103822425	103822705	+
chr13	95135198	95135501	+
chr11	9036504	9036709	+
chr11	9040013	9040211	+
chr2	104029248	104029468	+
chr2	104171355	104171578	+
chr11	9097074	9097385	+
chr11	9109597	9109796	+
chr11	9951671	9951886	+
chr11	87779830	87780035	+
chr11	87912635	87912853	+
chr13	95293344	95293542	+
chr13	95472637	95472852	+
chr13	95638622	95638870	+
chr11	10419698	10419902	+
chr11	10630144	10630464	+
chr11	87987174	87987372	+
chr11	87994228	87994484	+
chr11	88049366	88049564	+
chr13	95813340	95813630	+
chr13	95981567	95981772	+
chr13	96051810	96052008	+
chr13	96117159	96117394	+
chr11	11394208	11394438	+
chr11	11419330	11419556	+
chr11	11586026	11586352	+
chr11	88684515	88684739	+
chr11	11778884	11779106	+
chr11	11779175	11779373	+
chr11	88816214	88816412	+
chr11	88850986	88851184	+
chr11	88882147	88882364	+
chr11	12169126	12169538	+
chr11	12296169	12296447	+
chr11	88884777	88885006	+
chr11	12767682	12767880	+
chr11	14098320	14098804	+
chr11	89068108	89068306	+
chr11	89101256	89101521	+
chr11	15548992	15549464	+
chr11	16157495	16157833	+
chr11	16337502	16337763	+
chr11	89879040	89879238	+
chr11	89987682	89988094	+
chr11	89989689	89990073	+
chr11	16704132	16704346	+
chr11	16730670	16730991	+
chr11	16750899	16751336	+
chr11	90094092	90094340	+
chr9	44690178	44690413	+
chr9	44713787	44713985	+
chr9	44946502	44946700	+
chr9	45029686	45029993	+
chr9	45039808	45040006	+
chr9	45077108	45077306	+
chr5	14885181	14885539	+
chr9	45525397	45525639	+
chr9	45767863	45768095	+
chr9	45771800	45772039	+
chr9	45791790	45792017	+
chr2	54219924	54220664	+
chr5	14923037	14923321	+
chr9	45822474	45822681	+
chr9	45834424	45834700	+
chr9	45875771	45876025	+
chr18	28961743	28961941	+
chr18	29010582	29010827	+
chr18	29265056	29265254	+
chr18	29738995	29739505	+
chr18	30244328	30244549	+
chr18	30260040	30260238	+
chr5	14952847	14953103	+
chr9	46054954	46055285	+
chr9	46119665	46120006	+
chr9	46122617	46122846	+
chr5	14960990	14961189	+
chr18	30518778	30519059	+
chr9	46870735	46870964	+
chr18	31601029	31601227	+
chr9	47383194	47383531	+
chr5	14982924	14983219	+
chr9	47394979	47395261	+
chr5	14984122	14984320	+
chr9	47890597	47890800	+
chr9	48218653	48218997	+
chr18	32072399	32072659	+
chr5	14987762	14988009	+
chr18	32091002	32091230	+
chr5	15003198	15003515	+
chr9	48252513	48252795	+
chr18	32255869	32256073	+
chr18	32684311	32684736	+
chr5	15021064	15021446	+
chr9	48454435	48454637	+
chr9	48583657	48583855	+
chr5	15029696	15030029	+
chr9	48950644	48950956	+
chr18	34009075	34009273	+
chr18	34080537	34080815	+
chr18	34282098	34282379	+
chr5	15115345	15115543	+
chr18	34570372	34570696	+
chr5	15131064	15131262	+
chr10	17496380	17496618	+
chr10	17723480	17723714	+
chr10	17796828	17797222	+
chr18	34936968	34937193	+
chr1	135996541	135996819	+
chr1	136007619	136007868	+
chr18	35060328	35060561	+
chr18	35094653	35094873	+
chr10	17831374	17831645	+
chr10	17916993	17917226	+
chr10	17930594	17930923	+
chr10	18038893	18039163	+
chr10	18108629	18109010	+
chr18	35279277	35279475	+
chr1	136543036	136543370	+
chr1	136806126	136806329	+
chr1	136884122	136884441	+
chr1	136913550	136913803	+
chr10	18150103	18150308	+
chr10	18364097	18364379	+
chr10	18463441	18463793	+
chr1	137002578	137002786	+
chr1	137263651	137263868	+
chr1	137271551	137271817	+
chr10	18766536	18766782	+
chr10	18781996	18782331	+
chr10	18801976	18802193	+
chr10	18837191	18837459	+
chr1	137407008	137407209	+
chr1	137436935	137437133	+
chr10	18887496	18887818	+
chr10	19635207	19635452	+
chr1	137652128	137652334	+
chr10	19903560	19903763	+
chr10	20103682	20103888	+
chr1	137667168	137667447	+
chr1	137668174	137668822	+
chr1	137684526	137684724	+
chr1	137753794	137754155	+
chr10	20267837	20268249	+
chr10	20538145	20538710	+
chr10	20864784	20865164	+
chr10	20878833	20879084	+
chr10	20880596	20881045	+
chr1	138031688	138032046	+
chr1	138033159	138033358	+
chr1	138070725	138070925	+
chr10	21329396	21329609	+
chr10	21339162	21339360	+
chr1	138366098	138366321	+
chr1	138418084	138418346	+
chr1	138452704	138452990	+
chr1	138678339	138678560	+
chr1	138812043	138812278	+
chr6	142289845	142290258	+
chr10	21869527	21869955	+
chr10	21914544	21914775	+
chr10	21922634	21922876	+
chr10	21940442	21940640	+
chr1	139134868	139135193	+
chr1	139284225	139284423	+
chr1	139457353	139457584	+
chr3	122780150	122780381	+
chr3	122907604	122907803	+
chr3	122959116	122959314	+
chr7	128535377	128535575	+
chr3	123208966	123209410	+
chr3	123347990	123348204	+
chr7	128887200	128887507	+
chr7	129056575	129056773	+
chr7	129098657	129099113	+
chr15	100700970	100701168	+
chr15	100740865	100741107	+
chr15	100907968	100908217	+
chr3	123474105	123474472	+
chr7	129213953	129214228	+
chr7	129385844	129386070	+
chr15	101058359	101058705	+
chr15	101069624	101069895	+
chr3	124312902	124313100	+
chr3	125640802	125641019	+
chr7	129746127	129746485	+
chr7	129967076	129967291	+
chr7	129990966	129991265	+
chr7	130003379	130003659	+
chr15	101123793	101123991	+
chr15	101157788	101157986	+
chr15	101166975	101167332	+
chr3	125672386	125672672	+
chr15	101199300	101199603	+
chr15	101203645	101203843	+
chr7	130083920	130084137	+
chr7	130113826	130114042	+
chr15	101212250	101212475	+
chr15	101283702	101284028	+
chr15	101303466	101303686	+
chr15	101528042	101528240	+
chr15	101603193	101603399	+
chr15	101676368	101676755	+
chr3	126300994	126301192	+
chr5	36005115	36005537	+
chr7	130487649	130488111	+
chr3	126391201	126391403	+
chr3	126395752	126395950	+
chr15	101928188	101928418	+
chr3	126449427	126449625	+
chr7	130542456	130542654	+
chr7	130598693	130598891	+
chr15	101929779	101930070	+
chr15	101930211	101930409	+
chr7	130605587	130605789	+
chr7	130609266	130609564	+
chr15	102055012	102055321	+
chr15	102069674	102069933	+
chr3	126739098	126739405	+
chr3	126842539	126842758	+
chr7	131811798	131811996	+
chr7	131933229	131933427	+
chr7	132100921	132101146	+
chr7	132562056	132562264	+
chr7	132642252	132642609	+
chr7	132719537	132719849	+
chr15	102645196	102645418	+
chr15	102835983	102836220	+
chr15	102837803	102838001	+
chr15	102840084	102840323	+
chr9	119879237	119879627	+
chr6	82714061	82714259	+
chr6	82810790	82811131	+
chr6	82988687	82989022	+
chr2	104572248	104572462	+
chr2	104603381	104603628	+
chr2	104687833	104688204	+
chr6	83112533	83112771	+
chr13	96254811	96255041	+
chr13	96284720	96285040	+
chr13	96294101	96294483	+
chr13	96316200	96316443	+
chr2	104952217	104952537	+
chr2	104966534	104966924	+
chr13	96321710	96322144	+
chr2	105210316	105210642	+
chr6	83671291	83671489	+
chr6	83712913	83713154	+
chr13	96489913	96490155	+
chr13	96516477	96516680	+
chr2	105268198	105268485	+
chr13	96659970	96660409	+
chr2	105512410	105512696	+
chr13	96661968	96662219	+
chr6	83816977	83817353	+
chr2	105549318	105549538	+
chr2	105568104	105568328	+
chr6	83965454	83965652	+
chr6	84515315	84515625	+
chr6	84518248	84518570	+
chr6	84529085	84529283	+
chr6	84540462	84540660	+
chr13	96716140	96716466	+
chr13	96725275	96725480	+
chr13	96738074	96738332	+
chr2	106034632	106034899	+
chr2	106196201	106196509	+
chr2	106296206	106296404	+
chr6	85103995	85104296	+
chr6	85105191	85105391	+
chr2	106314685	106315089	+
chr2	106367282	106367480	+
chr13	98010403	98010664	+
chr6	85322478	85322769	+
chr6	85381829	85382095	+
chr6	85386665	85386982	+
chr13	98253703	98253913	+
chr13	98308057	98308255	+
chr13	98332219	98332544	+
chr2	106696720	106697071	+
chr13	98777227	98777425	+
chr6	86026677	86026875	+
chr6	86145190	86145388	+
chr13	98786044	98786387	+
chr13	98962539	98962896	+
chr2	107041871	107042151	+
chr2	107067102	107067358	+
chr2	107068158	107068356	+
chr13	99248007	99248296	+
chr6	86351061	86351331	+
chr11	90168369	90168567	+
chr11	90185104	90185302	+
chr13	99660280	99660478	+
chr2	107767357	107767694	+
chr2	107863461	107863697	+
chr13	99828509	99828745	+
chr2	108463002	108463404	+
chr11	17622151	17622476	+
chr11	17878505	17878720	+
chr11	18269470	18269724	+
chr11	18378844	18379198	+
chr11	90559180	90559388	+
chr11	90678141	90678339	+
chr11	90926844	90927115	+
chr13	100008307	100008711	+
chr2	109118259	109118528	+
chr2	109246766	109247138	+
chr2	109419147	109419351	+
chr11	91114049	91114253	+
chr11	91203952	91204266	+
chr11	91295189	91295479	+
chr13	100420310	100420520	+
chr11	91932259	91932676	+
chr11	92241847	92242045	+
chr11	92809951	92810317	+
chr11	93673789	93674168	+
chr11	20508507	20508741	+
chr11	93770240	93770439	+
chr11	93816368	93816566	+
chr11	20731164	20731362	+
chr11	20759274	20759545	+
chr11	20809576	20809786	+
chr11	20936336	20936534	+
chr11	93990973	93991171	+
chr11	94050754	94050952	+
chr11	22271815	22272056	+
chr11	94077570	94077851	+
chr11	94197978	94198225	+
chr11	94199048	94199246	+
chr11	22517541	22517834	+
chr11	22730164	22730685	+
chr11	94647607	94647805	+
chr11	94731154	94731465	+
chr11	94819354	94819667	+
chr11	94831648	94831846	+
chr11	94903423	94903737	+
chr11	94908356	94908622	+
chr11	94954393	94954731	+
chr11	95074994	95075192	+
chr11	22995739	22995937	+
chr11	23024466	23024838	+
chr11	23282945	23283143	+
chr11	23465838	23466036	+
chr9	49546781	49546979	+
chr9	49635788	49636023	+
chr9	49714833	49715031	+
chr9	49897687	49897885	+
chr9	50238325	50238523	+
chr9	50246285	50246598	+
chr5	15133358	15133591	+
chr17	37220410	37220718	+
chr17	37331795	37332061	+
chr9	50286021	50286239	+
chr9	50286989	50287281	+
chr17	37407815	37408043	+
chr17	37413558	37413816	+
chr5	15148725	15148930	+
chr9	50308628	50309044	+
chr17	40420119	40420482	+
chr17	40930966	40931164	+
chr5	15153989	15154203	+
chr5	15157507	15157838	+
chr5	15160846	15161044	+
chr9	50554429	50554795	+
chr9	50564816	50565059	+
chr18	35815607	35815830	+
chr17	41396636	41396834	+
chr17	41623618	41623827	+
chr18	36014057	36014392	+
chr9	50583239	50583524	+
chr17	42263854	42264214	+
chr17	42287082	42287284	+
chr9	50692986	50693558	+
chr17	42363137	42363335	+
chr18	36078998	36079562	+
chr18	36178551	36178749	+
chr5	15190787	15190985	+
chr17	42453624	42453890	+
chr17	42646384	42646695	+
chr17	42750152	42750425	+
chr9	51161093	51161299	+
chr9	51466015	51466257	+
chr5	15206959	15207257	+
chr18	36551752	36551950	+
chr17	42919259	42919542	+
chr17	43046450	43046671	+
chr17	43075533	43075851	+
chr9	51689555	51689753	+
chr5	15441842	15442040	+
chr17	43154444	43154642	+
chr17	43214057	43214373	+
chr18	36678535	36678844	+
chr18	36752346	36752544	+
chr5	15683294	15683536	+
chr5	15803121	15803339	+
chr9	52054991	52055189	+
chr17	43671672	43672066	+
chr5	15861135	15861378	+
chr9	52086332	52086897	+
chr17	43675692	43676104	+
chr9	52263842	52264337	+
chr9	52458090	52458360	+
chr9	52531685	52531942	+
chr9	52546237	52546435	+
chr18	36885774	36885972	+
chr5	16342979	16343177	+
chr18	36924222	36924420	+
chr17	43766759	43767000	+
chr5	16573572	16573770	+
chr9	52952528	52952788	+
chr17	43939079	43939325	+
chr9	53473123	53473321	+
chr18	37332039	37332349	+
chr5	16975639	16975846	+
chr5	17497048	17497320	+
chr17	44582475	44582673	+
chr9	53912898	53913097	+
chr9	54017525	54017734	+
chr18	37984705	37985137	+
chr18	37985779	37986057	+
chr17	44639130	44639389	+
chr17	44791446	44791749	+
chr17	44914471	44914820	+
chr18	38115893	38116145	+
chr17	45402664	45402891	+
chr5	19377683	19378063	+
chr5	19413633	19413861	+
chr5	19765696	19766000	+
chr17	45822193	45822441	+
chr5	19877687	19877902	+
chr10	22112898	22113114	+
chr10	22385639	22385842	+
chr18	38345636	38345834	+
chr18	38372267	38372682	+
chr1	139634768	139635047	+
chr18	38508309	38508545	+
chr1	139795411	139795659	+
chr10	22918155	22918404	+
chr10	22922943	22923488	+
chr10	22923790	22924050	+
chr10	23290014	23290243	+
chr10	23335140	23335393	+
chr10	23500783	23501039	+
chr10	23503023	23503387	+
chr18	38676448	38676649	+
chr18	38677654	38677882	+
chr18	38760045	38760271	+
chr1	140228280	140228492	+
chr10	23893414	23893612	+
chr10	24087106	24087460	+
chr10	24274003	24274201	+
chr10	24309239	24309437	+
chr1	140253080	140253310	+
chr1	140384358	140384582	+
chr1	140738990	140739254	+
chr10	24525076	24525303	+
chr10	24546023	24546231	+
chr10	24651417	24651615	+
chr1	140897363	140897561	+
chr10	24999258	24999556	+
chr10	25040143	25040505	+
chr10	25177950	25178160	+
chr1	142428062	142428306	+
chr10	25488360	25488589	+
chr10	25508514	25508812	+
chr10	26078848	26079057	+
chr10	26092829	26093041	+
chr10	26094561	26094856	+
chr1	144071311	144071540	+
chr1	144763839	144764037	+
chr1	145553053	145553251	+
chr1	145786689	145786960	+
chr10	27162998	27163196	+
chr1	146036152	146036398	+
chr1	146190480	146190718	+
chr10	28867263	28867517	+
chr1	146450174	146450453	+
chr1	147035830	147036037	+
chr10	28926600	28926798	+
chr10	29617900	29618161	+
chr1	148643969	148644167	+
chr1	148651324	148651522	+
chr1	148849860	148850092	+
chr7	52335359	52335579	+
chr7	52347476	52347674	+
chr7	52359180	52359378	+
chr7	52467286	52467502	+
chr7	52489966	52490323	+
chr7	52589106	52589340	+
chr3	127829671	127829888	+
chr7	132720577	132721042	+
chr3	50720435	50720633	+
chr7	132779167	132779365	+
chr7	132827792	132827990	+
chr7	132929888	132930125	+
chr3	51024862	51025094	+
chr7	132930717	132931023	+
chr7	52712065	52712385	+
chr3	128927614	128927812	+
chr3	128959771	128960139	+
chr3	129011243	129011457	+
chr3	129016762	129017017	+
chr3	129132216	129132481	+
chr7	132959892	132960119	+
chr7	133236909	133237107	+
chr7	133241072	133241432	+
chr7	133343303	133343613	+
chr7	52746202	52746400	+
chr7	52777275	52777836	+
chr7	133428980	133429219	+
chr7	52793689	52793887	+
chr7	52879069	52879267	+
chr15	102857747	102857993	+
chr15	103012583	103012911	+
chr3	129237234	129237565	+
chr3	129276645	129276851	+
chr15	103078918	103079116	+
chr3	129278117	129278369	+
chr3	129285030	129285228	+
chr15	27500397	27500737	+
chr15	27511441	27511710	+
chr15	27512890	27513182	+
chr3	51363928	51364126	+
chr3	51387636	51387834	+
chr3	51758431	51758911	+
[truncated: 9,755 more rows]

## Sheet: siH3.3 Closing
Supplementary Data 5. siH3.3 ATAC-Seq Analysis. Loci Specifically accessible in D6 siNT cells (siH3.3 closing)
chr	start	end	strand
chr6	101481734	101482062	+
chr2	107886241	107886439	+
chr2	108063852	108064095	+
chr14	73841815	73842013	+
chr7	28718325	28718750	+
chr2	174256072	174256400	+
chr7	28799019	28799345	+
chr7	28953300	28953518	+
chr7	29052899	29053163	+
chr7	29053240	29053446	+
chr13	94868384	94868682	+
chr13	95027577	95027775	+
chr6	102519795	102520094	+
chr2	109082180	109082443	+
chr6	103290051	103290282	+
chr14	74302311	74302551	+
chr14	74894141	74894478	+
chr2	174677456	174677770	+
chr14	75041006	75041251	+
chr2	174840337	174840680	+
chr2	174861857	174862110	+
chr7	29142951	29143209	+
chr7	29163927	29164125	+
chr13	95618654	95618906	+
chr13	95972351	95972549	+
chr2	109490302	109490500	+
chr6	103294299	103294645	+
chr2	109534359	109534692	+
chr6	103457679	103457877	+
chr1	72687600	72687878	+
chr1	72867873	72868100	+
chr14	75313150	75313408	+
chr7	29252339	29252841	+
chr2	177099454	177099718	+
chr7	29331436	29331817	+
chr7	29381761	29381959	+
chr7	29404423	29404635	+
chr2	109573601	109573889	+
chr13	96305403	96305792	+
chr13	96333117	96333322	+
chr6	104085852	104086106	+
chr1	73176726	73177183	+
chr1	73872869	73873104	+
chr1	73948162	73948525	+
chr14	75416154	75416404	+
chr2	177105796	177106023	+
chr14	75618906	75619104	+
chr7	29501731	29501949	+
chr7	29509656	29509885	+
chr2	177691055	177691297	+
chr7	29511752	29512001	+
chr7	29517754	29518012	+
chr7	29581860	29582065	+
chr13	96946378	96946728	+
chr6	105498059	105498257	+
chr1	74008680	74008943	+
chr2	177832852	177833058	+
chr2	177854158	177854386	+
chr2	177872189	177872387	+
chr7	29704935	29705140	+
chr7	29754945	29755156	+
chr13	97201713	97201911	+
chr2	110550263	110550498	+
chr2	110769395	110769686	+
chr2	110829813	110830011	+
chr2	110830331	110830592	+
chr6	107480190	107480407	+
chr6	108005211	108005409	+
chr6	108011271	108011481	+
chr1	74130798	74131131	+
chr1	74138370	74138568	+
chr1	74168641	74169047	+
chr1	74247686	74247926	+
chr1	74295469	74295741	+
chr14	76518914	76519112	+
chr14	76549648	76549964	+
chr14	76575611	76575894	+
chr14	76644211	76644471	+
chr2	178737815	178738017	+
chr13	97777901	97778206	+
chr13	97967761	97967978	+
chr13	97968147	97968428	+
chr13	97975129	97975348	+
chr2	112080337	112080763	+
chr2	112086374	112086711	+
chr2	112116984	112117210	+
chr14	76731903	76732280	+
chr1	74439679	74440060	+
chr2	179501892	179502167	+
chr2	179503730	179504032	+
chr14	77002923	77003172	+
chr2	179572048	179572277	+
chr2	179607599	179607817	+
chr2	179609891	179610170	+
chr2	179701222	179701466	+
chr13	98176768	98176979	+
chr13	98320893	98321302	+
chr13	98545105	98545303	+
chr13	98746728	98746926	+
chr13	98797518	98797902	+
chr2	112325074	112325314	+
chr1	74440440	74440686	+
chr1	74443010	74443303	+
chr14	77087809	77088228	+
chr1	74834493	74834867	+
chr14	77556600	77556983	+
chr13	98902967	98903172	+
chr13	99133194	99133572	+
chr13	99136208	99136406	+
chr14	77691667	77691865	+
chr14	77856734	77856932	+
chr3	144327880	144328260	+
chr14	78419810	78420121	+
chr13	99604210	99604507	+
chr1	75218157	75218635	+
chr1	75248247	75248585	+
chr1	75302668	75302866	+
chr1	75419582	75419824	+
chrX	65748365	65748595	+
chr9	80456118	80456327	+
chr9	81528142	81528400	+
chr5	120952698	120953072	+
chr5	120964122	120964423	+
chrX	70034630	70034922	+
chr5	24696486	24696684	+
chr5	24978093	24978291	+
chr9	81860893	81861091	+
chrX	70884631	70884871	+
chr5	121055851	121056049	+
chr5	121130229	121130427	+
chr5	25042884	25043192	+
chr5	26332779	26333012	+
chr19	32626047	32626277	+
chr19	32626670	32626945	+
chr5	121258245	121258497	+
chr19	32776775	32777010	+
chr5	121287266	121287551	+
chr5	121402433	121402661	+
chrX	71489979	71490276	+
chrX	71491096	71491336	+
chrX	71527823	71528167	+
chrX	71558261	71558459	+
chr18	36962642	36962938	+
chr5	26336157	26336658	+
chr5	26418997	26419267	+
chr5	26425367	26425728	+
chr9	83003434	83003640	+
chr5	26439369	26439846	+
chr19	32948889	32949193	+
chr19	33028710	33028910	+
chr5	121836232	121836466	+
chrX	71673694	71673985	+
chrX	71674796	71675036	+
chrX	72330063	72330288	+
chr18	37985578	37985776	+
chr18	37995163	37995601	+
chr18	37995670	37995894	+
chr18	38015635	38015991	+
chr5	27914906	27915262	+
chr9	83452809	83453009	+
chr9	83585084	83585296	+
chr9	83811234	83811503	+
chr19	34194489	34194695	+
chr19	34269625	34269872	+
chr19	34285221	34285419	+
chr5	122072798	122073156	+
chr5	122110041	122110269	+
chr5	122110384	122110758	+
chr19	34444018	34444307	+
chr5	122161171	122161395	+
chr5	122285826	122286227	+
chrX	72382277	72382509	+
chr5	122292869	122293230	+
chr5	122298144	122298497	+
chrX	72823423	72823645	+
chr18	38037572	38037831	+
chr18	38087558	38087756	+
chr18	38227535	38227981	+
chr5	28630461	28630663	+
chr9	84134212	84134560	+
chr9	84174622	84174836	+
chr9	84216724	84217023	+
chr19	34549186	34549455	+
chr19	34622536	34622752	+
chr5	122500352	122500628	+
chr5	122581047	122581320	+
chr5	122606622	122606820	+
chr19	34821582	34821780	+
chrX	73078657	73078939	+
chrX	73119300	73119534	+
chr5	122734101	122734532	+
chr18	38241540	38241758	+
chr18	38313212	38313438	+
chr18	38359872	38360086	+
chr5	28705459	28705665	+
chr5	28777861	28778078	+
chr18	38376702	38376959	+
chr9	85192230	85192484	+
chr9	85380187	85380385	+
chr9	85439849	85440048	+
chr12	3582699	3582955	+
chr12	3729733	3729931	+
chr12	3795613	3795955	+
chr19	35033968	35034166	+
chr19	35099719	35099917	+
chr19	35141051	35141249	+
chr5	122753991	122754384	+
chr19	35202555	35202841	+
chr11	69815464	69815740	+
chr19	35265093	35265314	+
chr5	122829702	122829957	+
chr11	69828700	69829045	+
chr19	35377678	35377924	+
chrX	74756940	74757281	+
chrX	74808109	74808307	+
chr5	123099393	123099658	+
chrX	74912801	74913153	+
chrX	74986792	74986990	+
chr11	70043987	70044262	+
chr18	38498033	38498247	+
chr5	29715334	29715583	+
chr18	38643240	38643551	+
chr5	29794297	29794722	+
chr5	29798874	29799072	+
chr5	30026458	30026656	+
chr9	85842429	85842636	+
chr12	4048272	4048470	+
chr12	4135585	4135836	+
chr12	4208825	4209023	+
chr12	4393579	4393817	+
chr19	36312306	36312504	+
chr11	70072762	70072976	+
chr5	123463615	123463819	+
chrX	76759629	76759844	+
chr5	123466013	123466375	+
chr18	38762868	38763085	+
chr18	38906438	38906673	+
chr5	30153412	30153729	+
chr18	39028088	39028332	+
chr18	39041957	39042229	+
chr5	30213983	30214181	+
chr18	39121997	39122308	+
chr5	30799875	30800082	+
chr9	86517727	86517925	+
chrX	166631148	166631639	+
chr12	4483863	4484372	+
chr12	4581035	4581243	+
chr12	4595489	4595730	+
chr12	4606727	4606950	+
chr19	36551863	36552099	+
chr5	123567427	123567625	+
chr11	70376950	70377177	+
chr19	36571072	36571291	+
chr11	70422085	70422300	+
chr18	39205183	39205453	+
chr18	39242929	39243157	+
chr5	30807232	30807576	+
chr18	39462349	39462547	+
chr5	30950133	30950494	+
chr18	39463829	39464044	+
chr18	39478928	39479126	+
chr18	39479321	39479683	+
chr18	39513036	39513234	+
chr5	31166363	31166604	+
chr12	5143196	5143553	+
chr19	36608888	36609131	+
chr19	36613057	36613267	+
chr19	36935037	36935292	+
chr11	70569184	70569382	+
chr11	70658703	70658901	+
chr18	39538048	39538293	+
chr18	39546551	39546918	+
chr18	39741692	39741890	+
chr5	31397687	31398016	+
chr5	31454156	31454377	+
chr12	5339383	5339707	+
chr19	36985266	36985464	+
chr19	37248768	37248966	+
chr19	37249451	37249769	+
chr11	70787602	70787838	+
chr11	70831982	70832187	+
chr12	7974231	7974483	+
chr12	8187847	8188082	+
chr12	8188679	8188877	+
chr12	8305263	8305527	+
chr19	37852381	37852736	+
chr11	71842745	71842943	+
chr18	41065377	41065577	+
chr18	42073478	42073839	+
chr18	42208531	42208812	+
chr12	8338718	8338962	+
chr12	8371438	8371756	+
chr12	8386680	8386880	+
chr12	8439820	8440018	+
chr12	8503150	8503369	+
chr11	72019849	72020187	+
chr11	72034941	72035140	+
chr12	8528180	8528380	+
chr12	8578970	8579168	+
chr12	8645547	8645809	+
chr11	72531641	72531839	+
chr11	72565584	72565814	+
chr11	72581256	72581486	+
chr12	8788010	8788278	+
chr12	8788805	8789084	+
chr11	72754384	72754703	+
chr11	72766720	72766922	+
chr11	72814525	72814804	+
chr12	8954672	8954870	+
chr12	9039752	9039950	+
chr12	9173152	9173350	+
chr11	72832957	72833198	+
chr11	72866252	72866564	+
chr11	72883180	72883389	+
chr11	72912431	72912629	+
chr8	90094844	90095116	+
chr3	135656817	135657032	+
chr8	90187240	90187502	+
chr3	136126626	136126913	+
chr8	90485041	90485265	+
chr7	148666615	148666939	+
chr7	148750550	148750859	+
chr3	136334254	136334850	+
chr3	136347510	136347749	+
chr8	90768236	90768434	+
chr8	90796317	90796536	+
chr3	136388193	136388459	+
chr3	136495975	136496319	+
chr3	136503666	136503895	+
chr7	149223702	149223936	+
chr16	4863034	4863232	+
chr16	4878995	4879336	+
chr8	90812877	90813161	+
chr3	137215977	137216175	+
chr16	4886517	4886715	+
chr3	137414901	137415122	+
chr8	91093389	91093587	+
chr7	149577063	149577384	+
chr7	149591169	149591370	+
chr7	149621633	149621835	+
chr7	149667547	149668054	+
chr16	4913676	4914031	+
chr3	137415845	137416153	+
chr8	91145354	91145575	+
chr16	5130976	5131174	+
chr3	137518131	137518656	+
chr7	149668357	149668673	+
chr7	149684909	149685123	+
chr7	149708358	149708580	+
chr7	149719387	149719774	+
chr7	149845192	149845425	+
chr7	150036714	150036988	+
chr7	150080643	150080920	+
chr16	5145745	5145999	+
chr16	5202906	5203227	+
chr8	91566592	91566815	+
chr3	137597127	137597325	+
chr8	91566877	91567116	+
chr8	91941622	91941884	+
chr7	150239804	150240049	+
chr3	137861189	137861387	+
chr3	137873626	137873824	+
chr3	137879259	137879491	+
chr3	137994852	137995134	+
chr8	92976464	92976662	+
chr7	150245499	150245699	+
chr7	150259139	150259346	+
chr7	150499951	150500188	+
chr7	150593929	150594318	+
chr16	7197384	7197634	+
chr16	7404914	7405200	+
chr16	8459220	8459418	+
chr8	93019950	93020217	+
chr8	93264462	93264686	+
chr7	150645504	150645703	+
chr7	150652240	150652569	+
chr7	150687741	150687979	+
chr7	150924510	150925000	+
chr16	8674328	8674645	+
chr16	8677082	8677373	+
chr8	93385888	93386294	+
chr3	138464018	138464270	+
chr16	8715702	8715980	+
chr3	138527365	138527619	+
chr3	138550506	138550711	+
chr8	93404830	93405041	+
chr8	93405419	93405705	+
chr3	138687499	138687776	+
chr8	93418173	93418371	+
chr8	93433144	93433355	+
chr7	151296446	151296658	+
chr10	80268724	80269009	+
chr10	80291223	80291565	+
chr10	80317635	80317913	+
chr10	80380849	80381081	+
chr10	80395809	80396007	+
chr10	80402381	80402777	+
chr16	8830571	8830822	+
chr16	8850008	8850366	+
chr1	189879849	189880125	+
chr8	93464179	93464520	+
chr16	8938720	8938918	+
chr1	190145483	190145807	+
chr16	9009640	9009875	+
chr8	93714717	93714932	+
chr1	190178660	190178926	+
chr8	93804910	93805108	+
chr3	139830893	139831135	+
chr7	151485465	151485677	+
chr7	151606238	151606436	+
chr10	80410672	80410925	+
chr10	80418136	80418774	+
chr10	80585660	80585858	+
chr15	79999993	80000421	+
chr16	9391207	9391443	+
chr3	140479978	140480458	+
chr8	93879954	93880238	+
chr16	9758805	9759089	+
chr16	9992645	9992843	+
chr3	140637115	140637313	+
chr16	9993776	9993974	+
chr16	10165793	10165999	+
chr8	94324164	94324362	+
chr8	94461159	94461444	+
chr3	141237667	141238038	+
chr7	152092926	152093179	+
chr10	80608611	80608898	+
chr10	80631561	80631826	+
chr10	80644083	80644321	+
chr1	190668074	190668272	+
chr16	10280502	10280735	+
chr1	190711138	190711352	+
chr1	190743883	190744142	+
chr16	10521414	10521612	+
chr1	191003020	191003235	+
chr16	10560190	10560388	+
chr16	10749920	10750165	+
chr1	191167544	191167856	+
chr1	191390421	191390623	+
chr16	10784545	10784777	+
chr1	191485779	191485977	+
chr10	80828990	80829290	+
chr10	80852573	80852773	+
chr1	191580618	191581091	+
chr10	80874813	80875062	+
chr10	80887417	80887937	+
chr10	80889763	80889965	+
chr10	80915611	80915846	+
chr1	191653874	191654102	+
chr1	191706684	191707024	+
chr1	191745223	191745542	+
chr10	80945335	80945703	+
chr10	81005714	81005952	+
chr1	191812191	191812423	+
chr1	192066345	192066587	+
chr10	81054644	81054873	+
chr1	192674266	192674499	+
chr1	192724684	192725151	+
chr1	192726663	192726861	+
chr1	192921169	192921484	+
chr10	81872347	81872545	+
chr1	193010277	193010489	+
chr1	193045957	193046199	+
chr1	193104982	193105203	+
chr6	140990405	140990921	+
chr6	108081686	108081980	+
chr6	108184520	108184935	+
chr6	108224497	108224695	+
chr6	108340946	108341277	+
chr6	108358228	108358431	+
chr6	108402482	108402730	+
chr2	112367134	112367332	+
chr2	112373911	112374114	+
chr2	113056767	113057057	+
chr6	108482459	108482965	+
chr2	113216465	113216663	+
chr6	108507988	108508222	+
chr2	113494892	113495152	+
chr6	108643019	108643350	+
chr6	108655948	108656174	+
chr13	99988002	99988284	+
chr13	100136685	100136983	+
chr6	108702289	108702706	+
chr2	113915160	113915358	+
chr6	108826024	108826316	+
chr2	114820715	114820913	+
chr2	115174208	115174434	+
chr6	109517937	109518164	+
chr6	109898787	109899190	+
chr13	100895521	100895827	+
chr2	115389243	115389453	+
chr2	115436178	115436534	+
chr2	115514074	115514332	+
chr6	110686524	110686722	+
chr6	111092719	111092977	+
chr2	115685171	115685391	+
chr2	115890016	115890216	+
chr13	101584545	101584842	+
chr6	111437894	111438194	+
chr2	116126382	116126580	+
chr6	112103019	112103281	+
chr6	112157368	112157566	+
chr6	112160548	112160867	+
chr6	112167518	112167716	+
chr2	116595490	116595701	+
chr2	116617965	116618237	+
chr13	102536830	102537221	+
chr2	116725358	116725571	+
chr2	116792002	116792330	+
chr13	102746775	102747047	+
chr6	112205305	112205608	+
chr6	112270836	112271061	+
chr6	112324174	112324372	+
chr13	103001107	103001305	+
chr13	103002519	103002747	+
chr13	103163071	103163289	+
chr2	117167951	117168758	+
chr2	117277674	117277915	+
chr13	103546322	103546520	+
chr2	117402776	117402974	+
chr13	103560381	103560730	+
chr6	112554112	112554334	+
chr2	117470118	117470386	+
chr2	117628434	117628718	+
chr6	112706952	112707164	+
chr6	112708631	112708911	+
chr6	112745509	112745717	+
chr6	112765937	112766135	+
chr13	103647602	103647894	+
chr13	103664997	103665414	+
chr2	117822019	117822664	+
chr2	118199188	118199386	+
chr2	118201587	118201785	+
chr2	118371488	118371714	+
chr2	118571244	118571498	+
chr2	118572013	118572226	+
chr2	118586454	118586695	+
chr13	104864768	104865109	+
chr13	104890146	104890358	+
chr13	104912445	104912707	+
chr13	104951721	104951992	+
chr19	5815996	5816494	+
chr9	86695512	86695762	+
chr9	86847079	86847424	+
chr9	86884292	86884573	+
chr9	87010449	87010647	+
chr9	87225897	87226095	+
chr9	88010631	88010839	+
chr9	88226380	88226616	+
chr9	88275074	88275272	+
chr5	32436864	32437062	+
chr9	88434029	88434271	+
chr18	42285222	42285420	+
chr18	42429813	42430011	+
chr18	42440046	42440284	+
chr18	42528942	42529164	+
chr5	33072157	33072374	+
chr5	33076133	33076333	+
chr9	88697710	88697988	+
chr9	88775251	88775635	+
chr9	88789485	88789686	+
chr18	42750843	42751061	+
chr5	33088867	33089141	+
chr18	42896550	42896845	+
chr9	88816453	88816665	+
chr9	88819764	88820059	+
chr9	88833282	88833487	+
chr5	33375854	33376150	+
chr5	140407902	140408381	+
chr18	43068684	43068988	+
chr5	33580615	33580837	+
chr5	33613329	33613586	+
chr18	43437054	43437278	+
chr5	33678495	33678777	+
chr5	33873980	33874209	+
chr5	33886229	33886456	+
chr9	89115740	89115953	+
chr5	33929118	33929352	+
chr18	43551567	43551869	+
chr18	43551957	43552155	+
chr5	34073636	34073848	+
chr18	43581285	43581524	+
chr5	34080590	34080826	+
chr9	89726881	89727079	+
chr5	34163872	34164127	+
chr9	89774493	89774691	+
chr9	89804661	89804889	+
chr9	89816038	89816417	+
chr12	9375512	9375710	+
chr12	9576867	9577096	+
chr12	9769348	9769546	+
chr12	9769610	9770001	+
chr12	9864667	9864876	+
chr11	73097007	73097213	+
chr18	43596568	43596766	+
chr18	43623497	43623832	+
chr5	34326051	34326552	+
chr5	34552992	34553194	+
chr12	9951344	9951624	+
chr12	10417549	10417846	+
chr11	73140010	73140352	+
chr11	74192509	74192897	+
chr11	74236259	74236620	+
chr18	43985914	43986112	+
chr18	44124814	44125065	+
chr18	44230539	44230769	+
chr18	44467910	44468108	+
chr18	44524415	44524700	+
chr18	44540463	44540700	+
chr5	34908202	34908498	+
chr5	34922282	34922490	+
chr9	90136340	90136605	+
chr9	90279947	90280145	+
chr9	90341783	90342058	+
chr9	90964557	90964755	+
chr9	91276248	91276460	+
chr12	11219833	11220031	+
chr12	11324603	11324801	+
chr12	11357840	11358074	+
chr11	74289369	74289567	+
chr11	74359709	74359907	+
chr5	35311193	35311391	+
chr5	35328583	35328877	+
chr5	35380215	35380466	+
chr5	35385722	35386155	+
chr12	12183221	12183485	+
chr12	12225982	12226191	+
chr11	74385664	74385862	+
chr18	45428441	45428711	+
chr5	35474527	35474725	+
chr18	45593241	45593611	+
chr5	35704563	35704880	+
chr5	35873035	35873358	+
chr5	35906216	35906414	+
chr18	45753961	45754250	+
chr5	36015689	36016028	+
chr12	12232542	12232828	+
chr12	12327585	12328034	+
chr11	74577848	74578069	+
chr11	74661622	74662007	+
chr11	74684519	74684800	+
chr18	46385618	46385821	+
chr18	46758030	46758402	+
chr12	12629629	12629848	+
chr12	12946847	12947192	+
chr12	13136496	13136875	+
chr11	74841210	74841408	+
chr11	74982032	74982236	+
chr18	47008971	47009223	+
chr18	47019199	47019487	+
chr18	47179356	47179554	+
chr12	14075871	14076129	+
chr11	75008493	75008767	+
chr11	75273618	75273863	+
chr12	14309286	14309620	+
chr12	15160529	15160746	+
chr12	15414543	15414741	+
chr12	15705171	15705369	+
chr12	15711470	15711669	+
chr12	15731751	15731983	+
chr12	15807767	15808054	+
chr12	15821485	15821717	+
chr11	75546888	75547230	+
chr11	75582811	75583047	+
chr11	75780266	75780759	+
chr11	75874442	75874640	+
chr11	76030150	76030617	+
chr12	16049192	16049448	+
chr12	16211713	16212044	+
chr11	76049691	76049934	+
chr11	76140274	76140553	+
chr11	76293415	76293692	+
chr3	141712163	141712397	+
chr7	152128757	152128955	+
chr7	152224696	152224968	+
chr3	141944014	141944243	+
chr3	141945738	141945950	+
chr3	141988671	141988882	+
chr7	152359090	152359342	+
chr7	152486244	152486442	+
chr3	142011831	142012243	+
chr3	142193082	142193431	+
chr3	142223365	142223975	+
chr8	3337116	3337445	+
chr16	11036234	11036432	+
chr16	11063430	11063633	+
chr3	142303267	142303591	+
chr16	11174880	11175170	+
chr3	142371794	142371996	+
chr3	142480517	142480805	+
chr8	3425346	3425636	+
chr3	142763912	142764110	+
chr3	143158668	143158866	+
chr8	3677026	3677274	+
chr8	4140069	4140287	+
chr16	11500192	11500499	+
chr16	11511784	11512035	+
chr16	12041046	12041244	+
chr3	143982947	143983170	+
chr8	4216978	4217176	+
chr3	144062727	144063100	+
chr16	13208144	13208507	+
chr3	144074037	144074285	+
chr16	13241732	13241933	+
chr3	144095176	144095412	+
chr3	144116649	144116945	+
chr3	144232222	144232430	+
chr8	4370174	4370431	+
chr8	4404202	4404400	+
chr8	4404790	4405032	+
chr8	5003445	5003643	+
chr16	13367318	13367625	+
chr16	13372040	13372238	+
chr3	144241929	144242230	+
chr16	13447854	13448121	+
chr3	144252508	144252706	+
chr16	13521402	13521600	+
chr3	144342756	144342954	+
chr3	144343975	144344271	+
chr8	5920319	5920584	+
chr8	6044013	6044244	+
chr8	6340447	6340737	+
chr8	6572320	6572518	+
chr10	82277074	82277413	+
chr10	82326027	82326349	+
chr16	13820021	13820425	+
chr3	144368167	144368375	+
chr16	13969149	13969454	+
chr1	193294570	193294822	+
chr3	144595848	144596174	+
chr16	14029869	14030067	+
chr3	144644264	144644793	+
chr3	144656095	144656371	+
chr10	82425406	82425608	+
chr10	82452499	82452729	+
chr10	82799917	82800136	+
chr16	14163696	14163894	+
chr16	14291403	14291623	+
chr1	193542935	193543133	+
chr3	144931120	144931418	+
chr3	144970387	144970585	+
chr8	8101016	8101334	+
chr10	82806074	82806288	+
chr10	82806600	82806840	+
chr10	82996010	82996295	+
chr16	14372959	14373157	+
chr16	14422152	14422385	+
chr1	193718320	193718585	+
chr16	14827228	14827641	+
chr16	15523968	15524166	+
chr10	83174588	83174945	+
chr10	83852428	83852634	+
chr16	15709909	15710114	+
chr10	84039979	84040322	+
chr10	84218679	84218880	+
chr1	194409138	194409475	+
chr1	194422303	194422646	+
chr1	194569036	194569280	+
chr1	194596513	194596752	+
chr1	194610603	194610900	+
chr10	84566351	84566650	+
chr10	84829723	84829932	+
chr1	194625260	194625541	+
chr1	194632815	194633197	+
chr1	194648932	194649347	+
chr10	84853395	84853594	+
chr10	84930341	84930560	+
chr10	85114645	85114920	+
chr1	194957060	194957311	+
chr1	195068649	195068847	+
chr10	85119126	85119515	+
chr10	85292058	85292436	+
chr7	142129783	142130273	+
chr7	56601843	56602574	+
chr1	195124393	195124758	+
chr1	195212464	195212705	+
chr1	195231664	195231873	+
chr10	85589306	85589596	+
chr1	195330028	195330471	+
chr1	195348305	195348525	+
chr1	195426141	195426426	+
chr1	195548133	195548331	+
chr10	85915148	85915468	+
chr1	196345359	196345764	+
chr1	196415382	196415608	+
chr6	112882601	112882926	+
chr6	113231972	113232234	+
chr6	113342497	113342695	+
chr6	113342767	113343008	+
chr2	118616385	118616619	+
chr2	118728532	118728774	+
chr2	118731629	118731926	+
chr2	118801306	118801555	+
chr2	118801977	118802416	+
chr2	118860415	118860818	+
chr6	114253068	114253266	+
chr2	119092731	119092929	+
chr2	119148292	119148492	+
chr13	105577239	105577574	+
chr2	119151410	119151608	+
chr13	105738063	105738315	+
chr2	119488519	119488801	+
chr6	114833404	114833695	+
chr6	114918965	114919209	+
chr13	105845573	105845771	+
chr2	119567949	119568161	+
chr2	119698758	119699192	+
chr2	119723926	119724331	+
chr6	115076529	115076727	+
chr2	119833591	119833789	+
chr13	107590339	107590582	+
chr2	119869995	119870428	+
chr2	119949878	119950076	+
chr13	107784902	107785118	+
chr13	107809581	107809893	+
chr2	120344555	120344907	+
chr2	120389515	120389716	+
chr6	115557507	115557735	+
chr6	115635255	115635613	+
chr6	115667723	115667921	+
chr13	107863263	107863623	+
chr2	120478288	120478560	+
chr2	120484240	120484511	+
chr13	108161442	108161773	+
chr2	120803097	120803392	+
chr6	115841750	115841950	+
chr2	120965547	120965794	+
chr6	115909125	115909323	+
chr6	115912612	115912942	+
chr6	115959486	115959868	+
chr9	20702857	20703353	+
chr13	108259771	108260067	+
chr13	108370635	108370871	+
chr13	108436089	108436350	+
chr6	116503579	116503782	+
chr6	116578645	116579236	+
chr13	108715772	108716127	+
chr2	121632114	121632349	+
chr2	121742371	121742696	+
chr13	109105836	109106034	+
chr13	109316803	109317032	+
chr2	122139344	122139542	+
chr13	109562498	109562696	+
chr13	109651065	109651320	+
chr13	110133798	110134129	+
chr13	110455885	110456149	+
chr9	92144391	92144626	+
chr9	92440952	92441467	+
chr17	51764870	51765122	+
chr17	51952284	51952482	+
chr5	36082613	36082864	+
chr17	51971690	51971917	+
chr9	94167004	94167202	+
chr5	36666255	36666453	+
chr17	53667467	53667719	+
chr5	36717348	36717546	+
chr5	36720182	36720400	+
chr17	53700984	53701305	+
chr17	53734988	53735244	+
chr18	47415983	47416338	+
chr18	47512616	47512855	+
chr5	36913904	36914174	+
chr18	47527685	47527944	+
chr5	37069984	37070303	+
chr17	54800888	54801166	+
chr17	55506443	55506648	+
chr9	94784956	94785358	+
chr9	94858873	94859202	+
chr9	95305936	95306289	+
chr18	47804277	47804514	+
chr5	37208952	37209150	+
chr5	37230896	37231098	+
chr9	95411687	95411930	+
chr5	37637599	37638248	+
chr18	48863696	48863988	+
chr18	49929818	49930272	+
chr5	37747359	37747626	+
chr5	38108988	38109186	+
chr18	49931374	49931581	+
chr9	95543328	95543582	+
chr17	56240894	56241212	+
chr17	56251394	56251592	+
chr9	95613091	95613367	+
chr9	95702244	95702467	+
chr18	49995161	49995443	+
chr18	50083438	50083652	+
chr18	50139496	50139867	+
chr18	50178076	50178331	+
chr17	56281271	56281492	+
chr5	38588796	38589011	+
chr17	56293241	56293439	+
chr18	50211483	50211681	+
chr17	56322349	56322639	+
chr18	50225745	50225972	+
chr17	56327194	56327416	+
chr17	56357767	56357987	+
chr9	96018745	96019031	+
chr12	16843079	16843454	+
chr12	16848089	16848287	+
chr12	16856678	16856876	+
chr11	76759046	76759295	+
chr11	77281457	77281655	+
chr18	50663238	50663436	+
chr17	56403607	56403805	+
chr18	51315032	51315244	+
chr5	38869052	38869311	+
chr18	51433565	51433789	+
chr9	96250898	96251228	+
chr5	38972063	38972376	+
chr9	96338280	96338492	+
chr9	96338874	96339072	+
chr9	96397925	96398234	+
chr12	16874709	16875098	+
chr12	16879834	16880113	+
chr12	17018348	17018638	+
chr11	77308493	77308691	+
chr11	77317351	77317549	+
chr11	77321584	77321889	+
chr11	77326841	77327177	+
chr11	77500509	77500766	+
chr18	51824248	51824510	+
chr18	52409406	52409639	+
chr5	39012137	39012343	+
chr17	56559548	56559746	+
chr17	56567085	56567283	+
chr18	52724027	52724252	+
chr5	39367352	39367722	+
chr18	52729363	52729668	+
chr18	52799211	52799409	+
chr9	96444488	96444806	+
chr17	56615726	56616048	+
chr17	56692547	56692745	+
chr12	17555214	17555443	+
chr11	77614805	77615003	+
chr11	77667009	77667207	+
chr11	77908069	77908377	+
chr5	40036383	40036581	+
chr18	53575315	53575527	+
chr5	40238492	40238690	+
chr17	56803531	56804107	+
chr17	56808335	56808597	+
chr5	41034427	41034723	+
chr17	56898756	56899175	+
chr12	17559904	17560209	+
chr12	17780557	17780809	+
chr11	77972701	77972963	+
chr11	77978580	77978801	+
chr11	78001703	78001901	+
chr11	78001971	78002248	+
chr18	54080780	54081037	+
chr18	54437732	54437930	+
chr18	54710955	54711153	+
chr18	54878782	54878999	+
chr5	41397975	41398187	+
chr5	41954726	41954954	+
chr11	78002835	78003165	+
chr11	78008220	78008422	+
chr11	78136400	78136745	+
chr11	78279533	78279756	+
chr18	55065775	55066100	+
chr18	55138566	55138828	+
chr18	55150760	55151003	+
chr18	55355755	55356009	+
chr12	20996753	20996992	+
chr11	78673677	78673945	+
chr12	21150624	21150822	+
chr12	21270194	21270473	+
chr11	79038101	79038299	+
chr11	79066736	79067082	+
chr11	79152813	79153499	+
chr11	79473763	79474019	+
chr11	79500431	79500629	+
chr11	79517379	79517640	+
chr12	21376150	21376447	+
chr12	21424495	21424939	+
chr12	21469467	21469704	+
chr11	79550631	79550829	+
chr11	79566461	79566750	+
chr11	79722164	79722501	+
chr11	79806954	79807157	+
chr12	21834724	21835049	+
chr11	79902846	79903048	+
chr11	80114311	80114565	+
chr12	25201275	25201561	+
chr11	80332118	80332316	+
chr7	91333831	91334081	+
chr7	91427829	91428087	+
chr7	91511187	91511566	+
chr7	91557968	91558349	+
chr7	91595569	91595914	+
chr7	91648879	91649104	+
chr3	145311988	145312282	+
chr3	79613092	79613342	+
chr3	79615719	79615917	+
chr3	79658439	79658718	+
chr3	79689880	79690355	+
chr3	79731128	79731369	+
chr7	91889297	91889796	+
chr8	8994836	8995112	+
chr3	145488498	145488753	+
chr3	145579920	145580118	+
chr3	145585913	145586160	+
chr8	9348773	9348971	+
chr3	79868783	79869017	+
chr8	9515441	9515679	+
chr7	95246262	95246460	+
chr8	9960532	9960767	+
chr3	80678183	80678432	+
chr7	95363327	95363544	+
chr8	9978169	9978367	+
chr3	145772077	145772275	+
chr3	145840401	145840775	+
chr16	16584882	16585080	+
chr15	51427361	51427559	+
chr15	51503340	51503793	+
chr3	80717265	80717678	+
chr8	10230864	10231062	+
chr15	51822472	51822862	+
chr7	96347858	96348069	+
chr7	96520282	96520480	+
chr7	96630347	96630547	+
chr16	16897008	16897206	+
chr3	146338166	146338415	+
chr3	146381318	146381516	+
chr15	51824897	51825095	+
chr15	52679633	52680026	+
chr15	52793076	52793369	+
chr3	81639749	81640039	+
chr15	52845726	52845959	+
chr8	10740829	10741102	+
chr15	52894463	52894661	+
chr7	96958031	96958272	+
chr7	96986342	96986608	+
chr7	97056617	97056817	+
chr16	17111130	17111403	+
chr16	17127428	17127759	+
chr16	17137535	17137887	+
chr3	146534897	146535178	+
chr16	17201347	17201545	+
chr3	146577818	146578153	+
chr3	146844685	146844975	+
chr3	146874337	146874619	+
chr15	52932973	52933171	+
chr15	53002860	53003151	+
chr8	11007488	11007711	+
chr15	53142540	53142777	+
chr7	97190954	97191152	+
chr8	11173278	11173559	+
chr8	11187567	11187806	+
chr7	97384992	97385200	+
chr7	97503974	97504302	+
chr1	121245077	121245751	+
chr16	17210146	17210511	+
chr3	146912446	146912676	+
chr16	17542835	17543037	+
chr15	53778097	53778329	+
chr8	11253531	11253731	+
chr15	53901658	53901883	+
chr8	11262361	11262573	+
chr3	82681257	82681524	+
chr7	97535510	97535749	+
chr7	97543578	97543776	+
chr8	11335216	11335580	+
chr3	82914230	82914447	+
chr3	83077742	83078073	+
chr7	97591682	97591925	+
chr7	97592112	97592456	+
chr16	17753766	17754067	+
chr16	17891074	17891309	+
chr3	148530648	148530846	+
chr16	17914522	17914720	+
chr15	54110027	54110414	+
chr15	54194382	54194580	+
chr8	11387367	11387675	+
chr15	54686073	54686418	+
chr8	11487285	11487520	+
chr8	11524804	11525087	+
chr3	83585787	83586126	+
chr7	97881274	97881475	+
chr7	98193777	98194025	+
chr7	98239469	98239680	+
chr3	148737783	148737981	+
chr3	148748140	148748458	+
chr16	18235188	18235424	+
chr3	148833308	148833538	+
chr3	148883016	148883265	+
chr15	55099600	55099877	+
chr3	83601836	83602057	+
chr3	83632081	83632419	+
chr15	55738076	55738278	+
chr8	11797266	11797505	+
chr8	11798083	11798505	+
chr3	83689008	83689206	+
chr7	98691256	98691588	+
chr8	12004895	12005121	+
chr7	99251426	99251624	+
chr7	99329228	99329453	+
chr7	99330428	99330668	+
chr10	86252094	86252329	+
chr10	86282626	86282964	+
chr3	148977332	148977539	+
chr16	18393346	18393773	+
chr16	18396336	18396593	+
chr3	149012237	149012587	+
chr16	18426415	18426926	+
chr3	149352770	149352968	+
chr15	56385959	56386281	+
chr8	12323834	12324133	+
chr3	83798306	83798508	+
chr8	12928884	12929087	+
chr8	12978772	12978988	+
chr10	86955471	86955808	+
chr10	87015412	87015736	+
chr1	196508326	196508525	+
chr1	196509392	196509705	+
chr16	18683716	18683990	+
chr1	196550240	196550610	+
chr3	149980861	149981244	+
chr1	196571601	196571972	+
chr1	196574158	196574633	+
chr15	56676219	56676427	+
chr15	56807192	56807631	+
chr15	57340111	57340348	+
chr3	84100392	84100608	+
chr3	84123533	84123752	+
chr8	13200423	13200732	+
chr3	84148952	84149279	+
chr3	84207342	84207621	+
chr8	13213952	13214179	+
chr10	87473744	87473968	+
chr10	87527184	87527605	+
chr10	87553615	87553823	+
chr16	18858701	18858986	+
chr16	18877788	18878307	+
chr16	18950338	18950560	+
chr1	196665524	196665786	+
chr16	19761324	19761586	+
chr15	57580879	57581312	+
chr15	57624608	57624860	+
chr15	57744453	57744651	+
chr10	87739467	87739665	+
chr10	87767079	87767277	+
chr16	20414179	20414377	+
chr16	20497394	20497592	+
chr1	196866675	196866878	+
chr15	57812320	57812542	+
chr15	58215039	58215342	+
chr10	87868504	87868855	+
chr10	3132998	3133265	+
chr10	88412574	88412830	+
chr10	88575974	88576172	+
chr10	3203939	3204162	+
chr10	88720318	88720516	+
chr10	88770414	88770622	+
chr10	88846269	88846508	+
chr10	88858662	88858860	+
chr10	4212103	4212301	+
chr10	4496125	4496519	+
chr8	46101310	46101846	+
chr10	89211795	89212017	+
chr14	34164118	34164517	+
chr10	4672167	4672367	+
chr10	4797272	4797505	+
chr10	4964985	4965183	+
chr10	89335263	89335538	+
chr10	5089463	5089724	+
chr10	5133592	5133796	+
chr10	5204117	5204315	+
chr10	90234158	90234552	+
chr10	90291629	90291939	+
chr10	5262623	5262884	+
chr6	116599779	116600160	+
chr6	117008672	117008936	+
chr6	117021264	117021462	+
chr6	17256554	17256752	+
chr6	17257488	17257789	+
chr6	17353180	17353421	+
chr6	17358240	17358438	+
chr6	17427870	17428214	+
chr6	17428897	17429143	+
chr6	17581577	17581967	+
chr2	122160020	122160312	+
chr2	122181942	122182228	+
chr2	122193085	122193283	+
chr6	117985735	117985991	+
chr6	118015559	118015757	+
chr6	118049541	118049805	+
chr6	118129765	118130072	+
chr6	17733618	17733863	+
chr2	27527202	27527412	+
chr2	27595709	27596170	+
chr2	27630100	27630308	+
chr6	17980368	17980569	+
chr6	17981450	17981792	+
chr2	122457287	122457566	+
chr2	122477831	122478173	+
chr2	122492089	122492335	+
chr2	122512530	122512764	+
chr6	118571915	118572128	+
chr6	118715393	118715605	+
chr2	27665569	27665869	+
chr2	27771895	27772149	+
chr2	27957585	27957881	+
chr2	28273652	28273909	+
chr2	28368718	28368916	+
chr6	21163959	21164170	+
chr6	21543350	21543563	+
chr13	110570837	110571061	+
chr13	110609325	110609569	+
chr6	119364619	119364871	+
chr6	21716085	21716331	+
chr2	28771576	28771831	+
chr6	21909014	21909221	+
chr13	110852964	110853266	+
chr13	110905682	110905892	+
chr13	111008818	111009067	+
chr13	111226914	111227131	+
chr2	123181083	123181442	+
chr13	111330844	111331042	+
chr6	119394162	119394478	+
chr2	123971456	123971663	+
chr6	119522464	119522754	+
chr6	119852943	119853225	+
chr6	119874408	119874628	+
chr13	21807640	21807838	+
chr13	21813167	21813379	+
chr2	29050076	29050526	+
chr13	21826686	21827091	+
chr2	29381887	29382275	+
chr6	21940811	21941077	+
chr2	29474920	29475182	+
chr6	22152065	22152268	+
chr6	22237939	22238294	+
chr6	22297502	22297797	+
chr13	111331844	111332109	+
chr13	111411883	111412119	+
chr13	111688082	111688280	+
chr13	111703951	111704254	+
chr6	120059221	120059419	+
chr2	124773879	124774363	+
chr2	124778902	124779155	+
chr6	120214284	120214603	+
chr13	21841765	21842028	+
chr2	29525083	29525300	+
chr13	21902909	21903214	+
chr2	29596029	29596248	+
chr2	29627413	29627611	+
chr6	22658830	22659284	+
chr13	111731901	111732137	+
chr13	111734357	111734584	+
chr13	112022698	112022982	+
chr6	120345888	120346171	+
chr6	120420668	120420931	+
chr13	21939787	21940041	+
chr13	21973748	21973957	+
chr2	29898102	29898321	+
chr6	23360693	23360924	+
chr6	23407821	23408019	+
chr13	112534906	112535211	+
chr13	112561495	112561776	+
chr13	112740310	112740645	+
chr2	125298722	125298943	+
chr2	125356308	125356612	+
chr6	120806068	120806494	+
chr13	22005766	22005970	+
chr2	29933680	29934200	+
chr13	22022853	22023068	+
chr2	29989102	29989533	+
chr6	24844555	24844902	+
chr13	112906411	112906613	+
chr13	113133870	113134068	+
chr13	113153483	113153769	+
chr2	125557437	125557837	+
chr2	125691929	125692208	+
chr6	120906622	120906855	+
chr2	125726774	125727163	+
chr6	120926976	120927439	+
chr2	125856960	125857209	+
chr6	120928040	120928375	+
chr6	120937319	120937522	+
chr6	120937724	120937965	+
chr13	22065963	22066161	+
chr2	30098144	30098376	+
chr2	30114164	30114411	+
chr2	30214556	30215010	+
chr6	25717035	25717373	+
chr2	30291410	30291697	+
chr6	26988749	26989147	+
chr13	113500532	113500730	+
chr13	113545109	113545349	+
chr13	113547564	113547842	+
chr13	113559690	113559964	+
chr13	113600981	113601293	+
chr13	22136043	22136331	+
chr13	22309937	22310297	+
chr13	23361070	23361294	+
chr2	30571234	30571527	+
chr2	30573113	30573311	+
chr2	126595218	126595435	+
chr13	114016178	114016378	+
chr2	126764139	126764404	+
chr2	126969055	126969253	+
chr13	23488028	23488226	+
chr2	30650068	30650464	+
chr13	23488286	23488586	+
chr2	30785181	30785527	+
chr13	114277401	114277700	+
chr13	114405170	114405441	+
chr13	114406507	114406731	+
chr13	114708425	114708714	+
chr13	114876646	114876954	+
chr13	23542326	23542594	+
chr13	23563327	23563679	+
chr3	89141449	89142101	+
chr9	9886327	9886607	+
chr9	96947025	96947308	+
chr9	96969213	96969411	+
chr9	13246807	13247047	+
chr9	13258034	13258273	+
chr17	57169233	57169474	+
chr17	57233702	57233975	+
chr5	42278997	42279314	+
chr5	42559376	42559588	+
chr17	57257819	57258111	+
chr4	133130500	133130792	+
chr4	133140516	133140797	+
chr4	133188965	133189163	+
chr9	13294911	13295125	+
chr4	133216473	133216743	+
chr5	42866083	42866316	+
chr17	57288644	57289045	+
chr5	43464405	43464613	+
chr17	57367416	57367780	+
chr9	98246733	98246968	+
chr17	57389941	57390274	+
chr17	57412073	57412271	+
chr9	98397615	98397959	+
chr9	98399229	98399441	+
chr4	133307474	133307845	+
chr9	13679846	13680044	+
chr4	133523888	133524102	+
chr5	43626240	43626574	+
chr5	43626637	43626835	+
chr17	57475194	57475468	+
chr18	57292472	57292716	+
chr17	58705934	58706197	+
chr18	57364148	57364386	+
chr17	58865065	58865393	+
chr5	43814325	43814608	+
chr9	98546341	98546539	+
chr9	98819444	98819663	+
chr9	98865736	98865940	+
chr9	14339432	14339659	+
chr18	57536027	57536225	+
chr18	57574197	57574430	+
chr17	59287561	59287832	+
chr17	60072801	60072999	+
chr18	58083267	58083465	+
chr18	58141417	58141634	+
chr9	98983855	98984196	+
chr9	99039890	99040258	+
chr4	134038389	134038587	+
chr4	134068819	134069065	+
chr4	134099249	134099545	+
chr4	134269938	134270244	+
chr9	14503460	14503712	+
chr9	14556204	14556500	+
chr18	58209829	58210038	+
chr18	58295724	58295949	+
chr18	58484056	58484409	+
chr5	44553113	44553385	+
chr18	58484585	58484846	+
chr17	61652868	61653125	+
chr18	58554538	58554849	+
chr5	44618392	44618592	+
chr17	61728727	61728947	+
chr5	45277824	45278035	+
chr9	99257992	99258370	+
chr5	45450785	45451070	+
chr4	134322994	134323192	+
chr4	134470622	134471096	+
chr9	14833661	14833859	+
chr18	59049792	59049992	+
chr5	45524534	45524732	+
chr18	59420262	59420507	+
chr17	63040664	63040901	+
chr9	99296225	99296588	+
chr17	63133453	63133738	+
chr17	63233572	63233820	+
chr9	99318822	99319076	+
chr17	63326952	63327222	+
chr9	99331243	99331519	+
chr4	134629477	134629685	+
chr4	134874049	134874247	+
chr4	134995189	134995477	+
chr11	80512137	80512411	+
chr11	80686639	80686837	+
chr11	81215893	81216091	+
chr18	60651920	60652176	+
chr17	63569685	63569924	+
chr9	99481063	99481340	+
chr9	99545950	99546186	+
chr4	135131264	135131525	+
chr4	135264940	135265196	+
chr4	135318429	135318678	+
chr9	15717318	15717772	+
chr9	16114796	16114994	+
chr9	17664849	17665089	+
chr11	81402151	81402452	+
chr11	81474221	81474523	+
chr11	81535550	81535763	+
chr18	60780278	60780573	+
chr18	60782695	60782907	+
chr18	60803320	60803518	+
chr5	47863703	47863998	+
chr17	64153087	64153285	+
chr18	60856393	60856627	+
chr5	48377134	48377360	+
chr5	48377419	48377617	+
chr9	100122211	100122508	+
chr9	100335529	100335964	+
chr4	135542772	135543400	+
chr4	135666604	135666802	+
chr9	20271631	20271955	+
chr11	81679659	81679943	+
chr11	81754598	81754878	+
chr18	60865669	60865995	+
chr17	64363648	64363918	+
chr18	60905135	60905594	+
chr17	64597682	64597884	+
chr5	49422959	49423175	+
chr4	135702817	135703015	+
chr4	135728176	135728733	+
chr4	135730783	135731003	+
chr11	81845710	81846083	+
chr11	81851945	81852172	+
chr18	61057497	61057767	+
chr5	49915934	49916230	+
chr17	64877284	64877486	+
chr17	64910434	64910700	+
chr17	64951248	64951521	+
chr5	50358429	50358725	+
chr4	135876096	135876323	+
chr4	136018808	136019035	+
chr4	136306243	136306593	+
chr4	136391967	136392307	+
chr11	81989756	81990037	+
chr11	81991420	81991618	+
chr11	82202262	82202460	+
chr11	82202741	82203024	+
chr18	61686423	61686720	+
chr11	82620114	82620493	+
chr11	82644259	82644539	+
chr11	82644852	82645107	+
chr18	61825274	61825472	+
chr11	82835769	82835967	+
chr11	83235010	83235208	+
chr11	83256410	83256743	+
chr11	83370004	83370202	+
chr11	83828897	83829180	+
chr11	83982189	83982529	+
chr11	84603844	84604115	+
chr7	99407187	99407455	+
chr7	99892498	99892729	+
chr7	99923976	99924352	+
chr7	100052240	100052440	+
chr7	100229213	100229468	+
chr3	84285139	84285337	+
chr3	84423079	84423361	+
chr3	84449959	84450157	+
chr7	100300062	100300260	+
chr7	100322928	100323259	+
chr8	13668265	13668463	+
chr3	84630102	84630300	+
chr7	100573298	100573496	+
chr7	100901922	100902192	+
chr3	151554729	151555294	+
chr3	151641182	151641397	+
chr3	151744432	151744636	+
chr3	151769985	151770183	+
chr3	84813328	84813580	+
chr7	101322586	101322879	+
chr8	13824075	13824273	+
chr7	102694454	102694822	+
chr3	151784735	151785095	+
chr3	151828963	151829161	+
chr15	58704153	58704519	+
chr3	85761378	85761576	+
chr15	58759149	58759438	+
chr3	85914037	85914320	+
chr7	102909934	102910149	+
chr16	20696076	20696380	+
chr16	20726442	20726851	+
chr16	20733151	20733360	+
chr3	151873901	151874178	+
chr16	20860821	20861019	+
chr3	151977740	151977983	+
chr15	59097171	59097399	+
chr15	59205630	59205922	+
chr3	86363282	86363573	+
chr8	14730254	14730538	+
chr15	59218457	59218688	+
chr3	86616729	86616927	+
chr15	59244354	59244626	+
chr15	59280336	59280631	+
chr3	86654398	86654627	+
chr7	103353351	103353767	+
chr7	103382041	103382535	+
chr7	103658816	103659133	+
chr7	103673096	103673338	+
chr7	103711473	103711671	+
chr16	21295071	21295328	+
chr3	152194336	152194534	+
chr15	59341777	59342019	+
chr3	86919628	86919826	+
chr15	59480640	59480838	+
chr3	86976334	86976763	+
chr7	103805713	103805944	+
chr8	15124248	15124446	+
chr7	103898199	103898448	+
chr7	103967984	103968326	+
chr7	103981613	103981971	+
chr16	21728072	21728286	+
chr16	21890121	21890428	+
chr16	21998326	21998527	+
chr3	152404172	152404370	+
chr3	152427627	152427825	+
chr15	59512299	59512497	+
chr3	87308253	87308453	+
chr3	87310455	87310755	+
chr15	59806255	59806453	+
chr3	87316468	87316781	+
chr15	59888820	59889111	+
chr3	87330219	87330423	+
chr3	87346270	87346539	+
chr7	104332132	104332335	+
chr3	87366263	87366531	+
chr7	104548529	104548938	+
chr8	18564683	18564881	+
chr16	22178143	22178406	+
chr3	153007964	153008172	+
chr3	87572825	87573045	+
chr3	87642737	87642939	+
chr8	18694042	18694521	+
chr15	61337884	61338250	+
chr8	18726434	18726857	+
chr8	18741412	18741649	+
chr3	87752303	87752627	+
chr16	22548348	22548611	+
chr16	22913035	22913268	+
chr3	153849775	153850189	+
chr15	61816382	61816598	+
chr3	87753717	87754033	+
chr3	87774158	87774477	+
chr15	61869349	61869715	+
chr15	61870603	61870829	+
chr7	105490788	105491053	+
chr3	87801215	87801422	+
chr3	87846776	87847231	+
chr16	23097442	23097727	+
chr16	23108318	23108568	+
chr10	5958411	5958631	+
chr16	23240386	23240600	+
chr16	23240675	23241213	+
chr16	23794243	23794488	+
chr16	23982555	23982798	+
chr3	154030410	154030667	+
chr3	154210686	154210884	+
chr15	62034532	62034730	+
chr15	62070196	62070473	+
chr15	62160592	62160836	+
chr3	87949207	87949598	+
chr3	87952882	87953148	+
chr15	62790269	62790874	+
chr3	88024818	88025088	+
chr3	88096040	88096260	+
chr8	19756209	19756410	+
chr16	24428244	24428494	+
chr10	6225569	6225767	+
chr16	24566378	24566638	+
chr10	6343589	6343831	+
chr3	154480844	154481060	+
chr15	63172239	63172437	+
chr15	63196226	63196450	+
chr3	88171096	88171351	+
chr3	88211081	88211279	+
chr8	19765859	19766080	+
chr15	63891822	63892170	+
chr15	63944900	63945194	+
chr3	88240902	88241100	+
chr3	88292875	88293092	+
chr8	19781396	19781600	+
chr8	19781985	19782384	+
chr16	24910975	24911250	+
chr16	24933929	24934232	+
chr16	25532199	25532397	+
chr10	6979370	6979622	+
chr15	64196502	64196700	+
chr15	64253453	64253703	+
chr10	7032626	7032864	+
chr10	7184003	7184306	+
chr16	26105154	26105385	+
chr10	7320516	7320782	+
chr15	64295976	64296174	+
chr15	64365148	64365467	+
chr15	64368333	64368793	+
chr15	64373152	64373354	+
chr10	7561568	7561883	+
chr10	7836683	7836881	+
chr10	7896188	7896667	+
chr10	8012633	8013137	+
chr10	8396676	8396899	+
chr10	8488529	8488736	+
chr10	8959780	8959978	+
chr10	9360469	9360770	+
chr10	9394594	9394845	+
chr10	9600123	9600416	+
chr10	9678168	9678414	+
chr10	9944581	9944807	+
chr10	10168953	10169151	+
chr10	10232832	10233073	+
chr10	10270168	10270366	+
chr10	10277223	10277522	+
chr10	10408917	10409535	+
chr7	127779212	127779685	+
chr6	121037592	121037810	+
chr6	121144049	121144350	+
chr6	121483118	121483316	+
chr6	28410627	28410844	+
chr6	28432885	28433173	+
chr6	28655910	28656182	+
chr2	127288160	127288370	+
chr2	127332884	127333092	+
chr6	122291163	122291467	+
chr6	122342231	122342429	+
chr6	122359009	122359207	+
chr6	122436252	122436450	+
chr2	30798306	30798516	+
chr2	30869010	30869369	+
chr6	28773503	28773763	+
chr2	30924306	30924625	+
chr6	28782133	28782331	+
chr2	30996774	30996972	+
chr6	28782855	28783228	+
chr2	31007699	31008085	+
chr2	31094707	31095160	+
chr2	31101310	31101526	+
chr2	31112191	31112389	+
chr2	31114365	31114649	+
chr2	31153356	31153724	+
chr2	31291196	31291438	+
chr2	31315503	31315786	+
chr6	29184348	29184598	+
chr6	29197204	29197433	+
chr6	29228984	29229185	+
chr2	128110668	128110969	+
chr2	128165387	128165646	+
chr2	128199323	128199521	+
chr2	128218199	128218397	+
chr6	122720804	122721003	+
chr6	122778155	122778457	+
chr13	23592521	23593086	+
chr13	23625489	23625836	+
chr2	31613210	31613458	+
chr2	31615257	31615531	+
chr2	31666773	31666971	+
chr2	31757475	31757673	+
chr6	29386636	29386932	+
chr13	115546077	115546275	+
chr2	128303063	128303261	+
chr13	115754568	115754839	+
chr13	115759640	115759838	+
chr2	128557272	128557482	+
chr6	122782899	122783148	+
chr6	122842622	122842820	+
chr13	23646848	23647093	+
chr2	31894303	31894630	+
chr13	23677389	23677605	+
chr2	31988029	31988325	+
chr6	29685355	29685657	+
chr6	29686255	29686458	+
chr2	32007655	32007895	+
chr6	30122937	30123135	+
chr13	116500061	116500265	+
chr13	116776519	116776717	+
chr6	124524269	124524493	+
chr2	32091571	32091769	+
chr2	32173448	32173692	+
chr2	32208656	32208916	+
chr13	117501001	117501390	+
chr2	129737108	129737306	+
chr6	124622294	124622584	+
chr6	124636024	124636339	+
chr6	124639087	124639346	+
chr13	23855486	23855689	+
chr13	24082728	24083009	+
chr2	32264385	32264583	+
chr13	24261493	24261756	+
chr2	32292640	32292871	+
chr6	31000904	31001102	+
chr6	31037643	31037914	+
chr13	117605390	117605809	+
chr13	117643368	117643625	+
chr13	117706380	117706578	+
chr2	130121320	130121637	+
chr13	117868181	117868512	+
chr6	124709393	124709717	+
chr2	130280651	130280889	+
chr6	124732515	124732741	+
chr13	24678396	24678746	+
chr13	24746973	24747190	+
chr2	32461909	32462107	+
chr13	24878022	24878265	+
chr6	31075864	31076071	+
chr6	31076468	31076818	+
chr13	117916115	117916348	+
chr13	118078479	118078677	+
chr2	130403938	130404273	+
chr2	130421134	130421335	+
chr6	124800670	124800959	+
chr6	124813625	124813824	+
chr2	130665001	130665223	+
chr13	24884318	24884516	+
chr13	24891917	24892129	+
chr6	31518226	31518550	+
chr6	32278132	32278345	+
chr6	32517988	32518303	+
chr6	32599620	32599939	+
chr6	32978265	32978612	+
chr13	118391654	118391899	+
chr13	118637656	118637905	+
chr13	118691026	118691330	+
chr2	130855343	130855541	+
chr2	130870230	130870428	+
chr13	26133773	26134110	+
chr2	32723015	32723220	+
chr13	27032288	27032532	+
chr2	32795065	32795263	+
chr13	119504199	119504397	+
chr13	119966656	119966963	+
chr2	131039366	131039783	+
chr13	120130709	120130907	+
chr13	120201968	120202270	+
chr13	28457400	28457683	+
chr2	33062387	33062585	+
chr2	33076976	33077174	+
chr2	33184501	33184709	+
chr13	29593709	29593907	+
chr13	29595356	29595631	+
chr13	29807174	29807568	+
chr13	120283847	120284260	+
chr13_random	98991	99252	+
chr13	30177022	30177262	+
chr13	30201310	30201508	+
chr13	30277719	30278096	+
chr13	30278481	30278687	+
chr13	30428109	30428343	+
chr13	30460598	30460847	+
chr9	100348753	100349016	+
chr9	20318140	20318420	+
chr9	20349778	20350027	+
chr9	20561484	20561705	+
chr9	20635360	20635857	+
chr5	50424956	50425154	+
chr5	50490576	50490774	+
chr17	65649335	65649546	+
chr9	101592534	101592820	+
chr9	101976362	101976582	+
chr4	136912873	136913079	+
chr4	136994760	136995070	+
chr4	136999635	136999833	+
chr9	20780208	20780438	+
chr5	51596591	51596797	+
chr5	51982857	51983055	+
chr17	65947868	65948066	+
chr5	52273943	52274146	+
chr9	102169869	102170138	+
chr17	65979388	65979672	+
chr17	66013185	66013392	+
chr5	52456316	52456583	+
chr17	66069270	66069525	+
chr9	102536911	102537129	+
chr9	102552961	102553175	+
chr4	137150618	137150931	+
chr4	137260632	137260832	+
chr4	137420813	137421013	+
chr4	137486644	137486872	+
chr4	137487296	137487494	+
chr18	61906493	61906713	+
chr18	62315627	62315878	+
chr5	52581225	52581423	+
chr18	62485631	62485833	+
chr17	66280379	66280577	+
chr4	137598511	137598801	+
chr4	137694164	137694384	+
chr9	21052632	21052988	+
chr4	137818399	137818597	+
chr9	21075188	21075397	+
chr18	62762752	62762993	+
chr5	52906639	52906837	+
chr17	66455946	66456250	+
chr18	62800588	62800874	+
chr5	53002856	53003101	+
chr5	53008942	53009210	+
chr18	62980161	62980360	+
chr9	102716052	102716307	+
chr17	66768692	66769124	+
chr5	53185446	53185744	+
chr17	66828568	66828834	+
chr9	102912447	102912864	+
chr4	137935064	137935262	+
chr4	137982770	137983140	+
chr4	138003359	138003621	+
chr9	21558466	21558674	+
chr18	63077518	63077725	+
chr18	63359573	63359801	+
chr17	66835052	66835316	+
chr18	63546653	63546881	+
chr5	53301950	53302161	+
chr18	63576565	63576786	+
chr17	66967388	66967660	+
chr17	67032876	67033074	+
chr4	138702697	138702998	+
chr9	21572266	21572560	+
chr9	21586649	21586896	+
chr9	21659447	21659645	+
chr18	63646800	63647011	+
chr18	63815084	63815282	+
chr17	67297041	67297270	+
chr5	54015049	54015279	+
chr9	103525917	103526115	+
chr5	54263142	54263455	+
chr4	138790218	138790454	+
chr4	138867066	138867264	+
chr9	21766870	21767149	+
chr9	21855017	21855277	+
chr9	21859380	21859606	+
chr11	84636950	84637199	+
chr11	84983572	84983884	+
chr11	85064019	85064293	+
chr18	64084278	64084681	+
chr18	64348728	64349191	+
chr17	67562745	67562971	+
chr5	54341489	54341809	+
chr5	54344015	54344386	+
chr17	67585022	67585229	+
chr5	54345085	54345650	+
chr9	103989851	103990245	+
chr9	104018850	104019061	+
chr4	139143935	139144169	+
chr4	139157408	139157825	+
chr4	139158584	139158844	+
chr4	139199879	139200306	+
chr9	21935669	21935867	+
chr11	85657821	85658064	+
chr11	85835835	85836181	+
chr11	85864079	85864297	+
chr18	64686949	64687147	+
chr18	64778913	64779142	+
chr18	64910805	64911005	+
chr5	55188233	55188432	+
chr5	55477660	55477878	+
chr17	68132419	68132794	+
chr17	68187075	68187312	+
chr17	68225078	68225276	+
chr17	68245789	68246049	+
chr9	104171904	104172208	+
chr9	104208018	104208316	+
chr17	68295078	68295299	+
chr4	139659675	139659935	+
chr4	139802120	139802318	+
chr4	139802409	139802632	+
chr4	140180607	140180805	+
chr9	22296506	22296764	+
chr11	86314447	86314673	+
chr11	86383810	86384008	+
chr11	86392337	86392719	+
chr18	65122146	65122357	+
chr18	65150966	65151337	+
chr18	65158894	65159130	+
chr18	65293363	65293577	+
chr17	68395659	68395894	+
chr5	58110118	58110516	+
chr5	58134758	58135061	+
chr4	140190498	140190737	+
chr11	86649978	86650176	+
chr11	86653085	86653462	+
chr11	86654086	86654361	+
chr11	86665252	86665456	+
chr5	58160010	58160290	+
chr18	65649968	65650209	+
chr5	58194472	58194857	+
chr17	69431341	69431574	+
chr18	65734683	65734881	+
chr17	69530585	69530914	+
chr4	140517819	140518060	+
chr4	140604692	140605026	+
chr11	86711878	86712153	+
chr11	87123061	87123421	+
chr18	65800835	65801050	+
chr18	65830076	65830279	+
chr11	87239899	87240106	+
chr18	66564129	66564327	+
chr11	87332836	87333075	+
chr11	87391817	87392085	+
chr11	87406879	87407094	+
chr11	87799833	87800103	+
chr11	87913206	87913406	+
chr11	87932355	87932600	+
chr11	87974760	87975238	+
chr11	88048659	88048858	+
chr11	88205093	88205291	+
chr11	88233020	88233218	+
chr11	88281366	88281730	+
chr11	88312082	88312280	+
chr11	88373050	88373248	+
chr11	88398717	88398965	+
chr11	88465892	88466247	+
chr11	88466461	88466806	+
chr7	105953404	105953666	+
chr7	105986495	105986826	+
chr7	106004775	106005113	+
chr7	106024819	106025017	+
chr7	106227391	106227603	+
chr3	154701973	154702247	+
chr3	154741008	154741252	+
chr3	88325852	88326168	+
chr3	88330188	88330458	+
chr8	19858843	19859041	+
chr7	106500398	106500745	+
chr3	88340387	88340824	+
chr7	106501260	106501526	+
chr7	106505262	106505475	+
chr7	106617370	106617590	+
chr7	106684612	106684846	+
chr3	155161958	155162159	+
chr3	88383402	88383908	+
chr3	88428934	88429216	+
chr3	88490073	88490339	+
chr3	88520646	88520910	+
chr7	106932010	106932288	+
chr3	88576438	88576643	+
chr8	19884919	19885117	+
chr3	88578931	88579352	+
chr7	107066238	107066436	+
chr7	107095915	107096113	+
chr7	107128220	107128418	+
chr7	107137282	107137612	+
chr16	26316414	26316725	+
chr3	155659977	155660366	+
chr3	155800225	155800423	+
chr16	26646216	26646440	+
chr15	64753831	64754267	+
chr8	19901221	19901422	+
chr8	19917111	19917310	+
chr7	107614119	107614387	+
chr16	27149322	27149616	+
chr16	27888351	27888584	+
chr16	28446816	28447041	+
chr3	156599894	156600092	+
chr3	156722801	156722999	+
chr3	156772444	156772746	+
chr15	65684589	65684847	+
chr15	65934895	65935096	+
chr15	66042430	66042628	+
chr8	19922547	19922747	+
chr15	66318519	66318787	+
chr8	19923945	19924143	+
chr7	108030759	108031006	+
chr7	108141768	108142015	+
chr7	108199814	108200012	+
chr16	28564150	28564428	+
chr3	156914175	156914576	+
chr16	28879808	28880054	+
chr16	28883027	28883379	+
chr3	157404746	157404981	+
chr3	157426853	157427137	+
chr15	66389886	66390090	+
chr3	89085047	89085295	+
chr15	66438779	66438977	+
chr3	89092547	89092745	+
chr3	89103497	89103750	+
chr3	89120878	89121076	+
chr7	108496528	108496731	+
chr7	108510328	108510593	+
chr7	108525329	108525574	+
chr7	108545889	108546139	+
chr7	108561201	108561449	+
chr16	29512677	29512926	+
chr16	29714763	29715057	+
chr15	66715010	66715234	+
chr15	66731275	66731510	+
chr15	66815964	66816162	+
chr15	66819990	66820316	+
chr3	89240501	89240841	+
chr3	89253473	89253776	+
chr8	19994282	19994531	+
chr3	89261307	89261535	+
[truncated: 9,106 more rows]

## Sheet: Reprogramming opening
Supplementary Data 5. siH3.3 ATAC-Seq Analysis. Loci commonly accessible in D6 siNT and D6 siH3.3 cells (reprogramming opening)
chr	start	end	strand
chr2	158547263	158547550	+
chr14	56203864	56204424	+
chr15	71539878	71540306	+
chr2	158594604	158595007	+
chr14	56222681	56223331	+
chr14	56236674	56236979	+
chr2	158612864	158613403	+
chr14	56254087	56254723	+
chr2	158619815	158621153	+
chr2	158665785	158666604	+
chr11	74584087	74584602	+
chr2	158689618	158689921	+
chr11	74639696	74640010	+
chr11	74711419	74711689	+
chr13	73236637	73237322	+
chr13	73297721	73298134	+
chr2	83600227	83600563	+
chr13	73465518	73466260	+
chr2	83652598	83653290	+
chr13	73468344	73469074	+
chr2	83658400	83658659	+
chr2	83724473	83724693	+
chr13	73604441	73605208	+
chr2	83893688	83894053	+
chr2	83899419	83899736	+
chr2	84245071	84245338	+
chr1	163806517	163807629	+
chr14	56261826	56262666	+
chr14	56279078	56279589	+
chr14	56300305	56301099	+
chr14	56333735	56334217	+
chr14	56340631	56341311	+
chr14	56343226	56343774	+
chr14	56348928	56349368	+
chr14	56378963	56379343	+
chr11	74982549	74982911	+
chr11	74983755	74984375	+
chr1	155912369	155913428	+
chr4	52277171	52278070	+
chr11	74999721	74999977	+
chr11	75003746	75004260	+
chr13	73764128	73764652	+
chr13	73900771	73901759	+
chr17	47747955	47748734	+
chr14	56381173	56381569	+
chr14	56400063	56400427	+
chr14	56414653	56414968	+
chr14	56434110	56434518	+
chr14	56503533	56504182	+
chr14	56518763	56519363	+
chr11	75148369	75148690	+
chr11	75161662	75162202	+
chr11	75268068	75268379	+
chr11	75273937	75274321	+
chr11	75274500	75275549	+
chr11	75281446	75281811	+
chr11	75300064	75300441	+
chr13	74029927	74030625	+
chr13	74074570	74075735	+
chr7	146869556	146870869	+
chr13	74108507	74108960	+
chr13	74146470	74147209	+
chr13	74199307	74200013	+
chr4	133228127	133228858	+
chr8	124805021	124806210	+
chr13	74234165	74234610	+
chr15	103069683	103071621	+
chr4	43505564	43506697	+
chr11	75365360	75365757	+
chr11	75401429	75401945	+
chr11	75444172	75444676	+
chr11	75467355	75468006	+
chr11	75469215	75469752	+
chr2	173179244	173179726	+
chr7	146889289	146889730	+
chr11	75491409	75491691	+
chr11	75492256	75493031	+
chr11	75546070	75546825	+
chr11	75626578	75626972	+
chr11	75841031	75841495	+
chr11	76015330	76015793	+
chr11	76030788	76031320	+
chr8	63433053	63433880	+
chr11	76057062	76057491	+
chr11	76164963	76165263	+
chr11	76212422	76212954	+
chr11	76220218	76220704	+
chr11	76307930	76308515	+
chr11	76313116	76313456	+
chr3	136332379	136333954	+
chr11	76576802	76577298	+
chr11	76660307	76660780	+
chr11	76891838	76892213	+
chr11	77029927	77030269	+
chr11	77161522	77161916	+
chr11	77278210	77278661	+
chr11	77280560	77280869	+
chr14	76551912	76552989	+
chr4	43574755	43575722	+
chr8	63471342	63472574	+
chr11	77306454	77306925	+
chr11	77328375	77328963	+
chr11	77421218	77421686	+
chr11	77499312	77499901	+
chr11	77576711	77577125	+
chr11	77621488	77621882	+
chr8	73029869	73030894	+
chr13	63405384	63406165	+
chr11	52954196	52954904	+
chr11	77707338	77707910	+
chr11	77795137	77795617	+
chr11	77795819	77796384	+
chr11	77845374	77846264	+
chr11	77849469	77849872	+
chr11	77893657	77894075	+
chr11	77928785	77929229	+
chr11	77978998	77979594	+
chr2	129521673	129522212	+
chr11	77989677	77990317	+
chr18	83250902	83251438	+
chr3	87981131	87982428	+
chr13	3745724	3746444	+
chr11	98636213	98637539	+
chr3	88100497	88101483	+
chr12	31595783	31596828	+
chr18	27579816	27580312	+
chr9	106062136	106062680	+
chr9	106101361	106101840	+
chr9	106105092	106105834	+
chr7	13506764	13507846	+
chr19	5087877	5088918	+
chr9	106149812	106150550	+
chr9	106152612	106152906	+
chr9	28975543	28976067	+
chr9	29024087	29024673	+
chr9	29025569	29026010	+
chr11	3026410	3049031	+
chr9	29060432	29060848	+
chr9	106240948	106241284	+
chr9	106247457	106247892	+
chr9	106271368	106271709	+
chr9	106294706	106294977	+
chr9	106324165	106324458	+
chr11	102993666	102994606	+
chr9	29319677	29320033	+
chr9	29945245	29945817	+
chr9	30048149	30048484	+
chr9	30230590	30230876	+
chr10	72116977	72118360	+
chr5	92798146	92798456	+
chr5	92827216	92827581	+
chr5	92863839	92864532	+
chr5	92927262	92927660	+
chr9	106331382	106332143	+
chr5	92933187	92934029	+
chr5	92934207	92935004	+
chr9	106340309	106341081	+
chr9	106349695	106350312	+
chr9	106350747	106351236	+
chr9	106374250	106374620	+
chr4	151657322	151657728	+
chr4	151660281	151660652	+
chr12	45310404	45311598	+
chr4	151661085	151661350	+
chr9	30234416	30234965	+
chr4	151664332	151665065	+
chr9	30288115	30288499	+
chr4	151666308	151666914	+
chr9	30328489	30329013	+
chr9	30341592	30341982	+
chr9	30384582	30385168	+
chr9	30602248	30602962	+
chr9	30640691	30641069	+
chr9	30704126	30704651	+
chr5	93104230	93104696	+
chr5	93127546	93128013	+
chr5	93192664	93192987	+
chr5	93238169	93238441	+
chr9	106378595	106379952	+
chr5	93326769	93327319	+
chr9	106558511	106558899	+
chr9	106577929	106578312	+
chr4	151687300	151687822	+
chr4	151699528	151700475	+
chr4	151707104	151707392	+
chr12	45369629	45370881	+
chr4	151742529	151742861	+
chr9	30767058	30767475	+
chr4	151785028	151785388	+
chr9	30840174	30840457	+
chr4	151808989	151809623	+
chr9	30955560	30956087	+
chr9	30983966	30984352	+
chr9	31019010	31019897	+
chr19	7315382	7315891	+
chr19	7341665	7342187	+
chr19	7342572	7342943	+
chr19	7343140	7343579	+
chr5	93334507	93334950	+
chr5	93361930	93362338	+
chr19	7457317	7457801	+
chr5	93384145	93384681	+
chr19	7491685	7492117	+
chr5	93390400	93391369	+
chr19	7499671	7500181	+
chr5	93399505	93399863	+
chr19	7557380	7558103	+
chr5	93413797	93414076	+
chr9	106587632	106588507	+
chr5	93437610	93437944	+
chr5	93521953	93522795	+
chr9	106613222	106613880	+
chr5	93526088	93526550	+
chr9	106691274	106691700	+
chr5	93529721	93530612	+
chr9	106788782	106789939	+
chr9	106794003	106794990	+
chr9	107166190	107166618	+
chr18	6275404	6275986	+
chr18	6276028	6276359	+
chr18	6281171	6281670	+
chr18	6282290	6282823	+
chr18	6285941	6286257	+
chr4	151865387	151865855	+
chr4	151894094	151894483	+
chr18	6501299	6501625	+
chr18	6515951	6516694	+
chr4	152858466	152858865	+
chr4	153325319	153326440	+
chr9	31128941	31129414	+
chr9	31193465	31193984	+
chr4	153330928	153332172	+
chr9	31565824	31566158	+
chr9	31600576	31600961	+
chr9	31664027	31664394	+
chr9	31676704	31677108	+
chr9	31839699	31840034	+
chr9	31871075	31871451	+
chr19	7657733	7658288	+
chr19	8769881	8770283	+
chr5	93532662	93533127	+
chr19	8776879	8777258	+
chr5	93534562	93534769	+
chr5	93555175	93555911	+
chr5	93556813	93557215	+
chr19	8797470	8798102	+
chr5	93559063	93559407	+
chr5	93560574	93561094	+
chr5	93581451	93581715	+
chr9	107191019	107191440	+
chr5	93635031	93636106	+
chr9	107191584	107192500	+
chr5	93751364	93751664	+
chr9	107198454	107199305	+
chr9	107215050	107215666	+
chr9	107240536	107241008	+
chr9	107242613	107243078	+
chr9	107301922	107302187	+
chr18	6700906	6701509	+
chr18	6760098	6760442	+
chr18	6764762	6765474	+
chr18	6944510	6944964	+
chr4	153367635	153368042	+
chr18	6959782	6960281	+
chr4	153385492	153386115	+
chr18	7004642	7005069	+
chr18	7235266	7235526	+
chr4_random	109533	111464	+
chr4	153399818	153400348	+
chr9	32031466	32031914	+
chr4	153439516	153439845	+
chr4	153445006	153445445	+
chr9	32177083	32177320	+
chr4	153469950	153470428	+
chr9	32183362	32183911	+
chr9	32376843	32377316	+
chr9	32399273	32399686	+
chr19	8810045	8810525	+
chr19	8815599	8816466	+
chr19	8831235	8832019	+
chr5	96242035	96242545	+
chr19	8848716	8849366	+
chr5	96429135	96429760	+
chr19	8860499	8861062	+
chr5	96468273	96468927	+
chr19	8872865	8873257	+
chr19	8876553	8877261	+
chr19	8877847	8878302	+
chr9	107428956	107429348	+
chr9	107436015	107436624	+
chr9	107443981	107444804	+
chr9	107449344	107449847	+
chr5	96650738	96651503	+
chr9	107453692	107454185	+
chr9	107465237	107465930	+
chr9	107469277	107469559	+
chr18	7652583	7652971	+
chr18	7692882	7693370	+
chr4	153479406	153480047	+
chr4	153516237	153516816	+
chr4	153533127	153533598	+
chr18	8126458	8126805	+
chr18	8161167	8161850	+
chr18	8281031	8281328	+
chr9	32400001	32400336	+
chr4	153620344	153621207	+
chr9	32436911	32437399	+
chr5	73647481	73648550	+
chr9	32518648	32519016	+
chr9	32522015	32522515	+
chr6	39156501	39157230	+
chr11	98724663	98725489	+
chr19	8911764	8912359	+
chr19	8945745	8946211	+
chr19	8955262	8955609	+
chr19	8963167	8963733	+
chr5	96751713	96752087	+
chr5	96802884	96803957	+
chr19	8994536	8995242	+
chr5	97128367	97129138	+
chr9	107478006	107478300	+
chr9	107478992	107479405	+
chr5	97212980	97213271	+
chr9	107481701	107482264	+
chr5	97222341	97222692	+
chr9	107482794	107483355	+
chr9	107489634	107490461	+
chr9	107507517	107507870	+
chr9	107521727	107522295	+
chr18	8622496	8622928	+
chr18	8790353	8790905	+
chr18	8896818	8897092	+
chr18	9211843	9212495	+
chr18	9271160	9271547	+
chr4	153675680	153675963	+
chr18	9393857	9394229	+
chr16	44347257	44348066	+
chr4	153702982	153703327	+
chr4	153799269	153799734	+
chr9	32613763	32614013	+
chr9	32644018	32644398	+
chr9	32707432	32707753	+
chr9	32708978	32709395	+
chr19	9016138	9016695	+
chr19	9027979	9028512	+
chr19	9041122	9041816	+
chr19	9056240	9056516	+
chr5	97231105	97231597	+
chr5	97232080	97232641	+
chr19	9058887	9059381	+
chr5	97233346	97233829	+
chr19	9063512	9063955	+
chr5	97360657	97361025	+
chr5	97393500	97394127	+
chr5	97398684	97399038	+
chr5	97409227	97409597	+
chr9	107529011	107529388	+
chr9	107535487	107536055	+
chr9	107537484	107538112	+
chr5	97445219	97445819	+
chr9	107611969	107612547	+
chr9	107641100	107641462	+
chr9	107673078	107673651	+
chr9	107774565	107775497	+
chr18	9865733	9866088	+
chr18	10029477	10030246	+
chr4	154009529	154010307	+
chr18	10181206	10182592	+
chr18	10290319	10290736	+
chr18	10324963	10325359	+
chr4	154200544	154200826	+
chr9	33095360	33095687	+
chr4	154230073	154230588	+
chr4	154238293	154238856	+
chr4	154251613	154252337	+
chr9	34039105	34039458	+
chr9	34065625	34065911	+
chr9	34067240	34067580	+
chr1	138242083	138243065	+
chr19	9067323	9067670	+
chr19	9071147	9071487	+
chr19	9071929	9072499	+
chr19	9118842	9119174	+
chrX	7247442	7248269	+
chr5	97453875	97454242	+
chr19	9135727	9136093	+
chr5	97540334	97541065	+
chr19	9140229	9141119	+
chr5	97610234	97610554	+
chr19	9145940	9146424	+
chr5	97629334	97630262	+
chr19	9148152	9148696	+
chr5	97668087	97668507	+
chr19	9181333	9181794	+
chr9	107790253	107790688	+
chr5	97762251	97762599	+
chr5	97811615	97811939	+
chr9	107852991	107853524	+
chr5	97826566	97827011	+
chr9	107904375	107905226	+
chr9	107951274	107951783	+
chr9	107955202	107955572	+
chr9	107981494	107981804	+
chr17	88839608	88840599	+
chr18	10532978	10533384	+
chr18	10609491	10610493	+
chr18	10617517	10618071	+
chr18	10725258	10725718	+
chr4	154272943	154273708	+
chr18	11052167	11053033	+
chr4	154318300	154318752	+
chr18	11288505	11288922	+
chr4	154320456	154320854	+
chr18	11368986	11369309	+
chr9	34073643	34074024	+
chr4	154355631	154356043	+
chr9	34251560	34251848	+
chr4	154440054	154440525	+
chr9	34255365	34256088	+
chr9	34280246	34280813	+
chr17	23863050	23864100	+
chr9	34293302	34293895	+
chr9	34296097	34296587	+
chr9	34346355	34346686	+
chr9	89797059	89798105	+
chr19	9203166	9203715	+
chr5	98275525	98275762	+
chr19	9973733	9974454	+
chr5	98286186	98286464	+
chr19	10028590	10028952	+
chr5	98313100	98313364	+
chr5	98409581	98409799	+
chr19	10052920	10053284	+
chr5	98415880	98416292	+
chr16	56717152	56718411	+
chr19	10056784	10057575	+
chr5	98596047	98597030	+
chr5	98614226	98614928	+
chr18	11429877	11430286	+
chr18	11510871	11511327	+
chr18	11645258	11645756	+
chr18	11743373	11744000	+
chr18	11751781	11752094	+
chr18	11997822	11998116	+
chr4	154504104	154504510	+
chr4	154507738	154508548	+
chr8	98331120	98332237	+
chr18	12042037	12042337	+
chr4	154517971	154518569	+
chr4	154524557	154525286	+
chr4	154529056	154529495	+
chr4	154538689	154539092	+
chr4	154547331	154548018	+
chr17	23877069	23878041	+
chr9	89949132	89949898	+
chr14	57396911	57397490	+
chr19	10092506	10092839	+
chr19	10116758	10117114	+
chr5	98719448	98720059	+
chr19	10127552	10128013	+
chr5	98722454	98722761	+
chr5	98758172	98758611	+
chr5	98804026	98804609	+
chr5	98859024	98859500	+
chr5	98958029	98958761	+
chr5	98979957	98980330	+
chr18	12260723	12261068	+
chr18	12279823	12280227	+
chr18	12286892	12287474	+
chr18	12394667	12395189	+
chr4	154552429	154552746	+
chr18	12463927	12464404	+
chr4	154597015	154597777	+
chr18	12471924	12472444	+
chr4	115500328	115501371	+
chr4	154609342	154610107	+
chr16	44557852	44559085	+
chr4	154649585	154650075	+
chr19	10175860	10176578	+
chr19	10278170	10278852	+
chr19	10315060	10315442	+
chr19	10342446	10342822	+
chr19	10354186	10354503	+
chr19	10371402	10371905	+
chr1	195127888	195128371	+
chr19	10447655	10447944	+
chr1	133423133	133425018	+
chr1	195150936	195151361	+
chr16	56854783	56855418	+
chr19	10463054	10463643	+
chr1	195202973	195203201	+
chr1	195226294	195226951	+
chr18	12492320	12492664	+
chr18	12632668	12633009	+
chr3	108012952	108014029	+
chr18	12769590	12770218	+
chr18	12801995	12802404	+
chr18	12802800	12803129	+
chr18	12809843	12810227	+
chr18	12813588	12814011	+
chr9	98333259	98334182	+
chr13	36209052	36209817	+
chr19	10524274	10524905	+
chr19	10531189	10531692	+
chr19	10532004	10532452	+
chr19	10532638	10533025	+
chr1	195239461	195240282	+
chr19	10571968	10572410	+
chr1	195275675	195275985	+
chr19	10630102	10630454	+
chr19	10651537	10652136	+
chr19	10679741	10680305	+
chr1	195402181	195402483	+
chr1	195414691	195415592	+
chr1	195425421	195425710	+
chr18	12884353	12884818	+
chr18	12899560	12900180	+
chr18	13020569	13021265	+
chr18	13070935	13071449	+
chr3	108059637	108060505	+
chr15	90822802	90823454	+
chr18	13099815	13100519	+
chr18	13105597	13106084	+
chr18	13106144	13106510	+
chr18	13107633	13107992	+
chr2	166538799	166539775	+
chr14	57504059	57506468	+
chr15	97122137	97123029	+
chr1	195793463	195793861	+
chr1	195860031	195860900	+
chr1	195915984	195916507	+
chr1	196269927	196270278	+
chr4	11117705	11119145	+
chr13	110629663	110630942	+
chr9	90020910	90021895	+
chr1	196388823	196389215	+
chr1	196402771	196403364	+
chr1	196428268	196428738	+
chr1	196445046	196445565	+
chr1	196452173	196452612	+
chr1	196484627	196485036	+
chr13	110692714	110693724	+
chr9	29643357	29644073	+
chr2	160698120	160699155	+
chr1	196486621	196487024	+
chr1	196489107	196489596	+
chr1	196497976	196498432	+
chr1	196501834	196502485	+
chr1	196504041	196504338	+
chr1	196514216	196514690	+
chr1	196561057	196561425	+
chr1	196572473	196572786	+
chr1	196572895	196573523	+
chr1	196601014	196601345	+
chr15	90879626	90880991	+
chr9	90057415	90058777	+
chr1	196643111	196643424	+
chr1	196664036	196664537	+
chr1	196704655	196705089	+
chr1	196711801	196712246	+
chr1	196735088	196735608	+
chr1	196764818	196765369	+
chr1	196771533	196771935	+
chr3	51364323	51365750	+
chr7	133618398	133619243	+
chr2	119176259	119177063	+
chr9	37799884	37800606	+
chr3	117174030	117174656	+
chr1	196788369	196788646	+
chr1	196789022	196789343	+
chr1	196802052	196803388	+
chr1	196842967	196843200	+
chr1	196860103	196860723	+
chr1	196918026	196919001	+
chr1	196939834	196940145	+
chr8	32221898	32223254	+
chr13	46822520	46823654	+
chr2	166731244	166732165	+
chr1	197002721	197003120	+
chr1	197058775	197059158	+
chr1	197066784	197066982	+
chr1	197067610	197068172	+
chr10	3012870	3013202	+
chr10	3056308	3057078	+
chr10	3156868	3157508	+
chr8	108350897	108351771	+
chr1	34067814	34068554	+
chr10	3187227	3187634	+
chr10	3221124	3221594	+
chr10	3232362	3232745	+
chr10	3232967	3233347	+
chr10	3269965	3270314	+
chr10	3393092	3393440	+
chr10	3445084	3445423	+
chr2	166887896	166888908	+
chr10	4180698	4181009	+
chr10	4225609	4226012	+
chr10	4313696	4314033	+
chr10	4378511	4379115	+
chr10	4423852	4424282	+
chr10	4469077	4469425	+
chr10	4477942	4478418	+
chr2	119372615	119373645	+
chr13	37102450	37103009	+
chr6	140571573	140572730	+
chr2	45631881	45633472	+
chr12	5382284	5383169	+
chr4	42966554	42966863	+
chr4	43038217	43038832	+
chr4	43051947	43052428	+
chr4	43052879	43053559	+
chr3	107599534	107600087	+
chr8	29259659	29260159	+
chr3	107613536	107613948	+
chr8	29440754	29441036	+
chr3	107626013	107626541	+
chr8	29505413	29505852	+
chr3	107631262	107631838	+
chr8	29598268	29598779	+
chr3	107632449	107632891	+
chr3	107690628	107691044	+
chr8	30041142	30041819	+
chr3	107734510	107734999	+
chr8	30137649	30137961	+
chr3	107742417	107742724	+
chr8	30146207	30146726	+
chr7	117087929	117088275	+
chr7	117103785	117104154	+
chr7	117129407	117130190	+
chr7	117136989	117137435	+
chr7	117161672	117162001	+
chr7	117202922	117203333	+
chr4	43053786	43054035	+
chr4	43056724	43057321	+
chr4	43057741	43058159	+
chr4	43058481	43059261	+
chr4	43071620	43072161	+
chr6	88874530	88875414	+
chr4	43199088	43199525	+
chr4	43200373	43200643	+
chr1	173400647	173401531	+
chr4	43394437	43395301	+
chr3	107820291	107821238	+
chr8	30159818	30160221	+
chr3	107847593	107848057	+
chr8	30214327	30214638	+
chr3	107867825	107868180	+
chr8	30329812	30330440	+
chr3	107889414	107889887	+
chr8	31238182	31238610	+
chr3	107892959	107893295	+
chr3	107986047	107986630	+
chr3	108003285	108004061	+
chr17	69731747	69733959	+
chr2	119500573	119501193	+
chr7	117252545	117253120	+
chr7	117260351	117260628	+
chr7	117364721	117365668	+
chr7	117380961	117381481	+
chr7	117412021	117412349	+
chr16	77024066	77024707	+
chr16	77099482	77099907	+
chr16	77237125	77237646	+
chr16	77237938	77238448	+
chr4	43407313	43407830	+
chr16	77400629	77401221	+
chr4	43411577	43412265	+
chr16	77500154	77500536	+
chr4	43418839	43419601	+
chr4	43454828	43455686	+
chr4	43455715	43456125	+
chr16	77627360	77627719	+
chr4	43535024	43535499	+
chr10	105058785	105059759	+
chr15	90547968	90548559	+
chr15	90746735	90747273	+
chr15	90765950	90766318	+
chr11	89440318	89441705	+
chr15	90821353	90821645	+
chr15	90822332	90822608	+
chr3	108062283	108062612	+
chr8	32112432	32112939	+
chr15	90848871	90849386	+
chr3	108086743	108087154	+
chr3	108186490	108187156	+
chr8	32142059	32142443	+
chr3	108192030	108192537	+
chr3	108204587	108205053	+
chr3	108227209	108227759	+
chr8	32223544	32224103	+
chr3	108236369	108236941	+
chr8	32224705	32225104	+
chr8	32259207	32259607	+
chr17	69766314	69767514	+
chr2	46086315	46087002	+
chr1	180117296	180118548	+
chr7	117668849	117669219	+
chr7	117758773	117759083	+
chr7	117773599	117774096	+
chr7	117859029	117859346	+
chr7	117987441	117988085	+
chr17	63231704	63232800	+
chr16	77643389	77643969	+
chr16	77698314	77698713	+
chr16	77744019	77744383	+
chr16	78060776	78061145	+
chr4	43591303	43592016	+
chr16	78102036	78102483	+
chr4	43643057	43643349	+
chr16	78265121	78265911	+
chr16	78301262	78302164	+
chr4	43669092	43669749	+
chr16	78302907	78303341	+
chr16	78306557	78306997	+
chr4	43741252	43741673	+
chr4	43888237	43888700	+
chr1	173431554	173434424	+
chr4	43970175	43971102	+
chr15	90922019	90922336	+
chr15	90922658	90923291	+
chr15	90934729	90935236	+
chr8	32259960	32260895	+
chr15	90935436	90935724	+
chr15	90983127	90983944	+
chr3	108340307	108340622	+
chr8	32278972	32279556	+
chr15	90995476	90995821	+
chr3	108357020	108357872	+
chr8	32297488	32298229	+
chr3	108365078	108366004	+
chr17	8340443	8341125	+
chr3	108374317	108374866	+
chr8	32483596	32484133	+
chr3	108393947	108394866	+
chr8	32546651	32547319	+
chr3	108456641	108457086	+
chr8	32631357	32631837	+
chr3	108524899	108525550	+
chr8	32838134	32838613	+
chr1	121545038	121545734	+
chr7	118172089	118172754	+
chr7	118300007	118300598	+
chr7	118664514	118664799	+
chr7	118862369	118862776	+
chr7	118923345	118923787	+
chr7	118944324	118944830	+
chr16	78318251	78318572	+
chr16	78376767	78377512	+
chr16	78456373	78457062	+
chr16	78490353	78490947	+
chr16	78532190	78532886	+
chr4	43981598	43981838	+
chr16	78563735	78564227	+
chr16	78582380	78583043	+
chr4	44025169	44025737	+
chr16	78589092	78589442	+
chr4	44085281	44085859	+
chr16	78618321	78618784	+
chr4	44246727	44247388	+
chr4	44313662	44314014	+
chr4	44403093	44403496	+
chr15	91022001	91022873	+
chr15	91094477	91094779	+
chr15	91120803	91121146	+
chr11	89846651	89847441	+
chr15	91202358	91202870	+
chr8	32866331	32866653	+
chr3	108575030	108575436	+
chr15	91293465	91293918	+
chr3	108584376	108584872	+
chr15	91325470	91325877	+
chr3	108620836	108621247	+
chr8	33018094	33018535	+
chr18	75178177	75179416	+
chr8	33109705	33109903	+
chr3	108665909	108666394	+
chr8	33118928	33119273	+
chr3	108683946	108684414	+
chr3	108684803	108685157	+
chr8	33119664	33120367	+
chr7	119166695	119167261	+
chr7	119323841	119324209	+
chr7	119345720	119346073	+
chr7	119368946	119369698	+
chr7	119372697	119373009	+
chr7	119392910	119393254	+
chr5	115224443	115224981	+
chr7	119447925	119448344	+
chr16	78619574	78620022	+
chr16	78828031	78828434	+
chr16	78931058	78931746	+
chr4	44637124	44637501	+
chr16	79463817	79464184	+
chr4	44717175	44717654	+
chr16	79591182	79591512	+
chr4	44986355	44986643	+
chr4	44994098	44994599	+
chr15	91481848	91482296	+
chr15	91503097	91503893	+
chr15	91518505	91518969	+
chr15	91521055	91521438	+
chr15	91533533	91534287	+
chr8	33210959	33211235	+
chr3	108813572	108814362	+
chr8	33280756	33281198	+
chr15	91565548	91566376	+
chr3	108830349	108830893	+
chr8	33320462	33320764	+
chr15	91576759	91577068	+
chr3	108833545	108834164	+
chr3	108835780	108836083	+
chr8	33329192	33329943	+
chr3	108854067	108854528	+
chr8	33331300	33332069	+
chr8	33375402	33375600	+
chr8	33403539	33404107	+
chr3	108958868	108959287	+
chr8	33485972	33486283	+
chr3	108960289	108960692	+
chr8	34188715	34189037	+
chr1	121733466	121734523	+
chr1	180248190	180249683	+
chr16	20716758	20718300	+
chr7	119480044	119480663	+
chr4	141154111	141155522	+
chr7	119571633	119572050	+
chr7	119597405	119597793	+
chr7	119611323	119611687	+
chr7	119645974	119646362	+
chr7	119648039	119648375	+
chr16	80220282	80220988	+
chr16	80408622	80409298	+
chr16	80604036	80604560	+
chr16	80739654	80740046	+
chr16	81102518	81102883	+
chr4	45031286	45031664	+
chr16	81175758	81176157	+
chr4	45097314	45097849	+
chr16	81200697	81201220	+
chr4	45120752	45121175	+
chr16	81223998	81224409	+
chr4	45192517	45192873	+
chr16	81366141	81366467	+
chr4	45309919	45310182	+
chr4	45354575	45355657	+
chr15	91626738	91627136	+
chr15	91694430	91694852	+
chr15	91888436	91888948	+
chr15	78259003	78259715	+
chr3	108968143	108968601	+
chr8	34309677	34310157	+
chr15	91946742	91947032	+
chr3	108981509	108981998	+
chr8	34495760	34496499	+
chr3	109056899	109057444	+
chr8	34553999	34554359	+
chr15	92222118	92222587	+
chr3	109057760	109058172	+
chr8	34709860	34710275	+
chr8	34710361	34710775	+
chr3	109089571	109089894	+
chr3	109112227	109113379	+
chr8	34763563	34764296	+
chr3	109236802	109237106	+
chr8	34770938	34771321	+
chr4	94405439	94406147	+
chr7	119678836	119679586	+
chr7	119822446	119822919	+
chr7	119823123	119823504	+
chr7	119863532	119863929	+
chr7	119967129	119967639	+
chr7	119969776	119970130	+
chr7	120097215	120097574	+
chr7	120191909	120192261	+
chr7	120290963	120291814	+
chr5	34868304	34869297	+
chr9	123724918	123725501	+
chr16	81704786	81705085	+
chr16	82564550	82565030	+
chr16	82816836	82817330	+
chr16	83703847	83704367	+
chr4	45485607	45486323	+
chr16	84508054	84508415	+
chr4	45502148	45503131	+
chr16	84569113	84569441	+
chr16	84583669	84583987	+
chr4	45526681	45527267	+
chr16	84614424	84614758	+
chr16	84627409	84627663	+
chr4	45695928	45696457	+
chr4	45811777	45812033	+
chr4	45833249	45833609	+
chr15	92229743	92230109	+
chr15	92245790	92246071	+
chr15	92389101	92389676	+
chr3	109272473	109272764	+
chr15	92427540	92427878	+
chr3	109318441	109318730	+
chr15	92459638	92460092	+
chr8	34842140	34843035	+
chr15	92506541	92506813	+
chr3	109451309	109451587	+
chr8	35020039	35020428	+
chr15	92697846	92698074	+
chr17	8476017	8477067	+
chr3	109486698	109487262	+
chr8	35023328	35023779	+
chr3	109529801	109530075	+
chr3	109535376	109535756	+
chr3	109585200	109585722	+
chr8	35171251	35171860	+
chr7	120327298	120327670	+
chr7	120350346	120351729	+
chr7	120404010	120404403	+
chr16	84681087	84681401	+
chr16	84703437	84703719	+
chr16	84745000	84745279	+
chr4	45983001	45983334	+
chr16	84774251	84775042	+
chr4	45984895	45985501	+
chr4	46051933	46052365	+
chr16	84955720	84956036	+
chr4	46150975	46151767	+
chr16	85061939	85062410	+
chr4	46208779	46209426	+
chr4	46210410	46210877	+
chr4	46316916	46317335	+
chr4	46317601	46318058	+
chr9	118835221	118835833	+
chr15	92831972	92832684	+
chr15	92836375	92836759	+
chr15	92919776	92920108	+
chrX	166435530	166436503	+
chr3	109715303	109715572	+
chr8	35183686	35184083	+
chr8	35209666	35210042	+
chr3	109740579	109741090	+
chr8	35217388	35217852	+
chr15	93019593	93020129	+
chr8	35253143	35253634	+
chr15	93045808	93046119	+
chr3	109780908	109781240	+
chr8	35288069	35288647	+
chr3	109825279	109825685	+
chr3	109935810	109936186	+
chr8	35586867	35587281	+
chr3	109939066	109939372	+
chr8	35643291	35643619	+
chr3	110258787	110259151	+
chr8	35654054	35654768	+
chr7	120521305	120521728	+
chr7	120562850	120563210	+
chr7	120579869	120580174	+
chr7	120641974	120642363	+
chr17	3597550	3598298	+
chr7	120646204	120646544	+
chr7	120656756	120657854	+
chr7	121173093	121173500	+
chr7	121204134	121204489	+
chr7	121205170	121205386	+
chr16	85137640	85138019	+
chr16	85149020	85149327	+
chr16	85172729	85173225	+
chr16	85173398	85174305	+
chr4	46387873	46388246	+
chr16	85309739	85310150	+
chr4	46401819	46402484	+
chr16	85319308	85319846	+
chr4	46463466	46464172	+
chr16	85346901	85347247	+
chr4	46465206	46465692	+
chr4	46501890	46502357	+
chr4	46520069	46520533	+
chr4	46520720	46521255	+
chr15	93105228	93106530	+
chr15	93106676	93107157	+
chr15	93171069	93171548	+
chr15	93228285	93229055	+
chr3	110389559	110390035	+
chr8	35685614	35686114	+
chr15	93309929	93310509	+
chr15	93349392	93350177	+
chr3	111894345	111894680	+
chr3	112064104	112064569	+
chr8	35867879	35868507	+
chr3	112502571	112502918	+
chr8	35869985	35870593	+
chr7	121261029	121261518	+
chr7	121324975	121325401	+
chr7	121346004	121346260	+
chr7	121357897	121358437	+
chr7	121397769	121398406	+
chr7	121499963	121500274	+
chr7	121501728	121502266	+
chr9	123760168	123761404	+
chr16	85423056	85423976	+
chr16	85503700	85503992	+
chr16	85550442	85550756	+
chr16	85649646	85650105	+
chr3	100292236	100293723	+
chr16	85756310	85756963	+
chr16	85766033	85766326	+
chr16	85802184	85802856	+
chr16	85803093	85803674	+
chr16	85901014	85901534	+
chr15	93422270	93422860	+
chr15	93425844	93426650	+
chr15	93426846	93427242	+
chr15	93466063	93466365	+
chr15	93533171	93533448	+
chrX	166437398	166438177	+
chr15	93541053	93541419	+
chr15	93574768	93575148	+
chr15	93641971	93642495	+
chr16	86088293	86088702	+
chr16	86094518	86095141	+
chr16	86142786	86143170	+
chr16	86348003	86348608	+
chr16	86853573	86854093	+
chr13	74599753	74601022	+
chr15	93841877	93842392	+
chr15	93848227	93848593	+
chr15	94125067	94125411	+
chr15	94177280	94177712	+
chr4	102242454	102243512	+
chrX	166438262	166439182	+
chr15	94223126	94223595	+
chr15	94234521	94235074	+
chr15	94373446	94374505	+
chr4	141278831	141279592	+
chr3	32407605	32408141	+
chr15	78359825	78360378	+
chrX	166439916	166441262	+
chr9	123913917	123914675	+
chr14	35176266	35177355	+
chr15	82952939	82953451	+
chr14	118329793	118330681	+
chr13	85427511	85429427	+
chr2	152157866	152158613	+
chr9	77602159	77603099	+
chr3	100489041	100490102	+
chr7	124877736	124878205	+
chr3	21974872	21975895	+
chr3	95428584	95429482	+
chr2	152169242	152170342	+
chr9	70138339	70139288	+
chr7	117757513	117758557	+
chr13	23492620	23494317	+
chr11	112964428	112965060	+
chr13	74701045	74701923	+
chr8	82581024	82582005	+
chr2	152189256	152189851	+
chr8	19875354	19876141	+
chr11	116713902	116715318	+
chr13	23502982	23505055	+
chr3	154768540	154769135	+
chr3	32716299	32717091	+
chr11	113062648	113063407	+
chr13	17896546	17897639	+
chr2	84876908	84878170	+
chr6	137881083	137881724	+
chr6	137883280	137883862	+
chr6	137911775	137912208	+
chr6	137980828	137981313	+
chr6	137997976	137998434	+
chr6	138038661	138039303	+
chr6	138050388	138050725	+
chr6	138088659	138089361	+
chr6	58585004	58585512	+
chr6	58590209	58590803	+
chr6	58591458	58591789	+
chr6	58749136	58749664	+
chr6	58749917	58750417	+
chr6	58751379	58751908	+
chr6	58778474	58779030	+
chr6	58781130	58782109	+
chr6	58791203	58791762	+
chr6	58797800	58798199	+
chr8	12671752	12672763	+
chr6	138089552	138090291	+
chr6	138091135	138091589	+
chr6	138426188	138426448	+
chr6	138629519	138629817	+
chr6	138749669	138750276	+
chr6	139473876	139474238	+
chr6	139494406	139494891	+
chr6	139501330	139501906	+
chr6	58864522	58865002	+
chr6	58974231	58974788	+
chr6	59135292	59135720	+
chr6	59253071	59253461	+
chr6	59362478	59363243	+
chr6	59374748	59375074	+
chr6	59376070	59376721	+
chr6	59384530	59385065	+
chr11	68850805	68851511	+
chr12	68322950	68323945	+
chr2	159391728	159392193	+
chr2	159547286	159547643	+
chr2	84889500	84891792	+
chr2	159847229	159847973	+
chr2	159890546	159890844	+
chr2	159901388	159901964	+
chr2	160035638	160035933	+
chr6	139823005	139823425	+
chr6	139844184	139844719	+
chr6	139912456	139912770	+
chr10	11000328	11001365	+
chr11	72990246	72991455	+
chr2	84250329	84250721	+
chr2	84253896	84254215	+
chr2	84265308	84265660	+
chr2	84359777	84360364	+
chr2	84389879	84390279	+
chr2	84448153	84448709	+
chr6	60596906	60597341	+
chr2	84459143	84459655	+
chr6	60757385	60757753	+
chr6	60763549	60763847	+
chr6	60777364	60777631	+
chr11	68853616	68854935	+
chr2	160051135	160051607	+
chr2	160112334	160112677	+
chr2	160139266	160139662	+
chr2	160147542	160147988	+
chr6	139980847	139981122	+
chr2	160223070	160224067	+
chr6	140096126	140096643	+
chr2	160277171	160277886	+
chr6	140414670	140415262	+
chr6	140430575	140430962	+
chr6	140432606	140433138	+
chr6	140435943	140436387	+
chr10	80288893	80289893	+
chr2	84490689	84491101	+
chr2	84517776	84518859	+
chr2	84554775	84556410	+
chr6	61118170	61118719	+
chr2	84557101	84557459	+
chr2	84567325	84567837	+
chr6	61152387	61152816	+
chr2	84574070	84574396	+
chr6	61156633	61157051	+
chr2	84583666	84584270	+
chr6	61180066	61180489	+
chr17	47765827	47767413	+
chr6	61183297	61183936	+
chr6	61454077	61454514	+
chr6	61718528	61718956	+
chr6	61747295	61747851	+
chr14	56653337	56653576	+
chr14	56805931	56806346	+
chr2	160357817	160358177	+
chr2	160423605	160423985	+
chr2	160446019	160446464	+
chr14	57190329	57191010	+
chr14	57194182	57194685	+
chr14	57286716	57287534	+
chr2	160481922	160482321	+
chr6	140460553	140460935	+
chr2	160526020	160526514	+
chr6	140463287	140463610	+
chr6	140469515	140469809	+
chr2	160572847	160573337	+
chr6	140483987	140484595	+
chr2	160618828	160619283	+
chr6	140542134	140542737	+
chr6	140546109	140546737	+
chr13	74345831	74346577	+
chr13	74429581	74429998	+
chr13	74454503	74455239	+
chr2	84614946	84615309	+
chr2	84638313	84639224	+
chr13	74497013	74497350	+
chr2	84639406	84639737	+
chr2	84651063	84651344	+
chr13	74536738	74537248	+
chr2	84666869	84667340	+
chr11	116975710	116976907	+
chr2	84667528	84668068	+
chr6	61782171	61782661	+
chr2	84671808	84672202	+
chr6	62055628	62056017	+
chr6	62056298	62056822	+
chr6	62111411	62111782	+
chr16	77644119	77644936	+
chr6	63540678	63541068	+
chr6	63683664	63684182	+
chr14	57308428	57308993	+
chr14	57312703	57313047	+
chr2	160641110	160641464	+
chr2	160688996	160689325	+
chr14	57506760	57507032	+
chr14	57910359	57910708	+
chr2	160706130	160706463	+
chr14	58017125	58017645	+
chr2	160712974	160713461	+
chr14	58042639	58043262	+
chr2	160713571	160713919	+
chr6	140569100	140569751	+
chr6	140570147	140570614	+
chr2	160783271	160783721	+
chr6	140570668	140571155	+
chr6	140615354	140616452	+
chr6	140640705	140640993	+
chr6	140648262	140648656	+
chr6	140661392	140661661	+
chr7	29954632	29955964	+
chr13	74631142	74631947	+
chr13	74659714	74660550	+
chr13	74728822	74729326	+
chr2	84809388	84809678	+
chr13	74754536	74755430	+
chr13	74776383	74776699	+
chr2	84887388	84889071	+
chr6	63843734	63844040	+
chr6	63886369	63886840	+
chr2	84900363	84901831	+
chr6	63902516	63903190	+
chr14	58144141	58144521	+
chr14	58190179	58190704	+
chr14	58283343	58284256	+
chr2	160937615	160938016	+
chr14	58349336	58349702	+
chr2	161003261	161003824	+
chr14	58351616	58351970	+
chr2	161167204	161167733	+
chr14	58364520	58365479	+
chr2	161387188	161387467	+
chr14	58379286	58379556	+
chr2	161395928	161396639	+
chr6	140719920	140720445	+
chr6	140790373	140790866	+
chr2	161565424	161565768	+
chr6	140795772	140796051	+
chr2	161690537	161690943	+
chr1	155997341	155998080	+
chr6	140902269	140902725	+
chr6	141086077	141086359	+
chr11	16160942	16161596	+
chr13	74907827	74908594	+
chr13	74908695	74909103	+
chr13	74909631	74910180	+
chr2	84908017	84908679	+
chr13	74959544	74959938	+
chr2	84938245	84938719	+
chr13	74991847	74992086	+
chr2	84938931	84939329	+
chr13	75001044	75001656	+
chr13	75249350	75249769	+
chr2	84947195	84947483	+
chr13	75298054	75298396	+
chr2	84964052	84964376	+
chr6	64215397	64216126	+
chr6	64454435	64454759	+
chr2	85753024	85753358	+
chr6	64599856	64600148	+
chr2	86022865	86023537	+
chr2	86222195	86222669	+
chr5	22938400	22940346	+
chr6	64677746	64678225	+
chr6	64678726	64679232	+
chr6	64992275	64993195	+
chr6	65460326	65460629	+
chr17	37333996	37334588	+
chr14	58403492	58404010	+
chr14	58416741	58417315	+
chr14	58444755	58445530	+
chr14	58508436	58509539	+
chr2	162008739	162009118	+
chr14	58529352	58529735	+
chr2	162056303	162056768	+
chr14	58540523	58540938	+
chr2	162108272	162108965	+
chr14	58564686	58565026	+
chr2	162150549	162150968	+
chr14	58617572	58618288	+
chr2	162484775	162485083	+
chr5	138720466	138721872	+
chr2	162508449	162508768	+
chr6	141110170	141110732	+
chr2	162756482	162757589	+
chr6	141281733	141282152	+
chr6	141333226	141333535	+
chr6	141397363	141398063	+
chr6	141411116	141411608	+
chr13	75625431	75625649	+
chr13	75840266	75840565	+
chr2	86271147	86271541	+
chr13	75882587	75882899	+
chr13	75890067	75890342	+
chr2	90235145	90235503	+
chr13	75891775	75892290	+
chr2	90314970	90315457	+
chr13	75903725	75904031	+
chr2	90340935	90341451	+
chr2	90372325	90372720	+
chr6	65588888	65589150	+
chr6	65594841	65595206	+
chr2	90382820	90383208	+
chr6	65621393	65621949	+
chr6	65689564	65689821	+
chr6	65693702	65694244	+
chr6	65714807	65715558	+
chr6	65728692	65729402	+
chr6	65753630	65753913	+
chr5	15137368	15138665	+
chr14	58690582	58691250	+
chr14	58705972	58706536	+
chr14	58993048	58993457	+
chr14	59106637	59107091	+
chr2	162768773	162769381	+
chr2	162803002	162803345	+
chr14	59200581	59201002	+
chr2	162811604	162812147	+
chr2	162812861	162813260	+
chr5	138882425	138883441	+
chr14	59644636	59644914	+
chr2	162842596	162843422	+
chr6	142273154	142273625	+
chr2	162873778	162874185	+
chr6	142293906	142294669	+
chr2	162880011	162880815	+
chr6	142314604	142315326	+
chr6	142316097	142316504	+
chr6	142335343	142336034	+
chr6	142361376	142361851	+
chr13	75935128	75935822	+
chr13	75935947	75936355	+
chr13	75977097	75977823	+
chr13	76080720	76081616	+
chr2	90385426	90385767	+
chr13	76155498	76156377	+
chr2	90387417	90388066	+
chr13	76235653	76236513	+
chr4	133312562	133313703	+
chr13	76260617	76260927	+
chr2	90452108	90452851	+
chr6	65767997	65768749	+
chr2	90481308	90481909	+
chr2	90519075	90519759	+
chr6	65814134	65814645	+
chr2	90585229	90586280	+
chr6	66007817	66008044	+
chr2	90686951	90687770	+
chr9	57408557	57409241	+
chr17	47874357	47875694	+
chr6	66071701	66072159	+
chr6	66134008	66134343	+
chr6	66311036	66311369	+
chr14	60059451	60060273	+
chr14	60169727	60170045	+
chr2	162881465	162881951	+
chr2	162882118	162882636	+
chr2	162900818	162901376	+
chr2	162917453	162918215	+
chr2	163028618	163029028	+
chr6	142371122	142371516	+
chr2	163111493	163111877	+
chr6	142473469	142473751	+
chr2	163170749	163171071	+
chr6	142519808	142520157	+
chr6	142527220	142527826	+
chr6	142733982	142734230	+
chr6	142763102	142763479	+
chr13	76314521	76314942	+
chr13	76332476	76333098	+
chr13	76334857	76335227	+
chr13	76655162	76655471	+
chr2	90710611	90710950	+
chr13	76671074	76671360	+
chr13	76899332	76899790	+
chr2	90744601	90745045	+
chr2	90757682	90758283	+
chr13	77035671	77035963	+
chr2	90762736	90763180	+
chr13	77066223	77066509	+
chr6	66351907	66352291	+
chr2	90893930	90894564	+
chr6	66387181	66387659	+
chr2	90910270	90911012	+
chr2	90997332	90997790	+
chr2	91023197	91023721	+
chr6	66846010	66846840	+
chr6	66893566	66893890	+
chr14	60455782	60456131	+
chr14	60796251	60796598	+
chr2	163175281	163175598	+
chr14	60834962	60835313	+
chr14	60836470	60837021	+
chr2	163212652	163212951	+
chr2	163239029	163239329	+
chr14	60883759	60884489	+
chr11	77996543	77997266	+
chr11	78059032	78059904	+
chr2	163289928	163290463	+
chr11	78061341	78061648	+
chr2	163292499	163292959	+
chr11	78074865	78075391	+
chr11	78114782	78115315	+
chr11	78141628	78142162	+
chr11	78311151	78311587	+
chr11	78325478	78325997	+
chr13	77066942	77067700	+
chr13	77456644	77457248	+
chr13	77485119	77485415	+
chr2	91027695	91028034	+
chr13	77578015	77578463	+
chr13	77618224	77618652	+
chr2	91042648	91043186	+
chr13	77847693	77848236	+
chr2	91076936	91077689	+
chr13	77880725	77881085	+
chr13	77901726	77902259	+
chr2	91097460	91098143	+
chr2	91104883	91105632	+
chr2	91269885	91270269	+
chr14	61178904	61179249	+
chr14	61261865	61262284	+
chr14	61312481	61313023	+
chr2	163297903	163298670	+
chr14	61344943	61345310	+
chr2	163360668	163361051	+
chr14	61355561	61355903	+
chr14	61368802	61369194	+
chr14	61372214	61372667	+
chr11	78349448	78350159	+
chr2	163468579	163468939	+
chr2	163470335	163471186	+
chr2	163501038	163501370	+
chr11	78565050	78565387	+
chr11	78639791	78640435	+
chr11	78786798	78787269	+
chr11	78798190	78798670	+
chr11	78959777	78960188	+
chr13	78338202	78338875	+
chr13	78339590	78340124	+
chr13	78340725	78341224	+
chr13	78342515	78343488	+
chr2	91366745	91367336	+
chr13	78566945	78567408	+
chr2	91377746	91378119	+
chr2	91476771	91477230	+
chr13	78641770	78642223	+
chr13	78651408	78651698	+
chr2	91570150	91570882	+
chr2	91734908	91735206	+
chr2	91744611	91745119	+
chr2	91761918	91762305	+
chr4	59945768	59946315	+
chr5	15147018	15147660	+
chr14	61403187	61403832	+
chr14	61576542	61577125	+
chr14	61612080	61612641	+
chr14	61656673	61656970	+
chr14	61665093	61665603	+
chr14	61780374	61780993	+
chr11	79067934	79068372	+
chr11	79424577	79424854	+
chr11	79517723	79518416	+
chr11	79524426	79524859	+
chr11	79552512	79553040	+
chr11	79593203	79593614	+
chr11	79757213	79757615	+
chr11	79775476	79776257	+
chr14	76813970	76814985	+
chr13	78843714	78844395	+
chr13	78854750	78855092	+
chr13	78862547	78862912	+
chr13	78948925	78949352	+
chr13	79014978	79015563	+
chr13	79129326	79129721	+
chr13	79138028	79138448	+
chr13	79169240	79169657	+
chr13	79277484	79277942	+
chr4	43681696	43682580	+
chr9	110434496	110435659	+
chr17	39979794	39985928	+
chr14	61857595	61857984	+
chr14	61913278	61913887	+
chr14	61978915	61979526	+
chr14	62058383	62059279	+
chr15	72490276	72491307	+
chr14	62175184	62176134	+
chr14	62218188	62218600	+
chr14	62221933	62222358	+
chr14	62267426	62267919	+
chr11	79806115	79806874	+
chr11	79869681	79869914	+
chr11	79894311	79894700	+
chr11	79894851	79895120	+
chr11	79997064	79997542	+
chr11	80022345	80023279	+
chr11	80116158	80116505	+
chr11	80191280	80191741	+
chr13	79539258	79539731	+
chr13	80112462	80112751	+
chr13	80395696	80396038	+
chr8	73062561	73063735	+
chr13	80642167	80642512	+
chr13	80659152	80659473	+
chr13	80696272	80696893	+
chr11	80196486	80196933	+
chr11	80289883	80290743	+
chr11	80297985	80298380	+
chr11	80310134	80310538	+
chr11	80313164	80313588	+
chr11	80318555	80319043	+
chr11	80324853	80325231	+
chr15	60654361	60655129	+
chr8	125091269	125092130	+
chr9	110526669	110527768	+
chr4	128634373	128635132	+
chr3	88213735	88214282	+
chr11	80416337	80416810	+
chr11	80442789	80443418	+
chr11	80468749	80469114	+
chr11	80524818	80525224	+
chr11	80593085	80593858	+
chr7	147135777	147136940	+
chr11	80762637	80763060	+
chr11	81112593	81113061	+
chr11	81119244	81119667	+
chr11	81348306	81348658	+
chr11	81425748	81426192	+
chr3	129581322	129582351	+
chr13	63665390	63666767	+
chr12	113912553	113913207	+
chr11	81426560	81427024	+
chr11	81475115	81475522	+
chr11	81645888	81646341	+
chr11	81654618	81655111	+
chr11	81658367	81658924	+
chr11	81722178	81722706	+
chr2	180921188	180922721	+
chr11	81809737	81810075	+
chr11	81815525	81815802	+
chr11	81820333	81820852	+
chr11	81824839	81825835	+
chr11	81827164	81827592	+
chr11	81828666	81829036	+
chr11	81829904	81830329	+
chr7	150969658	150970373	+
chr8	63995666	63996914	+
chr11	81846361	81847148	+
chr11	81848744	81849305	+
chr11	81861353	81861951	+
chr11	81949824	81950153	+
chr11	81952951	81953412	+
chr11	81981930	81982172	+
chr11	81982966	81983282	+
chr3	129640241	129641092	+
chr12	45625591	45626772	+
chr3	88296303	88297278	+
chr11	103212152	103212622	+
chr12	113960162	113960982	+
chr6	39192952	39193843	+
chr9	108046857	108047205	+
chr9	108103365	108103854	+
chr9	108165756	108166559	+
chr2	173555818	173556421	+
chr9	108192522	108192948	+
chr9	108208069	108208906	+
chr9	108208972	108209339	+
chr9	108241216	108242184	+
chr9	108249914	108250558	+
chr9	34375870	34376180	+
chr9	34679103	34679563	+
chr9	34777420	34777879	+
chr9	34793712	34794157	+
chr8	64069465	64070368	+
chr2	136716492	136717543	+
chr2	181022148	181023071	+
chr10	72828405	72828906	+
chr9	108392679	108393466	+
chr7	151015367	151016367	+
chr9	108462496	108463109	+
chr9	108472047	108472387	+
chr9	108480827	108481360	+
chr9	34853519	34853946	+
chr9	34919417	34920237	+
chr9	34943066	34943392	+
chr9	34945764	34946084	+
chr18	84256717	84258008	+
chr9	34993560	34993832	+
chr2	181026659	181027772	+
chr5	98981916	98982658	+
chr5	99252031	99252509	+
chr5	99364966	99365296	+
chr5	99372745	99373229	+
chr9	108551209	108551961	+
chr9	108564244	108564711	+
chr9	108594249	108594587	+
chr9	108641653	108641899	+
chr9	108662179	108662533	+
chr9	108685668	108686443	+
chr9	108698121	108698506	+
chr9	108698810	108699184	+
chr9	108699849	108700186	+
chr4	154735399	154735807	+
chr4	154771772	154772125	+
chr4	154783119	154783899	+
chr4	154855440	154855767	+
chr4	154864995	154865624	+
chr9	35018127	35019191	+
chr9	35030878	35031293	+
chr9	35075096	35075854	+
chr4	154956319	154956852	+
chr9	35101124	35101429	+
chr9	35112655	35113334	+
chr5	130499638	130500443	+
chr9	35342771	35343053	+
chr5	99507279	99507828	+
chr5	99647054	99647849	+
chr5	99681388	99682344	+
chr6	29697744	29699123	+
chr5	99726982	99727280	+
chr9	108728063	108728583	+
chr5	99779031	99779473	+
chr9	108734374	108735237	+
chr5	99809200	99809515	+
chr9	108838398	108839109	+
chr9	108879896	108880416	+
chr9	108884585	108885003	+
chr10	63985063	63985659	+
chr4	154970621	154971019	+
chr4	154975171	154976117	+
chr4	154998436	154999188	+
chr4	155042903	155043844	+
chr4	155070922	155071352	+
chr9	35366739	35367273	+
chr4	155108516	155109158	+
chr9	35384061	35384379	+
chr4	155134907	155135603	+
chr9	35494523	35494989	+
chr5	73883090	73883980	+
chr9	36210610	36210926	+
chr9	36535000	36535389	+
chr9	36574637	36576011	+
chr19	10751224	10751558	+
chr19	10762918	10763715	+
chr19	10783805	10784261	+
chr19	10837855	10838209	+
chr5	99817191	99817557	+
chr19	10944010	10944468	+
chr5	99829021	99829512	+
chr19	10956022	10956594	+
chr19	10969499	10969996	+
chr6	29717794	29718692	+
chr5	100157813	100158298	+
chr5	100258225	100258689	+
chr9	108893405	108894246	+
chr5	100335041	100335786	+
chr9	108910947	108911331	+
chr5	100402975	100403292	+
chr9	108911512	108912588	+
chr5	100406948	100407384	+
chr9	108957087	108957673	+
chr9	108957748	108958034	+
chr9	108976349	108976941	+
chr18	13440354	13440890	+
chr18	14003924	14004318	+
chr4	155148461	155148927	+
chr4	155177431	155177911	+
chr4	155205200	155206050	+
chr9	36604679	36605215	+
chr4	155207905	155208249	+
chr4	155213492	155214010	+
chr9	36656149	36656570	+
chr4	155215143	155215776	+
chr9	36665092	36665653	+
chr17	23939687	23940739	+
chr9	36673024	36673434	+
chr9	36741173	36741638	+
chr11	98803139	98804130	+
chr19	11014879	11015732	+
chr19	11023611	11024033	+
chr19	11050878	11051146	+
chr5	100407676	100408678	+
chr19	11054293	11054608	+
chr19	11060324	11060771	+
chr19	11091708	11092019	+
chr19	11119435	11119891	+
chr5	100499185	100499529	+
chr9	108984668	108985450	+
chr5	100508181	100508594	+
chr9	108990497	108990896	+
chr5	100550745	100551029	+
chr5	100668698	100669069	+
chr9	109069834	109070192	+
chr9	109533003	109533441	+
chr9	109734835	109735509	+
chr9	109764996	109765289	+
chr9	109777618	109778505	+
chr9	109797203	109797568	+
chr18	14130980	14131583	+
chr18	14261699	14262010	+
chr18	14267782	14268142	+
chr18	14388995	14389379	+
chr18	14489765	14490359	+
chr18	14507829	14508533	+
chr4	155243388	155244115	+
chr18	14673934	14674191	+
chr18	14813305	14813764	+
chr4	155317556	155318190	+
chr9	36776355	36776630	+
chr9	36835211	36835705	+
chr4	155336113	155336842	+
chr9	36861586	36861949	+
chr9	36892762	36893264	+
chr4	155405540	155406626	+
chr9	36954113	36955242	+
chr9	37015510	37016182	+
chr9	37037475	37037882	+
chr9	37039982	37040406	+
chr9	37040464	37040786	+
chr19	58139033	58139726	+
chr10	125238438	125239204	+
chr19	11195621	11195966	+
chr19	11534868	11535281	+
chr19	11539386	11539653	+
chr5	100760429	100761051	+
chr19	11663378	11663727	+
chr5	100764600	100764929	+
chr5	100781604	100782037	+
chr9	109825071	109825413	+
chr5	100844957	100845733	+
chr9	109833693	109834776	+
chr5	100858147	100859288	+
chr7	13639461	13640515	+
chr9	109887976	109888376	+
chr9	109941055	109941289	+
chr11	103558597	103559497	+
chr4	155451807	155452337	+
chr4	155483624	155484508	+
chr18	15411273	15411678	+
chr18	15425897	15426276	+
chr4	155601931	155602584	+
chr9	37062854	37063275	+
chr4	155602734	155603185	+
chr9	37095056	37095352	+
chr4	155608767	155609130	+
chr9	37155400	37156318	+
chr4	155609776	155610774	+
chr4_random	107560	108022	+
chr9	37228215	37228671	+
chr9	37297262	37297749	+
chr9	37324991	37325451	+
chr9	37338363	37339030	+
chr17	83300398	83301519	+
chr6	39369710	39370621	+
chr19	11844685	11845181	+
chr19	11887580	11888024	+
chr19	11892748	11893560	+
chr19	11986233	11987548	+
chr5	123587822	123589313	+
chr5	100927340	100927902	+
chr19	12076661	12077260	+
chr5	100928873	100929306	+
chr19	12079025	12079529	+
chr5	100929460	100929995	+
chr19	12079978	12080849	+
chr5	100947047	100947828	+
chr19	12082201	12082572	+
chr5	100949226	100949598	+
chr5	101051294	101052166	+
chr9	110003279	110003795	+
chr5	101093014	101093530	+
chr9	110019331	110020376	+
chr9	110034118	110035127	+
chr9	110108146	110108521	+
chr9	110183636	110183991	+
chr18	15710987	15711466	+
chr18	16196334	16196732	+
chr18	16464208	16464741	+
chr4_random	142971	143390	+
chr18	16577516	16577897	+
chr5	3151942	3152722	+
chr5	3301024	3301642	+
chr18	16636488	16637040	+
chr9	37352001	37352478	+
chr5	3343541	3344755	+
chr9	37360129	37360609	+
chr5	3468038	3468483	+
chr9	37420931	37421710	+
chr5	3494263	3494714	+
chr9	37464382	37465144	+
chr9	37640888	37641256	+
chr9	37807680	37808064	+
chr9	38525716	38526035	+
chr1	138579720	138580783	+
chr19	12083799	12084433	+
chr19	12087762	12088109	+
chrX	7418189	7419233	+
chr5	101102751	101103456	+
chr5	101104074	101104320	+
chr19	12103713	12104164	+
chr19	12158058	12158295	+
chr19	12547646	12548101	+
chr19	12549891	12550331	+
chr5	101159019	101159416	+
chr9	110207402	110208127	+
chr5	101227172	101228032	+
chr9	110235678	110236240	+
chr5	101248664	101249148	+
chr9	110247367	110247818	+
chr5	101249588	101250170	+
chr5	101274465	101275719	+
chr9	110310272	110311098	+
chr9	110378620	110379662	+
chr9	110556164	110556973	+
chr10	118890705	118891789	+
chr18	16649012	16649467	+
chr18	16828462	16828961	+
chr18	16903305	16903739	+
chr5	3502709	3503116	+
chr18	16933192	16933526	+
chr5	3535608	3535851	+
chr18	16965264	16965699	+
chr5	3536450	3536835	+
chr5	3543617	3544346	+
chr18	16966647	16967531	+
chr18	16967681	16968296	+
chr9	38526378	38526834	+
chr5	3616840	3617120	+
chr9	38627797	38628225	+
chr5	3715706	3716207	+
chr9	39411673	39412050	+
chr5	3771471	3771862	+
chr9	39416223	39416745	+
chr9	39902266	39902865	+
chr9	40003617	40003876	+
chr9	40076990	40077424	+
chr19	12647651	12648161	+
chr19	12649625	12650002	+
chr5	101289522	101290054	+
chr5	101290820	101291245	+
chr5	101345510	101345822	+
chr5	101358825	101359646	+
chr19	12869075	12869585	+
chr5	101411171	101411587	+
chr9	110558707	110559404	+
chr9	110586323	110587403	+
chr5	101519608	101520326	+
chr9	110588057	110588427	+
chr9	110599776	110600310	+
chr9	110634979	110635513	+
chr9	110693061	110693560	+
chr9	110782518	110782878	+
chr10	65594669	65595360	+
chr17	89025165	89026147	+
chr18	17047582	17047932	+
chr18	17244945	17245224	+
chr18	17853209	17853504	+
chr18	18135012	18135420	+
chr18	18206619	18206893	+
chr5	3844068	3844599	+
chr5	4104154	4105051	+
chr18	18395935	18396206	+
chr5	4192138	4192691	+
chr18	18769662	18770345	+
chr5	4496045	4496455	+
chr9	40138297	40138576	+
chr9	40156238	40156849	+
chr5	4530190	4530967	+
chr5	4538621	4539059	+
chr9	40200015	40200282	+
chr5	4697311	4697718	+
chr5	74302952	74303910	+
chr9	40222003	40222448	+
chr9	40286151	40286588	+
chr9	40538702	40539197	+
chr9	40550000	40550365	+
chr9	40555039	40555771	+
chr19	14165689	14166069	+
chr19	14267967	14268215	+
chr5	101552051	101552592	+
chr19	14407969	14408299	+
chr5	101592203	101592470	+
chr19	14421791	14422255	+
chr5	101620095	101620448	+
chr19	14672070	14673610	+
chr19	14689421	14689690	+
chr5	101670142	101670592	+
chr5	101679614	101680128	+
chr5	102092194	102092821	+
chr5	102094189	102094631	+
chr18	19537847	19538173	+
chr18	19790258	19790813	+
chr18	20032584	20032821	+
chr5	4788458	4788847	+
chr18	20118557	20119266	+
chr4	115725833	115726719	+
chr5	3595862	3596696	+
chr18	20263974	20264363	+
chr5	5265349	5265666	+
chr5	5271195	5271635	+
chr5	5285986	5286252	+
chr5	5290882	5291141	+
chr17	24278190	24278940	+
chr1	194861582	194862606	+
chr19	14697834	14698224	+
chr19	14729804	14730350	+
chr19	14740901	14741471	+
chr19	14759204	14759754	+
chr19	15531810	15532168	+
chr19	15629767	15630241	+
chr19	15675186	15675530	+
chr19	15953907	15954288	+
chr19	15997832	15998515	+
chr16	57121116	57122247	+
chr5	102254592	102254948	+
chr5	102255452	102256112	+
chr5	102276697	102277368	+
chr5	102292997	102293427	+
chr5	102299598	102299962	+
chr18	20300287	20300671	+
chr18	20346857	20347573	+
chr5	5292834	5293298	+
chr5	5320859	5321249	+
chr18	20675581	20675970	+
chr5	5372788	5373306	+
chr18	20716626	20717024	+
chr4	115747455	115749441	+
chr5	5419311	5419587	+
chr5	5420129	5420700	+
chr5	5507600	5508167	+
chr5	5510443	5511114	+
chr5	5514105	5515185	+
chrX	35542697	35543290	+
chr19	16000109	16000498	+
chr19	16015979	16016326	+
chr19	16039649	16039995	+
chr19	16059041	16059718	+
chr19	16071589	16071876	+
chr10	4492610	4493230	+
chr19	16098834	16099192	+
chr19	16103714	16104103	+
chr10	4775052	4775326	+
chr19	16206842	16207397	+
chr10	4785663	4786045	+
chr19	16243211	16243602	+
chr10	4795581	4796443	+
chr10	4802161	4802630	+
chr10	5130189	5130595	+
chr10	5137818	5138216	+
chr15	27853330	27854067	+
chr18	20869586	20869964	+
chr18	20871939	20872313	+
chr3	108247719	108248421	+
chr18	20904617	20905220	+
chr18	20938084	20938534	+
chr18	20940926	20941267	+
chr18	20970506	20971002	+
chr5	3647489	3648122	+
chr13	111184522	111185541	+
chr19	16279303	16279734	+
chr19	16409956	16410243	+
chr19	16446182	16446625	+
chr19	16460999	16461437	+
chr10	5151497	5152061	+
chr19	16501879	16502252	+
chr10	5157213	5157816	+
chr10	5164251	5164698	+
chr19	16509952	16510438	+
chr10	5235300	5235746	+
chr10	5260245	5260690	+
chr10	5275299	5275633	+
chr10	5313802	5314330	+
chr10	5356016	5356372	+
chr10	5364117	5364633	+
chr18	21129516	21130092	+
chr18	21159725	21160802	+
chr1	4845574	4845893	+
chr18	21302580	21303108	+
chr18	21310699	21311151	+
chr1	4924140	4924609	+
chr18	21373653	21373977	+
chr1	5005331	5005935	+
chr18	21382940	21383423	+
chr1	5008670	5009174	+
chr16	45124573	45125314	+
chr18	21433268	21433772	+
chr1	5012827	5013216	+
chr4	151670878	151671938	+
chr10	5448659	5449032	+
chr10	5669679	5670035	+
chr10	5913877	5914396	+
chr10	5950749	5951357	+
chr10	5957239	5957558	+
chr1	5119614	5119930	+
chr1	5127163	5127515	+
chr1	5900073	5900487	+
chr1	6270244	6270493	+
chr4	115893483	115894479	+
chr1	6305780	6306189	+
chr1	6372780	6373137	+
chr13	102649506	102650083	+
[truncated: 32,512 more rows]
