# Supplementary material for: Global H3.3 dynamic deposition defines its bimodal role in cell fate transition
Source: Nat Commun. 2018 Apr 18;9:1537. doi: 10.1038/s41467-018-03904-7 (PMC5906632; doi:10.1038/s41467-018-03904-7)
Supplement: Supplementary file 9 — Supplementary Data 6 [file 41467_2018_3904_MOESM9_ESM.xlsx]

## Sheet: H3K4me3
Supplementary Data 6. Dynamic H3K4me3 and H3K36me3 enrichment over genebodies during cellular reprogramming. Values given represent the normalized number of fragments mapping to the genes.
Annotation	Transcript ID	chr	start	end	strand	Length	D0	D3	D6T-	D9T-	D12S+	D16S+	iPSCs
Mia2|Ctage5|D12Bwg0579e|Mea6|Mgea|Mgea6|-|12 26.0 cM|12 C1|protein-coding	NM_001329047	chr12	60196787	60291162	+	94375	481.604	503.956	618.807	551.73	382.926	353.212	394.905
Eif4a1|BM-010|Ddx2a|Eif4|-|11 B3|11 42.86 cM|protein-coding	NM_144958	chr11	69480438	69485925	-	5487	375.151	362.376	562.392	432.115	160.242	111.308	255.593
Sgce|e-SG|-|6 A1|6 1.81 cM|protein-coding	NM_001130188	chr6	4624350	4697204	-	72854	298.307	291.081	320.76	360.314	354.15	386.731	312.674
Fam175a|3830405G04Rik|5630400M01Rik|AI506069|AL024423|AV118690|Ccdc98|-|5|5 E4|protein-coding	NM_172405	chr5	101233821	101249954	-	16133	180.559	148.321	206.025	144.419	85.952	81.9	101.87
Farsb|C76708|Farsa|Farsl|Farslb|Frsb|-|1|1 C4|protein-coding	NR_102758	chr1	78421320	78485472	-	64152	394.32	426.93	527.078	408.78	296.222	243.169	316.631
Rhbdd1|4930418P06Rik|RRP4|mRHBDD1|-|1|1 C5|protein-coding	NM_029777	chr1	82313154	82441941	+	128787	473.389	502.102	518.726	503.59	391.39	406.336	375.407
Olfr955|MOR171-34|MOR171-50|-|9|9 A5.1|protein-coding	NM_207141	chr9	39277365	39278309	-	944	0.513	1.685	3.224	2.611	4.89	2.53	2.967
Mgat4c|9130411I17Rik|GntIVh|-|10|10 D1|protein-coding	NM_001162368	chr10	101621492	101854102	+	232610	402.535	537.328	444.873	572.455	551.068	661.206	523.055
Gh|Gh1|Ghb1|-|11 E1|11 68.89 cM|protein-coding	NM_008117	chr11	106161575	106163210	-	1635	7.017	3.877	4.396	3.101	7.335	4.111	4.097
Sugp2|Sfrs14|Srsf14|mKIAA0365|-|8|8 B3.3|protein-coding	NM_001168290	chr8	72758125	72784943	+	26818	228.308	221.134	280.024	232.376	158.173	131.862	151.321
Nefl|AI847934|CMT2E|NF-L|NF68|Nfl|-|14|14 D1|protein-coding	NM_010910	chr14	68701941	68705794	+	3853	121.685	103.488	168.952	90.078	46.079	26.246	51.43
Fbll1|AI595406|-|11|11 A4|protein-coding	NM_001004147	chr11	35610882	35612386	-	1504	39.706	30.507	40.443	23.336	11.661	11.7	31.225
Cnp|CNPase|Cnp-1|Cnp1|-|11 D|11 63.47 cM|protein-coding	NM_001146318	chr11	100437205	100443053	+	5848	25.158	31.855	34.289	28.721	26.331	18.973	43.517
Tmem161a|AI428876|BB161850|BC021367|-|8|8 B3.3|protein-coding	NM_145597	chr8	72696307	72707580	+	11273	115.866	92.869	131	93.995	58.492	56.286	75.731
Phactr4|3110001B12Rik|AI527228|AW495572|C330013F19Rik|N28169|mKIAA4120|-|4|4 D2.3|protein-coding	NM_001161797	chr4	131911839	131978361	-	66522	669.179	545.924	622.324	567.722	436.152	362.066	357.887
Pex5l|1700016J08Rik|PXR2|Pex2|TRIP8b|pex5Rp|-|3|3 A3|protein-coding	NM_021483	chr3	32846848	32981982	-	135134	322.952	439.234	332.922	393.277	462.859	415.19	419.207
Gm5088|EG328451|Pabpc4l|-|14 E2.1|14|pseudo	NR_002862	chr14	90296031	90299254	+	3223	20.88	26.968	35.168	20.561	13.354	8.222	21.052
Med1|AI480703|CRSP210|DRIP205|PBP|Pparbp|TRAP220|l11Jus15|-|11 D|11 61.75 cM|protein-coding	NM_134027	chr11	98013469	98054607	-	41138	252.44	289.732	311.822	260.77	202.56	188.464	245.279
Tmem181b-ps|Tmem181b|-|17 A1|17|pseudo	NR_033520	chr17	6438150	6450142	-	11992	116.379	125.905	109.899	106.723	159.114	175.816	227.618
H2-Ea-ps|AI323765|E-alpha-f|H-2Ea|H2-Ea|I-Ealpha|Ia-3|Ia3|MHC-H2-Ea|-|17 B1|17 17.98 cM|protein-coding	NM_010381	chr17	34479157	34481590	-	2433	10.782	7.248	5.129	6.038	10.344	8.222	10.879
Cd86|B7|B7-2|B7.2|B70|CLS1|Cd28l2|ETC-1|Ly-58|Ly58|MB7|MB7-2|TS/A-2|-|16 B3|16 25.72 cM|protein-coding	NM_019388	chr16	36603955	36666163	-	62208	149.924	178.66	150.489	186.847	230.395	268.783	237.367
Cd3eap|1190028F09|2610103M17Rik|ASE-1|Ase1|CAST|PAF49|-|7|7 A3|protein-coding	NM_145822	chr7	19941358	19944832	-	3474	119.973	118.32	188.294	92.037	46.267	30.04	74.884
Rnf115|2610028E05Rik|AU042696|Zfp364|-|3|3 F2.1|protein-coding	NM_026406	chr3	96531534	96595078	+	63544	431.458	369.287	457.915	444.517	314.278	302.934	288.514
Olfr994|MOR203-4|-|2|2 D|protein-coding	NM_146433	chr2	85270040	85270984	-	944	2.225	3.202	1.319	2.937	2.069	1.265	1.837
March1|2900024D24Rik|BB085186|-|8|8 B3.1|protein-coding	NM_001166375	chr8	68910200	68995536	+	85336	214.103	275.574	243.977	244.289	217.23	246.648	214.761
Asah2|AI585898|-|19|19 C1|protein-coding	NM_018830	chr19	32059141	32177630	-	118489	270.068	328.33	262	257.18	315.406	335.504	329.488
Mob3b|8430436F23Rik|A430018A01Rik|Mobkl2b|-|4 A5|4 16.86 cM|protein-coding	NM_178061	chr4	34896323	35104733	-	208410	985.799	874.085	869.818	811.848	825.097	871.805	979.139
Dnlz|1110034G11Rik|D2Bwg1335e|HEP1|-|2 A3|2 18.87 cM|protein-coding	NM_026828	chr2	26203638	26207630	-	3992	120.144	95.735	130.561	92.363	42.129	26.246	41.681
Rps6kl1|A830084F09Rik|AW046440|-|12|12 D1|protein-coding	NM_146244	chr12	86476546	86492214	-	15668	85.231	98.937	93.048	82.898	78.428	80.951	97.207
Ccl27b|Ctack|ENSMUSG00000066202|Scya27b|-|4 A5|4|protein-coding	NM_001199960	chr4	42349017	42351113	+	2096	9.071	10.45	8.059	9.138	15.422	17.392	17.944
Acsm3|Sa|Sah|-|7|7 F2|protein-coding	NM_212441	chr7	126904437	126928403	+	23966	49.461	60.171	61.69	58.42	67.52	71.465	68.243
Map7d2|1600028E09Rik|2900002G04Rik|5330432J06Rik|C030036K04Rik|Mtap7d2|-|X|X F4|protein-coding	NM_001081124	chrX	155852504	155936689	+	84185	188.774	232.426	232.254	207.572	187.89	204.275	161.212
Idi2|4833405L16Rik|IPPI2|-|13|13 A1|protein-coding	NM_177197	chr13	8952109	8960181	+	8072	12.322	30.17	27.695	26.11	25.767	29.408	22.889
4930402F11Rik|-|-|7|7 C|ncRNA	NR_045940	chr7	76640980	76644575	+	3595	4.792	7.079	6.301	8.486	6.959	8.854	8.477
Tpd52|AI043038|mD52|-|3|3 A1|protein-coding	NM_009412	chr3	8929436	9004515	-	75079	494.611	439.065	447.364	430.973	531.131	514.798	700.656
Mir3109|mir-3109|mmu-mir-3109|-|9 C|9 38.58 cM|ncRNA	NR_037296	chr9	69304751	69304838	+	87	2.225	2.191	3.37	2.285	0.188	1.265	0.989
Olfr115|MOR218-11P|-|17|17 B1|protein-coding	NM_001011753	chr17	37746730	37747724	-	994	0.856	3.034	1.905	1.632	3.385	3.478	2.119
Mdm4|4933417N07Rik|AA414968|AL023055|AU018793|AU021806|C85810|Mdmx|-|1 E4|1 57.75 cM|protein-coding	NR_126506	chr1	134882682	134921993	-	39311	353.929	389.344	547.593	525.784	458.345	401.909	520.936
Smgc|2310010P21Rik|DXImx49e|Muc19|Muc19/Smgc|Sfc21|-|15|15 E3|protein-coding	NM_198927	chr15	91668759	91691866	+	23107	53.911	67.25	53.191	54.994	94.227	111.624	75.449
Mir145a|Mir145|Mirn145|mir-145a|mmu-mir-145|mmu-mir-145a|-|18 E1|18|ncRNA	NR_029557	chr18	61807479	61807548	-	69	2.738	1.854	3.077	1.142	0.376	0.632	1.413
Dlg1|B130052P05Rik|Dlgh1|E-dlg/SAP97|SAP-97|SAP97|mKIAA4187|-|16 B2|16 22.4 cM|protein-coding	NR_045516	chr16	31664021	31873442	+	209421	736.953	819.139	941.912	1046.84	779.018	877.181	812.982
Ankmy2|AI035571|ZMYND20|-|12|12 A3|protein-coding	NM_146033	chr12	36883711	36923878	+	40167	238.748	246.247	286.911	238.251	176.229	144.194	183.394
1810034E14Rik|-|-|13|13 B3|ncRNA	NR_045798	chr13	64350008	64369453	+	19445	99.436	121.859	138.766	151.762	116.608	117.632	105.967
Aldob|Aldo-2|Aldo2|BC016435|-|4 B1|4 26.57 cM|protein-coding	NM_144903	chr4	49548865	49562418	-	13553	36.454	38.26	33.263	34.595	39.684	40.159	38.855
Smlr1|2010003K15Rik|-|10|10 A4|protein-coding	NM_001195596	chr10	25247749	25256078	-	8329	27.554	28.822	20.515	24.967	28.024	30.673	26.986
Gm10416|EG667213|ENSMUSG00000072761|-|5|5 F|pseudo	NR_027964	chr5	110262520	110263161	-	641	3.594	2.36	1.465	4.08	3.573	3.162	5.793
Frg1|-|-|8 A4|8 23.89 cM|protein-coding	NM_013522	chr8	42482808	42502472	-	19664	216.499	213.043	255.26	207.735	134.099	113.521	139.029
Srcin1|P140|SNIP|mKIAA1684|p140Cap|-|11|11 D|protein-coding	NM_018873	chr11	97370654	97436440	-	65786	538.253	526.372	482.679	427.383	421.106	372.185	566.29
Atp13a5|C630015F21Rik|-|16|16 B2|protein-coding	NM_175650	chr16	29232000	29378818	-	146818	307.549	342.15	244.416	254.733	360.733	399.38	373.005
Mir6386|Gm27842|mmu-mir-6386|-|9|9 E3.3|ncRNA	NR_105808	chr9	92162096	92162199	-	103	0.856	1.18	0.733	0.326	1.505	0.316	0.424
Fam160a2|4632419K20Rik|6530415H11Rik|FHIP|-|7|7 E3|protein-coding	NM_001242364	chr7	112519725	112548568	-	28843	200.069	213.718	216.575	165.144	144.444	141.981	139.029
Hist1h2br|Gm11277|OTTMUSG00000000449|-|13|13 A3.1|protein-coding	NM_001313878	chr13	21925612	21926070	+	458	44.84	41.294	54.803	30.026	17.303	9.486	18.933
Hnrnpf|4833420I20Rik|AA407306|Hnrpf|-|6|6 F1|protein-coding	NM_001166428	chr6	117857822	117875640	+	17818	574.022	503.619	851.355	692.886	350.013	254.869	524.468
Mef2a|A430079H05Rik|-|7 C|7 36.72 cM|protein-coding	NM_001291192	chr7	74376049	74517744	-	141695	679.448	632.388	704.089	717.2	578.903	522.704	461.311
Dync1i1|DH IC-1|DHIC-1|DIC|Dncic1|IC74|-|6 A1|6 2.26 cM|protein-coding	NM_001191023	chr6	5675639	5978039	+	302400	924.358	1094.88	1077.45	1079.15	1078.81	1156.4	1006.69
Timm9|2810011L15Rik|Tim10a|Timm10|-|12 C2|12|protein-coding	NM_001024853	chr12	72224159	72237662	-	13503	170.461	182.874	245.149	178.688	95.167	71.781	109.076
Prr18|9630019K15Rik|-|17|17 A1|protein-coding	NM_178774	chr17	8533604	8536978	+	3374	70.17	99.106	117.959	53.688	30.092	18.973	32.497
Mapk8ip1|IB1|JIP-1|Jip1|Prkm8ip|Skip|mjip-2a|-|2|2 E1|protein-coding	NM_001202446	chr2	92223833	92232840	-	9007	162.075	112.758	125.432	94.484	56.988	43.638	67.537
A230009B12Rik|-|-|17|17 A1|ncRNA	NR_077239	chr17	10649082	10666989	+	17907	41.417	52.25	37.805	59.073	61.125	67.038	72.906
Trpc1|Mtrp1|Trp1|Trrp1|-|9 E3.3|9 50.2 cM|protein-coding	NM_001311123	chr9	95605486	95650777	-	45291	201.781	284.002	293.358	250.163	186.949	166.645	163.19
Unc13d|2610108D09Rik|Jinx|Munc13-4|mFLJ00067|-|11|11 E2|protein-coding	NM_001009573	chr11	115923410	115939275	-	15865	57.163	56.463	69.31	72.454	56.423	71.781	87.176
Taf9|2310012M09Rik|AA673500|AU045423|TAFII31|TAFII32|Taf2g|-|13|13 D1|protein-coding	NM_027139	chr13	101421298	101426015	+	4717	202.808	198.043	275.335	195.496	94.979	71.465	121.933
Eif5a|AA410058|D19Wsu54e|Eif4d|Eif5a1|eIF-4D|eIF-5A|eIF-5A-1|eIF-5A1|-|11|11 B3|protein-coding	NM_001166595	chr11	69730214	69734777	-	4563	268.014	308.273	432.418	277.578	112.47	66.089	162.059
Lpar1|AI326300|Edg2|Gpcr26|Kdt2|lpA1|vzg-1|-|4 B3|4 32.2 cM|protein-coding	NM_010336	chr4	58448124	58566363	-	118239	898.001	503.113	548.325	552.056	466.433	480.331	748.412
Mir466j|Mirn466j|mmu-mir-466j|-|10 B4|10 32.1 cM|ncRNA	NR_130327	chr10	60423471	60423592	+	121	0.171	0.506	0.147	0.163	0.564	0.316	0.141
Gria3|2900064I19Rik|GluA3|GluR-C|GluR-K3|Glur-3|Glur3|Gluralpha3|-|X A4|X 23.19 cM|protein-coding	NM_016886	chrX	38754478	39031778	+	277300	573.68	630.872	605.473	594.811	593.009	591.955	417.511
1700001K19Rik|-|-|12|12 F1|protein-coding	NM_025488	chr12	111905899	111920829	-	14930	45.182	52.587	51.873	54.994	51.345	55.97	51.006
Zfp740|1110034O07Rik|AW548228|Znf740|-|15|15 F2-F3|protein-coding	NM_001289694	chr15	102034076	102046041	+	11965	259.286	217.763	293.798	214.099	157.233	102.137	243.301
Igip|6330403M23Rik|-|18|18 B2|protein-coding	NM_001267796	chr18	36459755	36461132	+	1377	3.081	5.394	3.077	5.548	5.266	6.008	4.097
Afdn|5033403D15Rik|AF6|Af-6|Afadin|Gm314|I-afadin|Mllt4|S-afadin|-|17|17 A1|protein-coding	NM_010806	chr17	13897548	14042801	+	145253	589.426	616.714	760.944	715.895	656.203	621.363	628.881
Clmn|9330188N17Rik|AI428889|AI788815|mKIAA1188|-|12|12 E|protein-coding	NR_104436	chr12	106001324	106103286	-	101962	412.632	439.234	360.031	415.96	441.042	418.985	446.758
Cox7b2|4930503B16Rik|-|5|5 C3.1|protein-coding	NM_030052	chr5	71834062	71939444	-	105382	197.673	256.023	183.019	233.682	271.772	293.764	242.595
Olfr804|MOR110-7|-|10|10 D3|protein-coding	NM_001011821	chr10	129141936	129142880	+	944	3.765	4.045	1.172	0.979	2.821	2.846	1.413
Syt6|3110037A08Rik|AW048930|sytVI|-|3|3 F2.2|protein-coding	NM_001276679	chr3	103379205	103434892	+	55687	272.806	237.988	175.107	174.608	206.133	180.875	228.324
Vapa|33kDa|VAP33|-|17|17 E1.1|protein-coding	NM_013933	chr17	65929393	65962895	-	33502	433.512	406.03	529.129	494.942	256.914	240.64	282.156
Grik2|AW124492|GluK2|Glur-6|Glur6|Glurbeta2|-|10 B3|10 24.87 cM|protein-coding	NM_010349	chr10	48819269	49508560	-	689291	1361.98	1579.96	1275.13	1673.96	1752.51	2101.88	1568.6
Ubn2|2900060J04Rik|6030408G03Rik|BC060116|D130059P03Rik|mKIAA2030|-|6|6 B1|protein-coding	NM_177185	chr6	38383925	38462763	+	78838	429.576	457.605	505.684	439.785	323.87	318.745	317.196
Jag2|D12Ggc2e|Serh|mJagged2-1|sm|-|12 F1|12 61.37 cM|protein-coding	NM_010588	chr12	114146801	114167706	-	20905	118.946	135.006	98.47	87.794	74.479	58.184	126.454
Gm26391|Rn5s17|-|8 E1|8|rRNA	NR_046140	chr8	126062684	126062804	-	120	0.513	0	0.293	0.49	0	0	0.424
Pou4f2|Brn-3.2|Brn-3b|Brn3b|Pou4f-rs1|mBrn3-3R|-|8|8 C1|protein-coding	NM_138944	chr8	80956908	80960551	-	3643	66.062	43.991	52.605	39.328	43.822	27.827	64.993
Ssxb5|-|-|X A1.1|X|protein-coding	NM_199319	chrX	8380817	8386512	+	5695	9.071	9.102	10.55	7.017	8.463	8.854	9.466
Chadl|AY100452|D930017K21Rik|-|15|15 E1|protein-coding	NM_001164320	chr15	81516597	81527717	-	11120	150.095	118.489	122.648	101.175	69.965	61.346	98.479
Cops5|AI303502|CSN5|Jab1|Mov34|Sgn5|-|1 A2|1 2.29 cM|protein-coding	NR_102282	chr1	10014681	10028240	-	13559	230.362	200.234	285.739	214.589	111.342	99.292	141.149
Crat|AW107812|CARAT|-|2 B|2 21.69 cM|protein-coding	NM_007760	chr2	30255996	30271268	-	15272	158.994	130.961	163.97	139.524	91.594	62.294	96.077
Cacnb2|AW060387|CAB2|Cavbeta2|Cchb2|-|2 A2|2 10.7 cM|protein-coding	NM_023116	chr2	14525933	14909535	+	383602	1148.73	1191.12	1041.99	1069.84	1118.87	1219.01	1011.07
Zfp12|C530015C18|Krox-7|Zfp-12|Znf12|-|5|5 G2|protein-coding	NM_001289589	chr5	143996842	144010513	+	13671	195.791	164.333	213.058	150.62	74.667	61.346	89.719
Zcchc9|1810019C21Rik|-|13|13 C3|protein-coding	NM_145453	chr13	91936138	91947301	-	11163	150.095	139.894	162.065	123.368	72.034	73.362	66.689
Vsig8|A030011M19|EG240916|-|1|1 H3|protein-coding	NR_027644	chr1	174490037	174493848	+	3811	120.315	84.779	87.04	67.885	48.9	36.365	46.908
Fxyd1|0610012C17Rik|1110006M24Rik|Plm|Pml|-|7|7 B1|protein-coding	NM_052991	chr7	31836697	31839872	-	3175	47.236	37.586	23.885	28.557	31.033	25.613	39.561
Gm11595|OTTMUSG00000002543|-|11|11 D|protein-coding	NM_001126322	chr11	99633028	99634227	-	1199	4.279	4.888	1.905	2.448	2.257	1.581	7.488
Umod|THP|Urehd1|urehr4|-|7 F2|7 63.88 cM|protein-coding	NM_009470	chr7	126606222	126622776	-	16554	50.317	43.991	31.944	26.11	52.474	44.586	48.321
Igfbpl1|2810011G06Rik|2810453O06Rik|IGFBPL|-|4|4 B1|protein-coding	NM_018741	chr4	45822379	45839699	-	17320	120.487	124.051	137.741	142.135	113.035	105.3	110.771
Akr1c14|9030611N15Rik|AW557061|-|13|13 A1|protein-coding	NM_134072	chr13	4058837	4089668	+	30831	62.639	58.486	57.441	77.187	99.681	102.77	93.675
Hsf1|AA960185|HSTF|HSTF 1|Hsf1alpha|Hsf1beta|-|15 D3|15 35.95 cM|protein-coding	NM_001331153	chr15	76307792	76331585	+	23793	309.945	287.541	355.342	221.606	132.219	92.967	164.038
Spata7|AI661438|B230306G18Rik|HSD3|-|12|12 E|protein-coding	NM_001289573	chr12	99866352	99908029	+	41677	178.163	215.74	228.151	194.028	140.118	149.886	163.472
Hras|H-ras|Ha-ras|Harvey-ras|Hras-1|Hras1|Kras2|c-H-ras|c-Ha-ras|c-rasHa|ras|-|7 F5|7 86.48 cM|protein-coding	NM_001130444	chr7	148375833	148379903	-	4070	156.941	155.063	186.096	109.497	47.019	30.989	71.351
Ythdc1|A730098D12Rik|C80342|mKIAA1966|-|5|5 E1|protein-coding	NM_001347375	chr5	87233291	87265684	+	32393	319.529	266.978	390.07	366.841	214.785	228.94	232.846
Clip2|B230327O20|CLIP-115|Clip1|Cyln2|WSCR4|mKIAA0291|wbscr4|-|5 G2|5 74.63 cM|protein-coding	NM_009990	chr5	134965253	135028304	-	63051	632.041	359.174	303.762	260.118	257.666	256.767	364.245
Zfp473|D030014N22Rik|Znf473|zfp-100|-|7|7 B3|protein-coding	NM_001289839	chr7	51986852	52003761	-	16909	144.276	130.287	146.093	126.958	119.617	87.592	154.854
Naa11|Ard1b|Ard2|C80008|-|5|5 E3|protein-coding	NM_001033191	chr5	97811228	97821349	-	10121	36.796	30.844	31.065	41.612	42.317	39.527	33.062
Ttc33|2410099M07Rik|2900001O04Rik|AI507072|AW538342|Osrf|-|15|15 A1|protein-coding	NM_026213	chr15	5135560	5168332	+	32772	245.765	252.989	285.592	218.995	169.834	128.067	154.571
Thoc1|3110002N20Rik|AW107452|NMP-84|-|18|18 A1|protein-coding	NM_153552	chr18	9958178	9995482	+	37304	206.744	247.933	269.474	225.033	177.169	160.954	186.644
Gm14725|OTTMUSG00000017827|-|X A7.2|X|protein-coding	NM_001081476	chrX	67798733	67799560	+	827	0.342	0.337	0	0.816	0.564	0.632	0.424
Saxo1|4930500O09Rik|Fam154a|-|4|4 C4|protein-coding	NM_001081096	chr4	86090602	86204207	-	113605	285.3	331.363	325.156	407.311	398.913	403.807	363.115
Crxos|AA606869|AY590891|Crxos1|Egam1|-|7|7 A2|protein-coding	NM_001205274	chr7	16481473	16485648	+	4175	21.735	21.911	13.774	18.114	31.785	29.092	41.539
Tmem134|2410001H17Rik|AI463452|-|19|19 A|protein-coding	NM_001078649	chr19	4125960	4132307	+	6347	180.045	152.367	202.362	149.315	80.309	48.381	72.764
AW554918|4921538P22|AI461742|Kiaa1328|mKIAA1328|-|18|18 A2|protein-coding	NM_001033532	chr18	25327521	25625822	+	298301	640.427	847.792	879.782	877.775	968.976	988.805	826.687
Skap2|2610021A10Rik|AA960083|BB137539|RA70|SKAP-HOM|Saps|Scap2|mSKAP55R|-|6|6 B3|protein-coding	NM_018773	chr6	51809164	51962548	-	153384	525.759	595.982	775.451	863.251	672.754	670.376	596.808
Mcm5|AA617332|AI324988|AL033333|Cdc46|Mcmd5|P1-CDC46|-|8|8 C1|protein-coding	NM_001302540	chr8	77633408	77652338	+	18930	191.17	184.222	260.095	141.319	118.113	122.375	191.589
Atg4c|Apg4-C|Apg4c|Atg4cl|Autl1|-|4|4 C6|protein-coding	NM_175029	chr4	98860625	98926478	+	65853	286.84	328.835	353.29	349.543	274.029	282.064	319.88
Mtrf1|A830062K05Rik|MtRF-1|-|14|14 D3|protein-coding	NM_145960	chr14	79797579	79823457	+	25878	138.628	121.691	150.049	147.193	96.108	107.829	121.933
Tsks|Stk22s1|Tssks1|-|7|7 B3|protein-coding	NM_001077591	chr7	52198610	52213405	+	14795	189.458	138.04	171.443	144.909	97.236	81.267	115.858
Vmn1r50|V1RA5|V1rb1|VN2|-|6|6 D1|protein-coding	NM_053225	chr6	90057269	90058201	+	932	3.936	3.034	2.491	1.632	4.326	1.897	2.261
Nxf2|4930455N06Rik|Nxf-b|-|X E3|X 56.31 cM|protein-coding	NM_001289736	chrX	131479065	131498436	-	19371	45.011	41.294	41.615	39.491	44.951	37.313	40.268
Ulk3|1200015E14Rik|-|9|9 B|protein-coding	NM_027895	chr9	57437259	57444040	+	6781	134.178	119.331	141.404	105.418	56.047	36.049	55.527
Ilf3|MBII-26|MPHOSPH4|NF90|NFAR|-|9 A3|9 7.78 cM|protein-coding	NM_001277322	chr9	21172976	21209807	+	36831	278.967	251.304	284.42	244.125	241.116	189.413	342.628
Olfr1020|MOR201-2|-|2|2 D|protein-coding	NM_146580	chr2	85689577	85690655	+	1078	2.396	2.023	1.758	0.653	2.633	2.846	1.695
Sgca|50DAG|Asg|-|11|11 D|protein-coding	NM_009161	chr11	94824091	94837641	-	13550	59.388	62.362	48.063	49.445	47.208	49.013	48.18
Gpat4|AU041707|AW545732|Agpat6|Tsarg7|-|8|8 A2|protein-coding	NM_018743	chr8	24283418	24318925	-	35507	353.073	286.024	349.187	265.992	192.215	159.372	231.574
Tmem56|4930577M16Rik|AU018104|AW109744|C730036B01Rik|-|3|3 G1|protein-coding	NM_178936	chr3	120904928	120966234	-	61306	266.303	272.541	248.226	269.582	231.524	265.937	271.418
Lig3|D11Wsu78e|-|11 C|11 50.23 cM|protein-coding	NM_001291245	chr11	82594611	82617776	+	23165	222.832	237.483	289.842	204.635	124.696	117.316	150.191
Olfr558|MOR18-1|POGR|-|7|7 E3|protein-coding	NM_147093	chr7	109850837	109860568	+	9731	16.943	26.63	17.437	20.072	27.271	31.938	26.845
Hist1h2ap|ENSMUSG00000060262|Gm11276|OTTMUSG00000000448|-|13|13 A3.1|protein-coding	NM_178185	chr13	21924893	21925344	+	451	55.793	43.148	65.061	35.901	13.542	16.443	23.878
Cd248|2610111G01Rik|AI842296|Cd164l1|Tem1|-|19|19 A|protein-coding	NM_054042	chr19	5068078	5070639	+	2561	98.066	50.564	49.821	39.165	16.551	10.751	21.476
Bcl2|AW986256|Bcl-2|C430015F12Rik|D630044D05Rik|D830018M01Rik|-|1 E2.1|1 49.76 cM|protein-coding	NM_009741	chr1	108434753	108610867	-	176114	615.611	737.562	869.085	839.1	627.991	591.639	574.343
Dsg1a|DG1|DGI|Dsg1|dsg1-alpha|-|18 A2|18 11.29 cM|protein-coding	NM_010079	chr18	20469374	20501854	+	32480	61.612	82.588	63.888	72.944	87.08	120.478	89.295
Mir136|Mirn136|mir-136|mmu-mir-136|-|12|12 F1|ncRNA	NR_029550	chr12	110833537	110833598	+	61	0.513	0.169	0.44	0.653	0.376	1.265	0.565
Dand5|Cerl-2|Cerr2|Dte|GREM3|coco|-|8|8 C2|protein-coding	NR_033145	chr8	87339304	87356164	-	16860	120.658	120.343	128.216	115.372	87.456	92.651	101.587
D630024D03Rik|-|-|11 A4|11|ncRNA	NR_102310	chr11	31717984	31724547	-	6563	25.672	23.259	28.281	36.39	26.331	15.811	20.346
Pfkfb4|C230090D14|-|9|9 F2|protein-coding	NM_173019	chr9	108893947	108934739	+	40792	221.634	222.988	237.676	199.249	170.21	135.973	164.461
Abhd12|1500011G07Rik|6330583M11Rik|AI431047|AW547313|-|2|2 G3|protein-coding	NM_024465	chr2	150658251	150730467	-	72216	322.096	321.756	351.532	340.405	314.654	308.942	301.513
Med16|95kDa|A630083L04|Thrap5|Trap95|-|10|10 C1|protein-coding	NM_001163276	chr10	79357452	79371683	-	14231	115.694	104.499	101.694	101.501	72.786	75.892	74.742
Slc8a2|Ncx2|-|7 A2|7 8.75 cM|protein-coding	NM_148946	chr7	16715175	16745860	+	30685	156.085	167.03	111.804	110.313	132.595	120.162	189.611
Zfp534|Gm13159|OTTMUSG00000010681|-|4|4 E1|protein-coding	NM_001127188	chr4	147048334	147076740	-	28406	185.693	159.614	127.923	168.244	302.429	341.829	663.497
Mecom|D630039M04Rik|Evi-1|Evi1|Jbo|Mds|Mds1|Mds1-Evi1|Prdm3|Znfpr1b1|-|3 A3|3 12.66 cM|protein-coding	NM_007963	chr3	29850218	29912126	-	61908	367.792	326.307	345.231	270.398	200.679	214.078	179.862
Klrg1|2F1-Ag|MAFA|MAFA-L|-|6 F1|6 57.52 cM|protein-coding	NM_016970	chr6	122220619	122232851	-	12232	27.726	25.619	23.152	23.336	40.437	46.484	49.31
Bmpr1b|AI385617|ALK-6|AV355320|Acvrlk6|Alk6|BMPR-1B|BMPR-IB|CFK-43a|SKR6|-|3|3 H1|protein-coding	NM_007560	chr3	141500100	141645228	-	145128	469.795	487.438	427.289	484.171	420.542	495.825	389.96
Acss2|1110017C11Rik|ACAS|Acas1|Acas2|AceCS1|Acs1|-|2|2 H1|protein-coding	NM_019811	chr2	155343779	155388479	+	44700	219.58	220.291	254.674	264.85	186.573	191.943	170.113
Kif14|D1Ertd367e|E130203M01|-|1 E4|1 59.8 cM|protein-coding	NM_001287179	chr1	138364425	138427396	+	62971	189.801	213.549	190.786	188.316	207.638	244.751	240.334
Mllt10|Af10|B130021D15Rik|D630001B22Rik|mKIAA4140|-|2|2 A3|protein-coding	NM_001252560	chr2	17986212	18134017	+	147805	595.416	665.424	812.67	802.873	771.871	773.462	889.42
Txk|A130089B16Rik|Btkl|PTK-RL-18|PTK4|Rlk|-|5 C3.2|5 38.44 cM|protein-coding	NM_001289494	chr5	73087217	73144016	-	56799	182.955	189.447	160.014	207.246	203.5	210.916	215.608
Spon2|2310045I24Rik|AI504350|M-spondin|Mindin|Mspondin|-|5|5 B1|protein-coding	NM_133903	chr5	33556167	33560887	-	4720	26.185	26.125	27.988	35.411	30.657	25.297	37.159
Evi5l|1700084G18Rik|2310039H16Rik|3110007G05Rik|B130050I23Rik|-|8|8 A1.1|protein-coding	NM_001039578	chr8	4166567	4193701	+	27134	153.689	150.175	137.594	126.632	118.113	117.632	126.737
Tuft1|-|-|3|3 F2.1|protein-coding	NM_001293728	chr3	94416675	94462794	-	46119	241.486	274.9	247.494	229.112	200.491	200.797	213.065
Tiam1|AI847750|D16Ium10|D16Ium10e|-|16 C3.3|16 51.5 cM|protein-coding	NM_009384	chr16	89787356	89961072	-	173716	728.396	645.704	648.847	679.341	700.589	675.436	720.013
Tmem87a|A930025J12Rik|-|2|2 E5|protein-coding	NM_173734	chr2	120181045	120229852	-	48807	274.689	320.071	374.831	339.099	235.849	209.018	240.617
Kcnma1|5730414M22Rik|BKCa|MaxiK|Slo|Slo1|mSlo|mSlo1|-|14|14 A3|protein-coding	NM_001253377	chr14	24117916	24823427	-	705511	1934.97	2092.68	1671.94	1770.89	2065.47	2023.46	2070.6
4930413G21Rik|-|-|7|7 F2|ncRNA	NR_045614	chr7	130112572	130113973	-	1401	133.836	113.938	166.022	112.272	39.872	23.716	38.572
Zfp655|2700038I16Rik|9030409O18Rik|mKIAA4222|-|5|5 G2|protein-coding	NM_001347533	chr5	145992594	145998717	+	6123	207.942	200.908	262.147	197.454	83.506	70.832	109.5
Desi1|AI427858|AI850401|D15Wsu75e|DeSI-1|Fam152b|Pppde2|-|15 E1|15 38.34 cM|protein-coding	NM_134095	chr15	81822953	81846570	-	23617	262.195	256.023	346.257	247.389	144.82	133.127	151.745
Hs6st2|6OST2|-|X|X A5|protein-coding	NM_001290468	chrX	48739814	49033654	-	293840	631.527	756.102	562.685	553.852	580.22	593.852	422.033
Bcr|5133400C09Rik|AI561783|AI853148|mKIAA3017|-|10 C1|10 38.49 cM|protein-coding	NM_001081412	chr10	74523641	74647668	+	124027	861.547	724.584	1024.56	983.682	690.433	548.001	607.546
Sept4|ARTS|Bh5|OTTMUSG00000001265|Pnutl2|-|11|11 C|protein-coding	NM_001284398	chr11	87391891	87404041	+	12150	93.446	76.689	78.981	67.069	65.263	55.97	89.013
Snrpc|Snrp1c|U1-C|U1C|-|17|17 A3.3|protein-coding	NM_011432	chr17	27977032	27988912	+	11880	167.723	165.682	216.868	141.971	79.933	58.184	98.479
Krtap4-9|OTTMUSG00000002198|-|11 D|11|protein-coding	NM_001085548	chr11	99646514	99647571	+	1057	3.423	2.865	1.905	1.142	0.752	2.846	3.674
Pitpnm3|A330068P14Rik|AI848332|Ackr6|Gm880|-|11|11 B4|protein-coding	NM_001024927	chr11	71861030	71949391	-	88361	427.864	461.145	493.815	445.496	358.664	277.004	381.624
Usf2|Usf-2|bHLHb12|-|7 B1|7 19.27 cM|protein-coding	NM_011680	chr7	31730267	31741822	-	11555	167.209	165.513	164.849	124.837	75.231	69.251	98.055
Ttyh3|2900029G13Rik|AI414930|TTY3|mTTY3|-|5|5 G2|protein-coding	NM_001308040	chr5	141096531	141124985	-	28454	352.902	195.177	186.243	149.478	99.493	76.524	126.454
Nnat|5730414I02Rik|AW107673|Peg5|-|2 78.4 cM|2 H1|protein-coding	NM_010923	chr2	157385814	157388261	+	2447	67.603	56.8	67.698	46.997	34.794	21.186	44.082
Alas2|ALAS|ALAS-E|ALASE|Alas-2|-|X F3|X 68.46 cM|protein-coding	NM_009653	chrX	146981960	147005165	+	23205	38.337	48.542	31.944	41.286	45.703	46.8	36.735
Itm2a|AW108051|Bricd2a|E25|Itm2|-|X|X D|protein-coding	NM_008409	chrX	104592534	104598699	-	6165	86.771	62.025	82.644	67.885	28.4	24.665	29.812
Svip|1700006C13Rik|6620401M08Rik|-|7|7 B4|protein-coding	NM_001160345	chr7	59252531	59261388	-	8857	73.593	78.374	99.496	77.187	54.543	42.689	44.506
Fam171b|D430039N05Rik|-|2|2 D|protein-coding	NM_175514	chr2	83652885	83721515	+	68630	248.846	268.327	295.996	249.021	209.707	238.742	221.825
Pex5|AW212715|ESTM1|PTS1R|Pxr1|X83306|-|6 F2|6 59.15 cM|protein-coding	NM_008995	chr6	124346834	124365085	-	18251	227.281	194.166	220.239	153.068	101.562	98.343	128.574
Rad52|Rad52yh|-|6 F1|6 56.86 cM|protein-coding	NM_001166382	chr6	119852716	119872841	+	20125	193.566	186.076	240.021	184.073	94.603	69.251	118.118
Gm16159|OTTMUSG00000031030|-|8 A2|8 14.17 cM|ncRNA	NR_110510	chr8	26659145	26666555	-	7410	32.175	27.136	56.269	56.136	58.68	40.792	51.712
Wfdc1|2310058A03Rik|ps20|-|8|8 E1|protein-coding	NM_023395	chr8	122190265	122211920	+	21655	120.144	117.309	123.381	114.556	94.039	79.054	100.316
Naf1|Gm174|-|8|8 B3.1|protein-coding	NM_001163564	chr8	69384116	69414463	+	30347	218.04	281.474	391.389	325.718	232.652	202.378	232.281
Cd44|AU023126|AW121933|AW146109|HERMES|Ly-24|Pgp-1|-|2 E2|2 54.13 cM|protein-coding	NM_001177785	chr2	102651300	102741822	-	90522	898.686	852.005	1123.32	900.457	453.643	338.983	295.861
Vmn1r185|V1re12|-|7|7 A3|protein-coding	NM_134231	chr7	27396138	27397097	-	959	3.765	4.719	0.733	1.632	4.89	2.53	1.695
Rnf38|1700065B19Rik|2610202O07Rik|AA673263|Oip1|-|4|4 B1|protein-coding	NM_175201	chr4	44139084	44180410	-	41326	298.649	230.741	273.137	275.457	193.156	198.583	180.003
Bglap2|BGP2|Bglap1|Bgp|Og2|mOC-B|-|3 F1|3 38.81 cM|protein-coding	NM_001032298	chr3	88181658	88182623	-	965	3.252	2.528	2.784	2.774	3.573	4.111	4.521
Dpp10|6430601K09Rik|DPP X|Dprp3|-|1|1 E2.3|protein-coding	NM_199021	chr1	125228715	125942136	-	713421	1418.45	1654.96	1332.28	1636.59	1721.85	1899.19	1474.64
Stx11|5830405C08Rik|-|10|10 A2|protein-coding	NM_029075	chr10	12659787	12684065	-	24278	152.662	152.872	181.114	157.148	112.847	112.256	128.009
Hes5|bHLHb38|-|4 E2|4 86.01 cM|protein-coding	NM_010419	chr4	154335032	154336480	+	1448	42.273	30.17	43.227	48.629	26.331	21.819	30.66
Mir129b|mmu-mir-129b|-|2|2 E1|ncRNA	NR_106139	chr2	94081535	94081599	+	64	6.161	3.708	3.663	2.448	1.128	0.316	1.695
C1qtnf7|5530401N20Rik|8430425G24Rik|Ctrp7|-|5|5 B3|protein-coding	NM_001135172	chr5	43906808	44007825	+	101017	321.754	336.588	288.816	327.187	356.031	341.196	305.186
Dusp3|2210015O03Rik|5031436O03Rik|T-DSP11|VHR|-|11|11 D|protein-coding	NM_028207	chr11	101832458	101846105	-	13647	184.495	136.692	116.2	100.359	65.827	74.311	81.807
Klk1b24|Klk24|mGk-24|-|7 B3|7 28.7 cM|protein-coding	NM_010643	chr7	51443606	51447821	+	4215	13.007	14.158	8.792	12.565	16.739	11.7	14.977
Barx1|-|-|13 A5|13 24.9 cM|protein-coding	NM_007526	chr13	48758405	48761876	+	3471	58.018	54.946	60.665	41.939	34.606	25.297	35.322
Fstl5|9130207J01Rik|-|3|3 E3|protein-coding	NM_001253719	chr3	75879505	76513927	+	634422	1130.76	1404.84	1077.31	1307.12	1586.06	1818.87	1384.22
Apoa2|Alp-2|Apo-AII|ApoA-II|ApoAII|Apoa-2|Hdl-1|-|1 H3|1 79.22 cM|protein-coding	NM_001305550	chr1	173155185	173156510	+	1325	3.081	3.708	2.931	2.937	4.514	1.897	6.499
Mir215|Mirn215|mir-215|mmu-mir-215|-|1|1 H5|ncRNA	NR_029908	chr1	187137460	187137570	+	110	0.685	0	0.879	0	0.376	0	0.141
Olfr435|MOR261-5|-|6|6 B2.1|protein-coding	NM_146653	chr6	43151645	43152586	+	941	2.909	2.865	1.758	1.305	2.069	1.581	2.261
Sh3kbp1|1200007H22Rik|1700125L08Rik|5830464D22Rik|AI447724|Cin85|IN85|Ruk|Seta|-|X|X F4|protein-coding	NM_001290661	chrX	156380625	156413852	+	33227	88.825	90.004	70.629	72.618	63.946	71.465	55.244
E230029C05Rik|AI452102|B230337J15|-|7|7 D3|ncRNA	NR_110365	chr7	97177669	97197581	+	19912	129.557	90.678	95.832	106.723	73.538	80.635	89.578
Surf1|0610010F23Rik|Surf-1|-|2 A3|2 19.1 cM|protein-coding	NR_073420	chr2	26768898	26772050	-	3152	174.911	166.862	259.216	149.152	59.433	28.459	90.849
Pou5f1-rs6|Gm18927|Oct4P3|Otf3-rs6|Otf3f|-|14|14 A2|pseudo	NR_144493	chr14	17938072	17938800	+	728	1.369	1.011	1.319	0.816	3.385	3.162	2.261
Tssk1|Stk22a|TSK-1|Tsk1|Tssk|Tssk1b|-|16 A3|16 11.09 cM|protein-coding	NM_009435	chr16	17894296	17895746	+	1450	3.423	4.551	1.905	4.569	6.771	4.743	7.064
6430562O15Rik|-|-|13|13 D1|ncRNA	NR_015515	chr13	100180791	100182781	-	1990	13.521	11.293	12.748	10.77	7.335	7.273	7.771
Itgax|AI449405|Cd11c|Cr4|N418|-|7|7 F3|protein-coding	NM_021334	chr7	135273082	135294171	+	21089	59.388	61.857	46.744	37.696	58.116	58.816	74.036
Apod|-|-|16 B2|16 21.41 cM|protein-coding	NM_001301353	chr16	31296278	31314894	-	18616	75.989	98.6	100.375	103.133	105.888	85.694	96.36
1300002E11Rik|1500026P21Rik|-|16|16 B1|ncRNA	NR_037958	chr16	21794420	21809112	+	14692	178.676	141.917	216.136	160.085	85.952	79.686	98.338
Nnt|4930423F13Rik|AI323702|BB168308|-|13 D2.3|13 67.21 cM|protein-coding	NM_001308506	chr13	120124334	120198064	-	73730	330.482	335.914	378.933	364.23	277.227	298.507	281.167
Fam83e|4930403C10Rik|-|7|7 B3|protein-coding	NM_001033170	chr7	52976590	52984862	+	8272	51.515	50.564	47.623	32.148	35.547	31.938	49.31
Dusp15|AI851682|LMW-DSP10|T-DSP10|-|2|2 H1|protein-coding	NM_001159376	chr2	152766731	152777318	-	10587	130.755	129.613	117.08	78.166	59.621	48.065	85.198
Olfr549|MOR31-3|-|7|7 E3|protein-coding	NM_147101	chr7	109702800	109703750	+	950	2.738	3.202	0.293	1.632	3.762	4.427	2.826
Gm4265|-|-|7 F3|7|ncRNA	NR_046077	chr7	137105679	137122183	+	16504	52.028	63.205	52.019	61.684	62.066	55.97	67.254
Actr1a|Arp1|alpha-Arp1|-|19|19 C3|protein-coding	NM_016860	chr19	46451304	46470225	-	18921	274.004	224.673	262.147	186.195	110.778	94.548	127.302
Clasp2|1500004F14Rik|8030404L10Rik|C77448|CLASP2beta|mKIAA0627|-|9|9 F3|protein-coding	NM_001286599	chr9	113650591	113752021	+	101430	552.458	507.327	606.792	560.053	443.111	458.196	443.791
Hace1|1700042J16Rik|A730034A22Rik|BC025474|-|10|10 B2|protein-coding	NM_172473	chr10	45297635	45432151	+	134516	330.14	448.167	432.564	396.867	394.211	420.25	336.976
Mir683-2|Gm23091|Mirn683-2|Mirn683b|mmu-mir-683|mmu-mir-683-2|-|13 A5|13|ncRNA	NR_030647	chr13	50639995	50640103	-	108	0.685	0.843	0.44	0.163	0.94	0.316	0.706
Cphx1|AU019881|AU023336|C330003B14Rik|C80129|Cphx|Eso-1|-|14|14 A3|protein-coding	NM_175342	chr14	27041394	27055221	+	13824.3	32.175	38.429	33.263	35.901	62.254	71.465	103.424
Map3k9|E130314H24Rik|Mlk1|Prke1|-|12|12 D1|protein-coding	NM_177395	chr12	82829399	82882157	-	52758	250.044	235.292	208.369	186.684	202.184	200.797	240.758
Olfr827|MOR210-5|-|10|10 D3|protein-coding	NM_146300	chr10	129647216	129648184	-	968	3.423	1.517	1.026	3.427	1.317	1.581	2.261
Gde1|1200003M13Rik|Mir16|RGS16|-|7|7 F2|protein-coding	NM_019580	chr7	125832072	125849252	-	17180	182.784	161.468	161.772	108.029	95.167	75.259	110.913
Znrf1|B830022L21Rik|Rnf42|Zrfp1|nin283|-|8|8 E1|protein-coding	NM_001168622	chr8	114060540	114149930	+	89390	671.747	577.105	700.426	704.472	628.932	532.506	598.504
Tssc4|AA241958|ESTM671070|-|7 F5|7 88.11 cM|protein-coding	NM_020285	chr7	150255273	150256992	+	1719	142.907	98.263	188.441	101.991	44.951	17.076	66.689
D7Ertd143e|-|-|7 1.88 cM|7 A1|ncRNA	NR_028425	chr7	3218785	3221016	+	2231	16.772	11.293	17.291	53.198	63.758	55.021	109.358
Ctnnd1|AA409437|AU019353|Catns|Ctnnd|P120|mKIAA0384|-|2 D|2 49.45 cM|protein-coding	NM_001085449	chr2	84440938	84490897	-	49959	585.318	549.463	821.902	827.187	487.497	412.345	552.726
Artn|neublastin|-|4|4 D2.1|protein-coding	NM_001284191	chr4	117598765	117602368	-	3603	152.148	86.97	92.755	90.405	56.235	43.005	64.852
Stx1a|HPC-1|-|5|5 G2|protein-coding	NM_016801	chr5	135499352	135526970	+	27618	284.273	190.29	171.736	137.402	161.371	150.835	193.991
Hk1|BB404130|Hk-1|Hk1-s|dea|mHk1-s|-|10 B4|10 32.37 cM|protein-coding	NM_010438	chr10	61731603	61842656	-	111053	615.782	615.365	743.946	647.683	555.017	498.671	556.823
Stip1|Hop|Sti1|p60|-|19|19 A|protein-coding	NM_016737	chr19	7095186	7114516	-	19330	253.98	229.561	306.4	203.166	149.334	107.513	217.162
Tcf3|A1|AA408400|ALF2|AW209082|E12|E12/E47|E2A|E47|KA1|ME2|Pan1|Pan2|TCF-3|Tcfe2a|VDIR|bHLHb21|-|10 C1|10 39.72 cM|protein-coding	NM_011548	chr10	79871910	79896398	-	24488	353.587	246.584	376.442	290.633	166.637	118.897	172.374
Olfm4|GC1|GW112|Gm296|Gm913|OlfD|pPD4|-|14|14 D3|protein-coding	NM_001030294	chr14	80400109	80421737	+	21628	46.38	56.969	35.754	39.98	73.915	64.192	71.493
S100a4|18A2|42a|Capl|FSp1|Mts1|PeL98|metastasin|pk9a|-|3 F1|3 39.27 cM|protein-coding	NM_011311	chr3	90407692	90409967	+	2275	79.583	34.046	50.407	31.821	12.037	9.17	11.444
Bcar3|AI131758|AND-34|-|3|3 G1|protein-coding	NM_013867	chr3	122122698	122233100	+	110402	792.233	553.003	527.664	536.554	590.94	592.903	637.076
Fnd3c2|5031408O05Rik|Gm775|-|X|X D|protein-coding	NM_001033424	chrX	103430585	103450711	-	20126	28.581	25.956	28.72	34.922	32.349	55.338	27.975
Limk2|Limk-2|whe|-|11|11 A1|protein-coding	NM_010718	chr11	3243300	3309241	-	65941	586.174	628.175	832.012	760.281	528.498	454.401	613.904
Tspan11|1110014F12Rik|AU067806|-|6|6 F3|protein-coding	NM_026743	chr6	127837640	127903049	+	65409	404.931	235.797	171.736	161.554	192.968	209.334	250.789
Fam47c|4921509A18Rik|Fam47a|Fam47a-ps|-|X|X B|protein-coding	NM_001164739	chrX	75983102	75984749	+	1647	3.252	4.045	2.345	1.142	3.573	3.162	3.391
Tmem82|-|-|4|4 D3|protein-coding	NM_145987	chr4	141170148	141174548	-	4400	45.867	42.305	54.657	51.24	42.129	32.57	61.32
Nkd2|2210403L10Rik|AW212591|mNkd2|-|13|13 C1|protein-coding	NM_028186	chr13	73955982	73985079	-	29097	196.475	150.512	136.568	112.108	108.897	102.454	117.977
Tmppe|-|-|9 F3|9|protein-coding	NM_001200002	chr9	114310213	114320319	+	10106	201.952	162.311	202.069	134.954	84.259	77.156	158.527
Krt25|4631426H08Rik|Ka38|Krt25a|mIRSa1|-|11|11 D|protein-coding	NM_133730	chr11	99177158	99184255	-	7097	32.518	28.484	25.79	20.725	22.569	25.297	27.975
Engase|C130099A03|D230014K01Rik|-|11|11 E2|protein-coding	NM_172573	chr11	118338274	118350512	+	12238	113.641	97.757	131	99.87	57.552	57.551	69.232
Pdk2|-|-|11 D|11 59.01 cM|protein-coding	NM_133667	chr11	94887572	94902685	-	15113	125.792	97.926	108.727	99.054	72.41	72.097	84.491
Ccdc113|4933409I22|BC060957|-|8|8 C5|protein-coding	NM_172914	chr8	98058000	98082788	+	24788	82.834	97.252	90.411	93.505	111.718	125.854	171.102
Tnp2|TP2|Tp-2|-|16 A1|16 5.83 cM|protein-coding	NM_013694	chr16	10788028	10788748	-	720	3.765	3.371	3.077	2.774	3.385	1.897	5.369
Entpd1|2610206B08Rik|AA408691|Cd39|NTPDase-1|-|19 C3|19 34.25 cM|protein-coding	NM_009848	chr19	40734260	40816092	+	81832	465.516	361.028	441.21	443.049	304.498	308.31	329.912
Ltk|-|-|2 E5|2 59.97 cM|protein-coding	NM_206941	chr2	119577062	119584261	-	7199	105.768	86.128	90.557	65.437	43.634	36.049	62.733
Ptpru|Ftp-1|PCP-2|PTP|PTP-lambda|PTPlambda|Pcp2|Ptpf|Ptprl|R-PTP-U|R-PTP-psi|RPTPlambda|-|4 D2.3|4 64.5 cM|protein-coding	NM_011214	chr4	131324372	131394193	-	69821	320.042	306.587	295.117	278.231	287.759	249.81	314.652
Mir208b|Mirn208b|mir-208b|-|14 C3|14|ncRNA	NR_030607	chr14	55594537	55594613	-	76	0	0	0.293	0.163	0	0	0.283
Tmem29|2700081K05Rik|6330540D07Rik|CXorf44-like|-|X|X F3|protein-coding	NM_001164683	chrX	146832316	146893693	-	61377	165.498	169.053	189.467	188.316	187.513	144.827	140.16
Mir494|Mirn494|mir-494|mmu-mir-494|-|12 F1|12|ncRNA	NR_030269	chr12	110953528	110953612	+	84	0.171	0.337	0.147	0	0.188	0	0.283
Egr3|Pilot|-|14|14 D2|protein-coding	NM_018781	chr14	70477252	70482420	+	5168	234.47	107.027	171.443	148.336	75.231	42.057	66.83
Fam45a|1810055E12Rik|-|19|19 D3|protein-coding	NM_026437	chr19	60887473	60912132	+	24659	173.713	186.244	232.547	189.785	118.489	91.702	115.575
Depdc1a|5830484J08Rik|Depdc1|-|3|3 H4|protein-coding	NM_029523	chr3	159158397	159192919	+	34522	160.363	158.434	227.565	213.12	151.779	166.013	98.055
Sertad4|4833404A09|C130018M11Rik|-|1|1 H6|protein-coding	NM_198247	chr1	194670682	194681946	-	11264	259.457	158.097	152.687	118.146	77.864	68.619	75.59
Rdh10|3110069K09Rik|4921506A21Rik|AI875664|AW549993|D1Ertd762e|m366Asp|-|1 A3|1 4.94 cM|protein-coding	NM_133832	chr1	16095963	16122631	+	26668	257.403	271.866	289.988	289.001	154.412	158.108	151.887
C2cd4d|Gm659|-|3|3 F2.1|protein-coding	NM_001136117	chr3	94166366	94168489	+	2123	79.925	53.429	49.088	40.307	23.886	16.443	31.649
Mrps23|D11Bwg1153e|MRP-S23|Rpms23|S23mt|-|11 C|11 52.4 cM|protein-coding	NM_024174	chr11	88017890	88025009	+	7119	146.501	149.501	199.284	127.774	54.919	57.551	86.752
Catsper1|Catsper|KSper|-|19|19 A|protein-coding	NM_139301	chr19	5335741	5344153	+	8412	20.88	25.114	19.489	25.62	21.065	17.708	25.715
Npcd|Cbx6-Nptxr|-|15|15 E1|protein-coding	NM_001013360	chr15	79616781	79664763	-	47982	503.168	394.231	394.466	303.688	261.052	235.897	353.931
Gtf2a2|TFIIA-gamma|TfIIg|Tfiia2|-|9|9 D|protein-coding	NM_001282084	chr9	69860355	69870673	+	10318	174.226	150.85	252.476	185.868	106.828	84.113	114.727
Mir669m-2|mmu-mir-669m-2|-|2 A1|2 8.22 cM|ncRNA	NR_035475	chr2	10435061	10435158	+	97	0.171	0.337	0.147	0.49	0	0	0.424
Gm1110|-|-|9|9 A4|protein-coding	NM_001281475	chr9	26687152	26730666	-	43514	91.905	105.51	67.845	77.676	110.402	122.375	114.021
Rusc2|AI840675|mKIAA0375|-|4|4 A5|protein-coding	NM_001037709	chr4	43394854	43439964	+	45110	580.868	445.807	528.543	508.812	371.265	347.204	444.922
Vmn1r177|V1rd12|-|7|7 A3|protein-coding	NM_206872	chr7	24650539	24651468	-	929	3.081	1.854	2.784	1.958	2.069	5.692	2.967
Pou3f1|Oct-6|Oct6|Otf-6|Otf6|Scip|Test1|Tst-1|Tst1|-|4 D2.2|4 57.86 cM|protein-coding	NM_011141	chr4	124334889	124337899	+	3010	88.14	59.666	66.379	53.525	46.267	39.211	50.723
Atp13a1|Atp13a|Cgi152|catp|-|8|8 B3.3|protein-coding	NM_133224	chr8	72315062	72331647	+	16585	233.271	246.079	303.616	196.965	113.223	72.413	184.242
Taar9|Gm231|taR-9|-|10|10 A4|protein-coding	NM_001010831	chr10	23828294	23829340	-	1046	3.423	3.877	2.931	2.121	6.018	7.273	6.358
Rpl38|0610025G13Rik|Rbt|Ts|Tss|-|11 79.82 cM|11 E2|protein-coding	NM_023372	chr11	114529857	114533645	+	3788	249.873	266.641	417.911	266.482	118.489	71.781	165.027
Pomgnt1|0610016I07Rik|4930467B06Rik|-|4|4 D1|protein-coding	NM_001290658	chr4	115824036	115832449	+	8413	57.334	56.8	52.312	41.449	32.537	36.365	55.809
Clrn1|A130002D11Rik|USH3|Ush3a|clarin-1|-|3|3 D|protein-coding	NM_153384	chr3	58647950	58689134	-	41184	89.167	119.668	158.548	209.53	132.031	128.7	134.084
Gpr39|4933415E13Rik|-|1|1 E2.3-E3|protein-coding	NM_027677	chr1	127573573	127770438	+	196865	496.151	540.53	452.932	511.913	595.078	616.936	587.342
Vamp3|D130027G05Rik|VAMP-3|ceb|-|4|4 E2|protein-coding	NM_009498	chr4	150421414	150432062	-	10648	169.948	136.186	193.277	145.398	77.488	63.559	90.849
Gulp1|3110030A04Rik|5730529O06Rik|CED-6|Ced6|GULP|Gulp-2|-|1|1 C1.1|protein-coding	NM_028450	chr1	44608516	44853681	+	245165	664.901	766.889	728.267	712.305	677.456	724.133	589.037
Cdk7|AI323415|AI528512|C230069N13|Cdkn7|Crk4|-|13 D1|13 53.23 cM|protein-coding	NM_009874	chr13	101466980	101500897	-	33917	351.191	355.803	492.789	376.306	260.864	228.624	317.478
Crb2|5930402A21|BC043114|-|2|2 B|protein-coding	NM_001163566	chr2	37631769	37654623	+	22854	120.487	126.916	101.108	93.342	123.379	110.359	161.494
Osr2|5430409I15Rik|Osr2A|Osr2B|-|15 B3.1|15 14.46 cM|protein-coding	NM_054049	chr15	35225867	35233060	+	7193	266.645	145.625	220.825	168.897	87.268	72.097	109.5
Gm16130|E330033L03|OTTMUSG00000030814|-|9|9 B|protein-coding	NM_001243265	chr9	57880081	57896804	+	16723	88.653	94.723	63.742	68.864	80.685	68.935	83.785
Srek1|8430401B01|AI450757|AI462342|SRrp508|SRrp86|Sfrs12|Srsf12|-|13|13 D1|protein-coding	NM_172592	chr13	104531695	104554662	-	22967	98.409	103.825	97.444	90.894	94.227	99.292	94.382
Mir5127|mmu-mir-5127|mu-mir-5127|-|18 E3|18 55.64 cM|ncRNA	NR_039589	chr18	82188749	82188819	-	70	0.342	0.169	0.147	0	0.564	0	0.283
Lypd6|E130115E03Rik|-|2|2 C1.1|protein-coding	NR_033304	chr2	49921949	50049089	+	127140	399.625	445.638	386.114	417.265	465.68	434.796	419.207
Gpr160|1700025D19Rik|GPCR150|-|3|3 A3|protein-coding	NM_001286996	chr3	30754872	30796116	+	41244	132.809	170.738	149.17	131.201	144.256	166.962	232.704
Pop4|1110023P21Rik|Rpp29|-|7|7 B3|protein-coding	NM_025390	chr7	39047839	39056367	-	8528	170.461	170.738	221.264	153.231	72.974	59.132	86.469
Tnnt3|fTnT|-|7 F5|7 87.94 cM|protein-coding	NM_001347547	chr7	149684741	149701914	+	17173	59.559	63.205	34.728	34.269	68.272	58.5	74.177
Zfp764|8030466O12Rik|-|7|7 F3|protein-coding	NM_146203	chr7	134547182	134550336	-	3154	82.15	56.295	76.05	61.358	31.033	23.084	40.974
AV064505|-|-|9 A1|9|ncRNA	NR_126562	chr9	7669429	7695631	-	26202	77.871	85.285	53.338	71.475	92.722	97.078	87.882
Rbm34|4930547K05Rik|6330444B11|D8Ertd233e|-|8 E2|8 74.64 cM|protein-coding	NM_172762	chr8	129471073	129494979	-	23906	243.027	232.763	289.255	200.881	143.127	134.075	199.925
Sumf1|AA543204|AI463102|AI851573|FGE|-|6|6 E1|protein-coding	NM_145937	chr6	108057015	108135577	-	78562	282.048	308.441	340.249	303.525	271.396	279.85	283.286
Krtap16-3|5430404J20Rik|Krtap16-10|-|16|16 C3.3|protein-coding	NM_183296	chr16	88962549	88963118	-	569	0.513	1.685	0.586	0.49	1.881	3.478	3.391
2310050C09Rik|-|-|3|3 F1|protein-coding	NM_025621	chr3	92672281	92674127	-	1846	5.99	5.899	3.37	2.121	5.266	4.111	7.206
Tspan10|Ocsp|-|11|11 E2|protein-coding	NM_145363	chr11	120303945	120308635	+	4690	19.339	19.889	16.412	12.565	14.858	15.811	13.423
Gm5464|EG432870|-|14 D1|14|protein-coding	NM_001034881	chr14	67487687	67489842	+	2155	52.713	49.89	61.251	41.612	24.074	11.384	24.302
Psmb2|AU045357|AW108089|C7-I|D4Wsu33e|HC7-I|-|4 D2.2|4 60.9 cM|protein-coding	NM_011970	chr4	126354887	126386959	+	32072	293.686	269.675	365.452	263.381	173.596	127.118	201.621
Gm10377|ENSMUSG00000072606|-|14|14 B|protein-coding	NM_001244671	chr14	43688721	43694109	-	5377.5	44.327	50.227	23.592	28.231	50.969	35.1	37.583
Pla2g2d|Splash|mGIID|-|4 D3|4 70.57 cM|protein-coding	NM_001347230	chr4	138331650	138337967	+	6317	40.219	21.574	12.895	18.277	18.62	27.195	22.465
Pigr|-|-|1 E4|1 56.89 cM|protein-coding	NM_011082	chr1	132723261	132748826	+	25565	58.532	73.655	53.338	64.785	89.525	94.232	94.664
Gng7|AI840417|-|10 C1|10 39.72 cM|protein-coding	NM_001038655	chr10	80411369	80464110	-	52741	311.998	319.397	278.852	336.815	286.818	283.645	363.115
Nudt11|DIPP3|DIPP3b|-|X|X A1.1|protein-coding	NM_021431	chrX	5624625	5631869	+	7244	75.475	52.25	64.035	43.734	28.964	27.195	30.942
Gfod2|5730466C23Rik|-|8|8 D3|protein-coding	NM_027469	chr8	108240013	108282507	-	42494	234.47	253.326	273.137	237.108	198.046	179.61	216.739
Rnf145|3732413I11Rik|TMRF1|-|11|11 B1.1|protein-coding	NM_028862	chr11	44332466	44379022	+	46556	459.184	392.209	520.777	444.028	241.68	188.148	248.105
Rhog|2810426G09Rik|Arhg|Sid10750|-|7|7 E2|protein-coding	NM_019566	chr7	109387637	109398632	-	10995	288.552	200.74	198.259	125.163	89.901	56.603	90.849
Sval1|9130404C18Rik|SLP-C|-|6|6 B2.1|protein-coding	NM_027832	chr6	41901627	41906097	+	4470	10.782	11.124	5.422	12.402	11.849	14.23	9.608
Rfx3|C230093O12Rik|MRFX3|-|19|19 C1|protein-coding	NM_011265	chr19	27836211	28085656	-	249445	621.772	793.688	881.394	937.174	759.646	755.438	625.49
Alx1|AI314867|C130005I02|Cart1|-|10 D1|10 53.56 cM|protein-coding	NM_172553	chr10	102470481	102491411	-	20930	106.966	101.297	131.44	134.791	79.557	89.173	77.568
Lsm2|D17H6S56E-2|D17H6S56E2|Dmapl|Dmpkap|G7b|Sm-X5|SmX5|snRNP|-|17 B1|17 18.52 cM|protein-coding	NM_001204273	chr17	35119075	35122836	+	3761	149.239	129.781	204.413	123.531	64.134	46.167	106.533
Casp14|MICE|mini-ICE|-|10|10 C1|protein-coding	NM_009809	chr10	78174740	78181038	-	6298	25.501	19.214	13.774	9.465	18.62	16.759	17.803
Ak1|Ak-1|B430205N08Rik|-|2 B|2 22.09 cM|protein-coding	NM_001198792	chr2	32483910	32490578	+	6668	344.174	226.359	250.131	183.42	108.897	60.713	110.065
C130050O18Rik|-|-|5|5 G2|protein-coding	NM_177000	chr5	139882341	139892046	+	9705	28.068	41.631	30.772	35.574	32.537	30.357	31.649
Inppl1|51C|SHIP2|-|7|7 E2|protein-coding	NM_001122739	chr7	108971146	108986338	-	15192	397.914	337.431	408.093	297.813	157.045	127.435	193.002
C8g|-|-|2 A3|2 17.31 cM|protein-coding	NM_001271777	chr2	25354170	25357239	-	3069	132.98	115.792	179.503	113.74	60.373	35.416	66.406
Speer5-ps1|1700007C10Rik|SPEER-5|Speer5-ps|-|10|10 B2|pseudo	NR_027506	chr10	43935231	43939391	+	4160	10.44	12.135	10.257	8.975	12.601	8.538	10.738
Agpat5|1110013A05Rik|D8Ertd319e|-|8 A1.3|8 10.3 cM|protein-coding	NM_026792	chr8	18846279	18884413	+	38134	227.624	247.427	348.015	274.804	228.326	200.48	282.015
Traf2|AI325259|-|2|2 A3|protein-coding	NM_001290413	chr2	25373502	25402460	-	28958	225.399	194.503	201.336	143.277	113.035	112.256	114.445
Tlr7|-|-|X|X F5|protein-coding	NM_001290755	chrX	163742858	163768503	-	25645	47.236	45.845	46.744	47.65	44.951	60.713	35.04
Yap1|AI325207|Yap|Yap65|Yki|Yorkie|-|9|9 A1|protein-coding	NM_009534	chr9	7932001	8004596	-	72595	712.993	586.712	814.722	692.396	519.847	482.861	597.939
Gfra1|AU042498|-|19 D2|19 54.18 cM|protein-coding	NM_001285457	chr19	58310071	58529888	-	219817	738.151	785.598	705.555	713.936	738.769	662.155	694.016
Ncam1|CD56|E-NCAM|NCAM-1|Ncam|-|9 A5.3|9 26.83 cM|protein-coding	NM_001113204	chr9	49310251	49607174	-	296923	1268.02	1106.01	1188.23	1160.25	1099.69	1042.24	972.357
Gpr63|PSP24beta|Psp24-2|-|4|4 A3|protein-coding	NM_030733	chr4	24900566	24936380	+	35814	75.475	87.644	79.128	83.388	85.387	103.719	98.62
Olfr1198|GA_x5J8B7W62NC-67655-66851|GA_x6K02T2Q125-50221692-50220766|MOR225-13|-|2|2 E1|protein-coding	NM_207567	chr2	88586117	88587043	-	926	2.054	2.36	1.172	1.142	3.197	2.53	2.826
Tmprss15|Entk|Prss7|-|16|16 C3.1-C3.2|protein-coding	NM_008941	chr16	78953253	79091342	-	138089	217.868	303.385	249.545	274.804	324.246	373.134	304.056
Plekhg2|AI194308|Clg|Cslg|-|7 A3|7 16.71 cM|protein-coding	NM_001290542	chr7	29144623	29157681	-	13058	284.273	201.414	260.828	174.119	112.282	86.011	136.627
Cd40|AI326936|Bp50|GP39|HIGM1|IGM|IMD3|T-BAM|TRAP|Tnfrsf5|p50|-|2 H3|2 85.38 cM|protein-coding	NM_170704	chr2	164881136	164897154	+	16018	123.738	93.038	65.647	62.01	63.006	69.884	73.612
Clcf1|BSF-3|Bsf3|CLC|NNT-1|-|19|19 A|protein-coding	NM_019952	chr19	4214238	4223505	+	9267	271.779	184.053	194.595	146.214	85.952	49.33	74.742
Cyp3a41a|Cyp3a41|-|5 G2|5 85.17 cM|protein-coding	NM_017396	chr5	146319533	146345599	-	26077	293.001	272.203	187.269	194.191	365.435	330.445	309.142
Atxn1l|AW558552|Boat|C330011L24Rik|D6Mgi37|D8Ertd587e|ENSMUSG00000069895|-|8 D3|8 57.22 cM|protein-coding	NM_001080930	chr8	112250351	112261639	-	11288	196.646	191.469	230.349	147.683	82.19	50.278	87.317
Klhdc10|2410127E18Rik|AI593221|mKIAA0265|-|6|6 A3.3|protein-coding	NM_029742	chr6	30351855	30405174	+	53319	296.082	293.777	321.786	276.926	225.693	221.667	272.831
Gm2837|-|-|X A3.1|X|pseudo	NR_040388	chrX	31060182	31060959	+	777	2.738	4.719	3.077	2.448	2.257	4.111	5.934
Rubcn|1700021K19Rik|5330403K09|Kiaa0226|Rubicon|mKIAA0226|-|16|16 B3|protein-coding	NM_172615	chr16	32821788	32868452	-	46664	298.82	285.013	328.087	263.545	207.45	195.737	236.378
Rnf6|1200013I08Rik|5730419H05Rik|AA537053|-|5|5 G3|protein-coding	NM_001256085	chr5	147020770	147032547	-	11777	113.47	96.577	121.915	106.397	61.501	65.457	66.689
Kcnd3|AW045978|Kncd3|Kv4.3|-|3|3 F2.2|protein-coding	NM_001039347	chr3	105255248	105476920	+	221672	652.407	680.93	457.475	472.096	666.924	671.957	765.508
Lrrc40|2610040E16Rik|AI837674|-|3|3 H4|protein-coding	NM_001289525	chr3	157699646	157730054	+	30408	161.39	187.593	238.555	241.515	141.434	133.759	132.389
Rdh13|8430425D21Rik|-|7|7 A1|protein-coding	NM_175372	chr7	4377267	4397259	-	19992	154.202	149.838	178.916	119.615	104.759	96.129	107.945
Ccdc89|1700019B01Rik|AU022100|BOIP|-|7|7 E1|protein-coding	NM_027298	chr7	97574822	97577174	+	2352	47.75	39.777	66.086	56.462	26.331	22.767	27.269
Fancg|AU041407|Xrcc9|-|4|4 A5|protein-coding	NM_001163233	chr4	43015209	43023173	-	7964	97.382	100.454	127.483	91.873	50.405	46.167	57.222
Araf|1200013E08Rik|A-Raf|AW495444|Araf1|-|X A1.3|X 16.3 cM|protein-coding	NM_009703	chrX	20425669	20437647	+	11978	85.744	100.623	129.388	93.995	57.552	36.365	72.764
Gtf2a2|TFIIA-gamma|TfIIg|Tfiia2|-|9|9 D|protein-coding	NM_001039519	chr9	69860355	69870673	+	10318	174.226	150.85	252.476	186.031	106.828	84.113	114.727
Kansl3|4632411B12Rik|4932435K23|AI431067|AI647574|C85723|Kiaa1310|mKIAA1310|-|1|1 B|protein-coding	NM_172652	chr1	36392575	36426026	-	33451	265.447	258.045	334.974	253.101	185.445	176.764	205.153
Nr5a2|AU020803|D1Ertd308e|Ftf|LRH-1|UF2-H3B|-|1 59.98 cM|1 E4|protein-coding	NM_001159769	chr1	138740161	138850207	-	110046	406.129	397.94	378.933	489.067	594.326	569.503	795.462
Akap4|AKAP-4|AKAP82|Fsc1|PRKA4|mAKAP82|p82|-|X A1.1|X 3.17 cM|protein-coding	NM_001042542	chrX	6645336	6655732	+	10396	20.366	15.338	12.162	9.138	22.193	24.665	18.368
AI506816|-|-|5|5 A3|ncRNA	NR_038090	chr5	23215835	23218485	-	2650	109.362	115.792	163.091	92.526	49.841	33.203	67.678
A330033J07Rik|-|-|13|13 A5|ncRNA	NR_102303	chr13	48139600	48357992	-	218392	755.095	839.027	920.665	945.17	908.415	925.562	894.506
Surf1|0610010F23Rik|Surf-1|-|2 A3|2 19.1 cM|protein-coding	NM_001271724	chr2	26768898	26772050	-	3152	174.911	167.03	259.216	149.152	59.433	28.459	90.991
Smad2|7120426M23Rik|Madh2|Madr2|Smad-2|mMad2|-|18 E3|18 51.42 cM|protein-coding	NM_010754	chr18	76401355	76471401	+	70046	374.467	395.748	454.691	399.641	318.98	300.721	347.714
Brinp3|B830045N13Rik|Fam5c|-|1 F|1 63.24 cM|protein-coding	NM_153539	chr1	148342796	148749602	+	406806	911.693	950.1	874.067	1082.41	1062.83	1228.18	945.229
AI182371|AI046667|-|2|2 B|protein-coding	NM_001243102	chr2	34937381	34956205	-	18824	42.615	46.519	40.296	47.161	50.781	67.67	61.037
Obox5|C87544|-|7|7 A2|protein-coding	NM_145709	chr7	16335719	16344623	+	8904	26.356	20.226	8.938	15.503	29.904	41.74	28.541
Ddr1|6030432F18|AI323681|CD167a|Cak|Nep|PTK3A|-|17 B1|17 18.7 cM|protein-coding	NM_001198833	chr17	35818512	35837535	-	19023	167.38	174.278	210.274	171.834	113.975	106.248	138.464
Sept5|Cdcrel-1|Cdcrel1|Pnutl1|-|16 A3|16 11.53 cM|protein-coding	NM_213614	chr16	18621904	18630031	-	8127	210.509	139.725	157.523	110.64	63.194	54.705	88.589
Olfr1012|MOR213-6|-|2|2 D|protein-coding	NM_146568	chr2	85599596	85600531	-	935	1.027	1.685	2.198	1.142	2.445	1.897	2.543
Sec11c|1810029G24Rik|Sec11l3|-|18|18 E1|protein-coding	NM_025468	chr18	65960232	65977311	+	17079	208.798	163.322	195.035	145.235	104.383	88.224	115.151
Timeless|C77407|Debt69|tim|-|10 D3|10 76.49 cM|protein-coding	NM_001136082	chr10	127669119	127689997	+	20878	225.912	163.491	228.444	195.986	140.87	123.008	200.632
Folr2|FBP2|FR-P3|FR-beta|Folbp-2|Folbp2|-|7|7 E2|protein-coding	NM_008035	chr7	108988502	108993845	-	5343	13.349	12.472	13.921	19.256	18.996	29.092	18.085
Efemp2|0610011K11Rik|Fbln4|MBP1|-|19|19 A|protein-coding	NM_001164352	chr19	5474735	5481854	+	7119	200.925	94.049	92.316	78.166	42.694	30.04	44.224
Cd180|F630107B15|Ly78|RP105|-|13|13 D1|protein-coding	NM_008533	chr13	103483638	103496711	+	13073	48.092	44.834	87.92	95.627	63.946	49.646	53.831
Sgsm2|D630003G22Rik|R74628|Rutbc1|mKIAA0397|-|11|11 B5|protein-coding	NM_197943	chr11	74662766	74710582	-	47816	338.868	314.172	330.138	273.825	208.014	197.951	229.596
Sprtn|Gm505|-|8|8 E2|protein-coding	NM_001111141	chr8	127421786	127427713	+	5927	153.175	163.322	206.611	124.021	46.643	28.776	74.601
Ppfia2|5330438O12|B230207K17Rik|E130120L08Rik|mKIAA4112|-|10|10 D1|protein-coding	NM_177373	chr10	105907366	106370524	+	463158	941.814	1180.67	1072.33	1201.21	1204.83	1377.12	1035.09
Olfr1113|MOR264-25|-|2|2 D|protein-coding	NM_207565	chr2	87053051	87054031	+	980	2.396	3.708	1.319	2.121	1.693	3.795	3.391
4933404K13Rik|-|-|10|10 B2|ncRNA	NR_131055	chr10	43545713	43553107	+	7394	21.735	26.125	20.808	22.356	21.629	26.878	34.333
Gm6498|EG624367|-|14 C1|14|pseudo	NR_003630	chr14	48818391	48848088	+	29697	108.164	102.139	88.799	95.627	88.961	97.71	111.76
Timm22|Tim22|-|11|11 B5|protein-coding	NM_023355	chr11	76220645	76229815	+	9170	178.505	133.658	207.197	133.323	67.708	55.654	90.284
Zfp811|BC052046|-|17|17 B1|protein-coding	NM_001267583	chr17	32932621	32946876	-	14255	67.945	67.082	101.401	92.2	57.176	55.338	70.504
Wipf1|AI115543|D2Ertd120e|WIP|Waspip|-|2 C3|2 43.68 cM|protein-coding	NM_153138	chr2	73267667	73367544	-	99877	906.73	571.543	742.041	703.329	440.478	450.29	455.095
Sh3glb1|AA409932|AI314629|AU015566|Bif-1|mKIAA0491|-|3|3 H2|protein-coding	NM_019464	chr3	144349866	144383299	-	33433	363.513	391.703	514.476	449.25	226.634	189.729	186.926
Dfna5|2310037D07Rik|4932441K13Rik|Dfna5h|EG14210|Fin15|-|6|6 B2.3|protein-coding	NM_018769	chr6	50157402	50211768	-	54366	182.955	182.368	178.916	180.973	173.596	163.799	174.917
Fis1|2010003O14Rik|Ttc11|-|5|5 G2|protein-coding	NM_025562	chr5	137437947	137442104	+	4157	131.782	120.005	149.756	110.64	55.859	34.784	68.667
4933427I22Rik|-|-|4|4 D3|ncRNA	NR_045160	chr4	139482598	139488989	-	6391	21.907	21.068	9.671	6.854	19.936	22.135	27.693
Ubap2l|3110083O19Rik|4932431F02Rik|A430103N23Rik|C77168|Nice-4|mKIAA0144|-|3 F1|3|protein-coding	NM_028475	chr3	89803511	89856397	-	52886	449.428	462.83	494.401	426.73	277.415	257.399	321.011
Rbm39|1500012C14Rik|2310040E03Rik|B330012G18Rik|C79248|R75070|Rnpc2|caper|-|2|2 H1|protein-coding	NM_001291114	chr2	155972976	156005974	-	32998	545.612	462.156	620.712	644.583	297.915	294.396	454.247
Mtfr1l|2410166I05Rik|AI480750|Fam54b|-|4|4 D3|protein-coding	NM_029759	chr4	134081470	134091302	-	9832	205.032	197.2	265.224	175.424	90.089	62.294	111.195
Rgs18|-|-|1 F|1 62.99 cM|protein-coding	NM_022881	chr1	146599971	146622551	-	22580	31.833	49.721	41.908	50.587	55.295	61.346	46.767
Sfxn3|-|-|19|19 C3|protein-coding	NM_053197	chr19	45122066	45130873	+	8807	174.397	139.051	235.918	184.236	69.401	41.424	61.037
Gpatch3|D930035B09Rik|Gpatc3|-|4|4 D2.3|protein-coding	NM_172876	chr4	133130660	133140157	+	9497	195.619	185.57	248.519	150.947	86.516	67.986	128.432
Nipal1|3830408G10Rik|Npal1|-|5|5 C3.2|protein-coding	NM_001081205	chr5	73039035	73062317	+	23282	216.842	153.546	143.602	113.74	98.177	109.41	103.565
Cyp2c68|9030012A22Rik|-|19|19 C3|protein-coding	NM_001039555	chr19	39763326	39815591	-	52265	135.205	127.084	84.989	84.041	134.476	153.048	123.205
Tap1|ABC17|APT1|Abcb2|Ham-1|Ham1|MTP1|PSF1|RING4|TAP|Tap-1|Y3|-|17 B1|17 17.98 cM|protein-coding	NM_001161730	chr17	34324501	34334170	+	9669	161.904	141.242	181.847	150.131	82.19	62.294	86.046
Fam50a|D0HXS9928E|XAP-5|-|X|X A7.3|protein-coding	NM_138607	chrX	71558372	71565488	+	7116	96.013	58.654	72.68	64.621	34.418	22.767	47.332
4930554H23Rik|-|-|7|7 C|ncRNA	NR_131089	chr7	70489578	70589415	-	99837	241.486	253.832	156.057	175.261	280.236	309.258	288.655
Evx1os|5730457N03Rik|Evx1as|-|6|6 B3|ncRNA	NR_038163	chr6	52258383	52264826	-	6443	83.348	69.61	96.565	73.107	73.35	57.867	73.329
Abca4|AW050280|Abc10|Abcr|D430003I15Rik|RmP|-|3 G1|3 52.94 cM|protein-coding	NM_007378	chr3	121747378	121882979	+	135601	521.138	548.452	490.738	544.713	573.073	645.711	591.157
Fam173a|-|-|17|17 A3.3|protein-coding	NM_001285982	chr17	25927445	25929332	-	1887	137.43	118.489	161.332	109.497	46.079	31.622	50.158
Olfr1312|MOR245-20|-|2|2 E3|protein-coding	NM_146362	chr2	111882234	111883187	-	953	2.225	3.371	2.198	2.121	4.138	3.162	2.119
Mir1981|mir-1981|mmu-mir-1981|-|1 H5|1 89.13 cM|ncRNA	NR_035502	chr1	186646286	186646367	-	81	0.171	0.674	1.026	0.816	1.317	0.316	1.695
Ick|2210420N10Rik|AI848300|Mrk|-|9|9 E1|protein-coding	NM_019987	chr9	77961045	78019916	+	58871	332.878	296.811	371.021	309.889	262.18	291.867	297.133
Nkiras1|2400004O09Rik|KBRAS1|kappaB-Ras1|-|14|14 A2|protein-coding	NM_001316712	chr14	19103650	19116514	+	12864	123.567	116.129	168.366	118.799	77.676	60.713	79.687
Psmg4|PAC-4|mPAC4|-|13|13 A3.3|protein-coding	NM_001101430	chr13	34254833	34270041	+	15208	102.174	115.286	150.196	117.167	71.47	60.081	85.904
Entpd3|Cd39l3|HB6|NTPDase-3|-|9|9 F4|protein-coding	NM_178676	chr9	120448936	120477443	+	28507	132.124	140.063	121.329	125.49	111.154	98.027	109.217
Limch1|3732412D22Rik|mKIAA1102|-|5|5 C3.1|protein-coding	NM_001001980	chr5	67137079	67448398	+	311319	1243.2	1262.08	1197.17	1317.89	1151.79	1164.62	1194.61
Vmn2r46|-|-|7|7 A1|protein-coding	NM_001105076	chr7	10339985	10355920	+	15935	30.806	28.822	20.368	27.742	37.616	48.381	31.366
Adora1|A1-AR|A1AR|A1R|AA1R|AI848715|BB176431|Ri|-|1|1 E4|protein-coding	NM_001039510	chr1	136095792	136132034	-	36242	176.451	164.165	158.548	224.217	206.697	189.413	186.22
Snora81|MBI-61|-|16 B1|16|snoRNA	NR_034048	chr16	23110843	23111006	+	163	9.413	7.753	16.119	18.766	5.078	2.846	7.771
Gm4302|-|-|10 D1|10|protein-coding	NM_001166634	chr10	99813725	99824881	+	8594	23.789	31.855	21.101	19.256	28.964	34.151	36.453
Timd2|AA816106|AU019358|AU019662|C78111|G9D3|TIM-2|Tim2|-|11|11 B1.1|protein-coding	NM_001161356	chr11	46482462	46503859	-	21397	55.28	55.621	44.106	44.713	58.68	59.448	62.309
Fam19a4|C130034I18Rik|Fam19a4 Tafa-4|Tafa-4|-|6|6 D3|protein-coding	NM_177233	chr6	96781203	97010405	-	229202	647.957	672.671	558.876	637.402	767.169	771.565	727.784
Cd72|CD72c|Ly-19|Ly-32|Ly-m19|Lyb-2|-|4 A5|4 23.04 cM|protein-coding	NM_001110320	chr4	43460596	43467498	-	6902	52.028	46.182	59.785	63.153	41.941	31.622	37.018
4930563F08Rik|-|-|5|5 G2|ncRNA	NR_040704	chr5	132356139	132359638	+	3499	6.504	10.281	5.129	7.18	8.463	6.957	9.608
Gm13308|OTTMUSG00000011355|-|4 A5|4|protein-coding	NM_001177580	chrUn_random	701090	702124	+	1034	145.816	104.499	119.131	79.308	39.684	26.246	41.681
Krtap21-1|1110017B05Rik|AI506979|KAP21.1|Krtap16-7|-|16|16 C3.3|protein-coding	NM_028621	chr16	89403272	89404019	-	747	1.369	1.348	1.172	2.611	0.188	0.949	0.848
Apol9a|-|-|15|15 D3|protein-coding	NM_173786	chr15	77234219	77241464	-	7245	61.099	34.384	29.453	52.872	52.098	33.519	31.366
Vegfa|Vegf|Vpf|-|17 C|17 22.79 cM|protein-coding	NM_001317041	chr17	46153943	46169326	-	15383	495.98	302.542	413.222	315.274	197.482	123.008	159.234
2900026A02Rik|8430408O14Rik|A530094D01|AW539426|Gm449|Kiaa1671|mKIAA1671|-|5|5 F|protein-coding	NM_001347397	chr5	113515343	113567605	-	52262	210.167	261.248	238.409	295.039	211.964	198.583	240.334
Cxcl17|VCC-1|Vcc1|-|7|7 A3|protein-coding	NM_153576	chr7	26185072	26197905	-	12833	46.038	43.654	44.106	51.567	47.396	65.14	44.789
Mfsd13a|4930449A08Rik|4930538D17Rik|Tmem180|-|19|19 C3|protein-coding	NM_029186	chr19	46431370	46449744	+	18374	105.768	118.994	172.029	122.226	90.277	70.516	118.966
Coro1c|AL022675|AW455561|AW548837|-|5|5 F|protein-coding	NM_011779	chr5	114292448	114358715	-	66267	651.894	570.363	716.838	640.34	454.02	382.304	512.741
Fkbp14|BC029109|FKBP-14|FKBP22|-|6|6 B3|protein-coding	NM_153573	chr6	54527599	54543122	-	15523	164.471	135.68	158.988	133.159	87.08	75.259	66.548
Fkbp6|1700008G22Rik|36kDa|AU017274|D5Ertd724e|FKBP-36|FKBP-6|-|5 G2|5 75.11 cM|protein-coding	NM_001277892	chr5	135813235	135825745	-	12510	47.065	48.373	33.703	31.495	38.556	49.962	56.516
Mlx|Tcfl4|Tf4|bHLHd13|-|11|11 D|protein-coding	NM_011550	chr11	100948604	100953521	+	4917	124.936	113.095	164.117	98.238	46.079	27.827	57.222
Serpinb6d|Gm11390|OTTMUSG00000000712|SPI3D|-|13 A3.3|13 13.94 cM|protein-coding	NM_001300892	chr13	33753344	33763454	+	10110	23.789	28.316	17.291	18.766	31.033	27.827	26.845
Ctbs|2210401K11Rik|CTB|-|3|3 H2|protein-coding	NM_028836	chr3	146113431	146128812	+	15381	103.201	116.803	138.473	138.544	79.933	72.729	77.709
Plppr5|4833424O15Rik|Lppr5|PRG-5|Pap2d|-|3|3 G1|protein-coding	NM_029425	chr3	117278145	117392426	+	114281	255.692	350.072	306.253	307.115	299.42	335.82	266.049
Kbtbd3|2200003A07Rik|Bklhd3|-|9|9 A1|protein-coding	NM_026962	chr9	4309816	4331732	+	21916	122.369	120.174	162.944	122.552	114.727	88.224	80.111
Ctsw|lymphopain|-|19|19 A|protein-coding	NM_009985	chr19	5465043	5468507	-	3464	14.376	14.664	12.602	13.381	15.987	8.538	18.509
Meis2|A430109D20Rik|Mrg1|Stra10|-|2 E4-E5|2 58.28 cM|protein-coding	NM_001346038	chr2	115687000	115890355	-	203355	892.524	987.348	1463.28	1578.49	996.436	977.737	845.902
Atp5g2|1810041M08Rik|-|15|15 F3|protein-coding	NM_026468	chr15	102493299	102501478	-	8179	162.075	142.254	211.74	156.495	94.979	68.935	128.856
Tmem186|2810440M13Rik|4432406C05Rik|AI648175|AW210586|-|16|16 A1|protein-coding	NM_025708	chr16	8633824	8637794	-	3970	167.209	151.524	238.848	170.692	70.529	39.211	100.74
Wdr26|1600024A01Rik|AA693241|AI447817|AU044014|C77982|Gid7|-|1|1 H4|protein-coding	NM_145514	chr1	183103357	183142109	-	38752	407.155	440.245	502.607	407.311	232.652	197.951	225.781
Dlg5|4933429D20Rik|T25557|mKIAA0583|-|14|14 A3|protein-coding	NM_001163513	chr14	24953175	25065142	-	111967	843.577	632.22	619.687	565.274	558.027	469.58	604.297
Apba2|X11-like|X11L|XllL|mXllL|-|7 C|7 34.65 cM|protein-coding	NM_007461	chr7	71646592	71898762	+	252170	682.7	732.337	503.34	619.615	668.24	673.854	768.758
Map4k4|9430080K19Rik|AU043147|AU045934|AW046177|HGK|Nik|-|1|1 B|protein-coding	NM_001252201	chr1	39957758	40083155	+	125397	1418.63	991.056	1217.98	1154.21	793.5	657.411	685.68
Wdr13|1700060B08Rik|5730411P10Rik|DXHXS7467e|W51679|mMg21|-|X A1.1|X 3.67 cM|protein-coding	NM_028542	chrX	7700427	7709984	-	9557	74.791	73.149	107.408	82.082	49.841	28.776	45.354
Dcx|Dbct|-|X|X F2|protein-coding	NM_010025	chrX	140290385	140367762	-	77377	136.403	159.108	135.689	159.922	172.655	168.226	117.553
Olfr395|MOR135-10|-|11|11 B4|protein-coding	NM_147005	chr11	73720054	73720992	-	938	4.45	2.36	0.879	0.653	1.505	4.427	1.272
Lrrc74b|4930451C15Rik|mCG12354|mCP17390|-|16|16 A3|protein-coding	NM_029053	chr16	17544558	17561340	-	16782	96.697	97.42	86.015	89.426	74.479	80.635	97.773
Mad2l2|2310033C13Rik|G1-453-4|MAD2B|REV7|repro22|-|4|4 E2|protein-coding	NM_027985	chr4	147514599	147519813	+	5214	112.443	102.477	125.285	83.061	51.345	34.151	60.472
Tmem39a|2610033C09Rik|-|16|16 B4|protein-coding	NM_001205287	chr16	38562927	38592275	+	29348	311.143	266.641	301.564	267.298	198.422	198.267	302.925
Dtnb|-|-|12 A1.1|12 1.88 cM|protein-coding	NM_007886	chr12	3573041	3781398	+	208357	624.168	680.256	653.389	735.966	832.996	863.267	911.602
Homer1|PSD-Zip45|SYN47|Ves-1|homer-1|vesl-1|-|13|13 C3|protein-coding	NM_001347598	chr13	94073712	94137258	+	63546	385.591	434.683	756.109	713.773	354.715	296.294	257.006
Ivns1abp|1190004M08Rik|1700126I16Rik|AA960440|HSPC068|ND1|NS-1|NS1-BP|Nd1-L|Nd1-S|mKIAA0850|-|1|1 G1|protein-coding	NM_001039512	chr1	153191628	153211575	+	19947	283.246	290.912	380.838	302.056	129.209	105.616	129.28
Mmp23|CA-MMP|-|4|4 E2|protein-coding	NM_001320235	chr4	155024764	155027399	-	2635	80.781	35.901	39.564	31.984	29.528	29.092	47.191
Rbmx|hnRNP G|-|X|X A6|protein-coding	NM_001166623	chrX	54639207	54646213	-	7006	132.638	105.005	170.124	129.732	59.244	42.689	55.244
Fggy|2310009E04Rik|-|4|4 C5|protein-coding	NM_001113412	chr4	95224198	95593630	+	369432	1013.18	1070.11	930.189	1123.53	1174.92	1246.84	963.032
Yif1b|9430029K10Rik|Yip1b|-|7|7 B1|protein-coding	NM_029887	chr7	30023342	30032551	+	9209	117.235	121.691	149.463	116.841	68.272	50.278	86.469
Sema3d|4631426B19Rik|-|5|5 A1|protein-coding	NM_028882	chr5	12383166	12588943	+	205777	587.201	646.209	589.794	630.712	536.021	634.644	526.587
Ints7|5930412E23Rik|int7|-|1|1 H6|protein-coding	NM_001306203	chr1	193399515	193447569	+	48054	286.498	262.765	319.441	313.806	214.973	217.872	203.316
Fam126b|C130065N10Rik|D1Ertd53e|D630010C10|-|1 C1.3|1 29.12 cM|protein-coding	NM_001310598	chr1	58579650	58643177	-	63527	270.068	314.34	325.156	278.558	254.469	237.478	239.204
Sgk3|2510015P22Rik|A330005P07Rik|Cisk|fy|fz|-|1 A2|1 2.08 cM|protein-coding	NM_001037759	chr1	9838362	9892649	+	54287	163.444	189.952	188.881	191.253	198.234	232.418	219.141
Nhp2l1|FA-1|Fta1|Snu13|Ssfa1|-|15 E1|15 38.38 cM|protein-coding	NM_011482	chr15	81871775	81878028	-	6253	226.255	259.057	388.605	251.632	106.076	81.267	183.394
9530053A07Rik|FCGBP|-|7|7 A3|protein-coding	NM_001164655	chr7	28914485	28949830	+	35345	135.205	182.536	112.977	101.665	125.448	120.794	145.246
Dtnb|-|-|12 A1.1|12 1.88 cM|protein-coding	NR_027869	chr12	3572391	3781398	+	209007	697.59	751.551	739.99	784.596	852.368	872.121	936.469
E130201H02Rik|-|-|7|7 F2|pseudo	NR_024324	chr7	127741139	127741989	+	850	41.588	25.282	42.201	30.842	11.473	6.008	12.434
Zfp516|C330029B10Rik|D230016L03|Zfp26l|Znf516|mKIAA0222|-|18|18 E3|protein-coding	NM_001177464	chr18	83084024	83174706	+	90682	705.12	604.915	863.957	904.537	619.34	480.015	615.459
Golph3|4733401N08Rik|5730410D03Rik|AW413496|-|15|15 A1|protein-coding	NM_025673	chr15	12251251	12281022	+	29771	412.29	475.303	653.096	611.293	254.281	200.164	215.326
Kdm2a|100043628|5530401A10Rik|AA589516|AW536790|Cxxc8|Fbl11|Fbl7|Fbxl11|Gm4560|Jhdm1|Jhdm1a|lalina|-|19|19 A|protein-coding	NM_001001984	chr19	4316147	4397077	-	80930	889.615	761.327	1027.34	835.673	536.21	435.112	497.199
Fgf2|Fgf-2|Fgfb|bFGF|-|3 B|3 18.41 cM|protein-coding	NM_008006	chr3	37247575	37303752	+	56177	332.878	255.349	218.627	204.308	176.229	179.294	193.708
Dennd1b|4632404N19Rik|4930467M19Rik|6820401H01Rik|F730008N07Rik|-|1|1 E4|protein-coding	NM_181347	chr1	140864298	141072619	+	208321	501.799	631.546	732.224	799.446	674.07	765.873	599.775
Aard|A5D3|AV328152|-|15|15 C|protein-coding	NM_175503	chr15	51871653	51877269	+	5616	60.072	43.317	35.901	35.085	36.675	44.586	77.003
Zfp703|1110032O19Rik|AI430822|AL022941|Csmn1|End2|Zeppo1|Znf703|Zpo1|-|8|8 A2|protein-coding	NM_001101502	chr8	28087808	28091934	+	4126	374.809	251.978	268.594	150.947	74.103	40.159	80.677
Klhdc9|1190002J23Rik|AA087357|ESTM31|-|1 H3|1 79.36 cM|protein-coding	NM_001033039	chr1	173288580	173290929	-	2349	36.967	40.114	42.055	43.571	23.51	19.922	31.649
Ndufa4|MLRQ|-|6|6 A1|protein-coding	NM_010886	chr6	11850373	11857446	-	7073	166.354	210.347	285.006	173.793	89.713	73.678	110.913
Cpne8|1200003E11Rik|1500031E20Rik|-|15|15 E3|protein-coding	NM_025815	chr15	90317912	90509819	-	191907	539.109	634.917	605.473	614.067	555.017	534.404	496.916
Nup160|160kDa|2810011M03Rik|AA414952|AU020188|Gtl-13|Gtl1-13|Gtl13|mKIAA0197|-|2|2 E1|protein-coding	NM_021512	chr2	90517372	90576485	+	59113	392.266	384.456	449.269	351.991	290.768	244.751	341.215
Clcn6|AI850629|Clc6|-|4 E2|4 78.67 cM|protein-coding	NM_011929	chr4	147378368	147412922	-	34554	246.279	234.786	225.221	187.011	148.393	148.621	239.062
Zfp966|Gm8898|OTTMUSG00000016203|-|2|2 H4|protein-coding	NM_001177405	chr2	175197963	175210780	-	12817	139.484	145.288	190.932	154.537	112.659	82.848	140.725
Pkd2|C030034P18Rik|PC2|TRPP2|-|5 E5|5 50.68 cM|protein-coding	NM_008861	chr5	104888476	104934838	+	46362	335.274	252.652	321.786	284.106	219.299	206.172	269.016
Lrrc57|2810002D13Rik|AA407405|-|2|2 E5|protein-coding	NM_001159612	chr2	120429974	120435094	-	5120	130.242	118.489	178.184	131.691	51.345	45.219	58.211
Psme2|AA589371|AI788882|PA28b|-|14 C3|14 28.19 cM|protein-coding	NM_001029855	chr14	56206277	56209938	-	3661	128.873	89.836	145.507	92.363	51.533	36.365	32.779
Zfp354c|5330421P20Rik|AJ18|AW743325|Kid3|Tcf17l2|Znf354c|mKIAA4218|-|11 B1.3|11 30.93 cM|protein-coding	NM_013922	chr11	50624587	50641233	-	16646	180.73	155.737	176.425	139.687	86.892	72.097	95.371
Serpinb3d|Serpinb3l1|-|1 E2.1|1|protein-coding	NM_201376	chr1	108974770	108980057	-	5287	10.953	11.63	10.843	14.687	16.175	13.281	13.14
Twnk|D19Ertd626e|PEO|Peo1|Twinl|-|19 C3|19 38.19 cM|protein-coding	NM_153796	chr19	45081048	45087252	+	6204	124.936	119.668	168.219	115.862	62.254	40.476	90.426
Vmn2r1|Casrl1|EG56544|V2r83|-|3|3 E1|protein-coding	NM_019918	chr3	63885564	63909380	+	23816	34.914	49.721	41.762	50.751	65.075	79.37	60.896
Madd|9630059K23Rik|IG20|-|2|2 E1|protein-coding	NM_001177720	chr2	90977517	91019478	-	41961	118.433	160.288	131.586	136.097	132.407	140.4	165.733
BC048403|E030027L10|-|10|10 D2|protein-coding	NM_173022	chr10	121176993	121189915	+	12922	146.672	127.422	188.148	125	83.318	80.635	101.022
Gm5771|EG436523|-|6|6 B1|protein-coding	NM_001038997	chr6	41342355	41347255	+	4900	15.403	13.147	8.645	8.159	16.175	7.273	12.999
Patl2|4930424G05Rik|Pat1a|-|2 E5|2|protein-coding	NM_026251	chr2	121945844	122011925	-	66081	450.626	393.894	450.441	469.485	309.764	335.82	315.359
Fbxo44|5730411K09|AV001623|FBG3|FBX30|Fbx6a|Fbxo6a|-|4|4 E2|protein-coding	NM_173401	chr4	147526908	147534203	-	7295	65.891	67.082	69.017	63.806	47.208	43.638	64.287
Mir216a|Mirn216|Mirn216a|mir-216a|mmu-mir-216|-|11 A3.3|11|ncRNA	NR_029797	chr11	28657012	28657083	+	71	0	0	0.293	0	0.188	0	0
Fahd1|1110025H10Rik|AV002085|-|17|17 A3.3|protein-coding	NM_023480	chr17	24985841	24987247	-	1406	127.332	106.185	177.891	127.448	50.781	30.673	56.092
Olfr792|MOR108-2|-|10|10 D3|protein-coding	NM_001011849	chr10	128977595	128978530	+	935	1.027	4.382	0.879	1.958	3.573	2.214	1.695
Zfp821|4930566A11Rik|Znf821|-|8|8 D3|protein-coding	NM_001286393	chr8	112229446	112248832	+	19386	179.361	165.345	193.13	129.406	91.03	95.497	113.456
Fzd8|Fz8|-|18 A1|18 4.91 cM|protein-coding	NM_008058	chr18	9212854	9216199	+	3345	234.983	176.637	208.663	110.64	54.731	41.74	67.537
Donson|1110025J21Rik|AI845729|ORF60|-|16|16 C4|protein-coding	NM_021720	chr16	91679510	91688973	-	9463	128.359	105.848	121.183	82.898	55.859	52.492	71.634
Rffl|1700051E09Rik|4930516L10Rik|BG080975|Carp2|-|11|11 C|protein-coding	NM_001164570	chr11	82617321	82684246	-	66925	341.778	321.419	352.118	386.26	355.467	395.901	399.285
Atl3|4633402C03Rik|5730596K20Rik|AI465397|AW228836|-|19|19 A|protein-coding	NM_146091	chr19	7568928	7613099	+	44171	305.837	222.314	232.547	220.953	192.78	178.978	237.791
4933440J02Rik|-|-|10|10 D1|ncRNA	NR_045344	chr10	111023775	111031329	-	7554	14.376	21.068	20.368	27.252	34.418	34.784	38.855
Ggnbp2os|-|-|11 C|11|ncRNA	NR_131197	chr11	84684425	84685133	+	708	67.603	65.059	124.406	77.839	25.014	24.981	43.517
Xlr5c|Xlr5|-|X A7.3|X 37.29 cM|protein-coding	NM_031493	chrX	70530536	70535854	-	5318	11.809	14.158	8.206	6.364	15.422	12.965	12.434
Asap3|9430088F20Rik|Ddefl1|Gm140|UPLC1|-|4|4 D3|protein-coding	NM_001008232	chr4	135762280	135802488	+	40208	310.287	252.821	252.036	262.402	233.592	214.71	259.691
Asb12|2310036C05Rik|Asb-12|-|X|X C3|protein-coding	NM_001313743	chrX	92665538	92753326	-	87788	132.809	150.681	122.941	150.62	160.995	171.072	124.194
Gripap1|AI854681|DXImx47e|GRASP-1|Sfc10|mKIAA1167|-|X A1.1|X 3.51 cM|protein-coding	NM_207670	chrX	7367119	7397693	+	30574	151.464	127.759	144.188	121.736	89.337	80.635	88.871
Gm156|Klrh1|-|6|6 F3|protein-coding	NM_001014997	chr6	129716665	129725867	-	9202	20.88	21.911	16.119	20.398	22.945	25.613	23.595
Cyth3|AI648983|ARNO3|CLM3|Grp1|Pscd3|-|5 G2|5 82.36 cM|protein-coding	NM_001163548	chr5	144412110	144471117	+	59007	346.57	245.573	238.995	243.31	208.954	203.01	189.328
Mir24-2|Mirn24-2|mir-24-2|-|8|8 C2|ncRNA	NR_029741	chr8	86732714	86732820	+	106	1.027	0.674	1.026	0.326	0.188	0	0.989
Hmmr|AA386826|CD168|Rhamm|-|11 A5|11 24.4 cM|protein-coding	NM_013552	chr11	40514890	40546939	-	32049	182.784	168.547	256.286	193.375	166.825	165.381	189.752
Acbd5|1300014E15Rik|-|2|2 A3|protein-coding	NM_001102437	chr2	22924592	22970032	+	45440	228.479	240.348	276.8	247.879	176.229	168.859	175.482
Trmt2a|Htf9c|-|16 A3|16 11.31 cM|protein-coding	NM_001080999	chr16	18248976	18254865	+	5889	199.556	183.379	327.354	186.358	85.199	50.594	100.033
Zfp51|Zfp-51|zfec12|-|17 A3.2|17 11.4 cM|protein-coding	NM_001308323	chr17	21587338	21602553	+	15215	138.115	116.972	156.35	126.632	102.126	85.378	88.165
Fubp3|A330051M14Rik|AV006371|FBP3|Marta2|-|2|2 B|protein-coding	NM_001033389	chr2	31428171	31473046	+	44875	332.365	357.488	365.013	315.927	247.886	262.459	446.052
Dsc1|1110020A10Rik|AI507491|-|18|18 A2|protein-coding	NM_013504	chr18	20241973	20273274	-	31301	59.216	71.464	69.456	76.697	82.566	85.378	70.221
1700067K01Rik|-|-|8|8 C2|protein-coding	NM_183097	chr8	86525605	86528669	+	3064	65.378	43.654	48.942	50.587	34.794	41.74	44.506
Insig2|2900053I11Rik|C730043J18Rik|Insig-2|-|1|1 E2.3|protein-coding	NM_178082	chr1	123200930	123229166	-	28236	331.167	303.89	358.419	291.123	157.609	117.316	141.855
Eps15l1|9830147J04Rik|AI593686|Eps15-rs|Eps15R|-|8|8 B3.3|protein-coding	NM_001122832	chr8	74901316	74945373	-	44057	327.402	355.129	468.172	350.686	251.084	215.975	278.482
Otud6a|EG408193|Hshin6|-|X C3|X|protein-coding	NM_001163191	chrX	97624352	97625224	+	872	1.711	1.854	0.44	1.305	3.009	5.692	8.477
Plch2|A930027K05Rik|PLCeta2|Plc-eta2|Plcl4|-|4|4 E2|protein-coding	NM_175556	chr4	154357224	154385093	-	27869	109.02	104.499	72.387	79.471	105.7	86.011	116.705
Sirt3|2310003L23Rik|AI848213|Sir2l3|-|7|7 F4-F5|protein-coding	NM_001127351	chr7	148049562	148067768	-	18206	114.839	110.398	130.268	103.623	83.13	71.465	82.796
U2af2|65kDa|-|7|7 A1|protein-coding	NM_133671	chr7	5013745	5031547	+	17802	320.556	312.318	418.204	316.09	177.733	151.783	289.785
Rhox3g|OTTMUSG00000017157|Rhox3.7|Rhox3f|Rhox3g-ps|-|X|X A3.3|protein-coding	NM_001145406	chrX	35037939	35042646	-	4707	10.44	11.293	6.741	6.854	11.285	3.795	8.477
Ltbp2|AW208642|-|12|12 D1|protein-coding	NM_013589	chr12	86124162	86217445	-	93283	550.062	415.131	318.269	298.303	354.715	316.848	401.404
4933428C19Rik|-|-|4|4 A5|ncRNA	NR_040644	chr4	40429873	40472581	-	42708	110.389	109.724	80.153	89.915	143.503	177.08	158.951
Gm10052|ENSMUSG00000058922|XM_001481145|-|9 F4|9|pseudo	NR_002885	chr15	103070863	103075015	+	4152	370.188	352.937	653.096	464.263	170.022	123.64	240.899
Pitx2|9430085M16Rik|Brx1|Brx1b|Munc30|Otlx2|Ptx2|Rieg|-|3 G3|3 57.84 cM|protein-coding	NM_001286942	chr3	128902796	128922512	+	19716	347.083	325.633	407.214	317.722	204.817	215.026	222.108
Dyrk1b|Mirk|-|7|7 A3|protein-coding	NM_001271370	chr7	28965335	28972317	+	6982	66.747	58.317	58.32	54.994	41.001	19.922	45.919
Dnajb11|1810031F23Rik|ABBP-2|AL024055|Dj9|ERdj3|ERj3p|-|16|16 B1|protein-coding	NM_001190805	chr16	22857918	22872538	+	14620	198.529	172.761	230.203	150.131	88.02	60.397	94.805
Aire|-|-|10 C1|10 39.72 cM|protein-coding	NM_001271558	chr10	77492767	77506355	-	13588	46.38	56.295	43.374	51.24	113.223	94.548	105.261
Snai3|AI643946|Smuc|Zfp293|-|8|8 E1|protein-coding	NM_013914	chr8	124978106	124984592	-	6486	52.371	58.654	50.847	37.206	44.574	49.962	64.993
Fabp2|Fabpi|I-FABP|-|3 G1|3 53.74 cM|protein-coding	NM_007980	chr3	122597990	122602424	+	4434	12.322	17.866	17.437	23.499	15.046	15.178	13.423
Atp7b|Atp7a|WND|tx|-|8 A2|8 10.78 cM|protein-coding	NM_007511	chr8	23104820	23170546	-	65726	226.426	229.561	168.073	175.098	221.556	210.599	268.451
Pag1|Cbp|F730007C19Rik|Pag|-|3|3 A1|protein-coding	NM_053182	chr3	9687482	9833679	-	146197	560.331	585.532	513.011	528.558	555.958	576.46	645.129
Mzt2|2410018G20Rik|2610001E06Rik|Fam128|Fam128b|-|16|16 A2|protein-coding	NM_029354	chr16	15848534	15863415	-	14881	162.075	176.132	210.567	161.227	87.456	62.294	96.501
Snord47|MBII-96|-|1 H2.1|1|snoRNA	NR_028543	chr1	162968223	162968287	+	64	3.594	4.888	10.111	6.364	2.069	1.265	4.239
Trat1|C030046M14Rik|Tcrim|Trim|-|16|16 B5|protein-coding	NM_198297	chr16	48734803	48772069	-	37266	82.834	87.813	74.585	78.982	109.461	109.094	120.52
Cdr2|AA617262|-|7 F2|7 65.04 cM|protein-coding	NM_007672	chr7	128100550	128125826	-	25276	426.837	200.571	215.843	165.96	112.659	115.102	129.28
Wac|1110067P07Rik|A230035H12Rik|AI256735|AI256776|Wwp4|-|18|18 A1|protein-coding	NM_153085	chr18	7869195	7929026	+	59831	413.659	454.74	542.464	530.353	357.16	360.485	426.554
Mir3079|mmu-mir-3079|-|15 D3|15 35.66 cM|ncRNA	NR_037240	chr15	76121309	76121398	-	89	0.342	0.506	0	0.49	0.188	0.632	0.565
Cpsf4l|0610010C04Rik|1500000C01Rik|D11Ertd636e|-|11 E2|11 79.17 cM|protein-coding	NM_001164532	chr11	113559485	113570840	-	11355	48.605	44.328	58.173	56.462	52.474	66.089	80.959
Pus1|A730013B20Rik|MPUS1|mPus1p|-|5|5 F|protein-coding	NM_019700	chr5	111202686	111209615	-	6929	145.987	169.895	235.625	139.687	71.093	42.689	80.959
Tas2r105|T2R05|T2R9|T2r5|Tas2r5|mGR05|mt2r5|-|6 F3|6 63.53 cM|protein-coding	NM_020501	chr6	131636579	131637481	-	902	1.54	1.18	3.37	3.753	3.385	6.957	1.13
Ndufb9|1190008J14Rik|-|15|15 D1|protein-coding	NM_023172	chr15	58765365	58771044	+	5679	156.941	144.108	201.629	128.59	59.056	47.116	78.981
Smndc1|2410004J23Rik|4933440I19Rik|-|19|19 D2|protein-coding	NM_172429	chr19	53453704	53465063	-	11359	238.577	211.695	320.027	244.778	122.062	100.873	172.091
Zfp41|CTfin92|Zfp-41|-|15|15 D3|protein-coding	NM_011759	chr15	75447114	75455730	+	8616	104.741	91.858	138.327	90.731	58.492	38.578	54.82
Ndc80|2610020P18Rik|AV139730|HEC|HEC1|Kntc2|-|17|17 E1.3|protein-coding	NM_023294	chr17	71845440	71876197	-	30757	127.675	157.423	164.996	134.138	115.668	91.07	119.249
Mapkapk3|3PK|AI874665|MAPKAP-K3|MAPKAP3|MK-3|MK3|MapkKapk3|-|9|9 F1|protein-coding	NM_178907	chr9	107157258	107192208	-	34950	262.537	288.384	342.593	306.136	249.579	186.251	234.4
Arhgap9|AU043488|-|10|10 D3|protein-coding	NM_001285785	chr10	126759020	126766999	+	7979	136.745	104.499	107.702	84.367	62.066	66.405	92.827
Mrps9|2310002A08Rik|AW322516|Mrp-S9|S9mt|mg637|-|1|1 B|protein-coding	NM_023514	chr1	42908078	42962528	+	54450	236.866	263.27	324.13	309.4	225.317	207.121	237.65
Kcnrg|Clld4|E030012H22Rik|Gm745|-|14|14 D1|protein-coding	NM_001039105	chr14	62226294	62231670	+	5376	11.98	17.529	10.111	21.704	21.817	29.092	20.204
Fam20a|AI606893|-|11|11 E1|protein-coding	NM_153782	chr11	109534240	109583570	-	49330	304.297	291.923	245.735	227.807	212.152	197.002	215.184
Arfgap1|AI115377|Arf1gap|-|2 H4|2 103.53 cM|protein-coding	NM_001177709	chr2	180701930	180717229	+	15299	274.346	225.179	235.331	163.675	84.447	62.611	108.511
Grb14|AI505286|-|2|2 C1.3|protein-coding	NM_016719	chr2	64750540	64860823	-	110283	439.502	460.302	350.36	360.803	316.347	341.829	320.728
Mir615|Mir|Mirn615|mir-615|mmu-mir-615|-|15 F3|15|ncRNA	NR_030526	chr15	102845341	102845432	+	91	7.53	8.427	6.154	3.753	1.317	0.949	2.261
Hmga1|AL023995|Hmga1a|Hmga1b|Hmgi|Hmgiy|Hmgy|-|17 A3.3|17 14.5 cM|protein-coding	NM_001166544	chr17	27693519	27700617	+	7098	428.206	378.894	612.067	330.614	142.187	83.797	177.46
D830013O20Rik|Gm891|-|12|12 C3|ncRNA	NR_046013	chr12	74465062	74510550	-	45488	207.257	150.175	134.517	146.867	178.674	191.626	185.231
Cdhr5|1810074H01Rik|AI481143|Mucdhl|Mupcdh|-|7|7 F5|protein-coding	NM_028069	chr7	148454984	148462685	-	7701	24.645	25.451	21.247	17.298	22.569	37.313	31.932
Ppp5c|AU020526|PP5|-|7 A2|7 9.15 cM|protein-coding	NM_011155	chr7	17589990	17613263	-	23273	260.997	299.508	334.827	208.714	147.829	104.035	158.951
Gins1|2810418N01Rik|Gins4|PSF1|mKIAA0186|-|2|2 G3|protein-coding	NM_027014	chr2	150735330	150757016	+	21686	141.195	131.467	157.523	152.578	115.48	114.47	114.303
Pou3f3|Brn-1|Brn1|Otf8|Skin1|-|1 B|1 21.21 cM|protein-coding	NM_008900	chr1	42753991	42757054	+	3063	70.683	52.587	57.441	44.386	24.638	17.076	25.856
Gpx4|GPx-4|GSHPx-4|PHGPx|mtPHGPx|snGPx|-|10 C1|10 39.72 cM|protein-coding	NM_001037741	chr10	79516764	79519184	+	2420	137.943	110.23	196.793	152.905	75.795	52.492	65.135
Zfp954|5730403M16Rik|8030437F07|AA123315|-|7|7 A1|protein-coding	NM_172738	chr7	7067394	7074187	-	6793	104.057	89.33	106.529	75.881	60.561	55.654	60.048
Myo1c|C80397|MMIb|MYO1E|NMI|mm1beta|myr2|-|11 B5|11 45.92 cM|protein-coding	NM_001080775	chr11	75469517	75488136	+	18619	198.7	172.424	161.626	117.33	81.061	70.832	123.911
Atp2c1|1700121J11Rik|ATP2C1A|AW061228|BCPM|D930003G21Rik|HHD|SPCA|pmr1|-|9|9 F1|protein-coding	NM_001253834	chr9	105313692	105397463	-	83771	438.475	417.491	446.192	446.475	321.049	306.096	289.362
Mir1938|mir-1938|mmu-mir-1938|-|12 B1|12 18.06 cM|ncRNA	NR_035459	chr12	40949299	40949398	-	99	13.521	7.416	13.334	12.239	2.445	1.581	2.826
Nox1|GP91-2|MOX1|NOH-1|NOH1|NOX1a|NOX1alpha|Nox-1|-|X 55.69 cM|X E3|protein-coding	NM_172203	chrX	130620960	130646393	-	25433	42.958	52.081	49.235	46.181	50.781	52.492	39.561
Neurog2|Atoh4|Math4A|bHLHa8|ngn-2|ngn2|-|3|3 G2|protein-coding	NM_009718	chr3	127336063	127338549	+	2486	96.355	92.195	126.751	91.873	37.051	27.195	49.451
Gdpd4|4921513O04|-|7|7 E1|protein-coding	NM_177696	chr7	105068468	105198173	+	129705	305.324	352.769	279.438	328.003	395.715	461.042	378.515
St7|9430001H04Rik|Fam4a2|HELG|RAY1|SEN4|TSG7|-|6|6 A2|protein-coding	NM_001289626	chr6	17643994	17893023	+	249029	964.234	1063.7	1085.95	1084.69	845.597	895.205	873.171
Olfr958|MOR224-9|-|9|9 A5.1|protein-coding	NM_146330	chr9	39357516	39358454	-	938	2.396	1.685	1.465	3.264	1.881	2.214	2.685
Napb|Brp14|E161|I47|SNARE|b-SNAP|-|2|2 G3|protein-coding	NM_019632	chr2	148520393	148558156	-	37763	264.249	234.28	269.474	226.012	168.894	157.791	154.006
Pdzd7|9130207N01|EG435601|Pdzk7|-|19|19 C3|protein-coding	NM_001195265	chr19	45101397	45120262	-	18865	99.949	130.961	163.091	151.599	106.076	86.011	128.15
Tagln2|2700094C18Rik|SM22beta|Sm22B|Sm22a|-|1 H3|1 79.89 cM|protein-coding	NM_178598	chr1	174430377	174437506	+	7129	295.74	231.078	324.13	232.866	100.433	63.875	89.436
Cnksr3|6820402C05|BC024086|Magi1|-|10|10 A1|protein-coding	NM_172546	chr10	3134304	3227479	+	93175	581.382	511.709	606.938	608.029	476.025	364.596	405.926
Pnkd|2210013N15Rik|2810403H05Rik|AI854243|Brp17|MNCb-5687|MR-1|Tahccp2|-|1|1 C3|protein-coding	NM_001039509	chr1	74331608	74400266	+	68658	681.331	756.439	910.847	807.768	466.809	347.837	445.346
Bche|C730038G20Rik|-|3|3 E3|protein-coding	NM_009738	chr3	73439731	73512337	-	72606	162.931	187.93	199.138	215.405	192.403	221.034	162.907
Ipp|D4Jhu8|Mipp|-|4 D1|4 53.2 cM|protein-coding	NM_008389	chr4	116180154	116210840	+	30686	149.41	144.782	183.605	161.554	120.934	116.367	121.933
Rhbdl1|Rhbdl|-|17 A3.3|17 12.93 cM|protein-coding	NM_144816	chr17	25971410	25974072	-	2662	61.441	45.508	57.294	35.411	18.432	16.443	28.258
Lce1k|Gm7055|Sprrl6|-|3 F1|3|protein-coding	NM_001254760	chr3	92610213	92611813	-	1600	4.792	4.551	3.224	1.795	3.95	2.214	5.369
Il15ra|AA690181|IL-15RA|-|2 A1|2 8.97 cM|protein-coding	NR_073192	chr2	11626920	11655612	+	28692	306.351	256.697	354.023	245.105	125.072	121.743	114.303
Slc16a14|1110004H10Rik|-|1|1 C5|protein-coding	NM_027921	chr1	84903280	84931658	-	28378	153.004	130.961	118.691	120.757	112.282	113.205	141.431
Dennd4b|-|-|3|3 F1|protein-coding	NM_201407	chr3	90070436	90084587	+	14151	49.29	54.104	44.839	38.838	63.006	62.927	92.404
Pcdhb21|Pcdhb18|PcdhbU|-|18|18 B3|protein-coding	NM_053146	chr18	37673306	37676017	+	2711	17.97	16.349	13.188	14.85	15.234	18.973	23.313
Nxpe4|C130036J11|D930028F11Rik|Fam55d|-|9|9 A5.3|protein-coding	NM_172921	chr9	48170124	48208108	+	37984	75.133	100.285	86.601	83.225	104.007	96.762	101.729
Steap2|4921538B17Rik|AI930049|AW045895|IPCA-1|IPCA1|PCANAP1|STAMP1|STMP|-|5|5 A1|protein-coding	NM_001285470	chr5	5664829	5694089	-	29260	301.216	227.201	184.045	163.838	126.2	145.775	162.342
Gm19557|-|-|19 C3|19 39.65 cM|ncRNA	NR_045322	chr19	47587472	47591068	+	3596	28.581	19.889	25.204	29.7	23.51	17.708	20.204
Pcdha7|Cnr4|Crnr4|-|18|18 B2-B3|protein-coding	NM_009957	chr18	37133578	37347311	+	213733	748.42	636.939	496.892	560.379	730.87	761.446	852.26
Mill2|Micb|-|7 A3|7 9.35 cM|protein-coding	NM_153761	chr7	19425315	19444002	+	18687	126.648	130.792	122.062	110.64	113.223	115.735	102.576
Asb12|2310036C05Rik|Asb-12|-|X|X C3|protein-coding	NM_080858	chrX	92665538	92673468	-	7930	12.151	12.135	10.404	13.708	17.679	22.767	12.434
LOC547349|-|-|17|17 B1|protein-coding	NM_001025208	chr17	35402724	35462354	+	59630	275.202	243.55	220.239	241.025	217.418	220.718	234.541
Il15ra|AA690181|IL-15RA|-|2 A1|2 8.97 cM|protein-coding	NM_001271501	chr2	11627339	11655612	+	28273	252.44	211.021	272.404	203.819	114.727	118.581	106.25
Acvrl1|AI115505|AI427544|Acvrlk1|Alk1|-|15|15 F1|protein-coding	NM_001277259	chr15	100958953	100975767	+	16814	209.482	151.524	109.606	109.824	129.586	118.581	121.227
Mpl|CD110|TPO-R|c-mpl|hlb219|-|4 D2.1|4 54.61 cM|protein-coding	NM_010823	chr4	118115020	118130118	-	15098	92.076	81.071	66.086	59.236	68.648	65.14	82.796
H2-Ke6|D17H6S112E|H-2Ke6|Hsd17b8|Ke-6|Ke6|Ring2|-|17 B1|17 17.98 cM|protein-coding	NM_013543	chr17	34162978	34165000	-	2022	79.412	82.251	128.509	63.806	30.469	23.716	43.235
Sarm1|A830091I15Rik|C78606|MyD885|Sarm|-|11 B5|11 46.74 cM|protein-coding	NM_001168521	chr11	78285832	78311256	-	25424	226.083	176.469	171.883	121.41	126.012	123.956	186.644
Rab7|Rab7a|-|6 D1|6 39.13 cM|protein-coding	NM_009005	chr6	87949100	87995264	-	46164	473.047	445.47	463.776	506.365	351.517	299.772	418.359
Tet1|2510010B09Rik|AA517754|BB001228|Cxxc6|D10Ertd17e|LCX|mKIAA1676|-|10 B4|10 32.48 cM|protein-coding	NM_001253857	chr10	62267318	62342762	-	75444	344.687	290.912	306.253	371.084	490.13	456.931	640.467
1700060C16Rik|-|-|6|6 G3|ncRNA	NR_045732	chr6	143541873	143599808	-	57935	189.287	172.929	150.196	162.859	189.582	180.243	184.807
Vti1a|1110014F16Rik|1110018K19Rik|4921537J05Rik|MVti1|MVti1a|Vti1|Vti1-rp2|-|19|19 D2|protein-coding	NM_016862	chr19	55390547	55701951	+	311404	1126.14	1191.8	1324.95	1312.99	1228.34	1267.71	1162.53
Fadd|Mort1/FADD|-|7 F5|7 88.85 cM|protein-coding	NM_010175	chr7	151764228	151768341	-	4113	132.296	99.611	155.911	101.501	48.712	23.084	54.538
Tbx4|3930401C23|-|11 C|11 51.42 cM|protein-coding	NM_172798	chr11	85710267	85729599	+	19332	74.962	71.801	82.937	76.86	79.933	72.097	80.535
Mir1931|mir-1931|mmu-mir-1931|-|10 C2|10 47.89 cM|ncRNA	NR_035452	chr10	92625530	92625648	+	118	4.45	4.045	4.982	4.406	1.317	0.316	1.272
Dis3l|AV340375|-|9|9 C|protein-coding	NM_001177784	chr9	64154563	64188580	-	34017	192.197	176.3	178.916	147.356	138.989	129.648	160.505
Lipo2|EG668114|Gm8981|-|19|19 C1|protein-coding	NM_001322338	chr19	33794164	33836441	-	42277	89.851	96.577	88.066	85.183	112.659	123.324	109.5
Mir6983|Gm27496|mmu-mir-6983|-|18|18 E1|ncRNA	NR_105949	chr18	61277122	61277185	+	63	0	0.506	0.147	0	0.188	0	0.141
Taar8a|Gm230|taR-8a|-|10|10 A4|protein-coding	NM_001010830	chr10	23796306	23797340	+	1034	2.738	3.877	2.931	3.59	2.069	1.897	3.25
Zbtb8a|2410081M15Rik|AI480941|-|4|4 D2.2|protein-coding	NM_028603	chr4	129030876	129055272	-	24396	219.238	173.941	227.272	192.069	179.99	178.978	244.855
Dnm2|Dyn2|Udnm|b2b2159Clo|-|9 A3|9 7.79 cM|protein-coding	NM_001253894	chr9	21229352	21312203	+	82851	690.059	563.621	585.691	494.452	487.685	422.463	623.936
Csmd2|Gm139|-|4|4 D2.2|protein-coding	NM_001281955	chr4	127665288	128244900	+	579612	1715.56	1574.9	1049.17	942.722	1858.58	1579.49	1842.84
8030455M16Rik|-|-|8|8 D3|ncRNA	NR_131069	chr8	112571332	112581076	+	9744	23.96	36.912	46.744	46.834	37.239	36.365	36.311
Rubcnl|5031414D18Rik|Gm744|Gm911|Kiaa0226l|-|14|14 D3|protein-coding	NM_198642	chr14	75415834	75452339	+	36505	180.387	194.84	170.124	138.381	141.246	133.127	150.332
St6galnac6|ST6GalNAcVI|Siat7f|-|2|2 B|protein-coding	NM_001025310	chr2	32462505	32476329	+	13824	226.083	190.458	232.401	170.855	117.737	104.035	150.615
Ankrd61|4921520G13Rik|-|5|5 G2|protein-coding	NM_025732	chr5	144651610	144655936	-	4326	12.665	12.81	8.938	12.728	12.977	15.178	23.313
Scgb2b20|Abpbg20|Abpd|C2c|Scgb2b2|-|7|7 B1|protein-coding	NM_001009952	chr7	34149362	34151338	-	1976	5.306	3.202	4.103	1.632	6.207	6.324	5.793
Aim1l|-|-|4|4 D3|protein-coding	NM_001162970	chr4	133624367	133648419	+	24052	119.802	116.803	99.642	94.648	113.599	109.094	144.257
Samd4|1700024G08Rik|1700111L17Rik|4933436G17Rik|Samd4a|Smaug|Smaug1|sunk|-|14|14 C1|protein-coding	NM_001310544	chr14	47688652	47725492	+	36840	194.593	173.941	177.011	167.918	143.315	111.94	155.136
Arhgap39|9530053N22|AI843066|D15Wsu169e|Kiaa1688|Porf-2|-|15 D3|15 36.28 cM|protein-coding	NM_198420	chr15	76554415	76648600	-	94185	530.551	534.631	555.212	502.285	393.459	359.537	508.078
Zfand2a|AA407930|AU016206|Airap|-|5|5 G2|protein-coding	NM_001159908	chr5	139947170	139960445	-	13275	228.651	201.245	203.68	127.774	80.873	59.448	132.671
Sdc3|Synd3|mKIAA0468|syn-3|-|4 D2.2|4 63.63 cM|protein-coding	NM_011520	chr4	130348452	130382233	+	33781	264.762	188.436	150.782	135.281	133.535	119.213	146.659
Gm15772|ENSMUSG00000062353|OTTMUSG00000026108|-|5|5 A1|pseudo	NR_003373	chr11	68715091	68718036	+	2945	226.768	226.022	369.995	260.281	96.108	79.37	151.039
Olfr744|MOR106-13P|-|14|14 C1|protein-coding	NM_001011738	chr14	51237899	51238870	+	971	4.963	3.708	3.224	1.795	3.762	3.795	1.13
Lmna|Dhe|-|3 F1|3 38.84 cM|protein-coding	NM_001111102	chr3	88287127	88307274	-	20147	724.631	525.361	770.029	591.547	286.818	177.713	218.434
Oog1|Oog|c-1|-|12|12 D2|protein-coding	NM_178657	chr12	88943615	88949795	+	6188	26.014	24.608	13.481	23.172	33.666	41.424	34.192
Itpr3|IP3R 3|Ip3r3|Itpr-3|tf|-|17 A3.3|17 13.68 cM|protein-coding	NM_080553	chr17	27194249	27259168	+	64919	392.437	398.782	400.913	406.658	353.586	298.191	377.244
Mapk7|BMK-1|BMK1|ERK-5|ERK5|Erk5-T|PRKM7|-|11|11 B2|protein-coding	NM_001291035	chr11	61302314	61307768	-	5454	187.233	135.343	182.287	112.924	66.391	29.092	70.221
Hp1bp3|Hp1bp74|-|4|4 D3|protein-coding	NM_001122896	chr4	137772527	137800597	+	28070	350.164	270.518	362.375	265.503	164.004	134.391	174.352
Epx|EPO|-|11 C|11 52.25 cM|protein-coding	NM_007946	chr11	87677500	87689038	-	11538	34.058	33.204	23.885	25.62	31.597	36.049	59.907
Rab24|6530406O07Rik|-|13 B1|13 29.8 cM|protein-coding	NM_009000	chr13	55420584	55423341	-	2757	155.058	97.926	149.61	85.999	52.662	35.1	62.874
Ppy|AV061413|IGSPP|PP|-|11|11 D|protein-coding	NM_008918	chr11	101961245	101962614	-	1369	7.702	8.09	5.715	4.569	3.95	3.162	7.912
4932414N04Rik|-|-|2|2 C2|protein-coding	NM_183113	chr2	68495941	68586522	+	90581	172.857	223.156	171.15	204.145	247.322	288.704	272.972
Thbs2|TSP2|Thbs-2|-|17 A2|17 8.95 cM|protein-coding	NM_011581	chr17	14802507	14831269	-	28762	388.329	218.1	247.933	214.099	147.077	105.932	119.955
Etv3|AI414410|METS|Pe1|-|3|3 F1|protein-coding	NM_001083318	chr3	87329500	87344080	+	14580	189.801	173.941	208.223	158.29	84.823	83.165	119.955
Ginm1|AA589616|-|10|10 A1|protein-coding	NM_001346750	chr10	7487745	7500715	-	12970	178.847	164.165	205.585	132.996	67.144	55.021	71.351
Olfr478|MOR204-13|-|7|7 E3|protein-coding	NM_146734	chr7	115174911	115175855	-	944	2.054	2.528	1.905	2.121	1.505	1.897	3.25
Barhl1|Dres115|MBH2|-|2 A3|2 19.38 cM|protein-coding	NM_019446	chr2	28763200	28771941	-	8741	99.949	84.611	59.346	63.479	58.868	56.603	86.893
Ly6a|Ly-6A.2|Ly-6A/E|Ly-6E.1|Sca-1|Sca1|TAP|-|15 D3|15 34.29 cM|protein-coding	NM_001271419	chr15	74825307	74828461	-	3154	24.474	85.453	158.695	142.624	42.317	24.349	10.738
Vmn2r4|AW742767|EG637053|-|3|3 E1|protein-coding	NM_001104615	chr3	64192543	64213979	-	21436	42.958	51.07	36.194	39.817	56.235	77.156	58.353
Pacsin2|AI197433|-|15|15 E1|protein-coding	NM_011862	chr15	83206037	83263280	-	57243	330.482	258.045	226.539	226.501	211.587	224.513	288.938
Dio2|5DII|AI324267|DIOII|-|12|12 D3|protein-coding	NM_010050	chr12	91962992	91977477	-	14485	82.663	69.273	97.591	99.054	62.066	58.816	44.789
Nrbp1|B230344L17Rik|Nrbp|-|5|5 B1|protein-coding	NM_147201	chr5	31543291	31553935	+	10644	234.47	183.548	232.694	154.047	93.475	53.124	90.002
Prom1|4932416E19Rik|AC133|CD133|Prom|Prom-1|Proml1|-|5|5 B3|protein-coding	NM_001163582	chr5	44392682	44486007	-	93325	214.103	279.114	209.542	252.285	325.186	348.153	338.248
Arhgef38|9130221D24Rik|D630013G24Rik|-|3|3 G3|protein-coding	NM_029953	chr3	132822495	132897853	-	75358	183.982	190.29	177.451	207.572	232.84	232.102	210.522
Mir204|Mirn204|mir-204|mmu-mir-204|-|19|19 B|ncRNA	NR_029591	chr19	22825095	22825162	+	67	0	0.337	0.147	0	0.188	0.316	0.283
Syt11|1500004A13Rik|3632445O20Rik|5430404N14Rik|6530420C11Rik|AI851970|-|3 F1|3 38.96 cM|protein-coding	NM_018804	chr3	88548623	88576521	-	27898	137.943	141.579	150.636	134.791	126.012	129.964	155.136
Ceacam2|AI267129|Bgp2|Ceacam2-L|-|7 A3|7 13.87 cM|protein-coding	NM_001113368	chr7	26301061	26325023	-	23962	73.079	78.711	106.236	183.42	242.056	189.413	168.7
D630041G03Rik|-|-|7|7 A1|ncRNA	NR_028416	chr7	4418847	4422486	-	3639	45.696	42.137	47.77	33.453	22.381	27.511	34.192
Hsd17b1|17HSDB1|17beta-HSD|E2DH|Hsd17ba|-|11 D|11 64.17 cM|protein-coding	NM_010475	chr11	100939725	100941819	+	2094	30.635	24.271	20.368	24.315	21.065	19.605	31.084
Ttyh3|2900029G13Rik|AI414930|TTY3|mTTY3|-|5|5 G2|protein-coding	NM_175274	chr5	141096531	141124985	-	28454	352.902	195.177	186.243	149.478	99.493	76.524	126.454
Serinc1|1500011D18Rik|AI315070|AIGP-2|TMS-2|Tde1l|Tde2|Tms2|mKIAA1253|-|10|10 B4|protein-coding	NM_019760	chr10	57235582	57252335	-	16753	213.076	217.426	253.941	229.765	109.837	108.462	128.009
Apmap|2310001A20Rik|AI314817|-|2|2 G3|protein-coding	NM_027977	chr2	150408817	150434259	-	25442	181.928	167.199	218.48	147.683	93.663	83.481	110.065
Rarres2|0610007L05Rik|AI303516|-|6|6 B2.3|protein-coding	NM_001347168	chr6	48519695	48522801	-	3106	9.413	10.45	6.594	12.728	10.532	13.913	15.966
Mir18|Mirn18|mir-18a|mmu-mir-18|mmu-mir-18a|-|14|14 E4|ncRNA	NR_029736	chr14	115443073	115443168	+	95	2.396	5.394	6.154	3.59	1.693	0.316	2.826
Rnf187|2410016F01Rik|AB030190|RACO-1|-|11|11 B1.3|protein-coding	NM_022423	chr11	58745790	58752408	-	6618	192.368	167.199	254.674	135.118	69.777	50.278	78.698
Fam126b|C130065N10Rik|D1Ertd53e|D630010C10|-|1 C1.3|1 29.12 cM|protein-coding	NM_172513	chr1	58579650	58643177	-	63527	270.068	314.34	325.156	278.558	254.469	237.478	239.204
Taf1b|4930408G01Rik|A230108M10Rik|TAFI68|Tafi86|p63|-|12|12 A1.3|protein-coding	NR_028341	chr12	25183446	25243436	+	59990	199.214	286.698	506.27	494.615	259.359	221.034	228.607
Adcy8|AC8|AW060868|-|15 D1|15 29.03 cM|protein-coding	NM_009623	chr15	64530597	64753858	-	223261	629.987	634.917	484.437	476.665	569.123	510.687	576.886
Gsg1|-|-|6 G1|6 66.07 cM|protein-coding	NM_001080553	chr6	135187348	135204354	-	17006	102.345	83.599	116.933	117.33	88.961	111.94	97.773
Mir7008|Gm27752|mmu-mir-7008|-|3|3 A3|ncRNA	NR_105975	chr3	30937888	30937950	+	62	0.171	0.169	0.586	0.49	0.376	0.316	0.424
Olfr351|MOR127-2|-|2|2 B|protein-coding	NM_146942	chr2	36714934	36715866	-	932	2.567	4.382	1.465	1.142	1.881	1.265	4.097
Rmdn3|1200015F23Rik|AI131757|Fam82a2|Ptpip51|RMD-3|Rmd3|-|2|2 E5|protein-coding	NM_001033136	chr2	118962734	118982770	-	20036	235.496	227.538	273.43	189.295	129.586	106.881	146.376
4933439C10Rik|2610028M21Rik|-|11|11 B1.3|ncRNA	NR_015585	chr11	59319155	59324887	+	5732	230.533	179.503	270.792	160.575	87.644	65.773	116.14
Mir194-1|Mirn194|Mirn194-1|miR-194|mir-194-1|-|1|1 H5|ncRNA	NR_029580	chr1	187137198	187137264	+	66	0.342	0.169	0.293	0.326	0.188	0	0.565
Sycn|0910001K16Rik|1810038B08Rik|SYL|-|7|7 B1|protein-coding	NM_026716	chr7	29325904	29327229	+	1325	3.594	5.394	2.345	3.264	3.197	8.222	7.771
Olfr1076|MOR189-2|-|2|2 D|protein-coding	NM_146406	chr2	86348618	86349559	+	941	1.369	1.18	1.026	2.937	2.445	1.897	1.837
Pura|CAGER-1|Pur-alpha|ssCRE-BP|-|18|18 B2|protein-coding	NM_008989	chr18	36440816	36447898	+	7082	407.155	319.902	429.78	270.888	144.256	120.478	191.165
Pigc|3110030E07Rik|AW212108|-|1|1 H2.1|protein-coding	NM_026078	chr1	163899319	163903566	+	4247	150.95	92.869	155.178	103.296	46.831	35.416	44.789
Cpq|1190003P12Rik|2610034C17Rik|Hls2|Lal-1|Pgcp|-|15|15 B3.1|protein-coding	NM_176073	chr15	33012884	33524307	+	511423	1003.43	1205.62	1111.6	1175.26	1309.4	1254.43	1104.04
Gpr45|9230112G11Rik|AW046772|-|1|1 B|protein-coding	NM_053107	chr1	43009717	43092294	+	82577	281.192	294.115	234.306	219.648	247.51	258.348	291.905
Cacna1c|Cav1.2|Cchl1a1|D930026N18Rik|MBC|MELC-CC|-|6 F1|6 55.86 cM|protein-coding	NM_001159535	chr6	118537258	119058513	-	521255	1977.42	1666.59	1402.32	1511.91	1731.07	1672.15	1782.8
Trim24|A130082H20Rik|AI447469|D430004I05Rik|TIF1|TIF1-alpha|TIF1alpha|Tif1a|-|6|6 B1|protein-coding	NM_001272076	chr6	37850487	37918445	+	67958	175.253	208.493	213.645	263.708	363.366	370.288	439.27
Olfr855|MOR148-1|-|9|9 A3|protein-coding	NM_146524	chr9	19388955	19389946	+	991	2.738	2.865	2.198	2.448	2.821	4.111	3.815
Tlcd1|-|-|11|11 B5|protein-coding	NM_001291235	chr11	77991651	77994321	+	2670	118.262	105.679	198.845	120.268	53.602	39.843	103.142
Inpp5a|-|-|7|7 F4|protein-coding	NM_183144	chr7	146575008	146765551	+	190543	743.285	713.291	636.391	689.459	672.942	659.625	686.103
Scgb1b24|Abpa24|Gm12769|OTTMUSG00000008385|-|7|7 B1|protein-coding	NM_001099329	chr7	34528818	34530122	+	1304	4.792	2.865	2.198	2.448	2.069	3.478	1.272
Mycs|-|-|X A1.1|X 2.4 cM|protein-coding	NM_010850	chrX	5044022	5046383	-	2361	7.702	4.382	2.931	4.406	11.473	6.008	10.173
Galnt6|4632410F13|AW047994|GalNAc-T6|-|15|15 F1|protein-coding	NM_172451	chr15	100520346	100559807	-	39461	146.33	172.424	129.242	138.871	163.628	189.097	258.843
Stmn4|Lagl|R75359|RB3|-|14|14 D1|protein-coding	NM_001310522	chr14	66963133	66980517	+	17384	50.659	59.497	41.176	39.001	49.276	52.176	70.504
Fbxo9|9030401P18Rik|AA986398|-|9|9 E1|protein-coding	NM_023605	chr9	77929306	77956463	-	27157	235.839	251.641	255.553	210.02	131.842	123.008	158.527
Gtf3c2|1300004C11Rik|2610510G03Rik|AI225816|AU041069|TFIIIC110|mKIAA0011|-|5|5 B1|protein-coding	NM_027901	chr5	31458379	31482517	-	24138	271.095	258.888	335.999	234.498	159.866	115.419	232.422
Ddc|Aadc|-|11 A1|11 7.09 cM|protein-coding	NM_001190448	chr11	11714104	11798147	-	84043	392.095	378.725	503.926	602.644	470.382	432.899	520.371
Hook2|A630054I03Rik|-|8|8 C3|protein-coding	NM_133255	chr8	87514494	87527263	+	12769	94.472	108.376	127.483	92.526	65.451	79.37	100.881
Olfr669|MOR34-6|-|7|7 E3|protein-coding	NM_147043	chr7	112087042	112087995	+	953	3.936	3.539	1.905	1.469	2.257	3.478	1.978
Frat2|-|-|19 C3|19 35.33 cM|protein-coding	NM_177603	chr19	41920465	41922622	-	2157	162.075	189.952	213.645	149.641	45.139	23.716	50.158
Gm13238|OTTMUSG00000011065|-|4|4 E1|pseudo	NR_033612	chr4	145427122	145427895	+	773	7.359	7.416	5.129	5.385	9.968	16.127	56.799
B930059L03Rik|-|-|12|12 F1|ncRNA	NR_033340	chr12	111829584	111830889	+	1305	117.919	107.87	175.253	115.046	41.565	31.622	54.255
Jdp2|Jundm2|Jundp2|TIF|-|12|12 D2|protein-coding	NM_001205053	chr12	86940968	86980828	+	39860	280.85	196.189	191.225	248.205	234.533	259.296	257.571
Prdm4|1700031E19Rik|2810470D21Rik|AW552272|SC-1|SC1|-|10|10 C1|protein-coding	NM_001302886	chr10	85354713	85379731	-	25018	242.171	239.842	309.477	231.071	137.297	123.64	162.342
Mir1946b|mmu-mir-1946b|-|9 A3|9 7.84 cM|ncRNA	NR_035496	chr9	21417888	21418020	-	132	1.027	0.337	0.293	0.49	0	0	0.989
Ifi27l2a|2310061N23Rik|Ifi27|Isg12|Isg12(b1)|-|12|12 E|protein-coding	NM_001281830	chr12	104672083	104681890	-	9807	53.397	36.912	46.744	56.789	48.148	50.278	39.702
Prkx|PKX1|Pkare|-|X|X B|protein-coding	NM_016979	chrX	75007374	75041299	-	33925	173.884	164.165	183.312	150.294	94.039	89.805	84.915
Pmp22|22kDa|Gas-3|HNPP|Tr|trembler|-|11 B3|11 38.99 cM|protein-coding	NM_001302260	chr11	62946305	62973049	+	26744	173.713	134.669	99.056	106.886	110.402	117.948	119.814
Vmn2r113|EG434701|V2Rp7|-|17|17 A3.3|protein-coding	NM_001104578	chr17	23080151	23095781	+	15630	33.545	41.463	22.419	27.578	41.377	43.321	34.475
Myog|MYF4|bHLHc3|myo|-|1 E4|1 58.18 cM|protein-coding	NM_031189	chr1	136186581	136189125	+	2544	9.071	15.338	11.43	10.607	10.72	12.016	13.846
Mst1|D3F15S2h|D9H3F15S2|DNF15S2h|Hgfl|-|9 F1|9 59.07 cM|protein-coding	NM_008243	chr9	107982767	107987358	+	4591	28.581	45.845	69.163	61.521	39.496	28.143	49.875
Mir6936|Gm27574|mmu-mir-6936|-|11|11 E2|ncRNA	NR_105901	chr11	120486137	120486190	-	53	6.504	6.91	8.206	5.548	1.128	0	1.695
Fam208a|4732418E12|4933409E02Rik|D14Abb1e|MommeD6|-|14|14 A3|protein-coding	NM_028945	chr14	28242033	28296740	+	54707	248.503	229.224	250.424	279.047	283.809	320.642	402.252
Hapln2|4930401E20Rik|Bral1|-|3 F1|3 38.78 cM|protein-coding	NM_022031	chr3	87825672	87831433	-	5761	152.833	143.602	136.129	96.443	50.969	40.792	66.124
Cmklr1|ChemR23|DEZ|Gpcr27|mcmklr1|-|5|5 F|protein-coding	NM_008153	chr5	114062364	114100399	-	38035	187.404	148.658	106.09	105.744	153.659	159.689	217.586
Adh5|Adh-5|Adh3|GSNOR|-|3|3 G3|protein-coding	NM_007410	chr3	138106057	138118463	+	12406	174.226	158.434	230.789	155.842	81.061	67.038	106.533
Pole4|2400007P05Rik|5830430F06Rik|-|6|6 C3|protein-coding	NM_025882	chr6	82596706	82602859	-	6153	73.935	64.554	79.714	64.132	52.286	48.065	102.294
Hspa2|70kDa|HSP70.2|HSP70A2|Hsp70-2|-|12 C3|12 33.73 cM|protein-coding	NM_008301	chr12	77505357	77507923	+	2566	108.506	74.329	110.486	99.38	53.602	40.792	45.071
Ears2|3230401I01Rik|mKIAA1970|-|7|7 F2|protein-coding	NM_026140	chr7	129177676	129210600	-	32924	163.102	172.592	199.431	186.684	152.155	152.732	213.348
Mir341|Mirn341|mmu-mir-341|-|12 F1|12|ncRNA	NR_029770	chr12	110849710	110849805	+	95	0.342	0.337	0.293	0.326	0.188	1.581	0.283
Picalm|CALM|CLTH|PAP180|fit-1|fit1|mKIAA4114|-|7 D3-E1|7 50.47 cM|protein-coding	NM_146194	chr7	97278742	97357957	+	79215	789.153	652.614	848.571	820.17	470.382	437.009	454.671
Ergic3|2310015B14Rik|AV318804|CGI-54|D2Ucla1|NY-BR-84|Sdbcag84|-|2 H1|2 77.32 cM|protein-coding	NM_025516	chr2	155833861	155844015	+	10154	138.628	140.568	150.343	96.443	59.244	41.108	84.633
Naa30|4930487N19Rik|5730533P17Rik|AI447922|AW322455|Nat12|-|14|14 C1|protein-coding	NM_027492	chr14	49791921	49810563	+	18642	269.212	249.787	367.504	281.658	154.224	123.008	132.106
Gstz1|MAAI|-|12|12 D2|protein-coding	NM_001252555	chr12	88488115	88505673	+	17558	217.697	201.582	255.553	189.785	108.521	108.146	154.712
Abl2|AA536808|Abll|Arg|-|1 G3|1 67.71 cM|protein-coding	NM_001136104	chr1	158488918	158579750	+	90832	816.022	759.136	857.802	847.912	590.752	552.744	547.639
Olfr1179|MOR225-2|-|2|2 D|protein-coding	NM_146917	chr2	88242166	88243089	-	923	2.396	2.36	1.905	1.469	1.505	0	0.283
1500012K07Rik|-|-|7|7 D1|ncRNA	NR_045812	chr7	82453582	82463371	+	9789	56.991	59.16	71.215	53.851	44.762	38.578	40.691
Fzd5|5330434N09Rik|AI427138|Fz-5|Fz5|mFz5|-|1 C2|1 32.74 cM|protein-coding	NM_001042659	chr1	64777132	64784324	-	7192	310.458	207.65	462.457	366.351	173.596	101.189	214.337
Sytl2|AI266830|Slp2|mKIAA1597|-|7|7 E1|protein-coding	NM_001040087	chr7	97535491	97559229	+	23738	89.68	84.948	75.757	84.693	71.47	86.643	79.264
Slc2a8|D2Ertd44e|GLUT8|GlutX1|-|2 B|2 22.09 cM|protein-coding	NM_019488	chr2	32828509	32837576	-	9067	144.789	115.623	137.594	84.856	54.731	40.476	79.829
Ttc36|-|-|9|9 A5.2|protein-coding	NM_138951	chr9	44607483	44611034	-	3551	68.287	49.384	55.975	40.47	20.689	20.238	44.082
Gm25285|Mir466c-3|mmu-mir-466c-3|-|2|2 A1|ncRNA	NR_130344	chr2	10403158	10403247	+	89	0.342	0.337	0.147	0.326	0.564	0	0.565
Zcchc18|1500031H04Rik|Sizn2|-|X|X F1|protein-coding	NM_025893	chrX	133527694	133531462	+	3768	38.679	24.271	29.453	27.742	14.858	13.913	14.977
Slfnl1|4933406A14Rik|-|4|4 D2.2|protein-coding	NM_177570	chr4	120204836	120209266	+	4430	10.44	12.978	8.645	8.975	15.234	11.7	17.096
Magi1|AIP3|BAP1|Baiap1|Gukmi1|MAGI1c|Magi-1|TNRC19|WWP3|mKIAA4129|-|6|6 D1|protein-coding	NM_001083320	chr6	93625447	93863684	-	238237	624.682	907.457	1087.71	1122.06	1006.78	1112.13	1087.37
Ssrp1|C81323|Hmg1-rs1|Hmgi-rs3|Hmgox|T160|-|2 D|2 49.45 cM|protein-coding	NM_182990	chr2	84877277	84887271	+	9994	209.996	194.335	273.43	186.031	102.314	91.702	135.214
Nlrc3|CLR16.2|D230007K08Rik|mFLJ00348|-|16|16 A1|protein-coding	NM_001081280	chr16	3946933	3976632	-	29699	129.9	104.668	70.189	78.819	97.612	102.77	124.618
Igfbp4|AI875747|Deb2|IGFBP-4|-|11|11 D|protein-coding	NM_010517	chr11	98902574	98913957	+	11383	211.365	119.668	89.678	80.94	74.479	46.8	68.949
Tnnt2|Tnt|cTnT|-|1 E4|1 59.32 cM|protein-coding	NM_001130174	chr1	137732911	137748845	+	15934	54.424	68.43	66.526	65.111	66.203	59.448	68.949
C1ql4|C1qtnf11|CTRP11|-|15|15 F1|protein-coding	NM_001024702	chr15	98915185	98918159	-	2974	22.249	24.271	14.8	17.787	22.193	13.281	23.03
Nenf|1110060M21Rik|SCIRP10|Spuf|-|1|1 H6|protein-coding	NM_025424	chr1	193130676	193141997	-	11321	169.263	124.556	140.671	120.594	67.52	65.14	79.687
Gm14124|EG640962|ENSMUSG00000074735|Gm10749|OTTMUSG00000015734|-|2|2 G3|protein-coding	NM_001142410	chr2	150083253	150096036	+	12783	39.706	38.766	24.617	31.984	68.836	71.465	126.172
Fam181a|EG544888|-|12|12 E|protein-coding	NM_001195726	chr12	104553169	104555275	+	2106	6.846	13.821	8.352	11.423	12.225	10.751	15.824
Leo1|Gm185|-|9|9 D|protein-coding	NM_001039522	chr9	75289331	75314239	+	24908	234.983	217.931	225.367	178.851	150.65	158.424	194.132
Slc8a1|AI852629|AV344025|D930008O12Rik|Ncx1|-|17 E3|17 51.29 cM|protein-coding	NM_011406	chr17	81772445	82137727	-	365282	1180.05	1005.55	866.301	921.672	969.729	1151.02	979.986
Zfyve21|1110013H04Rik|AW558780|C85416|-|12|12 F1|protein-coding	NM_026752	chr12	113052381	113066599	+	14218	224.885	145.456	164.263	121.084	82.942	77.473	107.663
Opn5|Gpr136|Neuropsin|PGR12|TMEM13|-|17|17 B3|protein-coding	NM_181753	chr17	42693732	42748262	-	54530	157.625	162.816	131.733	142.787	151.403	142.613	141.149
Zfp287|B230333C16Rik|SKAT-2|Skat2|Znf287|mszf16|mszf74|-|11|11 B2|protein-coding	NM_133208	chr11	62524988	62542595	-	17607	42.102	44.665	37.366	35.901	50.405	54.073	62.733
Rbck1|AL033326|HOIL-1|HOIL-1L|UIP28|Ubce7ip3|-|2|2 G3|protein-coding	NM_019705	chr2	152142070	152158375	-	16305	242.513	278.103	364.28	232.05	143.879	90.438	149.485
Actr3|1200003A09Rik|Arp3|-|1|1 E2.3|protein-coding	NM_001205386	chr1	127289482	127332304	-	42822	446.519	376.366	474.326	463.12	261.804	220.086	227.194
Cd34|AU040960|-|1 H6|1 98.38 cM|protein-coding	NM_001111059	chr1	196765015	196787486	+	22471	216.842	127.084	184.778	152.578	83.13	77.473	65.982
Stx5a|0610031F24Rik|D19Ertd627e|Stx5|-|19|19 A|protein-coding	NM_001167799	chr19	8815914	8830132	+	14218	259.457	210.515	274.602	201.371	105.888	90.438	128.291
Pcdhb13|Pcdbh6|PcdhbM|-|18|18 B3|protein-coding	NM_053138	chr18	37602171	37605863	+	3692	13.521	16.181	7.766	8.975	15.987	16.443	22.889
Nptx1|D11Bwg1004e|Np1|-|11 E2|11 83.95 cM|protein-coding	NM_008730	chr11	119400033	119409134	-	9101	143.249	100.117	140.964	102.807	74.291	50.278	66.265
Snrpa|C430021M15Rik|Rnu1a-1|Rnu1a1|U1-A|U1A|-|7|7 A3|protein-coding	NM_015782	chr7	27972025	27981290	-	9265	261.168	223.325	311.235	206.103	113.411	62.294	153.723
Tubgcp3|GCP3|Spc98p|-|8|8 A1.1|protein-coding	NM_198031	chr8	12614277	12672100	-	57823	296.253	323.779	378.494	267.787	201.055	222.299	217.728
Sigmar1|Oprs1|Sig1R|sigma1R|-|4|4 A5|protein-coding	NM_001286540	chr4	41685366	41688232	-	2866	166.182	152.029	223.169	113.251	44.198	36.049	61.461
Mir1963|mir-1963|mmu-mir-1963|-|7 B1|7 16.94 cM|ncRNA	NR_035489	chr7	29868655	29868713	-	58	0.171	0.337	0.147	0.49	0.376	0.316	0.283
Hap1|HAP-1|-|11 63.47 cM|11 D|protein-coding	NM_010404	chr11	100208641	100217455	-	8814	171.488	171.412	202.362	124.347	73.162	48.381	94.382
Fam151b|4930405M20Rik|-|13|13 C3|protein-coding	NM_001163627	chr13	93219575	93253986	-	34411	117.919	122.197	128.07	134.954	115.668	120.794	106.674
Teddm1a|Epdd1|Teddm1|e9-1|-|1|1 G3|protein-coding	NM_178244	chr1	155738776	155740190	+	1414	2.054	5.225	3.37	4.406	6.583	5.059	5.369
Mir6357|Gm27333|mmu-mir-6357|-|18|18 E2|ncRNA	NR_105775	chr18	70676440	70676543	+	103	0.513	0.674	0.147	0.163	0.376	0.949	0.706
Gm20740|-|-|15|15 D1|ncRNA	NR_045279	chr15	63245952	63311163	-	65211	117.235	145.119	98.03	113.088	148.958	151.467	143.55
Ptprr|Gmcp1|PTP-SL|PTPBR7|RPTPRR|mPTP213|-|10|10 D2|protein-coding	NM_011217	chr10	115455419	115711985	+	256566	712.479	801.441	681.23	744.779	812.496	916.075	784.583
Olfr402|MOR255-4|-|11|11 B5|protein-coding	NM_146708	chr11	73968658	73969605	+	947	3.936	2.36	1.905	0.653	2.633	1.265	3.108
Mdm2|1700007J15Rik|AA415488|Mdm-2|-|10 D2|10 66.32 cM|protein-coding	NM_001288586	chr10	117125931	117147814	-	21883	651.894	544.407	610.015	477.154	266.506	199.216	349.269
Eapp|1810011O16Rik|-|12|12 C1|protein-coding	NM_025456	chr12	55771327	55796881	-	25554	178.847	172.424	198.698	182.931	131.278	153.364	158.668
Spag6l|PF16|Spag6|Spag6l1|-|16|16 A3|protein-coding	NM_015773	chr16	16753109	16829456	-	76347	182.784	232.089	200.896	209.693	257.855	273.21	284.416
Ptprt|R-PTP-T|RPTP-rfo|RPTP-rho|RPTPmam4|RPTPrho|mKIAA0283|mRPTPrho|-|2 H2|2 81.91 cM|protein-coding	NM_001291151	chr2	161347724	162486883	-	1139159	2902.46	3124.69	2218.21	2368.47	3467.97	3485.64	3162.91
Calm5|AY314008|Scarf2|-|13|13 A1|protein-coding	NM_001008706	chr13	3853419	3854007	+	588	1.027	2.36	0.586	0.979	3.762	0.949	2.543
Trpc4|CCE1|STRPC4|Trp4|Trrp4|-|3 C|3 25.43 cM|protein-coding	NR_046161	chr3	53959979	54122393	+	162414	423.928	485.753	449.855	485.966	495.773	539.147	449.726
Abca6|6330565N06Rik|-|11|11 E1|protein-coding	NM_147218	chr11	110038136	110113090	-	74954	166.867	215.572	213.645	221.116	208.39	228.94	197.099
Thpo|Mgdf|Ml|Mpllg|Tpo|-|16 B1|16 12.51 cM|protein-coding	NM_001173505	chr16	20724527	20730671	-	6144	30.977	36.743	48.795	61.358	40.625	39.843	39.844
Cpsf1|-|-|15|15 D3|protein-coding	NM_001164173	chr15	76426238	76438021	-	11783	171.83	165.345	218.773	117.33	77.3	63.559	116.282
Ccdc115|2310061I09Rik|Ccp1|-|1|1 B|protein-coding	NM_027159	chr1	34493515	34496517	-	3002	125.621	132.647	190.199	126.142	45.327	40.792	63.58
Cox6b2|1700067P11Rik|BC048670|COXVIB2|-|7|7 A1|protein-coding	NM_183406	chr7	4703394	4704504	-	1110	60.072	76.857	98.177	58.91	36.863	20.554	46.202
Gm11757|OTTMUSG00000004012|-|4|4 C3|protein-coding	NM_001085538	chr4	73518124	73522138	-	4014	18.313	19.72	15.972	13.544	28.776	27.827	43.659
Dctpp1|2410015N17Rik|AI854235|RS21-C6|-|7|7 F3|protein-coding	NM_023203	chr7	134400476	134404181	-	3705	102.345	113.432	167.487	99.38	59.433	31.938	86.187
Scn11a|NSS2|NaN|NaT|NaV1.9|SNS2|-|9 F3|9 71.33 cM|protein-coding	NM_011887	chr9	119662883	119734574	-	71691	211.707	209.335	128.656	138.218	212.904	245.699	268.309
Tnnt3|fTnT|-|7 F5|7 87.94 cM|protein-coding	NM_001163666	chr7	149684741	149701914	+	17173	59.559	63.205	34.728	34.269	68.272	58.5	74.177
Dhfr|8430436I03Rik|AA607882|AI662710|AW555094|-|13 C3|13 47.64 cM|protein-coding	NM_010049	chr13	93124738	93159008	+	34270	189.458	206.639	221.411	179.83	143.503	127.435	155.56
Ankrd13d|0710001P18Rik|AI430801|-|19|19 A|protein-coding	NM_026720	chr19	4270180	4283137	-	12957	83.006	80.06	71.068	60.379	47.396	46.8	64.569
Ddx39b|0610030D10Rik|AI428441|Bat-1|Bat1|Bat1a|D17H6S81E|D17H6S81E-1|D6S81Eh|-|17 B1|17 18.6 cM|protein-coding	NM_019693	chr17	35378691	35390652	+	11961	356.839	323.61	548.618	371.9	169.27	129.648	259.408
1700102H20Rik|-|-|17|17 A1|ncRNA	NR_045302	chr17	3557824	3559863	+	2039	43.3	31.013	51.726	53.198	18.62	14.546	17.379
Ush2a|A930011D15Rik|A930037M10Rik|Gm676|Gm983|Mush2a|Usherin|Ushrn|-|1 H6|1 92.29 cM|protein-coding	NM_021408	chr1	190086717	190788918	+	702201	1629.65	1840.2	1517.79	1699.74	2045.53	2177.14	2070.74
Tex22|1700028O09Rik|AV210422|Tep22|-|12|12 F1|protein-coding	NM_029381	chr12	114312713	114327125	+	14412	91.049	87.644	99.349	81.593	73.538	66.405	76.862
Ret|PTC|RET51|RET9|c-Ret|-|6 F1|6 55.86 cM|protein-coding	NM_009050	chr6	118101766	118147762	-	45996	236.694	238.663	191.811	185.216	175.476	169.175	206.142
B3gat3|2810405M13Rik|-|19|19 A|protein-coding	NM_024256	chr19	8994883	9001726	+	6843	163.102	145.962	192.251	148.825	74.855	44.586	75.59
Tmem27|0610008J07Rik|NX-17|NX17|-|X|X F5|protein-coding	NM_001313719	chrX	160530121	160556791	+	26670	40.562	58.823	44.692	51.403	49.088	60.713	39.279
Olfr262|MOR214-1|MOR214-9|-|19|19 A|protein-coding	NM_146688	chr19	12315211	12316149	-	938	2.054	1.18	0.44	1.469	2.069	3.478	1.695
Arhgef40|E130112L23Rik|Gm669|Solo|-|14|14 C2|protein-coding	NM_198249	chr14	52604508	52625922	+	21414	334.076	199.56	206.465	150.947	113.411	112.889	158.245
4930596I21Rik|-|-|1|1 E4|ncRNA	NR_108103	chr1	140874234	140875823	+	1589	6.846	6.236	9.525	9.628	6.959	5.059	4.097
E130304I02Rik|-|-|7|7 B2|ncRNA	NR_033567	chr7	36587611	36623093	+	35482	178.847	162.816	179.649	141.808	136.921	148.305	177.177
Nr5a1|Ad4BP|ELP|ELP-3|Ftz-F1|Ftzf1|SF-1|SF1|STF-1|-|2 B|2 24.42 cM|protein-coding	NM_001316687	chr2	38548176	38567754	-	19578	116.379	130.455	119.424	102.807	104.007	105.932	120.803
Gm5478|EG432987|-|15 F2|15|pseudo	NR_003960	chr15	101473451	101477811	-	4360	14.547	11.63	5.715	5.385	12.601	12.016	13.564
Sulf2|2010004N24Rik|AU020235|MSulf-2|mKIAA1247|-|2|2 H3|protein-coding	NM_001252579	chr2	165899399	165981183	-	81784	603.117	594.634	792.302	730.092	504.424	423.096	582.821
Cdc34|AI327276|UBE2R1|-|10 C1|10 39.72 cM|protein-coding	NM_177613	chr10	79144940	79151143	+	6203	321.069	292.092	389.484	249.184	110.402	83.165	168.276
Nhsl2|1110062M06Rik|6430511F03|AI225852|AW488865|EG621083|ENSMUSG00000073037|Gm10456|-|X|X D|protein-coding	NM_001163610	chrX	99044724	99287394	+	242670	724.288	788.463	780.286	851.502	710.558	689.349	586.777
Map9|5033421J10Rik|5330427D05Rik|ASAP|Mtap9|-|3|3 E3|protein-coding	NM_001081230	chr3	82161994	82199190	+	37196	160.363	195.683	199.724	144.093	133.159	112.889	119.814
Gm9871|0610005I04|EG207157|ENSMUSG00000052236|-|6 D3|6|ncRNA	NR_027989	chr6	101724243	101751976	+	27733	79.925	80.06	76.49	88.61	87.832	107.513	91.415
Fbxo6|AA408845|FBG2|Fbs2|Fbx6b|Fbxo6b|-|4 E2|4 78.67 cM|protein-coding	NM_015797	chr4	147519825	147526034	-	6209	113.641	94.892	119.424	81.593	60.373	52.176	92.827
Mif4gd|1110014L05Rik|2310075G12Rik|-|11|11 E2|protein-coding	NM_001243587	chr11	115469233	115474283	-	5050	129.044	107.027	134.37	94.648	53.414	38.894	76.579
Ulk4|4932415A06Rik|A730098P15|-|9|9 F4|protein-coding	NM_177589	chr9	120873572	121186290	-	312718	880.202	890.602	716.252	851.502	914.058	872.121	943.957
Brk1|6720456B07Rik|AW011779|-|6|6 E3|protein-coding	NM_133937	chr6	113554766	113566945	+	12179	207.942	194.672	258.484	168.081	107.58	85.378	147.365
Speer4e|-|-|5|5 A2|protein-coding	NM_001122661	chr5	14933631	14938475	-	4844	146.33	130.287	79.567	74.576	135.98	120.794	130.552
Ggps1|1810026C22Rik|9530089B04Rik|AI843169|C79210|-|13 A1|13 5.29 cM|protein-coding	NM_001331180	chr13	14142057	14155755	-	13698	197.673	170.401	245.882	188.316	111.906	112.573	113.032
Gsg1l|AI852434|C230098I05Rik|G630023A01Rik|Gm637|g1l|-|7|7 F3|protein-coding	NM_001101488	chr7	133021933	133225925	-	203992	722.919	708.235	508.322	514.361	665.419	615.987	742.902
Atp6v0a4|Atp6n1b|a4|-|6|6 B1|protein-coding	NM_080467	chr6	37998483	38074586	-	76103	257.916	266.304	231.082	261.26	299.42	318.112	337.965
Dennd4c|1700065A05Rik|AA420392|-|4|4 C4|protein-coding	NM_184088	chr4	86394459	86496506	+	102047	476.298	531.092	664.379	629.243	430.886	410.131	428.673
Wdr74|5730436H21Rik|AA407588|-|19|19 A|protein-coding	NM_134139	chr19	8810329	8815114	+	4785	137.088	165.345	228.151	149.152	76.736	48.065	95.512
Ccdc85b|AI842788|BB115872|-|19|19 A|protein-coding	NM_198616	chr19	5453163	5457563	-	4400	217.184	132.141	256.432	139.687	61.878	40.159	84.35
Efhb|4921525D22Rik|-|17|17 C|protein-coding	NM_172497	chr17	53538214	53602646	-	64432	161.733	165.85	163.53	192.232	233.592	269.732	257.289
Kcnc1|C230009H10Rik|KShIIIB|KV4|Kcr2-1|Kv3.1|NGK2|Shaw|-|7 B3|7 30.1 cM|protein-coding	NM_008421	chr7	53651838	53688723	+	36885	165.669	158.266	110.632	95.953	125.824	129.016	163.896
Oas1c|Oasl2|Oasl5|-|5 F|5 60.64 cM|protein-coding	NM_033541	chr5	121250208	121262523	-	12315	56.307	54.272	56.415	70.17	69.777	59.765	54.82
Rab3b|2610528C18Rik|-|4|4 C7|protein-coding	NM_023537	chr4	108551675	108615929	+	64254	264.42	273.889	236.064	258.649	279.107	315.899	288.796
Zc3hav1|1200014N16Rik|2900058M19Rik|9130009D18Rik|9830115L13Rik|ARTD13|D6Bwg1452e|ZAP|-|6 B1|6 17.72 cM|protein-coding	NM_001347122	chr6	38255286	38304603	-	49317	495.809	368.275	501.435	466.221	319.544	276.056	371.027
Trmt61b|1110039F03Rik|623451|Gm6431|-|17|17 E1.3|ncRNA	NR_027953	chr17	71937855	71947621	-	9766	106.966	120.68	196.061	152.415	79.557	57.551	62.591
Olfr403|IA7|MOR125-5_p|Olfr43|-|11|11 B5|protein-coding	NM_207622	chr11	74009007	74009948	+	941	5.477	2.697	1.905	1.469	2.445	1.265	2.826
Nectin2|AI325026|AI987993|Cd112|MPH|Pvr|Pvrl2|Pvs|nectin-2|-|7 A3|7 9.94 cM|protein-coding	NM_008990	chr7	20301993	20334922	-	32929	386.276	257.034	242.951	247.226	249.015	225.778	345.03
Cd7|-|-|11 E2|11 84.85 cM|protein-coding	NM_009854	chr11	120898063	120900792	-	2729	8.557	13.989	10.99	8.649	9.968	4.427	10.738
Kcna5|Kv1.5|-|6 F3|6 61.35 cM|protein-coding	NM_145983	chr6	126482569	126485573	-	3004	14.034	12.81	4.543	6.201	12.977	12.965	17.237
Gm5409|EG386551|Try10l|-|6 B1|6|protein-coding	NM_001003664	chr6	41365306	41369592	+	4286	10.782	10.618	7.913	5.222	11.097	8.222	11.868
Snx13|Rgs-px1|mKIAA0713|-|12|12 A3|protein-coding	NM_001014973	chr12	35731861	35832149	+	100288	425.981	421.03	470.223	445.66	335.343	322.539	279.754
Magee2|9630059J11Rik|BB131182|Mage-e2|-|X|X D|protein-coding	NM_053206	chrX	102050291	102052606	-	2315	28.41	23.934	25.79	23.336	10.156	7.589	12.292
Bpifa3|1700058C13Rik|Splunc3|-|2|2 H1|protein-coding	NM_001291079	chr2	153956072	153964095	+	8023	18.655	22.248	13.921	11.913	16.927	12.332	21.9
1700122O11Rik|-|-|17|17 C|protein-coding	NM_029689	chr17	48173695	48175243	-	1548	2.225	4.045	2.784	2.937	6.395	5.692	8.619
Mir669k|Mirn669k|mir-669k|mmu-mir-669k|-|2 A1|2 8.22 cM|ncRNA	NR_035410	chr2	10396927	10397053	+	126	0.171	0	0.147	0.163	0	0	0.565
Hmgn5|GARP45|NBP-45|Nsbp1|-|X|X D|protein-coding	NM_016710	chrX	106199876	106208719	-	8843	119.289	121.185	178.33	133.975	63.006	38.578	37.583
Pkn3|AW209115|BC034126|-|2|2 B|protein-coding	NM_153805	chr2	29934286	29946539	+	12253	51.344	46.35	48.942	34.922	52.662	53.124	66.971
9230105E05Rik|-|-|10|10 D2|ncRNA	NR_040626	chr10	119826579	119829849	+	3270	38.337	18.035	20.954	32.474	28.588	14.862	24.019
Tnfaip1|Bacurd2|Edp-1|Edp1|Tnfip1|-|11 B5|11 46.74 cM|protein-coding	NM_009395	chr11	78336352	78349762	-	13410	237.892	193.661	253.208	189.948	79.557	56.603	113.738
Ppp1r21|1110018J12Rik|AI426045|AW550781|Ccdc128|Klraq1|-|17|17 E4|protein-coding	NM_028658	chr17	88929464	88987707	+	58243	309.602	303.385	339.516	276.436	214.032	233.367	258.278
Cd2bp2|1500011B02Rik|2410024K20Rik|AW048183|-|7|7 F3|protein-coding	NM_001285906	chr7	134335174	134339591	-	4417	179.703	144.276	216.429	140.34	61.125	50.911	125.889
4930539N22Rik|-|-|3|3 A1|ncRNA	NR_040598	chr3	13597139	13652865	-	55726	107.137	137.703	96.272	112.598	142.939	175.183	134.791
Dnm1l|6330417M19Rik|AI450666|Dlp1|Dnmlp1|Drp1|python|-|16|16 A2|protein-coding	NM_001276340	chr16	16312321	16359124	-	46803	263.564	335.409	429.487	348.401	230.959	240.007	294.024
Tex13b|4933403J23Rik|Tex13|-|X|X F1|protein-coding	NM_031381	chrX	137342846	137347972	-	5126	9.926	7.585	6.301	14.197	13.165	14.546	12.434
Aven|1700013A01Rik|1700056A21Rik|mAven-L|mAven-S|-|2|2 E3|protein-coding	NM_028844	chr2	112333121	112471410	+	138289	412.632	519.462	525.32	513.055	476.589	500.569	537.043
Rbms3|6720477E09Rik|8430436O14Rik|-|9|9 F3|protein-coding	NM_001172122	chr9	116481864	117161601	-	679737	2801.31	2329.82	1887.49	1944.03	2063.59	2030.1	1933.55
Shank3|AI841104|SHANK3c-3|SHANK3c-4|Shank3b|-|15|15 E3|protein-coding	NM_021423	chr15	89330288	89390691	+	60403	356.839	320.239	299.952	258.975	279.86	243.486	368.484
Apaf1|6230400I06Rik|Apaf-1|Apaf1l|fog|mKIAA0413|-|10 C2|10 45.47 cM|protein-coding	NM_009684	chr10	90452056	90545488	-	93432	565.294	541.204	503.486	416.449	341.737	359.22	351.529
Golga7b|4933417O08Rik|AI839934|-|19|19 C3|protein-coding	NM_027694	chr19	42330229	42344838	+	14609	94.815	83.936	57.001	64.295	58.68	51.859	73.047
Pcyt1a|CTalpha|Cctalpha|Ctpct|Cttalpha|-|16 B3|16 22.69 cM|protein-coding	NM_001163159	chr16	32431106	32475151	+	44045	296.424	248.438	275.921	245.921	203.688	171.072	193.708
Fen1|AW538437|FEN-1|-|19|19 A|protein-coding	NM_007999	chr19	10273622	10278433	-	4811	165.498	123.208	189.613	125	64.511	44.586	99.892
Slc26a11|F630021I08Rik|-|11|11 E2|protein-coding	NM_178743	chr11	119216871	119242390	+	25519	162.246	163.154	158.988	122.389	110.966	86.327	118.966
Olfr62|H12|IH12|MOR258-5|-|4|4 D2.1|protein-coding	NM_146315	chr4	118338124	118339071	+	947	2.567	1.517	0.293	1.958	3.009	2.53	1.695
Gpr35|KPG_007|-|1|1 D|protein-coding	NM_001271766	chr1	94871924	94882968	+	11044	42.444	52.418	40.003	37.533	49.088	52.176	46.343
Echdc1|1700028A24Rik|AI314462|AI930038|D10Ertd667e|MMCD|-|10 A4|10 16.59 cM|protein-coding	NM_025855	chr10	29033306	29066467	+	33161	134.52	157.76	198.552	178.199	116.044	111.94	90.708
Akap1|AKAP121|AKAP84|Akap|C76494|C81186|DAKAP1|S-AKAP84|-|11|11 C|protein-coding	NM_009648	chr11	88692106	88712817	-	20711	80.438	88.993	76.637	88.61	90.842	86.643	134.932
Tacc1|4833447E04Rik|AA960202|B230378H13Rik|-|8|8 A2|protein-coding	NM_177089	chr8	26265024	26312014	-	46990	315.764	279.62	235.771	187.663	197.294	211.232	292.187
Mbip|4933408E06Rik|-|12|12 C1|protein-coding	NM_145442	chr12	57429294	57446881	-	17587	193.052	217.089	298.341	235.477	129.397	129.964	97.49
Olfr460|MOR120-2|-|6|6 B1|protein-coding	NM_146383	chr6	40521387	40522331	+	944	3.936	4.045	2.198	1.305	1.128	2.846	2.261
Nqo2|NMO2|Nmor2|Ox2|-|13 A3.3|13 14.01 cM|protein-coding	NM_020282	chr13	34056528	34080334	+	23806	179.703	137.703	192.544	159.922	102.878	116.367	114.303
Clpsl2|Gm749|-|17|17 A3.3|protein-coding	NM_001034871	chr17	28686432	28689563	+	3131	11.296	8.764	8.792	10.444	9.404	14.23	20.487
Zfyve28|9630058O20Rik|Gm146|mKIAA1643|-|5|5 B2|protein-coding	NM_001015039	chr5	34537543	34630973	-	93430	383.88	410.749	434.469	369.941	339.48	305.78	385.863
Anp32e|2810018A15Rik|AI047746|AI326868|CPD1|LANP-L|LANPL|mLANP-L|-|3|3 F2.1|protein-coding	NM_023210	chr3	95733180	95751310	+	18130	304.982	251.135	375.417	258.649	148.205	119.846	196.393
Mir721|Mirn721|miRY|mir-721|mmu-mir-721|-|5 G2|5|ncRNA	NR_030500	chr5	136851586	136851673	-	87	0.171	0.506	0.733	0.979	0.94	0.632	0.283
Rgs9|RGS9-1|Rgs9-2|-|11 E1|11 71.86 cM|protein-coding	NM_001165934	chr11	109091170	109159495	-	68325	212.563	232.258	177.598	169.387	227.95	227.042	268.592
Hes6|AI326893|bHLHb41|-|1|1 D|protein-coding	NM_019479	chr1	93308060	93309799	-	1739	96.355	92.701	131.733	77.35	29.716	12.649	36.029
St6galnac6|ST6GalNAcVI|Siat7f|-|2|2 B|protein-coding	NM_001289548	chr2	32462505	32476329	+	13824	226.083	190.458	232.401	170.855	117.737	104.035	150.615
Uap1|AA420407|AA437972|AGX-1|AGX-2|AGX1|AgX|ESTM38|SPAG2|-|1|1 H3|protein-coding	NM_133806	chr1	172071354	172105095	-	33741	282.219	242.371	292.186	263.545	175.1	178.029	150.615
Ptpn14|C130080N23Rik|OTTMUSG00000022087|PTP36|-|1 H6|1 95.03 cM|protein-coding	NM_008976	chr1	191552147	191700572	+	148425	900.568	981.786	1189.85	1203.33	887.351	779.47	1000.76
Epha10|A330090H18|-|4|4 D2.2|protein-coding	NM_177671	chr4	124559029	124563752	+	4723	43.3	41.463	35.168	30.842	31.785	29.408	50.723
Cstf2|C630034J23Rik|Cstf64|mir-3112|-|X|X E3|protein-coding	NM_001290398	chrX	130593715	130621361	+	27646	123.567	137.534	162.798	122.389	76.736	93.6	77.286
Cerkl|Gm1958|Rp26|-|2|2 C3|protein-coding	NM_001048176	chr2	79172648	79269145	-	96497	310.8	388.332	396.371	413.512	349.825	362.066	316.065
Spock1|Spock|Ticn1|testican|-|13|13 B1|protein-coding	NM_001166463	chr13	57527452	58009693	-	482241	1365.23	1312.64	791.13	742.331	1494.84	1416.33	1593.33
Chmp2b|1190006E07Rik|-|16|16 C1.3|protein-coding	NM_026879	chr16	65539378	65562942	-	23564	204.177	295.8	374.831	244.452	141.246	117.948	97.914
Mir6382|Gm27319|mmu-mir-6382|-|X|X D|ncRNA	NR_105803	chrX	103505165	103505274	+	109	0	0	0.293	0	0.376	0.316	0
2610005L07Rik|2810038F24Rik|6720476A01Rik|-|8|8 A2|pseudo	NR_028428	chr8	19981360	20020392	-	39032	1385.77	1373.49	1604.68	1447.29	1344.38	1298.06	1728.82
Sbpl|2310068J22Rik|-|17|17 A3.3|protein-coding	NM_001077421	chr17	24090052	24092240	-	2188	12.665	10.45	5.715	3.916	4.326	8.222	9.043
Cdk16|Crk5|Pctaire1|Pctk1|-|X A1.3|X 16.18 cM|protein-coding	NM_001310456	chrX	20265080	20277005	+	11925	151.122	124.893	162.944	111.945	69.589	48.697	88.447
Prol1|Muc10|-|5|5 E1|protein-coding	NM_008644	chr5	88746337	88757842	+	11505	23.105	30.001	21.687	21.377	33.478	32.886	27.41
Capza1|CAPZ|CAZ1|Cappa1|-|3 F2.2|3 45.88 cM|protein-coding	NM_009797	chr3	104625703	104667423	-	41720	372.071	330.352	400.327	327.84	265.566	259.296	322.706
Fra10ac1|5730455O13Rik|AI448293|-|19|19 C2|protein-coding	NM_001081075	chr19	38262969	38298622	-	35653	175.424	160.12	213.352	164.654	133.723	138.186	147.648
Slc22a29|D630002G06Rik|-|19|19 A|protein-coding	NM_001347426	chr19	8234658	8293390	-	58732	131.098	128.096	88.506	76.534	150.086	144.827	142.985
Slc9a3|9030624O13Rik|AI930210|NHE-3|NHE3|-|13 C1|13 40.15 cM|protein-coding	NM_001081060	chr13	74258963	74303512	+	44549	127.846	144.445	100.375	99.054	126.952	131.862	148.919
Rnf121|4930544L10Rik|-|7|7 E2|protein-coding	NM_029211	chr7	109168386	109213646	-	45260	239.09	238.831	282.075	248.205	205.005	212.497	227.759
Nr2c2ap|2310073E15Rik|-|8|8 B3.3|protein-coding	NM_001025586	chr8	72655226	72657650	+	2424	92.932	87.307	140.964	80.124	33.854	28.143	48.462
Slc35e4|A330108F03Rik|AI414849|AI536442|-|11|11 A1|protein-coding	NM_153142	chr11	3807025	3814667	-	7642	413.488	463.841	485.756	283.453	109.649	52.176	103.283
H2-M10.2|4.7H|-|17 B1|17 19.01 cM|protein-coding	NM_177923	chr17	36421226	36423366	-	2140	5.306	5.394	2.345	3.427	5.266	6.641	10.173
Olfr1373|GA_x6K02T2QP88-3283154-3284089|-|11|11 B1.3|protein-coding	NM_207227	chr11	51958095	51959030	-	935	3.936	3.202	2.345	5.548	1.881	0.949	2.543
Lcn8|9230106L18Rik|EP17|Lcn5|mEP17|-|2|2 A3|protein-coding	NM_033145	chr2	25508638	25511736	+	3098	12.836	9.27	9.232	6.364	8.84	8.538	11.586
Vldlr|AA408956|AI451093|AW047288|-|19 C1|19 21.77 cM|protein-coding	NM_001347441	chr19	27290974	27328721	+	37747	323.979	257.203	259.216	197.944	152.907	138.502	164.885
Zfp787|2210018M03Rik|Znf787|-|7|7 A1|protein-coding	NM_001013012	chr7	6083091	6107573	-	24482	259.286	232.258	261.561	202.84	152.907	119.846	188.481
Ldlr|Hlb301|-|9 A3|9 7.87 cM|protein-coding	NM_001252658	chr9	21528020	21554362	+	26342	468.426	387.153	562.539	444.68	271.396	177.397	298.545
Ciart|Chrono|Gm129|-|3|3 F2.1|protein-coding	NM_001033302	chr3	95682428	95686151	-	3723	56.82	55.115	73.12	55.483	22.005	20.554	30.236
Abcc9|AI414027|AI449286|SUR2A|SUR2B|Sur2|-|6 G2|6 74.35 cM|protein-coding	NM_001044720	chr6	142536382	142650794	-	114412	273.148	313.835	259.509	292.265	367.88	394.637	360.148
Slc38a10|1810073N04Rik|-|11|11 E2|protein-coding	NM_001164800	chr11	119965265	120012665	-	47400	386.447	360.016	423.333	328.492	250.708	204.907	260.538
B230214G05Rik|B230214G05|-|15|15 E3|ncRNA	NR_045281	chr15	88145304	88203081	+	57777	164.642	160.12	94.221	76.534	165.885	144.51	152.169
Gm829|-|-|4|4 B1|protein-coding	NM_001033412	chr4	45696461	45736578	+	40117	146.672	146.973	115.028	119.289	166.261	148.621	162.342
Dennd6a|Fam116a|-|14|14 A3|protein-coding	NM_001285466	chr14	27393344	27453808	+	60464	334.761	271.866	377.761	403.394	285.69	298.823	301.23
Rpl38|0610025G13Rik|Rbt|Ts|Tss|-|11 79.82 cM|11 E2|protein-coding	NM_001048058	chr11	114530095	114533645	+	3550	232.416	248.944	392.121	244.615	108.897	65.14	157.397
Sec23b|-|-|2|2 G1|protein-coding	NM_001281816	chr2	144390635	144416489	+	25854	70.683	92.869	69.75	63.806	86.892	87.592	89.295
Bfar|3010001A07Rik|3110001I22Rik|AI666707|AW107665|Bar|Rnf47|-|16|16 A1|protein-coding	NM_001177552	chr16	13671951	13703705	+	31754	246.621	236.64	272.844	214.915	162.875	124.589	163.755
Pbx1|2310056B04Rik|D230003C07Rik|Pbx-1|-|1 H2.3|1 75.95 cM|protein-coding	NM_001291509	chr1	170083658	170362300	-	278642	1686.47	1333.54	1679.56	1622.06	1192.04	1144.07	927.427
Olfr209|MOR182-6|-|16|16 C1.3|protein-coding	NM_207551	chr16	59361125	59362042	-	917	3.594	2.697	2.198	2.285	1.693	1.581	1.554
Decr2|-|-|17 A3.3|17 13.06 cM|protein-coding	NM_011933	chr17	26218156	26227109	-	8953	68.116	60.508	61.983	54.014	43.07	45.535	69.797
Cfap70|Ttc18|-|14|14 A3|protein-coding	NM_001163639	chr14	21213412	21271447	-	58035	173.028	211.527	209.981	220.627	212.904	221.667	235.248
Tcf19|5730403J10Rik|AW495861|-|17|17 B1|protein-coding	NM_001163763	chr17	35649680	35653769	-	4089	430.089	401.816	349.773	325.229	415.84	431.317	570.67
Fgg|3010002H13Rik|AI256424|-|3 E3|3 36.94 cM|protein-coding	NM_133862	chr3	82811646	82818978	+	7332	18.484	21.405	21.394	22.193	24.45	20.87	28.258
Dixdc1|4930563F16Rik|BC048182|Ccd1|Ccd1Aalpha1L|Ccd1Abeta1L|Ccd1BalphaL|Ccd1BbetaL|Ccd1CL|mKIAA1735|-|9|9 A5.3|protein-coding	NM_178118	chr9	50470858	50536089	-	65231	467.056	449.009	547.299	447.455	312.397	262.459	330.336
Dcun1d1|Rp42|SCCRO|Tes3|pTes3|-|3|3 B|protein-coding	NM_001205362	chr3	35791027	35831256	-	40229	195.619	207.481	264.052	218.016	187.702	195.737	177.884
Cdk3-ps|2310050O10Rik|Cdk3|-|11|11 E2|pseudo	NR_004853	chr11	116077316	116081601	+	4285	33.202	32.53	27.255	38.185	14.67	18.973	25.715
Spert|1700086N05Rik|AI596460|Nurit|-|14|14 D3|protein-coding	NM_026457	chr14	75982641	75991792	-	9151	23.447	23.259	13.774	11.749	27.835	24.981	29.247
Txlnb|2310001N14Rik|Mdp77|-|10|10 A3|protein-coding	NM_138628	chr10	17516025	17565469	+	49444	134.349	146.299	132.319	153.231	187.513	231.786	211.935
Elf3|ESE-1|ESX|jen|-|1|1 E4|protein-coding	NM_007921	chr1	137150151	137155049	-	4898	12.836	23.597	67.845	123.531	105.888	61.03	106.25
Bbs12|Gm1805|Gm407|Gm721|-|3|3 B|protein-coding	NM_001255992	chr3	37211476	37220372	+	8896	129.728	104.162	151.954	118.962	56.988	54.705	50.723
Senp8|9130010J17Rik|AU020827|Den1|Nedp1|Prsc2|-|9|9 B|protein-coding	NM_001172070	chr9	59582066	59598456	-	16390	118.262	125.568	170.271	158.943	96.484	86.643	119.249
Phf23|JUNE-1|-|11 B3|11|protein-coding	NM_001291125	chr11	69809268	69813513	+	4245	283.246	278.945	345.524	199.739	101.186	55.654	135.214
Prrt3|6330505P20|B230206N24Rik|-|6|6 E3|protein-coding	NM_001289700	chr6	113443633	113451925	-	8292	91.221	81.24	109.753	113.74	62.442	52.176	104.696
Caps2|D630005B03Rik|-|10|10 D2|protein-coding	NM_178278	chr10	111602732	111653611	+	50879	109.02	110.567	100.668	112.924	130.15	144.51	139.594
Vmn2r121|EG625699|-|X|X E3|protein-coding	NM_001100616	chrX	121240948	121249519	-	8571	20.537	21.405	21.247	26.926	26.331	28.776	26.421
Cycs|-|-|6 B2.3|6 24.32 cM|protein-coding	NM_007808	chr6	50512562	50516473	-	3911	171.146	175.289	250.717	151.273	53.978	43.638	63.157
Sh2b1|AI425885|C530001K22Rik|Irip|Psm|SH2-B|SH2-Bb|Sh2bpsm1|mKIAA1299|-|7 F3|7 69.06 cM|protein-coding	NM_001289539	chr7	133610507	133618644	-	8137	151.122	153.041	194.156	115.046	61.878	48.065	90.849
Fmo9|4831428F09Rik|-|1|1 H2.3|protein-coding	NM_172844	chr1	168592186	168611976	-	19790	47.75	47.193	39.857	33.127	62.442	64.192	52.277
Sulf2|2010004N24Rik|AU020235|MSulf-2|mKIAA1247|-|2|2 H3|protein-coding	NM_028072	chr2	165899399	165981183	-	81784	603.117	594.634	792.302	730.092	504.424	423.096	582.821
Mir3065|mir-3065|mmu-mir-3065|-|11 E2|11 83.96 cM|ncRNA	NR_037225	chr11	119876081	119876167	+	86	0.342	0.337	1.026	0.653	0.188	0.316	0.283
Topbp1|1110031N14Rik|2810429C13Rik|AI256758|D430026L04Rik|mKIAA0259|-|9|9 F1|protein-coding	NM_176979	chr9	103207657	103252757	+	45100	311.314	278.271	338.051	280.679	227.95	226.726	337.118
Uso1|115kDa|TAP|Vdp|-|5|5 E2|protein-coding	NM_019490	chr5	92566964	92631821	+	64857	404.588	389.175	434.909	428.199	299.796	341.829	346.443
AF357355|MBII-343|-|12|12 F1|snoRNA	NR_028433	chr12	110892837	110892907	+	70	0.513	0	0.293	0.326	0	0.632	0
Gpr85|2900026B03Rik|-|6|6 A1|protein-coding	NM_001330667	chr6	13784452	13789942	-	5490	205.375	172.761	277.826	199.902	75.795	41.74	63.015
5830411N06Rik|Scart2|-|7|7 F4|protein-coding	NM_001128145	chr7	147433280	147485690	+	52410	140.339	142.254	85.722	93.505	153.659	159.372	166.863
Sema6c|Semay|mKIAA1869|-|3|3 F2.1|protein-coding	NR_073550	chr3	94964342	94977972	+	13630	181.243	147.647	161.039	142.787	113.035	88.856	139.453
Dhx16|2410006N22Rik|DBP2|Ddx16|mKIAA0577|-|17|17 B1|protein-coding	NM_026987	chr17	36016723	36029613	+	12890	154.887	168.21	212.179	143.603	107.016	98.027	222.108
Id3|Hlh462|Idb3|bHLHb25|-|4 D3|4 68.34 cM|protein-coding	NM_008321	chr4	135699737	135701307	+	1570	181.414	93.881	157.083	123.858	57.928	31.938	85.198
Rpl23|2810009A01Rik|-|11 D|11 61.1 cM|protein-coding	NM_022891	chr11	97638840	97643753	-	4913	301.216	311.643	530.595	352.154	143.127	111.94	242.736
Mir6984|Gm27771|mmu-mir-6984|-|19|19 A|ncRNA	NR_105950	chr19	3288920	3288983	+	63	0.342	0.337	0.293	0.326	0	0	0.424
Ltbp4|2310046A13Rik|-|7|7 A3|protein-coding	NM_001310678	chr7	28096579	28118682	-	22103	357.352	255.349	323.398	274.968	218.546	174.235	283.993
Sec16a|AU024582|C230052J16Rik|-|2|2 A3|protein-coding	NM_153125	chr2	26264951	26300736	-	35785	365.738	329.847	367.064	285.901	214.409	169.175	214.619
Dbi|ACBD1|Acbp|EP|endozepine|-|1|1 E2.3|protein-coding	NM_001037999	chr1	122009857	122017496	-	7639	176.965	150.512	235.918	159.106	73.162	53.757	91.415
Asap1|AV239055|DEF-1|Ddef1|PAP|mKIAA1249|s19|-|15|15 D1|protein-coding	NM_001276467	chr15	63918402	64214481	-	296079	1601.41	1556.36	1500.49	1396.7	1146.33	991.651	1052.18
Herc3|5730409F18Rik|AI646603|mKIAA0032|-|6|6 B3|protein-coding	NM_028705	chr6	58783694	58870390	+	86696	269.212	358.162	404.577	462.794	317.663	316.215	264.071
Zfp804b|Gm441|-|5|5 A1|protein-coding	NM_001163223	chr5	6769030	7344378	-	575348	1061.62	1247.92	915.243	1102.97	1422.43	1651.59	1361.33
Upp2|1700124F02Rik|AI266885|UDRPASE2|UP2|UPASE2|-|2|2 C1.1|protein-coding	NM_001289660	chr2	58419745	58645382	+	225637	740.718	847.623	853.406	910.412	828.67	877.181	836.295
Rnf152|A930029B02Rik|-|1|1 E2.1|protein-coding	NM_001160368	chr1	107173494	107253287	-	79793	324.321	352.095	356.807	289.817	275.534	279.218	294.589
Ino80d|7330405I11|A430093A21Rik|BC010584|OTTMUSG00000002594|-|1|1 C2|protein-coding	NM_001081436	chr1	63094375	63160841	-	66466	382.168	411.592	482.386	426.567	386.312	365.861	486.885
Pggt1b|2010207C17Rik|2610100E13|AI451237|AI551093|BGG1|GGT1|-|18|18 C|protein-coding	NM_172627	chr18	46399603	46440504	-	40901	258.601	257.54	291.014	230.092	187.513	180.559	238.073
Platr4|C430002E04Rik|-|3|3 B|ncRNA	NR_040385	chr3	41291603	41297121	-	5518	15.061	11.798	20.515	23.825	38.932	48.065	104.837
Ndufv3|1500032D16Rik|-|17|17 B1|protein-coding	NM_001083891	chr17	31657060	31668270	+	11210	189.629	149.501	191.518	180.646	129.962	104.983	150.332
Hspa8|2410008N15Rik|Hsc70|Hsc71|Hsc73|Hsp73|Hspa10|-|9 A5.1|9 21.55 cM|protein-coding	NM_031165	chr9	40609356	40613282	+	3926	405.615	342.825	545.981	375.163	146.136	87.592	226.911
Tas2r129|T2R29|Tas2r29|mGR29|mt2r60|-|6 G1|6 64.03 cM|protein-coding	NM_207029	chr6	132901120	132902082	+	962	1.369	4.382	2.784	1.795	3.762	6.008	3.674
Nefh|NF-H|NF200|Nfh|mKIAA0845|-|11 A1|11 3.12 cM|protein-coding	NM_010904	chr11	4838759	4848067	-	9308	104.741	86.97	71.948	56.789	60.373	33.519	78.133
Clcn2|AL118368|ClC-2|Clc2|nmf240|-|16 B1|16 12.5 cM|protein-coding	NM_009900	chr16	20703039	20716709	-	13670	173.542	151.692	208.076	164.491	135.228	80.635	136.486
Inpp4a|107kDa|9630012D15|D130048C09Rik|R74740|-|1 B|1 15.46 cM|protein-coding	NM_001290799	chr1	37426062	37461287	+	35225	79.412	118.826	73.266	85.836	111.53	85.694	96.218
2700054A10Rik|-|-|17 A1|17|ncRNA	NR_045437	chr17	13679887	13746960	-	67073	446.177	347.038	260.242	252.611	495.397	451.239	567.279
Sh3yl1|AI314953|Ray|YSC84|-|12|12 A2|protein-coding	NM_001289480	chr12	31596534	31645025	+	48491	206.915	245.067	241.486	189.295	163.251	156.21	156.125
Ccnd3|9230106B05Rik|AA682053|AL024085|AW146355|C78795|-|17 C|17 23.37 cM|protein-coding	NM_001081635	chr17	47642000	47736637	+	94637	756.464	651.266	751.859	698.107	625.17	599.544	828.241
Dcstamp|4833414I07Rik|DC-STAMP|FIND|Tm7sf4|mDC-STAMP|-|15|15 B3.1|protein-coding	NM_001289512	chr15	39577476	39592484	+	15008	48.263	49.216	38.098	39.165	46.455	52.808	57.364
Lrrc34|1700007J06Rik|SPATA34|-|3|3 A3|protein-coding	NM_027941	chr3	30523189	30546740	-	23551	63.495	76.52	76.05	84.367	88.585	99.924	100.033
Pkn1|DBK|F730027O18Rik|PAK1|PRK1|Pkn|Prkcl1|Stk3|-|8 C2|8 40.22 cM|protein-coding	NM_177262	chr8	86193661	86223078	-	29417	254.836	270.518	280.317	183.91	135.416	113.837	157.397
Mettl10|2010208K18Rik|-|7|7 F3|protein-coding	NM_001347629	chr7	140019140	140044330	-	25190	200.24	178.828	261.414	206.103	128.833	123.008	116.14
Pah|AW106920|-|10 C1|10 43.64 cM|protein-coding	NM_008777	chr10	86984540	87046882	+	62342	166.011	180.345	149.317	142.624	163.251	167.278	184.525
Cd84|A130013D22Rik|CDw84|SLAMF5|-|1 H3|1 79.54 cM|protein-coding	NM_001289470	chr1	173769828	173820849	+	51021	104.57	125.23	109.02	161.064	194.472	205.54	230.868
1600023N17Rik|AV119442|-|5|5 B3|ncRNA	NR_073433	chr5	46059940	46060947	-	1007	84.717	73.824	116.347	92.2	25.579	19.605	26.139
Pgap2|1810006G21Rik|C76649|Frag1|-|7|7 E2|protein-coding	NR_111937	chr7	109371542	109387078	+	15536	95.328	94.723	102.866	90.242	77.488	78.421	108.369
Rnmtl1|4833420N02Rik|AI255153|HC90|Mrm3|-|11|11 B5|protein-coding	NM_183263	chr11	76057238	76064124	+	6886	153.86	152.029	234.452	140.013	69.401	47.116	80.111
Pgm2|2610020G18Rik|AA407108|AI098105|Pgm-2|Pgm1|-|4 C6|4 45.71 cM|protein-coding	NM_028132	chr4	99602056	99659899	+	57843	306.351	320.576	332.922	295.855	265.754	227.675	225.922
Eda|EDA1|Ed1|Eda-A1|Eda-A2|HED|Ta|Tnlg7c|XLHED|tabby|-|X C3|X 43.59 cM|protein-coding	NM_001177938	chrX	97170945	97596099	+	425154	713.335	831.611	747.17	764.198	795.757	862.003	589.037
Gsg1l2|Gm12302|OTTMUSG00000005931|-|11|11 B3|protein-coding	NM_001347057	chr11	67588110	67603400	+	15290	33.887	44.665	41.762	42.918	41.377	47.432	49.169
Gpx1|AI195024|AL033363|CGPx|GPx-1|GSHPx-1|Gpx|-|9 F2|9 59.24 cM|protein-coding	NM_001329528	chr9	108241411	108242673	+	1262	126.99	116.466	211.3	131.854	59.809	37.313	67.395
Prkacb|CbPKA|Pkacb|-|3|3 H2|protein-coding	NM_001164200	chr3	146392543	146444380	-	51837	211.878	199.391	219.652	229.765	215.537	197.002	156.125
Adam26b|-|-|8|8 A4|protein-coding	NM_001009547	chr8	44605218	44613491	-	8273	13.521	18.877	15.239	11.423	19.372	25.613	21.193
Scaf8|A630086M08Rik|A930036P18Rik|AA408306|AI447644|AI448652|AU015035|Rbm16|mKIAA1116|-|17|17 A1|protein-coding	NM_134123	chr17	3114972	3198859	+	83887	463.805	446.481	550.67	541.939	452.891	416.772	452.41
Ccdc126|6330407D12Rik|AA675040|AI465320|AL022711|-|6|6 B2.3|protein-coding	NM_001311112	chr6	49269273	49291584	+	22311	144.96	128.938	147.119	124.347	123.755	154.629	136.486
Theg|-|-|10|10 C1|protein-coding	NM_199226	chr10	79039222	79049881	-	10659	48.434	47.362	32.384	28.721	41.565	43.954	47.473
Faf1|AA408698|Dffrx|Fam|-|4 C7|4 51.33 cM|protein-coding	NM_007983	chr4	109349232	109636565	+	287333	746.708	989.371	1078.77	1181.46	1036.87	1186.12	1000.9
Mtr|AI894170|D830038K18Rik|MS|-|13 A1|13 4.52 cM|protein-coding	NM_001081128	chr13	12278807	12350380	-	71573	359.235	546.261	737.206	521.704	318.604	292.499	326.945
Dclk2|6330415M09Rik|AU044875|CL2|CLICK2|Click-II|Dcamkl2|-|3|3 F1|protein-coding	NM_027539	chr3	86590072	86724806	-	134734	529.182	790.823	1515.29	1632.18	916.315	767.454	737.674
Coasy|1300003G02Rik|Dpck|Ppat|Ukr1|-|11|11 D|protein-coding	NM_001305982	chr11	100943879	100947933	+	4054	112.272	108.881	171.004	103.786	48.524	30.989	60.896
Mir99ahg|2810055G20Rik|D730043B02Rik|-|16|16 C3.1|ncRNA	NR_015543	chr16	77329573	77558673	+	229100	792.062	934.93	1243.04	1452.51	804.032	775.043	554.987
Ubxn10|5730509E04Rik|A830047D02|Ubxd3|-|4|4 D3|protein-coding	NM_001285928	chr4	138274441	138293082	-	18641	73.593	67.419	44.692	50.424	79.369	75.259	77.427
Fcrl1|A230020G22Rik|Bxmas1|Bxmh1|Bxmh1b|Fcrh1|Fcrh1l|Fcrh1s|Ifgp1|-|3|3 F1|protein-coding	NM_001136236	chr3	87180309	87196055	+	15746	42.786	60.171	46.158	56.462	71.846	80.002	73.047
Ackr3|AW541270|CXC-R7|CXCR-7|Cmkor1|Cxcr7|RDC-1|Rdc1|-|1 D|1 45.28 cM|protein-coding	NM_007722	chr1	92100555	92112297	+	11742	151.635	169.221	232.987	316.743	127.517	78.738	80.535
Cftr|AW495489|Abcc7|-|6 A2|6 8.1 cM|protein-coding	NM_021050	chr6	18120687	18272769	+	152082	334.59	415.468	400.181	459.693	409.821	520.49	390.666
Mir767|mmu-mir-767|-|X A7.3|X 37.27 cM|ncRNA	NR_035528	chrX	69835327	69835433	-	106	0	0.337	0.293	0.163	0	0	0
Defa28|EG626682|Gm6696|-|8|8 A2|protein-coding	NM_001177523	chr8	22693499	22694339	+	840	1.883	1.517	0.586	0.816	1.693	2.214	1.413
Smo|E130215L21Rik|Smoh|bnb|smoothened|-|6 A3.3|6 12.36 cM|protein-coding	NM_176996	chr6	29685497	29711366	+	25869	433.683	400.636	435.055	307.768	271.02	208.386	290.351
Trpm2|9830168K16Rik|C79133|LTRPC2|TRPC7|Trp7|Trrp7|-|10 C1|10 39.72 cM|protein-coding	NM_138301	chr10	77370467	77432617	-	62150	194.421	194.503	136.715	129.406	170.586	173.918	221.26
Snap23|23kDa|AA408749|SNAP-23|Sndt|Syndet|-|2 60.37 cM|2 E5|protein-coding	NM_001177792	chr2	120393407	120426458	+	33051	277.598	205.122	288.962	258.975	160.054	141.348	177.319
Kdm2b|Cxxc2|Fbl10|Fbxl10|Jhdm1b|PCCX2|-|5|5 F|protein-coding	NM_001003953	chr5	123320681	123439108	-	118427	859.493	811.554	888.281	781.658	768.109	685.554	1050.91
Olfr730|MOR247-1|-|14|14 C1|protein-coding	NM_146493	chr14	50805937	50806893	-	956	3.081	2.191	2.784	2.121	2.821	0.949	3.532
Mtl5|tesmin|-|19|19 A|protein-coding	NM_001286558	chr19	3389378	3407823	+	18445	80.952	73.992	54.803	45.692	59.621	54.073	63.722
H2afz|H2A.Z|H2a.z-1|-|3|3 G3|protein-coding	NM_016750	chr3	137527451	137529886	+	2435	175.938	178.997	247.787	203.819	75.983	48.697	91.838
Rad23a|2310040P19Rik|AL024030|HR23A|mHR23A|-|8|8 C2|protein-coding	NM_001297606	chr8	87358551	87364564	-	6013	157.112	145.119	202.655	115.699	67.708	48.381	89.578
Sh3gl3|EEN-B2|SH3P13|Sh3d2c|Sh3d2c2|-|7 D3|7 47.15 cM|protein-coding	NM_001277954	chr7	89408418	89455930	+	47512	171.659	184.728	162.505	164.328	151.967	163.799	182.829
Mttp|1810043K16Rik|MTP|-|3 G3|3 64.06 cM|protein-coding	NM_001163457	chr3	137752819	137806352	-	53533	157.454	192.649	216.282	244.125	207.074	261.194	233.552
Cd160|AU045688|By55|-|3|3 F2.1|protein-coding	NM_001163496	chr3	96602686	96633274	-	30588	113.47	111.241	112.83	117.33	134.099	131.229	157.397
Il2rg|CD132|[g]c|gamma(c)|gc|p64|-|X D|X 43.9 cM|protein-coding	NM_013563	chrX	98459724	98463594	-	3870	13.521	8.933	10.843	17.624	13.73	12.332	10.738
Ovgp1|120kDa|AU016433|AU019448|Chit5|MOGP|OGP|muc9|-|3|3 F2.2|protein-coding	NM_007696	chr3	105776720	105790341	+	13621	21.051	39.271	25.057	23.662	36.299	47.748	44.506
Pkd2l1|B830002B15|BC046386|PCL|PKD2L|Pkdl|TRPP3|-|19 C3|19 36.91 cM|protein-coding	NM_181422	chr19	44222127	44266932	-	44805	114.839	119.163	101.987	109.824	137.673	146.091	150.898
Frrs1|AI131732|Sdfr2|-|3|3 G1|protein-coding	NM_009146	chr3	116564598	116606668	+	42070	169.263	229.055	298.634	273.009	190.335	170.756	266.755
Cyp2b13|-|-|7 A3|7 14.11 cM|protein-coding	NM_007813	chr7	26846514	26881215	+	34701	96.526	85.959	53.045	63.316	90.089	104.351	101.87
Cbfa2t3|A630044F12Rik|AI465270|AW229127|Cbfa2t3h|ETO-2|Eto2|MTGR2|-|8|8 E1|protein-coding	NM_009824	chr8	125149036	125223009	-	73973	605.856	420.862	349.48	310.052	297.539	255.186	338.954
4933405E24Rik|-|-|11 B1.3|11|ncRNA	NR_045506	chr11	53991274	54026790	-	35516	100.462	129.781	152.687	145.725	126.2	122.375	123.487
Cdpf1|2210021J22Rik|-|15|15 E2|protein-coding	NM_197998	chr15	85637402	85642127	-	4725	108.335	93.207	120.596	68.701	39.496	29.092	53.831
Aqp3|AQP-2|-|4|4 A5|protein-coding	NM_016689	chr4	41039757	41045216	-	5459	43.984	49.216	109.46	133.649	62.442	44.27	78.981
Gpr82|-|-|X|X A1.1|protein-coding	NM_175669	chrX	13238489	13244559	+	6070	7.53	12.81	10.404	12.402	14.858	16.759	7.488
Gcgr|GR|-|11|11 E2|protein-coding	NM_008101	chr11	120392041	120400298	+	8257	71.025	56.632	51.14	46.345	41.565	42.057	49.31
Mir1897|Mirn1897|mmu-mir-1897|-|3 A3|3 16.93 cM|ncRNA	NR_035433	chr3	34537386	34537464	+	78	3.081	1.18	1.172	1.469	0.564	0	1.13
Magea2|Mage-a2|-|X F3|X 72.38 cM|protein-coding	NM_020016	chrX	151461744	151467835	-	6091	10.953	10.113	6.887	4.896	10.909	9.486	8.336
Nus1|1600027K07Rik|AU019165|AW538011|BC003223|D10Ertd438e|-|10 B3|10 26.64 cM|protein-coding	NM_030250	chr10	52137353	52159998	+	22645	326.204	343.162	413.515	300.751	167.953	115.419	169.265
Dsc3|5430426I24Rik|-|18 A2|18 11.11 cM|protein-coding	NM_007882	chr18	20119431	20160598	-	41167	103.03	111.747	99.789	107.539	111.342	143.245	119.249
Gpr180|AB041545|E130016I23Rik|Itr|-|14|14 E4|protein-coding	NM_021434	chr14	118536349	118563454	+	27105	193.223	175.12	215.843	176.403	117.172	135.024	142.844
Nudt16l1|1110001K21Rik|5330437I08Rik|Sdos|-|16 A1|16 2.48 cM|protein-coding	NM_025839	chr16	4939111	4941033	+	1922	117.577	92.532	129.535	78.819	41.189	19.922	51.147
Ubald2|1110014K08Rik|D030012E24Rik|Fam100b|-|11|11 E2|protein-coding	NM_176902	chr11	116295408	116300391	+	4983	160.706	150.175	206.465	188.969	101.186	78.105	108.652
Speer6-ps1|1700039A02Rik|SPEER-6|-|13|13 A1|pseudo	NR_001581	chr13	3148721	3188924	+	40203	110.389	98.431	67.258	74.413	129.397	163.799	148.778
Sar1a|1600019H17Rik|Sara|Sara1|-|10|10 B4|protein-coding	NM_009120	chr10	61143069	61156045	+	12976	281.021	220.965	259.509	199.086	94.227	77.156	106.815
Mir3072|mir-3072|mmu-mir-3072|-|12 F1|12 60.56 cM|ncRNA	NR_037233	chr12	110986088	110986170	+	82	0.342	0.674	0.147	0.49	0.188	0.316	0.424
Ogfr|2010013E17Rik|-|2|2 H4|protein-coding	NM_031373	chr2	180324112	180330542	+	6430	190.827	162.648	198.991	129.569	59.621	30.673	66.124
Nme1|AL024257|NDPK-A|NM23-M1|NM23A|-|11|11 D|protein-coding	NM_008704	chr11	93820239	93829835	-	9596	220.607	232.258	344.645	206.103	103.255	75.575	136.91
Nup205|3830404O05Rik|AV248391|mKIAA0225|-|6|6 B1|protein-coding	NM_027513	chr6	35127616	35197598	+	69982	319.7	326.644	379.959	333.877	317.099	335.82	364.104
Sigmar1|Oprs1|Sig1R|sigma1R|-|4|4 A5|protein-coding	NM_011014	chr4	41685366	41688232	-	2866	166.182	152.029	223.169	113.251	44.198	36.049	61.461
Pfdn4|0610025M10Rik|1810063B06Rik|C-1|C1|Pfd4|-|2 H3|2 91.91 cM|protein-coding	NM_001199902	chr2	170336730	170344570	+	7840	172.686	162.648	225.074	144.582	88.208	55.338	102.011
Nf2|merlin|-|11 A1|11 3.0 cM|protein-coding	NM_001252251	chr11	4672337	4749547	-	77210	457.815	541.71	782.484	670.692	474.708	401.909	437.999
4933417D19Rik|-|-|8|8 E1|ncRNA	NR_045849	chr8	125758991	125766259	+	7268	135.034	100.96	144.042	109.171	52.474	45.851	56.233
Morc1|Morc|-|16 B5|16 30.75 cM|protein-coding	NM_010816	chr16	48431350	48631018	+	199668	401.508	489.292	552.868	775.784	925.154	900.581	1010.93
Ubxn10|5730509E04Rik|A830047D02|Ubxd3|-|4|4 D3|protein-coding	NR_104373	chr4	138265752	138281180	-	15428	73.421	55.621	39.71	40.633	70.529	68.619	70.08
Doc2g|D830013O18Rik|-|19|19 A|protein-coding	NM_021791	chr19	4003385	4007005	+	3620	9.926	14.664	9.964	5.875	9.592	13.913	14.694
Ankrd6|-|-|4|4 A5|protein-coding	NM_001012451	chr4	32891010	33037801	-	146791	679.962	629.017	680.058	771.215	688.929	614.722	763.672
1700049E15Rik|Gm15761|OTTMUSG00000026044|-|6 G3|6|ncRNA	NR_033636	chr6	147638763	147650896	+	12133	26.014	27.642	31.358	25.783	44.951	49.962	50.017
Adcy6|AC6|mKIAA0422|-|15|15 F1|protein-coding	NM_007405	chr15	98420421	98438064	-	17643	122.883	88.993	113.123	121.41	115.48	83.481	122.216
Ppp2r5b|B'beta|BC026670|-|19|19 A|protein-coding	NM_198168	chr19	6227767	6235840	-	8073	169.605	129.781	174.667	99.87	49.841	36.365	63.58
Hs3st5|D930005L05Rik|Gm1151|Hs3ost5|-|10|10 B1|protein-coding	NM_001253356	chr10	36226613	36554200	+	327587	962.352	968.471	812.963	891.972	997.94	1033.08	930.535
Tnik|1500031A17Rik|4831440I19Rik|AI451411|C530008O15Rik|C630040K21Rik|-|3|3 A3|protein-coding	NM_001163009	chr3	28162136	28565371	+	403235	1084.89	1141.57	982.062	1037.7	1170.03	1276.56	1222.3
Maf1|1110068E11Rik|AU042856|-|15|15 D3|protein-coding	NM_026859	chr15	76181724	76184808	+	3084	111.587	113.095	140.085	100.359	39.496	24.665	36.029
Prdx5|AOEB166|AOPP|Pmp20|Prdx6|PrxV|-|19 A|19 5.08 cM|protein-coding	NM_012021	chr19	6981309	6984135	-	2826	157.625	122.702	143.309	98.89	49.464	19.289	51.995
Psmd14|2610312C03Rik|3200001M20Rik|AA986732|Pad1|Poh1|rpm11|-|2|2 C1.3|protein-coding	NM_021526	chr2	61549751	61638433	+	88682	364.198	432.997	516.088	549.935	397.596	418.036	429.097
Slc10a2|9130221J18Rik|AI605518|ASBT|IBAT|ISBT|-|8 A1.1|8 2.16 cM|protein-coding	NM_011388	chr8	5083219	5105287	-	22068	48.948	54.778	36.047	49.282	66.203	78.421	61.885
Crhr1|CRF1R|CRFR1|Crhr|-|11 E1|11 67.77 cM|protein-coding	NM_001313928	chr11	103994095	104036837	+	42742	239.946	248.775	179.503	146.867	166.825	149.254	192.437
Otof|-|-|5|5 B1|protein-coding	NM_031875	chr5	30669351	30764305	-	94954	305.324	364.567	241.339	234.008	290.016	277.004	314.935
Guf1|4631409J12|AA407526|EF-4|-|5|5 C3.1|protein-coding	NM_172711	chr5	69948163	69965891	+	17728	156.427	167.704	231.082	193.864	97.988	72.097	77.427
Ctnnbl1|5730471K09Rik|NAP|NYD-SP19|P14L|-|2 H1|2 78.4 cM|protein-coding	NM_025680	chr2	157563137	157717639	+	154502	484.856	639.804	667.603	660.901	683.85	628.636	655.02
Rxrg|Nr2b3|-|1 H2.3|1 74.99 cM|protein-coding	NM_001159731	chr1	169548396	169569754	+	21358	83.861	86.97	62.716	71.149	81.626	102.137	82.796
Slco2b1|AI060904|AI852653|OATP-B|Slc21a9|-|7|7 E1|protein-coding	NM_001252530	chr7	106806314	106855352	-	49038	170.461	177.48	124.26	111.782	143.691	124.273	159.375
1700022H16Rik|-|-|12|12 A1.1|ncRNA	NR_045488	chr12	9572042	9577391	-	5349	66.405	56.126	77.223	46.834	23.698	21.503	24.726
Pmepa1|2210418I02Rik|AW455466|Erg1.2|N4wbp4|Stag1|Tmepai|-|2|2 H3|protein-coding	NM_022995	chr2	173049966	173102034	-	52068	767.759	444.796	348.308	333.225	387.44	304.515	419.207
4930507D10Rik|-|-|11|11 B5|ncRNA	NR_110449	chr11	80663883	80671802	-	7919	32.004	24.439	24.178	31.658	29.34	23.716	25.573
Rbfa|1110032A13Rik|AI595940|-|18|18 E3|protein-coding	NM_199197	chr18	80389003	80397358	-	8355	111.416	109.05	142.137	92.526	61.878	47.748	106.956
Usp15|4921514G19Rik|AI327321|E430033I05Rik|Gcap18|-|10|10 D2|protein-coding	NM_001301628	chr10	122542062	122634075	-	92013	404.759	488.449	522.829	469.974	356.783	352.58	345.595
Kcnn4|IK1|IKCA1|KCA4|KCa3.1|SK4|SKCas|mIKCa1|-|7|7 A3|protein-coding	NM_008433	chr7	25155282	25170231	+	14949	132.638	109.387	161.626	121.41	82.19	79.37	100.175
Elf2|2610036A20Rik|A230104O07Rik|AW111824|BB183398|EU32|NERF|NERF-1A|NERF-1B|NERF-2|-|3|3 C|protein-coding	NM_001291063	chr3	51056642	51081436	-	24794	318.502	283.833	348.894	260.77	156.104	134.391	156.973
P2ry14|A330108O13Rik|Gpr105|P2Y14|-|3 D|3 28.96 cM|protein-coding	NM_001287123	chr3	58918545	58935250	-	16705	67.089	66.913	64.328	61.195	47.96	60.081	59.766
Plekhg5|BC023181|Syx|-|4|4 E2|protein-coding	NR_104381	chr4	151460972	151489513	+	28541	242.513	196.357	242.805	249.837	201.243	200.164	259.549
Obsl1|AW822216|-|1|1 C4|protein-coding	NM_178884	chr1	75482400	75503027	-	20627	333.905	233.943	280.464	244.941	228.891	210.599	305.893
Impg2|IPM200|PG10.2|Rsbp|Spacrcan|-|16|16 C1.1|protein-coding	NM_174876	chr16	56204426	56273866	+	69440	139.655	163.491	146.826	140.503	199.55	218.188	208.544
Lrp2bp|1700113N17Rik|2310006J04Rik|4930479L12Rik|MegBP|-|8|8 B1.1|protein-coding	NM_026278	chr8	47095956	47114830	+	18874	55.109	61.014	59.492	78.492	70.341	69.251	60.613
Zfp217|4933431C08Rik|AW987152|Gm562|ZABC1|Znf217|-|2 H3|2 89.91 cM|protein-coding	NM_001159683	chr2	169934143	169968175	-	34032	550.062	460.302	847.105	853.46	450.634	315.267	374.136
Gata4|Gata-4|-|14 D1|14 33.24 cM|protein-coding	NM_001310610	chr14	63817751	63864108	-	46357	232.587	226.359	186.536	204.145	201.055	191.626	214.619
Iqsec2|Brag1|-|X F3|X 68.46 cM|protein-coding	NM_001005475	chrX	148613552	148659780	+	46228	135.376	123.376	110.486	112.761	109.273	101.505	92.262
Sos2|SOS-2|mSOS-2|-|12 C2|12 28.93 cM|protein-coding	NM_001135559	chr12	70684748	70782839	-	98091	395.175	434.851	475.498	461.325	347.944	393.372	359.018
Asphd2|2900006N09Rik|9230106G13Rik|-|5|5 F|protein-coding	NM_028386	chr5	112814466	112821233	-	6767	18.484	16.349	12.162	15.992	26.143	22.135	42.67
Gm10670|ENSMUSG00000074330|Vmn1r102|-|7|7 A3|protein-coding	NM_001167161	chr7	21059309	21060274	-	965	0	1.011	0.147	0.326	0.376	0	0
Ankrd10|4833425P12Rik|AW549277|-|8|8 A1.1|protein-coding	NR_030781	chr8	11613841	11635036	-	21195	271.437	259.731	338.344	245.594	154.036	134.708	204.729
Prl3c1|Ghd7|PLP-J|Prlpi|Prlpj|decidualin|-|13 A3.1|13 12.32 cM|protein-coding	NM_001163218	chr13	27290772	27295618	+	4846	6.504	9.102	7.913	10.444	11.661	12.016	9.749
1600002D24Rik|-|-|16|16 C4|ncRNA	NR_040485	chr16	96052730	96120320	-	67590	218.724	183.885	152.247	167.755	206.697	205.54	203.74
B4galt4|9130402O08Rik|B4galt-IV|b4Gal-T4|beta4Gal-T4|beta4GalT-IV|-|16|16 B4|protein-coding	NM_001285793	chr16	38742372	38769167	+	26795	182.784	167.704	177.305	143.93	133.159	115.735	130.693
Mir6931|Gm27303|mmu-mir-6931|-|11|11 E1|ncRNA	NR_105896	chr11	102861162	102861235	-	73	1.027	0.843	0.293	0	0.376	0	0.283
Spata45|1700022P22Rik|-|1|1 H6|protein-coding	NM_029336	chr1	192860701	192866820	+	6119	10.953	20.563	15.679	16.482	21.253	26.562	19.357
Prrc1|1190002C06Rik|2310058D16Rik|3110038B19Rik|9430085A19Rik|-|18|18 D3|protein-coding	NM_028447	chr18	57514387	57552373	+	37986	308.062	263.27	261.414	229.602	184.316	160.321	239.345
Ccdc85b|AI842788|BB115872|-|19|19 A|protein-coding	NM_001243307	chr19	5453163	5457563	-	4400	217.184	132.141	256.432	139.687	61.878	40.159	84.35
Gm1979|-|-|5 B1|5|protein-coding	NM_001281519	chr5	26326712	26331267	-	4555	29.095	33.372	20.515	20.725	32.726	39.843	37.442
Ktn1|-|-|14|14 C1|protein-coding	NM_001293635	chr14	48268986	48356239	+	87253	456.274	475.808	510.666	444.028	371.077	433.847	486.32
Sbds|4733401P19Rik|AI836084|CGI-97|SDS|-|5|5 G1.3|protein-coding	NM_023248	chr5	130721602	130731400	-	9798	203.321	185.402	223.462	167.265	74.291	75.575	129.987
Gm9733|-|-|3 A1|3|protein-coding	NM_001076679	chr3	15296551	15332302	-	35751	70.17	81.408	53.484	59.889	96.108	97.71	80.677
Spag9|3110018C07Rik|4733401I23Rik|4831406C20Rik|AW552012|JLP|JSAP2|JSAP2a|Jip4|Mapk8ip4|syd1|-|11|11 D|protein-coding	NM_001199205	chr11	93905519	93987396	+	81877	254.322	296.474	331.164	339.752	295.282	320.958	309.001
Sipa1l1|4931426N11Rik|AW213287|Spar|mKIAA0440|-|12|12 D1|protein-coding	NM_172579	chr12	83412336	83552771	+	140435	506.078	484.067	396.371	459.367	472.263	511.636	469.647
Cxcr3|Cd183|Cmkar3|-|X D|X 44.58 cM|protein-coding	NM_009910	chrX	98926874	98929486	-	2612	8.557	8.764	6.741	7.833	6.018	8.222	10.455
Erich3|1700013E18Rik|4922501L14Rik|5031409G23Rik|AI596448|Gm133|-|3|3 H4|protein-coding	NM_175176	chr3	154374097	154411976	+	37879	78.556	97.083	84.696	115.209	114.539	111.94	102.718
AI846148|1700105P06Rik|-|19|19 A|protein-coding	NM_001167831	chr19	7447712	7457516	-	9804	221.634	182.874	220.092	157.8	102.126	65.457	163.048
Pigm|4933437L05Rik|AI644422|AV302080|C920011G20Rik|-|1 H3|1 79.73 cM|protein-coding	NM_026234	chr1	174306662	174314230	+	7568	202.636	204.448	292.919	189.295	89.901	66.405	112.608
Trf|AI266983|Cd176|HP|Tf|Tfn|hpx|-|9 F1|9 55.03 cM|protein-coding	NM_133977	chr9	103111206	103132616	-	21410	96.697	105.848	100.521	102.644	90.842	107.829	113.88
Slc30a9|2310024J23Rik|AL024256|GAC63|HUEL|znT-9|-|5|5 C3.1|protein-coding	NM_001310629	chr5	67698194	67747381	+	49187	249.53	287.373	310.063	284.269	202.748	227.042	215.608
Afap1|2600003E23Rik|9630044L16Rik|AI848729|Afap|mKIAA3018|-|5|5 B3|protein-coding	NM_027373	chr5	36235968	36346571	+	110603	1096.53	683.458	545.834	552.22	481.479	467.998	649.933
Eef2kmt|5730409G15Rik|Fam86|Fam86a|eEF2-KMT|-|16 A1|16 2.51 cM|protein-coding	NM_027446	chr16	5244248	5256049	-	11801	192.197	179.84	245.442	165.633	96.108	68.619	111.619
Anapc4|2610306D21Rik|APC4|D5Ertd249e|-|5 C1|5 28.81 cM|protein-coding	NM_024213	chr5	53225374	53257973	+	32599	259.286	219.785	237.529	192.559	144.632	131.546	148.213
Ccm2l|-|-|2|2 H1|protein-coding	NM_145536	chr2	152891691	152907471	+	15780	77.358	108.039	70.189	72.291	74.479	70.516	89.013
Prpf38b|1110021E09Rik|AU018955|-|3|3 F3|protein-coding	NM_025845	chr3	108705725	108714622	-	8897	370.017	344.342	504.952	395.725	165.132	90.754	181.557
Pml|1200009E24Rik|AI661194|Trim19|-|9 B|9 31.63 cM|protein-coding	NM_001311088	chr9	58064987	58097593	-	32606	539.28	358.162	433.444	397.03	422.611	315.899	452.41
Pde6h|A930033D18Rik|PDEgamma|-|6|6 G1|protein-coding	NM_023898	chr6	136903044	136912004	+	8960	34.743	35.226	28.281	26.762	28.588	35.732	26.562
Mir466b-3|Mirn466b-3|-|2 A1|2|ncRNA	NR_030565	chr2	10425192	10425272	+	80	0.171	0	0.147	0.163	0.188	0	0.141
BC016579|-|-|16|16 B5|protein-coding	NM_145389	chr16	45626961	45654231	-	27270	81.123	102.477	108.581	100.196	110.59	90.754	98.762
1700017J07Rik|-|-|2|2 H3|ncRNA	NR_040326	chr2	168803769	168804406	+	637	1.54	3.202	2.784	3.264	4.138	5.692	11.444
Serf2|C80083|Msmac1l|m4F5rel|-|2|2 E5|protein-coding	NM_001290837	chr2	121274934	121279156	+	4222	236.01	209.167	261.707	159.595	84.071	56.286	106.674
Fbxo33|5730501N20Rik|AI642135|-|12|12 C1|protein-coding	NM_001033156	chr12	60301642	60320470	-	18828	259.286	259.225	259.949	211.978	141.246	119.846	149.343
Gm6268|EG621901|-|X|X A3.3|ncRNA	NR_044989	chrX	33943472	33944649	+	1177	2.054	0.843	1.319	2.937	0.376	2.53	1.695
Meis2|A430109D20Rik|Mrg1|Stra10|-|2 E4-E5|2 58.28 cM|protein-coding	NM_001159568	chr2	115687000	115890794	-	203794	936.509	1026.28	1538.01	1631.2	1010.73	988.805	855.934
Tmsb10|Ptmb10|Tb10|-|6|6 C1|protein-coding	NM_025284	chr6	72907341	72908477	-	1136	152.662	122.871	169.831	115.046	34.042	19.289	61.037
Prm1|Prm-1|-|16 A1|16 5.87 cM|protein-coding	NM_013637	chr16	10796425	10796916	-	491	2.909	1.18	3.077	2.611	1.317	2.53	3.25
4933407K13Rik|A130080L05Rik|-|X|X A7.3|ncRNA	NR_029443	chrX	72970797	73010038	-	39241	223.003	224.842	230.056	169.876	132.783	111.308	178.449
Ptdss2|AI481134|AI988017|PSS2|-|7|7 F5|protein-coding	NM_013782	chr7	148317185	148342053	+	24868	195.791	184.222	214.084	199.739	164.756	158.108	189.752
Irx2|-|-|13 C1|13 39.23 cM|protein-coding	NM_010574	chr13	72766245	72771644	+	5399	217.868	185.907	217.748	168.244	56.423	51.543	57.929
Tceal1|0610011M09Rik|BC011290|P21|SIIR|pp21|-|X|X F1|protein-coding	NM_146236	chrX	133242604	133244405	+	1801	64.008	46.688	81.033	55.646	22.193	13.281	18.792
Tcn2|AW208754|Tcn-2|-|11 A1|11 2.76 cM|protein-coding	NM_001130458	chr11	3817083	3832081	-	14998	110.218	101.634	91.876	90.568	55.107	50.911	74.742
Dlgap1|4933422O14Rik|9630002F18|AI845682|AI848168|BB075781|D17Bwg0511e|GKAP/SAPAP|GKPA/SAPAP|Gkap|Sapap1|mKIAA4162|-|17 E1.3|17 40.85 cM|protein-coding	NM_027712	chr17	70774132	71166069	+	391937	1327.92	1380.74	1397.92	1431.79	1501.24	1581.08	1591.77
LOC100049077|-|-|9 A3|ncRNA	NR_132099	chr9	21759728	21760450	-	722	53.74	42.305	57.441	41.449	13.165	8.222	15.401
Gm21992|Rbm14-rbm4|-|19 A|19|protein-coding	NM_001290128	chr19	4784293	4811634	-	27341	611.332	577.105	981.036	810.053	513.64	372.818	704.189
Acot2|AA571646|MTE-I|Mte1|-|12|12 D1|protein-coding	NM_134188	chr12	85328811	85334825	+	6014	107.308	88.487	103.306	81.43	56.235	43.005	58.211
Bcl2a1c|A1-c|-|9|9 F3|protein-coding	NM_007535	chr9	114239253	114239696	+	443	0.856	1.011	0.733	2.121	1.505	2.846	2.261
Ddx47|4930588A18Rik|C77285|-|6|6 G1|protein-coding	NM_026360	chr6	134961630	134973794	+	12164	163.273	153.041	222.29	144.746	106.452	58.816	95.512
Gm10857|AU015850|ENSMUSG00000075545|-|2 A1|2|ncRNA	NR_033470	chr2	6053915	6061616	+	7701	19.168	18.372	12.602	19.582	27.459	37.313	39.702
BC024139|6230424I18Rik|-|15|15 D3|protein-coding	NM_001142968	chr15	75949948	75956986	-	7038	20.537	26.125	27.548	21.214	23.51	29.092	26.845
Atg9a|AU019532|Apg9l1|Atg9|Atg9l1|-|1|1 C4|protein-coding	NM_001288613	chr1	75177435	75188584	-	11149	138.97	114.949	144.921	108.682	60.937	47.748	69.938
Arhgap29|6720461J18Rik|A830014I19|AU040217|B130017I01Rik|C76601|Parg1|-|3|3 G1|protein-coding	NM_172525	chr3	121656244	121719071	+	62827	551.602	429.963	451.321	425.751	288.135	314.634	291.198
1700031M16Rik|4930413L20Rik|-|15|15 F1|ncRNA	NR_015496	chr15	98228876	98246566	+	17690	50.83	50.227	41.322	41.449	47.96	56.919	60.331
Sstr1|SRIF-2|SS-1-R|SS1-R|SS1R|Smstr-1|Smstr1|sst1|-|12 C1|12 25.61 cM|protein-coding	NM_009216	chr12	59312791	59317023	+	4232	138.628	79.554	59.053	48.792	37.427	35.1	55.527
Cd200r3|4733401I18Rik|4833409J19Rik|AI505817|BB106877|mCD200RLb|-|16|16 B5|protein-coding	NM_001128132	chr16	44943791	44966403	+	22612	47.578	68.599	92.023	74.086	71.658	48.065	57.222
Lsp1|Lsp-1|WP34|p50|pp52|-|7 F5|7 87.93 cM|protein-coding	NM_001271509	chr7	149646717	149680773	+	34056	278.796	160.12	106.969	108.192	123.003	129.648	143.55
Aacs|2210408B16Rik|SUR5|-|5|5 G1.1|protein-coding	NM_030210	chr5	125956243	125997773	+	41530	452.338	397.097	453.372	285.248	202.748	190.678	222.39
Ccl12|MCP-5|Scya12|-|11 C|11 49.9 cM|protein-coding	NM_011331	chr11	81915347	81916901	+	1554	7.017	2.191	2.051	2.611	4.89	2.214	4.521
Olfr117|MOR256-33|-|17|17 B1|protein-coding	NM_207155	chr17	37796323	37797276	-	953	3.423	0.843	0.733	0.49	1.317	0.949	0.989
Dmc1|Dmc1h|Lim15|Mei11|sgdp|-|15 E1|15 37.79 cM|protein-coding	NM_010059	chr15	79391928	79435539	-	43611	111.758	143.602	121.036	130.222	151.779	181.191	176.33
Olfr99|MOR156-1|-|17|17 B1|protein-coding	NM_146515	chr17	37416446	37417363	-	917	3.081	1.685	1.612	1.958	2.821	2.53	2.685
Sez6l2|AI835913|AW121566|BSRP-A|Psk1|-|7|7 F3|protein-coding	NM_144926	chr7	134094049	134114120	+	20071	83.006	98.6	75.171	76.371	73.726	71.781	107.945
Tspo|Bzrp|IBP|PBR|Tspo1|-|15 E1|15 39.4 cM|protein-coding	NM_009775	chr15	83394003	83404633	+	10630	227.966	168.884	229.177	155.842	75.795	74.943	75.731
Mbtps1|0610038M03Rik|AV003995|S1P|SKI-1|Ski1|mKIAA0091|-|8|8 E1|protein-coding	NM_019709	chr8	122032052	122082661	-	50609	355.983	379.231	434.616	332.572	279.483	259.613	356.05
8030423J24Rik|-|-|13|13 C1|protein-coding	NM_029873	chr13	71021826	71023381	+	1555	7.359	6.068	4.543	4.406	5.642	9.803	6.075
AU022751|AU023811|-|X|X A1.1|protein-coding	NM_001033211	chrX	5658336	5660538	-	2202	5.99	4.214	2.491	2.937	7.335	6.641	13.564
Meis2|A430109D20Rik|Mrg1|Stra10|-|2 E4-E5|2 58.28 cM|protein-coding	NM_001346041	chr2	115687000	115890355	-	203355	892.524	987.348	1463.28	1578.49	996.436	977.737	845.902
Fcgr2b|AI528646|CD32|F630109E10Rik|Fc[g]RII|FcgRII|Fcgr2|Fcgr2a|Fcr-2|Fcr-3|Ly-17|Ly-m20|LyM-1|Lym-1|fcRII|-|1 H3|1 78.02 cM|protein-coding	NM_010187	chr1	172890689	172906202	-	15513	56.307	60.508	87.48	113.577	75.043	59.132	73.753
Mir5617|Gm25192|mir-5617|mmu-mir-5617|-|X|X A1.3|ncRNA	NR_049190	chrX	20440252	20440308	-	56	0.342	0.169	0	0.326	0.564	0	0.424
Olfr750|GA_x5J8B7W5WBF-6267395-6266441|GA_x6K02T2PMLR-6808276-6807281|MOR103-18|-|14|14 C1|protein-coding	NM_207558	chr14	51689986	51691117	-	1131	5.99	6.405	3.81	4.569	7.711	6.008	9.749
Htr3b|5-HT3B|-|9|9 A5.3|protein-coding	NM_020274	chr9	48743113	48773095	-	29982	85.915	103.825	87.48	87.794	109.837	120.478	127.161
Dclk1|1700113D08Rik|2810480F11Rik|AI836758|Click-I|Cpg16|Dcamkl1|Dcl|Dclk|mKIAA0369|-|3|3 C|protein-coding	NM_001195540	chr3	55265680	55275239	+	9559	86.429	60.171	84.989	79.145	49.653	41.424	31.508
Gmppb|AI317178|E430010H19|-|9|9 F1|protein-coding	NM_177910	chr9	107951621	107954267	+	2646	146.843	111.915	144.481	103.623	41.941	28.143	54.397
Fgfr4|Fgfr-4|-|13 B1|13 29.8 cM|protein-coding	NM_008011	chr13	55254179	55270120	+	15941	74.277	77.363	64.767	65.274	65.639	81.584	106.956
Tbc1d7|2610009C09Rik|-|13|13 A4|protein-coding	NM_001252640	chr13	43247109	43266870	-	19761	137.601	118.826	129.828	112.108	69.589	73.362	87.458
A730017L22Rik|-|-|2 F1|2|ncRNA	NR_015523	chr2	130698277	130732132	-	33855	246.792	180.851	179.503	168.407	144.632	166.013	155.56
Eif3c|110kDa|3230401O13Rik|Eif3s8|NIPIL(A3)|NipilA3|Xs|Xsl|-|7 69.14 cM|7 F3|protein-coding	NM_146200	chr7	133690425	133709880	-	19455	224.201	229.898	282.368	184.236	127.141	116.683	169.124
Tmem119|AW208946|BC025600|obif|-|5|5 F|protein-coding	NM_146162	chr5	114243738	114250361	-	6623	145.645	56.126	43.227	43.897	31.973	24.349	41.963
Zdhhc11|4933421L13Rik|DHHC-11|Zdhhc20|-|13|13 C1|protein-coding	NM_027704	chr13	74101310	74130288	+	28978	86.942	102.982	81.326	89.589	90.465	89.805	91.415
4930519G04Rik|1700014B12Rik|-|5|5 F|protein-coding	NM_026263	chr5	115303723	115333888	+	30165	128.873	135.68	106.09	117.82	124.884	142.613	134.649
Sptbn1|9930031C03Rik|AL033301|SPTB2|Spnb-2|Spnb2|elf1|elf3|mKIAA4049|-|11 A3.3|11 17.44 cM|protein-coding	NM_009260	chr11	30006843	30098257	-	91414	414.515	490.303	762.849	700.555	539.407	464.204	476.712
Ubr3|1110059H15Rik|4833421P10Rik|A130030D10Rik|AA409735|AA414972|AA422631|AI646861|AU016126|Zfp650|Znf650|-|2|2 C2|protein-coding	NM_177783	chr2	69735303	69862067	+	126764	626.735	655.142	718.45	614.23	477.529	513.85	571.094
Ckap2|AI461656|AW228814|LB1|-|8|8 A2|protein-coding	NM_001004140	chr8	23278624	23296291	-	17667	205.375	221.134	318.855	245.594	151.779	122.059	162.483
Entpd5|AI196558|AI987697|Cd39l4|ER-UDPase|NTPDase-5|NTPDase5|Pcph|mNTPase|-|12 D1|12 39.18 cM|protein-coding	NM_001026214	chr12	85714826	85749979	-	35153	204.177	205.796	252.476	217.689	150.086	151.467	185.655
Maea|1110030D19Rik|EMP|Gid9|-|5|5 B1|protein-coding	NM_021500	chr5	33678221	33715943	+	37722	401.165	366.758	379.959	341.547	227.574	176.132	236.095
Nacad|D230024G13Rik|mKIAA0363|-|11|11 A1|protein-coding	NM_001081652	chr11	6497826	6506057	-	8231	69.143	65.228	68.724	68.375	44.386	44.903	60.189
Rn45s|-|-|-|rRNA	NR_046233	chr17	39979942	39985774	+	5832	1842.04	1135.16	655.294	548.303	1117.56	796.23	1104.46
Bhlhb9|2700087I09Rik|-|X|X F1|protein-coding	NM_198161	chrX	132420390	132425620	+	5230	71.025	65.059	80.886	50.587	25.955	22.451	34.192
Tmem8b|4930500O05Rik|-|4|4 A5-B1|protein-coding	NM_001085508	chr4	43681843	43705539	+	23696	159.508	160.457	158.402	143.44	94.979	84.429	114.727
Cdk18|AA682070|Ctk18|Pctk3|-|1|1 E4|protein-coding	NM_008795	chr1	134010124	134036262	-	26138	209.996	243.382	225.807	156.658	111.342	111.94	164.038
Wnt1|Int-1|Wnt-1|sw|swaying|-|15 F1|15 54.65 cM|protein-coding	NM_021279	chr15	98620288	98624261	+	3973	101.832	73.318	73.706	63.642	42.317	32.57	40.268
Krr1|2610511F02Rik|AI255219|AI428520|D10Ertd773e|Hrb2|-|10 D2|10 59.97 cM|protein-coding	NM_178610	chr10	111409751	111425486	+	15735	221.976	232.932	312.701	217.2	117.925	83.165	154.571
Zmynd19|2700064H14Rik|AA536891|AU014915|mizip|-|2|2 A3|protein-coding	NM_026021	chr2	24805297	24816390	+	11093	152.662	201.077	238.702	145.398	84.259	67.986	121.933
1700040L02Rik|-|-|10|10 B5.2|protein-coding	NM_028491	chr10	67893704	68004623	-	110919	320.042	314.509	306.253	352.154	323.306	333.291	358.028
Fsbp|-|-|4 A1|4 5.11 cM|protein-coding	NM_001256142	chr4	11506809	11514949	+	8140	21.222	20.057	19.196	37.533	41.941	43.954	50.864
Ube2v1|0610011J09Rik|AI256840|CROC-1|CROC1|D7Bwg1382e|UEV-1|-|2 H3|2 87.44 cM|protein-coding	NM_023230	chr2	167433139	167457505	-	24366	316.277	289.901	339.223	248.858	168.518	108.146	205.435
Hk3|HK III|HK-III|-|13|13 B1|protein-coding	NM_001206391	chr13	55107346	55122180	-	14834	55.451	54.104	39.71	38.838	51.345	43.005	59.624
Gngt1|G(y)1|Gng1|-|6|6 A1|protein-coding	NM_010314	chr6	3944012	3947436	+	3424	7.017	9.27	7.327	9.302	13.918	10.119	7.771
Pxylp1|9430094M07Rik|Acpl2|BB177120|C130099A20Rik|-|9|9 E3.3|protein-coding	NM_001289645	chr9	96723762	96789893	-	66131	431.458	334.566	284.566	266.808	300.36	283.645	328.499
Mir495|Mirn495|mir-495|mmu-mir-495|-|12 F1|12|ncRNA	NR_030446	chr12	110956964	110957026	+	62	0.342	0	0.44	0	0.564	0.316	0.141
Speer1|4921519H07Rik|SPEER-1|Speer1-ps1|-|5|5 A1|protein-coding	NM_001309520	chr5	11341461	11346273	+	4812	10.269	10.787	9.818	5.875	13.73	7.273	9.89
Ska1|2810433K01Rik|AV117428|-|18|18 E2|protein-coding	NM_025581	chr18	74354953	74367472	-	12519	120.315	98.263	115.321	80.45	49.653	61.662	83.22
D6Wsu163e|C12orf4|-|6 F3|6 61.92 cM|protein-coding	NM_138594	chr6	126889984	126925722	+	35738	188.602	190.627	199.577	173.14	109.837	126.802	112.749
Rptor|4932417H02Rik|Rap|Raptor|mKIAA1303|-|11|11 E2|protein-coding	NM_001306081	chr11	119464219	119760905	+	296686	1339.39	1308.77	1614.2	1645.24	1346.07	1189.29	1306.22
Cd300lg|2310016B05Rik|Clm9|D11Ertd736e|-|11 D|11 65.48 cM|protein-coding	NM_001160712	chr11	101902825	101916931	+	14106	50.488	58.991	44.399	49.119	57.364	51.859	60.896
Gnas|5530400H20Rik|A930027G11Rik|C130027O20Rik|GPSA|GSP|Galphas|Gnas1|Gnasxl|Gs-alpha|Gsa|Nesp|Nesp55|Nespl|Oed-Sml|Oedsml|P1|P2|P3|PHP1A|PHP1B|POH|SCG6|-|2 H4|2 97.89 cM|protein-coding	NM_001077507	chr2	174123360	174172243	+	48883	739.178	600.027	757.574	595.301	340.421	305.78	346.725
Zmynd11|2210402G22Rik|BS69|-|13|13 A1|protein-coding	NM_001347476	chr13	9684082	9763056	-	78974	363.856	335.577	414.541	391.808	287.571	282.38	273.82
Gpx4|GPx-4|GSHPx-4|PHGPx|mtPHGPx|snGPx|-|10 C1|10 39.72 cM|protein-coding	NM_008162	chr10	79516233	79519184	+	2951	169.263	150.175	257.751	194.191	85.575	61.978	80.394
Pla2g5|PLA2|sPLA2|-|4 D3|4 70.57 cM|protein-coding	NM_001122954	chr4	138355162	138419384	-	64222	237.379	223.493	142.43	163.185	230.395	237.478	240.617
Mir6769b|Gm27546|mmu-mir-6769b|-|8|8 B3.3|ncRNA	NR_106035	chr8	74154946	74155005	-	59	0	0.337	0.293	0	0.188	0	0.424
Psmg4|PAC-4|mPAC4|-|13|13 A3.3|protein-coding	NM_001110515	chr13	34254833	34270041	+	15208	102.174	115.286	150.196	117.167	71.47	60.081	85.904
Ntng2|2610016D08Rik|Lmnt2|-|2 B|2 19.57 cM|protein-coding	NM_133501	chr2	29050246	29103619	-	53373	239.262	255.686	211.3	211.325	198.422	186.883	248.953
Prss21|1700023E12Rik|TESP5|mT4|testisin|-|17 A3.3|17 12.11 cM|protein-coding	NM_020487	chr17	24005039	24010080	+	5041	13.692	12.135	12.455	10.281	14.67	17.708	23.03
Mthfd1l|2410004L15Rik|AI647056|Fthfsdc1|-|10|10 A1|protein-coding	NM_172308	chr10	6190411	6373466	-	183055	785.558	843.915	937.663	953.656	810.991	837.338	873.171
Zcrb1|2700088M22Rik|Madp-1|-|15|15 E3|protein-coding	NM_026025	chr15	93216544	93228721	-	12177	175.595	178.66	228.005	157.474	82.754	62.611	83.078
Asic4|Accn4|BNAC4|-|1|1 C4|protein-coding	NM_183022	chr1	75447085	75470915	+	23830	212.734	160.12	135.689	123.858	102.502	97.71	113.456
Prkcsh|80K-H|PKCSH|-|9 A3|9 8.04 cM|protein-coding	NM_008925	chr9	21807432	21818689	+	11257	187.404	192.481	228.591	142.135	78.993	68.619	108.087
Ppp2r5c|2610043M05Rik|2700063L20Rik|AI060890|AW545884|C85228|D12Bwg0916e|mKIAA0044|-|12 F1|12 60.56 cM|protein-coding	NM_001135001	chr12	111685389	111809900	+	124511	787.612	823.521	1181.64	1110.31	952.99	822.792	876.703
Phax|2810055C14Rik|4933427L19Rik|AU018701|AU018854|D18Ertd65e|Rnuxa|p55|-|18 D3|18 30.63 cM|protein-coding	NM_019996	chr18	56732525	56747366	+	14841	223.174	218.437	311.968	202.187	106.264	91.07	141.007
Eya2|Eab1|-|2 H3|2 85.83 cM|protein-coding	NM_001271962	chr2	165455845	165597227	+	141382	482.631	534.126	469.784	532.637	522.668	518.909	605.286
4930429F24Rik|-|-|9|9 E1|ncRNA	NR_040734	chr9	79641448	79651042	+	9594	68.629	64.385	90.264	80.124	47.584	57.551	53.973
Car5a|CAV|Ca5a|Car5|-|8 E1|8 70.81 cM|protein-coding	NM_007608	chr8	124440044	124468812	-	28768	108.849	108.207	95.539	104.276	103.819	119.213	133.943
Pex11b|PEX11beta|Pex11pbeta|-|3|3 F2.1|protein-coding	NM_001162388	chr3	96439770	96447938	+	8168	114.325	102.814	138.913	99.706	54.543	47.116	62.874
Tcaf1|2810407D09Rik|3321401G04Rik|A230020K05Rik|AI848529|Fam115a|-|6 B2.1|6|protein-coding	NM_029930	chr6	42622546	42643058	-	20512	192.71	162.142	210.567	147.356	95.543	74.627	88.73
Ank3|2900054D09Rik|AI314020|Ank-3|AnkG|Ankyrin-3|Ankyrin-G|-|10 B5.3|10 36.1 cM|protein-coding	NM_146005	chr10	68996456	69490184	+	493728	2412.81	2147.96	2664.55	2568.21	1919.52	1991.21	1924.93
Utp14a|2700066J21Rik|JsdX|NY-CO-16|SDCCAG16|T25628|mKIAA0266|-|X|X A5|protein-coding	NM_028276	chrX	45610111	45635626	+	25515	134.349	147.984	170.271	132.996	86.516	67.986	99.751
Trub2|G430055L02Rik|-|2|2 B|protein-coding	NR_110962	chr2	29630204	29643191	-	12987	152.833	160.625	191.079	125.653	75.043	77.789	133.943
Cfd|Adn|DF|-|10 C1|10 39.72 cM|protein-coding	NM_001291915	chr10	79353598	79355400	+	1802	9.755	10.618	7.18	5.711	9.404	9.17	7.064
2900026A02Rik|8430408O14Rik|A530094D01|AW539426|Gm449|Kiaa1671|mKIAA1671|-|5|5 F|protein-coding	NM_172884	chr5	113515343	113592333	-	76990	408.867	422.884	370.874	424.935	318.792	298.191	356.757
1700011H14Rik|-|-|14|14 C1|protein-coding	NM_025956	chr14	49846034	49865103	-	19069	49.975	61.014	64.621	74.413	61.689	55.021	58.07
Midn|3000003C15Rik|-|10|10 C1|protein-coding	NM_021565	chr10	79611017	79621113	+	10096	641.625	512.889	679.325	463.284	194.284	120.162	193.285
Prss52|1700049K14Rik|Tesp3|-|14|14 D1|protein-coding	NM_028525	chr14	64723160	64732588	+	9428	18.655	22.08	19.635	17.134	36.675	28.776	30.801
Eif1|Sui1-rs1|-|11|11 D|protein-coding	NM_011508	chr11	100181263	100183413	+	2150	220.436	209.167	296.436	243.146	80.121	62.927	131.4
Cdk5rap3|1810007E24Rik|BC002318|C53|C81486|HSF-27|IC53|LZAP|MST016|-|11|11 D|protein-coding	NM_030248	chr11	96768739	96777828	-	9089	134.007	113.264	139.353	96.932	61.313	51.227	83.926
Map4k3|4833416M01Rik|4833416M07Rik|9530052P13Rik|Glk|MAPKKKK3|MEKKK 3|MEKKK3|RAB8IPL1|-|17|17 E3|protein-coding	NM_001290345	chr17	80979853	81127365	-	147512	662.847	791.497	832.306	831.267	729.177	723.184	710.971
Klhl31|9830147P19Rik|D930047P17Rik|Kbtbd1|-|9|9 D-E1|protein-coding	NM_172925	chr9	77484539	77507929	+	23390	137.43	140.231	151.368	129.243	105.512	101.189	105.967
Mir298|Mirn298|mir-298|mmu-mir-298|-|2|2 H4|ncRNA	NR_029649	chr2	174093005	174093086	-	81	0.342	0.337	0	0.163	0.188	0.949	0.283
Nr5a1|Ad4BP|ELP|ELP-3|Ftz-F1|Ftzf1|SF-1|SF1|STF-1|-|2 B|2 24.42 cM|protein-coding	NM_139051	chr2	38548180	38570062	-	21882	141.88	146.467	134.957	117.82	117.172	122.375	135.638
Tmcc2|1110063G11Rik|-|1|1 E4|protein-coding	NM_001311108	chr1	134252892	134264525	-	11633	70.683	43.485	38.392	50.098	37.992	48.065	58.07
Mapk8|AI849689|JNK|JNK1|Prkm8|SAPK1|-|14|14 B|protein-coding	NM_016700	chr14	34191084	34260344	-	69260	276.058	283.665	297.608	316.253	258.795	286.491	249.518
Styxl1|1700011C14Rik|Dusp24|Mkstyx|-|5|5 G2|protein-coding	NM_029659	chr5	136223090	136254255	-	31165	194.935	205.122	204.12	140.666	140.682	117.948	142.844
Gm20187|-|-|12 A2|12 9.85 cM|ncRNA	NR_045052	chr12	27775102	27799860	-	24758	52.199	66.239	55.536	64.458	81.438	81.9	64.428
Slc5a12|AI315119|D630015G19|SMCT2|-|2|2 E3|protein-coding	NM_001177624	chr2	110437456	110489502	+	52046	87.798	136.186	115.907	134.628	134.664	166.329	120.238
Itgb3|CD61|GP3A|INGRB3|-|11 E1|11 67.84 cM|protein-coding	NM_016780	chr11	104469314	104531785	+	62471	429.576	284.002	252.915	235.15	237.918	245.383	257.006
Rundc1|AW125546|D930024B17|-|11|11 D|protein-coding	NM_172566	chr11	101286399	101296979	+	10580	194.421	185.065	221.118	154.7	80.873	64.192	96.925
Gm2506|-|-|4 A5|4|protein-coding	NM_001199966	chr4	42349017	42351113	+	2096	9.071	10.45	8.059	9.138	15.422	17.392	17.944
Gm3417|-|-|17|17 A2|protein-coding	NM_001123368	chr17	15101153	15115776	-	14477.3	359.577	391.029	558.583	524.152	278.355	260.878	318.609
Slc45a2|Aim-1|Aim1|Dbr|Matp|Oca4|blanc-sale|bls|uw|-|15 A1|15 5.4 cM|protein-coding	NM_053077	chr15	10930476	10958988	+	28512	91.392	111.578	103.159	88.447	98.553	115.735	93.816
Fam178b|1700024G10Rik|Gm990|-|1|1 B|protein-coding	NM_027957	chr1	36619541	36650177	-	30636	131.953	124.893	172.029	194.843	167.013	151.151	150.332
Vmn1r61|Gm7186|-|7 A1|7|protein-coding	NM_001166733	chr7	5562013	5562915	-	902	3.936	2.697	3.517	1.795	2.445	0.632	1.554
Anxa1|Anx-1|Anx-A1|C430014K04Rik|Lpc-1|Lpc1|-|19 B|19 13.83 cM|protein-coding	NM_010730	chr19	20447924	20465161	-	17237	313.539	339.791	438.426	306.952	93.098	59.448	51.571
Sfn|Er|Mme1|Ywhas|-|4 D2.3|4 66.25 cM|protein-coding	NM_018754	chr4	133156471	133158083	-	1612	22.078	21.911	42.934	54.014	44.762	33.835	74.601
Ap1g2|Adtg2|G2ad|-|14|14 C3|protein-coding	NM_001303502	chr14	55717672	55725430	-	7758	128.702	115.623	131.147	97.748	45.327	51.227	73.471
D630013N20Rik|-|-|10|10 B5.3|ncRNA	NR_045292	chr10	70063797	70118711	-	54914	144.447	160.457	127.044	161.227	185.633	210.916	165.309
Icam2|CD102|Icam-2|Ly-60|-|11 E1|11 69.09 cM|protein-coding	NM_010494	chr11	106238970	106244095	-	5125	17.799	18.877	12.162	15.992	19.748	14.546	15.966
Zfr|C920030H05Rik|-|15|15 A1|protein-coding	NM_011767	chr15	12047606	12115205	+	67599	482.117	473.786	543.343	488.577	321.613	308.31	371.168
Palb2|BC066140|-|7|7 F2|protein-coding	NM_001289842	chr7	129255086	129276460	-	21374	164.984	168.21	215.256	155.026	134.099	104.983	133.095
Slc2a4|Glut-4|Glut4|-|11 B3|11 42.93 cM|protein-coding	NM_009204	chr11	69755788	69761692	-	5904	46.894	40.114	45.718	39.001	38.744	36.365	47.897
Cdhr2|Gm624|PC-LKC|Pcdh24|-|13|13 B1|protein-coding	NM_001033364	chr13	54802824	54838023	+	35199	132.638	152.704	86.308	92.037	114.539	99.292	136.345
Rassf3|AW212023|AW322379|-|10|10 D2|protein-coding	NM_138956	chr10	120847407	120913306	-	65899	558.962	516.26	702.917	699.576	509.879	444.599	477.418
Ccdc24|Gm1028|-|4|4 D2.1|protein-coding	NM_001034876	chr4	117541867	117545075	-	3208	11.809	16.855	15.679	15.339	12.977	12.332	17.52
Capg|gCap39|mbh1|-|6|6 C1|protein-coding	NM_001271415	chr6	72494531	72512977	+	18446	305.837	196.526	206.758	161.717	124.319	109.41	124.194
Fis1|2010003O14Rik|Ttc11|-|5|5 G2|protein-coding	NM_001163243	chr5	137429145	137442104	+	12959	324.834	280.631	404.43	331.593	177.169	126.17	221.119
Unc79|9030205A07Rik|Mlca3|-|12|12 E|protein-coding	NM_001081017	chr12	104187069	104422207	+	235138	645.561	742.281	764.901	863.414	816.633	769.035	785.148
Dnmt3b|MmuIIIB|-|2|2 H1|protein-coding	NM_001003960	chr2	153475185	153513466	+	38281	189.972	229.055	217.454	169.55	172.655	160.637	298.969
Morc4|1600017G11Rik|5630401M14Rik|AA117449|Zcwcc2|-|X|X F1|protein-coding	NM_029413	chrX	136356174	136406193	-	50019	152.491	168.547	187.122	165.47	124.319	140.083	103
Guk1|AA409738|AL033299|AL033300|AV026611|Gmk|Guk-1|-|11|11 B1.3|protein-coding	NM_008193	chr11	58997357	59005454	-	8097	117.406	130.455	183.459	124.674	65.451	43.954	83.502
Mir195a|Mir195|Mirn195|mir-195a|mmu-mir-195|mmu-mir-195a|-|11|11 B3|ncRNA	NR_029581	chr11	70048544	70048637	+	93	0.342	0.506	0.147	0.326	0	0.632	0.283
Hdac5|AI426555|Hdac4|mHDA1|mKIAA0600|-|11|11 D|protein-coding	NM_010412	chr11	102057061	102091486	-	34425	517.202	314.003	386.993	392.787	257.102	181.507	249.8
Fas|AI196731|APO1|APT1|CD95|TNFR6|Tnfrsf6|lpr|-|19 C1|19 29.48 cM|protein-coding	NM_007987	chr19	34365149	34402260	+	37111	215.301	214.729	216.429	214.426	127.141	114.786	116.988
St8sia1|9330109E03Rik|GD3S|Sia-T|Siat8|Siat8a|-|6 G2-G3|6 74.78 cM|protein-coding	NM_011374	chr6	142770061	142912972	-	142911	447.032	449.346	416.153	503.59	552.384	554.641	530.826
Pln|Plb|-|10|10 B3|protein-coding	NM_023129	chr10	53057492	53065805	+	8313	21.222	26.125	30.332	36.88	23.322	25.613	22.324
Armcx2|3230401N03Rik|AI043003|ALEX2|-|X|X E3|protein-coding	NM_001166397	chrX	131338681	131343760	-	5079	117.577	95.566	129.242	72.781	36.675	23.084	28.964
Dnajc14|5730551F12Rik|DNAJ|DRIP78|HDJ3|LIP6|-|10|10 D3|protein-coding	NM_028873	chr10	128242732	128256502	+	13770	244.738	160.962	200.75	161.39	92.722	81.9	99.327
Cdc6|CDC18L|-|11|11 D|protein-coding	NM_011799	chr11	98769465	98785256	+	15791	188.26	139.22	162.798	124.184	104.947	90.121	139.736
Tmem126b|1110001A23Rik|-|7|7 E1|protein-coding	NM_026734	chr7	97617339	97624505	-	7166	109.02	101.634	160.307	138.871	68.084	47.116	55.103
Pard3|AA960621|AI256638|Asip|D8Ertd580e|Par-3|Par3|Pard-3|Pard3a|Phip|-|8 E2|8 74.66 cM|protein-coding	NM_033620	chr8	129587956	130136186	+	548230	2042.62	2076.33	2400.2	2367.01	1968.61	1872.31	1908.83
Pon1|Pon|-|6 A1|6 1.99 cM|protein-coding	NM_011134	chr6	5118090	5143946	-	25856	96.526	94.723	81.912	91.384	99.869	103.086	106.25
Styxl1|1700011C14Rik|Dusp24|Mkstyx|-|5|5 G2|protein-coding	NM_001289556	chr5	136223090	136254255	-	31165	194.935	205.122	204.12	140.666	140.682	117.948	142.844
Mir7672|Gm27314|mmu-mir-7672|-|14|14 A3|ncRNA	NR_106132	chr14	27489033	27489094	-	61	7.873	7.079	8.499	5.059	2.445	1.581	2.967
Bdh2|1810026B04Rik|Dhrs6|-|3|3 G3|protein-coding	NM_001172055	chr3	134944185	134967389	+	23204	90.023	88.319	81.326	87.141	83.883	86.959	90.991
Stac|-|-|9 F3|9 61.81 cM|protein-coding	NM_016853	chr9	111463941	111592852	-	128911	352.56	358.837	299.073	311.195	388.192	367.442	345.878
Slc39a14|FAD-123|ZIP-14|Zip14|fad123|-|14|14 D2|protein-coding	NM_001135151	chr14	70703274	70751231	-	47957	481.775	503.45	780.873	610.64	436.528	298.823	343.052
Mettl24|9030224M15Rik|-|10|10 B1|protein-coding	NM_177793	chr10	40403088	40530889	+	127801	484.171	504.124	574.262	655.516	533.953	581.203	520.088
Ifna11|IFN-[a]11|-|4 C4|4 42.03 cM|protein-coding	NM_008333	chr4	88465823	88466469	+	646	1.54	0.843	1.758	0.326	2.445	2.53	2.967
Selenbp1|Lp56|Lpsb|SBP56|-|3 F2.1|3 40.74 cM|protein-coding	NM_009150	chr3	94737005	94748680	+	11675	52.542	56.632	52.019	62.5	49.088	54.389	42.387
Grik1|A830007B11Rik|D16Ium24|D16Ium24e|GluK1|GluK5|Glur-5|Glur5|Glurbeta1|-|16 C3.3|16 50.23 cM|protein-coding	NM_001346964	chr16	87912661	88290510	-	377849	864.97	957.01	776.184	783.78	963.522	1070.07	940.001
0610040B10Rik|-|-|5|5 G2|ncRNA	NR_027874	chr5	144090987	144094383	+	3396	75.304	77.869	115.028	90.731	41.377	25.93	49.593
Pth2r|Pthr2|-|1 C2-C3|1 33.05 cM|protein-coding	NM_139270	chr1	65357831	65435818	+	77987	211.365	231.078	247.494	248.042	254.469	293.764	278.906
Gm14496|OTTMUSG00000016837|-|2 H4|2|protein-coding	NM_001205282	chr2	181725931	181735792	+	9861	22.249	24.271	22.859	27.905	32.726	47.432	33.344
Trp53inp2|1110029F20Rik|Tp53inp2|-|2|2 H1|protein-coding	NM_178111	chr2	155207592	155215583	+	7991	176.965	105.51	134.224	126.142	60.185	53.757	72.199
Lzts2|BC014695|LAPSER1|mKIAA1813|-|19|19 C3|protein-coding	NM_001130526	chr19	45092625	45101594	+	8969	188.431	154.052	215.989	164.001	75.043	62.927	79.829
St6galnac3|Siat7c|-|3|3 H3|protein-coding	NM_011372	chr3	152865473	153388097	-	522624	1445.5	1583.33	1556.47	1799.28	2015.63	1985.83	2085.72
Mif4gd|1110014L05Rik|2310075G12Rik|-|11|11 E2|protein-coding	NM_027162	chr11	115469233	115473817	-	4584	79.412	66.07	80.153	56.299	38.744	30.989	61.461
Zfp2|9930007F06Rik|Fnp-2|Zfp-2|mKR2|mkr-2|mszf87|-|11 B1.3|11 30.94 cM|protein-coding	NM_001044698	chr11	50712214	50729678	-	17464	140.168	113.095	135.103	114.556	105.7	84.746	98.055
Tmbim7|4930403J02Rik|4930500J03Rik|4930511M11Rik|Lfg5|Lgf5|Tmbim1b|-|5|5 A1|protein-coding	NM_029141	chr5	3657004	3679544	+	22540	59.901	74.161	53.777	49.608	78.805	79.054	90.991
Ppat|5730454C12Rik|AA408689|AA675351|AI507113|C79945|-|5|5 C3.3|protein-coding	NM_172146	chr5	77342274	77380603	-	38329	334.932	345.184	567.374	459.041	271.96	260.561	364.81
Gramd1b|3222402H23|A930008A22Rik|AI593249|mKIAA1201|-|9|9 A5.1|protein-coding	NM_172768	chr9	40105492	40263349	-	157857	845.459	670.48	690.462	700.229	798.766	748.797	890.974
Kcnc1|C230009H10Rik|KShIIIB|KV4|Kcr2-1|Kv3.1|NGK2|Shaw|-|7 B3|7 30.1 cM|protein-coding	NM_001112739	chr7	53651838	53694074	+	42236	175.253	177.311	122.501	112.761	144.068	141.981	187.068
Ip6k3|D830007E07Rik|Ihpk3|-|17|17 A3.3|protein-coding	NM_173027	chr17	27280916	27304709	-	23793	111.758	106.522	96.418	118.473	107.58	110.043	114.445
Kbtbd8|AU040152|SSEC-51|SSEC51|Takrp|mKIAA1842|-|6|6 D2|protein-coding	NM_001102670	chr6	95067874	95079787	+	11913	125.963	133.489	208.369	132.67	71.281	56.919	93.816
Mir337|Mirn337|mir-337|mmu-mir-337|-|12|12 F1|ncRNA	NR_029765	chr12	110823999	110824095	+	96	0.856	0.169	0.293	0.163	0	0.632	0.283
Nfic|1110019L22Rik|1500041O16Rik|AA589446|AI746521|NF1-C|-|10 C1|10 39.72 cM|protein-coding	NM_008688	chr10	80858936	80889918	-	30982	517.716	389.849	516.381	356.723	245.441	184.353	275.939
Tbx1|-|-|16 A3|16 11.51 cM|protein-coding	NM_011532	chr16	18581797	18587062	-	5265	123.909	80.565	74.878	62.99	49.464	29.092	63.439
Ccdc7a|4930517G15Rik|4930540C21Rik|Biot2|Ccdc7|-|8|8 E2|protein-coding	NM_029061	chr8	131503919	131589392	-	85473	209.825	222.145	151.808	179.667	264.249	251.391	232.281
Mtch2|2310034D24Rik|4930539J07Rik|HSPC032|-|2|2 E1|protein-coding	NM_001317243	chr2	90687312	90706967	+	19655	239.433	240.011	308.158	248.695	117.172	110.043	153.299
Eef1e1|1110003A02Rik|-|13|13 A3.3|protein-coding	NM_025380	chr13	38737560	38750897	-	13337	210.851	251.978	325.156	202.84	140.87	104.983	173.08
Mir124a-1hg|A930011O12Rik|Rncr3|mir-124-1|mir-3078|-|14|14 D1|ncRNA	NR_040709	chr14	65206952	65212798	+	5846	78.727	85.79	121.476	95.464	73.35	51.543	102.294
Zfp414|0610030H11Rik|Znf414|-|17|17 B1|protein-coding	NR_034153	chr17	33766037	33768659	+	2622	84.888	63.374	94.953	59.726	29.34	24.349	46.06
Hmha1|6330406L22Rik|AW539505|Ha-1|-|10|10 C1|protein-coding	NM_001347074	chr10	79479660	79494215	+	14555	78.214	74.666	92.902	91.384	108.521	88.54	106.815
Olfr1231|MOR235-2|-|2|2 E1|protein-coding	NM_146454	chr2	89142806	89143747	-	941	3.081	4.382	2.198	1.632	4.702	2.214	2.543
Gm17746|-|-|12|12 A1.3|ncRNA	NR_045844	chr12	25814039	25817139	+	3100	13.178	8.764	7.034	4.569	11.661	11.068	10.314
Dpm1|AI118379|AI194292|-|2|2 H3|protein-coding	NM_010072	chr2	168034548	168055879	-	21331	262.366	251.641	325.009	246.9	153.659	124.589	211.228
Ighmbp2|AEP|Catf1|RIPE3b1|Smbp-2|Smbp2|Smubp2|nmd|sma|-|19 A|19 3.03 cM|protein-coding	NM_009212	chr19	3259076	3283010	-	23934	198.015	153.715	201.043	128.264	90.089	66.721	103.424
Vwa5b2|BB182430|EG328644|Gm1738|Gm931|-|16|16 B1|protein-coding	NM_182636	chr16	20589655	20598540	+	8885	126.134	112.421	102.426	85.02	57.364	42.689	71.775
Tra2b|5730405G21Rik|D16Ertd266e|SIG-41|Sfrs10|Silg41|TRA2beta|-|16 B1|16 13.18 cM|protein-coding	NM_001330554	chr16	22244625	22266078	-	21453	539.109	465.527	736.034	631.854	295.282	255.818	430.51
Omp|-|-|7 E1|7 53.59 cM|protein-coding	NM_011010	chr7	105291869	105293957	-	2088	7.359	9.102	8.059	7.507	7.523	6.641	9.749
Entpd5|AI196558|AI987697|Cd39l4|ER-UDPase|NTPDase-5|NTPDase5|Pcph|mNTPase|-|12 D1|12 39.18 cM|protein-coding	NM_007647	chr12	85714826	85749979	-	35153	204.177	205.796	252.476	217.689	150.086	151.467	185.655
Fcrla|BB219290|FCRL|FCRL1|FREB|Fcrlm1|Fcrx|Freb1|mFREB|mFcrX|-|1|1 H3|protein-coding	NM_001160215	chr1	172847725	172857714	-	9989	22.934	37.586	16.412	30.679	38.556	43.638	41.257
Pias3|Pias3l|-|3|3 F2.1|protein-coding	NM_001165949	chr3	96500999	96509993	+	8994	155.4	114.949	152.98	101.338	90.465	56.286	73.895
Tk2|AU024611|mt-TK|-|8|8 D3|protein-coding	NR_045642	chr8	106750591	106772458	-	21867	168.921	171.075	198.259	120.431	92.158	64.508	104.978
Vax2os|Vas2os|Vax2os1|Vax2os2|-|6|6 C3|ncRNA	NR_075094	chr6	83652121	83660800	-	8679	93.274	75.172	103.012	117.657	72.786	61.03	65.276
Mir6949|Gm27697|mmu-mir-6949|-|14|14 C3|ncRNA	NR_105914	chr14	56701238	56701305	-	67	0.342	0.169	0.147	0	0	0.316	0
Actg1|AL023024|Actg|Actl|E51|-|11|11 E2|protein-coding	NM_009609	chr11	120207001	120209809	-	2808	313.025	256.697	383.329	280.516	100.622	53.757	92.827
Hoxb7|AI325018|Hox-2.3|-|11 D|11 59.82 cM|protein-coding	NM_010460	chr11	96147960	96151477	+	3517	80.267	72.138	79.86	70.496	29.34	30.04	37.159
Ldhc|LDH-C4|Ldh-3|Ldh-x|Ldh3|Ldhc4|-|7 B3|7 30.6 cM|protein-coding	NM_013580	chr7	54116633	54133512	+	16879	48.434	53.767	48.502	48.956	53.414	57.867	54.962
Pelo|AA409897|AI852218|-|13|13 D2.2|protein-coding	NM_134058	chr13	115878563	115880366	-	1803	118.262	113.095	139.206	89.099	39.872	21.819	38.007
Aamdc|1810020D17Rik|1810037D19Rik|LI2|-|7|7 E1|protein-coding	NM_183251	chr7	104698841	104728007	-	29166	126.819	132.309	151.368	150.131	116.232	125.221	132.106
Ksr1|AW492498|B-KSR1|D11Bhm183e|D11Bhm184e|Ksr|RSU2|hb|-|11 B5|11 46.74 cM|protein-coding	NM_013571	chr11	78828303	78959856	-	131553	584.291	562.779	510.08	562.827	600.908	555.906	734.283
Fgfr2|AU043015|AW556123|Bek|Fgfr-2|Fgfr-7|Fgfr7|KGFR|KGFRTr|svs|-|7|7 F3|protein-coding	NM_001347638	chr7	137305965	137410322	-	104357	558.962	603.061	551.109	546.835	514.581	494.877	513.73
Susd6|4933426M11Rik|mKIAA0247|-|12|12 C3|protein-coding	NM_178682	chr12	81891519	81981820	+	90301	733.359	752.225	995.543	1139.36	705.668	569.503	607.97
Mir6981|Gm27609|mmu-mir-6981|-|18|18 B3|ncRNA	NR_105947	chr18	38134157	38134271	-	114	0.685	0.506	0	0.326	0.188	0	0.283
Derl2|CGI-101|Derlin-2|F-lana|Flana|-|11 B4|11 43.21 cM|protein-coding	NM_033562	chr11	70820942	70832805	-	11863	164.3	133.489	202.362	155.026	84.447	61.978	88.024
Crxos|AA606869|AY590891|Crxos1|Egam1|-|7|7 A2|protein-coding	NM_001033638	chr7	16481473	16489379	+	7906	45.867	39.103	30.772	31.332	59.621	59.765	94.099
Mir1957b|Gm27725|mmu-mir-1957b|-|8|8 E1|ncRNA	NR_105819	chr8	113974100	113974222	+	122	0.685	0.169	0	0.49	0.752	0.949	0.424
Gon4l|1500041I23Rik|2610100B20Rik|3632445O20Rik|5430404N14Rik|AA387005|-|3|3 F1|protein-coding	NM_001242372	chr3	88639153	88714021	+	74868	398.427	422.21	410.438	359.008	388.192	406.02	505.394
H2afy3|4933432H23Rik|-|15|15 D1|pseudo	NR_003523	chr15	62049096	62051006	-	1910	6.675	7.585	4.836	5.711	5.454	2.53	8.901
9330136K24Rik|-|-|17|17 A3.2|ncRNA	NR_131123	chr17	21665160	21672842	-	7682	167.723	145.962	236.211	182.768	80.121	66.405	84.067
Srrm2|5033413A03Rik|AA410130|SRm300|mKIAA0324|-|17|17 A3.3|protein-coding	NM_175229	chr17	23940154	23961710	+	21556	407.155	367.77	538.214	458.225	267.258	232.418	347.149
Mir6365|Gm27683|mmu-mir-6365|-|16|16 A1|ncRNA	NR_105784	chr16	13471173	13471273	-	100	0.513	0.843	0.586	0.326	0.188	0.316	0
Setdb2-phf11c|-|-|14 C3|protein-coding	NM_001320725	chr14	59999670	60059717	-	60047	252.953	242.371	289.988	252.448	189.77	217.872	223.662
Flcn|AU014660|B430214A04Rik|Bhd|FLCL|-|11|11 B1.3|protein-coding	NM_001271356	chr11	59604910	59623541	-	18631	250.557	227.033	240.167	214.099	108.145	65.457	133.236
P2rx7|AI467586|P2X(7)|P2X7R|-|5|5 F|protein-coding	NM_001284402	chr5	123100433	123134298	+	33865	91.392	117.983	110.046	117.494	111.718	136.289	135.638
Rsu1|RsuI|rsp-1|-|2|2 A1|protein-coding	NM_009105	chr2	12998594	13193042	-	194448	572.996	661.041	580.416	618.31	618.399	597.014	581.549
Mefv|FMF|TRIM20|pyrin|-|16 A1|16 2.18 cM|protein-coding	NM_001161790	chr16	3707215	3718124	-	10909	30.464	26.125	16.265	15.176	25.579	26.878	34.616
Phb2|AU044498|BAP|Bap37|Bcap37|REA|-|6 F2|6 59.17 cM|protein-coding	NM_007531	chr6	124662307	124666963	+	4656	207.257	209.504	308.012	165.96	74.855	64.824	137.051
Fam188a|1810041E18Rik|2310047O13Rik|5830410F13Rik|AI447827|AW111958|-|2|2 A1|protein-coding	NM_024185	chr2	12268891	12341087	-	72196	367.279	416.985	414.981	325.392	261.428	280.483	250.083
Scamp3|Sc3|-|3|3 F1|protein-coding	NM_011886	chr3	88981313	88986692	+	5379	181.586	169.053	236.211	142.95	67.144	42.689	93.534
Umodl1|D17Ertd488e|-|17 A3.3|17 15.8 cM|protein-coding	NM_177465	chr17	31091628	31147655	+	56027	172.857	177.48	115.614	115.699	176.793	162.218	186.22
Mipep|5730405E07Rik|MIP|-|14|14 D1|protein-coding	NM_027436	chr14	61403403	61522450	+	119047	375.151	400.636	371.46	327.187	369.008	403.491	444.357
Pym1|A030010B05Rik|Pym|Wibg|-|10|10 D3|protein-coding	NM_030100	chr10	128184935	128203624	+	18689	264.762	235.292	343.766	258.975	167.013	151.783	261.245
Pnpla2|0610039C21Rik|1110001C14Rik|Atgl|TTS-2.2|-|7|7 F5|protein-coding	NM_025802	chr7	148641087	148646642	+	5555	189.629	146.299	195.328	138.708	64.323	39.211	75.873
Banf2|4930517K23Rik|Baf-L|Baf-like|Gm115|-|2|2 G1|protein-coding	NM_207275	chr2	143858838	143899713	+	40875	100.462	117.14	83.817	101.665	162.311	159.056	154.43
Cacna1g|Cav3.1d|[a]1G|a1G|alpha-1G|mKIAA1123|-|11|11 D|protein-coding	NM_001112813	chr11	94269705	94335512	-	65807	421.018	335.914	249.252	233.682	258.607	234.948	295.861
Prrx1|A230024N07Rik|AA755424|AI385634|AI843499|K-2|Pmx|Pmx1|Prx1|mHox|-|1 H2.1|1 70.53 cM|protein-coding	NM_011127	chr1	165175250	165243781	-	68531	1049.64	706.381	1168.31	952.024	384.995	283.961	227.618
1110065P20Rik|C530005M16Rik|-|4|4 D2.2|protein-coding	NM_001347196	chr4	124526729	124527808	-	1079	109.191	95.903	115.175	66.09	26.895	13.913	36.029
Fkbp9|1810014L23|AW549641|FKBP-63|FKBP-9|FKBP60|FKBP63|FKBP65RS|-|6 B3|6 27.74 cM|protein-coding	NM_012056	chr6	56782053	56829354	+	47301	313.368	266.641	273.576	246.573	245.818	273.21	363.963
Farsb|C76708|Farsa|Farsl|Farslb|Frsb|-|1|1 C4|protein-coding	NM_001278075	chr1	78414533	78485472	-	70939	419.82	455.246	551.989	427.709	322.929	271.313	340.226
C920006O11Rik|-|-|9|9 E1|ncRNA	NR_040401	chr9	78023721	78026689	+	2968	96.184	71.127	100.961	95.79	52.098	38.262	50.864
Dnmt3l|D6Ertd14e|ecat7|-|10 C1|10 39.72 cM|protein-coding	NM_001284198	chr10	77518080	77526367	+	8287	27.897	28.822	20.368	22.52	34.982	36.681	74.036
Pde1c|-|-|6 B3|6 27.65 cM|protein-coding	NM_001159957	chr6	56050434	56319628	-	269194	591.479	739.247	718.45	696.802	753.627	852.832	708.427
Foxp4|1200010K03Rik|2310007G05Rik|mFKHLA|-|17|17 C|protein-coding	NM_028767	chr17	48004082	48061581	-	57499	620.574	546.092	606.792	540.47	419.601	355.426	475.299
Msra|2310045J23Rik|6530413P12Rik|MSR-A|-|14 D1|14 33.36 cM|protein-coding	NM_001253715	chr14	64741458	65059863	-	318405	821.157	1076.51	1103.83	1150.13	1109.47	1101.69	1013.05
4931403G20Rik|-|-|12|12 C2|ncRNA	NR_038173	chr12	70944673	70954658	+	9985	36.454	45.676	51.873	47.65	37.051	45.851	40.55
4933412E12Rik|-|-|10|10 D2|ncRNA	NR_038026	chr10	116387618	116400335	+	12717	89.851	73.655	84.549	89.589	70.341	71.148	71.775
Kif19a|Kif19|-|11|11 E2|protein-coding	NM_001102615	chr11	114626703	114651889	+	25186	142.907	128.433	82.791	94.484	93.851	102.454	140.442
Mir7225|Gm27499|mmu-mir-7225|-|3|3 F2.2|ncRNA	NR_106084	chr3	97494432	97494485	-	53	1.027	0	0.293	0.163	0	0	0.141
1700027H10Rik|-|-|3|3 B|ncRNA	NR_040594	chr3	45220506	45243231	-	22725	35.427	54.609	49.528	62.99	53.038	77.789	52.136
Krtap9-5|-|-|11|11 D|protein-coding	NM_001085527	chr11	99809789	99810865	+	1076	3.594	4.719	2.784	2.774	1.128	3.162	1.554
Phtf1|AU041898|AW049785|Phft|Phtf|-|3|3 F2.2|protein-coding	NM_001163469	chr3	103772181	103811414	+	39233	259.628	240.348	230.789	193.538	154.036	176.132	161.777
Olfr1229|MOR233-19|MOR233-22|-|2|2 E1|protein-coding	NM_001011761	chr2	89122353	89123288	-	935	1.027	0.337	1.026	1.632	3.385	1.581	2.543
Bcl2l11|1500006F24Rik|Bim|Bod|bcl2-L-11|-|2|2 F1|protein-coding	NM_001291016	chr2	127951774	127957234	+	5460	367.792	231.415	349.187	241.678	102.502	64.192	110.913
Glrx2|1700010P22Rik|AI645710|Grx2|-|1 F|1 62.53 cM|protein-coding	NM_001038592	chr1	145586698	145596808	+	10110	127.161	103.825	160.16	123.695	75.983	63.243	90.567
Slc35g2|Gm519|Tmem22|-|9|9 E3.3|protein-coding	NM_001101483	chr9	100452607	100471504	-	18897	136.745	116.972	131.879	109.824	87.456	94.548	95.088
Mn1|AA003644|AA009236|-|5 F|5 53.86 cM|protein-coding	NM_001081235	chr5	111847186	111886045	+	38859	379.601	245.067	168.366	148.988	151.214	145.143	193.143
Camkv|1G5|BB074618|BC017634|-|9|9 F1|protein-coding	NM_145621	chr9	107838251	107852022	+	13771	90.707	102.982	103.892	82.409	64.323	56.286	88.165
Meis1|C530044H18Rik|Evi8|-|11 A3.1|11 11.11 cM|protein-coding	NM_010789	chr11	18780431	18918972	-	138541	1077.36	940.324	1175.92	1103.46	741.026	710.219	637.641
Ptprm|RPTPmu|mKIAA4044|-|17 E1.1|17 37.88 cM|protein-coding	NM_008984	chr17	67016188	67703799	-	687611	2025.85	2177.8	2190.22	2260.77	2099.32	2180.62	2137.72
Myo9b|-|-|8 B3.3|8 34.43 cM|protein-coding	NM_001142322	chr8	73796613	73884611	+	87998	567.348	467.381	397.836	323.27	298.291	271.945	328.499
Mst1r|CD136|CDw136|Fv-2|Fv2|PTK8|Ron|STK|-|9 59.07 cM|9 F1|protein-coding	NM_009074	chr9	107809220	107822714	+	13494	102.516	82.588	104.038	120.105	69.025	60.397	80.535
Tcte2|AI429268|Tcte-2|-|17 A1|17 8.9 cM|protein-coding	NM_022311	chr17	13853443	13898401	-	44958	340.066	326.138	380.985	311.358	237.354	221.667	237.932
Nusap1|2610201A12Rik|AI481307|ANKT|AW547774|BB165529|BM037|LNP|NuSAP|Q0310|SAPL|-|2|2 E5|protein-coding	NM_001042652	chr2	119444034	119475896	+	31862	255.692	227.876	347.575	269.582	199.927	179.926	173.928
Gm364|-|-|X|X A6|protein-coding	NM_001128625	chrX	54662326	54741948	+	79622	116.379	131.298	113.123	126.306	150.274	166.645	121.509
Fign|fi|fidget|-|2 C1.3|2 37.19 cM|protein-coding	NM_001267847	chr2	63809565	63936095	-	126530	445.15	507.664	592.432	594.158	404.743	411.08	317.337
Atg14|4832427M01|Atg14L|D14Ertd114e|D14Ertd436e|-|14 C1|14 24.6 cM|protein-coding	NM_172599	chr14	48160568	48188109	-	27541	211.194	204.785	211.886	161.717	135.416	105.3	175.765
Apoo|0610008C08Rik|1110019O03Rik|-|X|X C3|protein-coding	NM_026673	chrX	91612449	91662431	+	49982	136.403	160.962	180.821	148.988	117.925	121.11	92.969
Azi2|AA410145|AZ2|-|9|9 F3|protein-coding	NM_001286508	chr9	117949640	117974214	+	24574	314.052	243.382	322.958	257.507	134.287	103.402	110.771
H2afy2|macroH2A2|-|10|10 B4|protein-coding	NM_207000	chr10	61201395	61246612	-	45217	293.344	239.505	237.09	185.868	186.573	209.967	255.169
Cryba1|BA3/A1|Cryb|-|11 B5|11 46.74 cM|protein-coding	NM_001313933	chr11	77532116	77538795	-	6679	15.917	21.237	17.291	23.009	22.005	25.297	32.921
Map6d1|A330066I15Rik|-|16|16 A3|protein-coding	NM_198599	chr16	20233382	20241431	-	8049	113.812	101.971	119.571	72.618	43.446	39.843	63.439
Tcf21|Pod-1|Pod1|bHLHa23|capsulin|epc|epicardin|-|10 A3|10 10.33 cM|protein-coding	NM_011545	chr10	22537079	22539934	-	2855	23.105	28.147	24.617	24.804	19.748	16.443	23.313
Tas2r134|T2R134|Tas2r34|-|2|2 C1.1|protein-coding	NM_199158	chr2	51483031	51483927	+	896	1.369	2.191	2.198	2.285	2.821	0.316	2.967
Gm41|-|-|X|X C1|pseudo	NR_036689	chrX	83590814	83600333	-	9519	17.97	20.9	15.826	11.913	11.473	18.34	18.792
Eef1b2|2810017J07Rik|Eef1b|-|1|1 C2|protein-coding	NM_018796	chr1	63223405	63227060	+	3655	247.305	275.743	420.988	256.854	108.897	65.457	172.939
Angptl8|EG624219|Gm6484|Rifl|-|9|9 A3|protein-coding	NM_001080940	chr9	21639954	21641791	+	1837	8.557	6.573	3.956	5.548	6.583	7.273	7.912
Rsad2|2510004L01Rik|Vig1|cig5|-|12|12 A2|protein-coding	NM_021384	chr12	27127608	27141317	-	13709	82.834	39.609	54.364	62.99	53.79	45.219	36.735
Cadm1|2900073G06Rik|3100001I08Rik|AI987920|Bl2|Igsf4|Igsf4a|Necl2|RA175|RA175A|RA175B|RA175C|RA175N|ST17|SgIGSF|SynCam|Tslc1|-|9|9 A5.3|protein-coding	NM_207675	chr9	47338435	47661468	+	323033	1252.96	1197.69	925.94	1006.2	1158.18	1240.83	1262
Klhl21|1810045K06Rik|D330008A20|mKIAA0469|-|4|4 E2|protein-coding	NM_001033352	chr4	151383000	151391786	+	8786	288.552	311.138	440.184	285.411	121.31	79.686	135.921
Taco1|2310066I18Rik|Ccdc44|-|11|11 E1|protein-coding	NM_027346	chr11	105927421	105934926	+	7505	142.564	142.928	201.629	141.971	72.41	50.911	77.851
Magohb|2010012C16Rik|Mago|Magoh|Magoh-rs1|-|6 F3|6|protein-coding	NM_001327860	chr6	131234407	131243262	-	8855	134.007	147.984	200.75	131.201	65.451	47.432	47.332
Snora78|ACA64|-|17|17 A3.3|snoRNA	NR_028515	chr17	24856621	24856777	-	156	20.195	20.057	40.736	22.03	9.592	5.376	11.303
Kin|Kin17|-|2|2 A1|protein-coding	NM_025280	chr2	10002239	10014328	+	12089	197.331	154.895	186.829	133.323	79.745	52.492	88.306
Zfp874a|C330011K17Rik|Rslcan15|Zfp874|-|13|13 B3|protein-coding	NM_177712	chr13	67541367	67552560	-	11193	104.057	107.364	119.131	88.936	87.832	59.765	84.067
Bpgm|AI323730|AL022789|C86192|-|6|6 B1|protein-coding	NM_007563	chr6	34426356	34455610	+	29254	238.919	257.371	290.574	260.77	169.458	160.637	142.138
Gm10697|ENSMUSG00000074425|-|3 F2.1|3|protein-coding	NM_001163731	chr3	93764214	93765236	-	1022	5.477	4.888	4.982	4.243	6.207	6.324	5.086
Flnb|AL024016|Fln-b|-|14|14 A1|protein-coding	NM_001081427	chr14	8650471	8784101	+	133630	1230.37	1218.26	1182.08	1245.43	1012.23	891.411	1164.65
Enoph1|2310057D15Rik|BB183658|C81437|-|5|5 E4|protein-coding	NM_001163035	chr5	100469013	100497784	+	28771	237.721	269.338	382.304	317.559	220.051	209.967	313.805
Tgm6|TGM3L|TGY|-|2|2 F1|protein-coding	NM_001289749	chr2	129949011	129979968	+	30957	67.603	85.622	55.536	63.969	89.901	106.881	90.991
Narf|4430402O11Rik|-|11|11 E2|protein-coding	NM_026272	chr11	121098550	121117170	+	18620	139.141	112.758	143.749	122.063	92.91	78.105	99.609
Hsd11b2|11HSD2|-|8 D3|8 53.04 cM|protein-coding	NM_008289	chr8	108042646	108047888	+	5242	78.898	59.666	59.199	42.755	31.785	34.151	45.637
Mir295|Mirn295|mir-295|mmu-miR-295|-|7 A1|7|ncRNA	NR_029645	chr7	3220774	3220842	+	68	0.513	0.169	0	0.816	0.94	0.632	1.413
Fn1|E330027I09|Fn|Fn-1|-|1 C3|1 36.05 cM|protein-coding	NM_001276411	chr1	71632047	71699808	-	67761	600.208	403.839	546.713	612.272	442.171	379.142	545.661
Hyou1|AI415631|CBP-140|Cab140|Grp170|Orp150|-|9|9 A5.2|protein-coding	NM_021395	chr9	44187573	44200452	+	12879	190.999	178.323	224.488	140.666	84.635	74.311	110.206
Olfr1189|MOR237-2|-|2|2 D|protein-coding	NM_146772	chr2	88431963	88432883	+	920	2.567	2.697	1.612	1.795	2.445	1.897	0.706
Chd8|5830451P18Rik|AU015341|Duplin|HELSNF1|mKIAA1564|-|14|14 C2|protein-coding	NM_201637	chr14	52817826	52857247	-	39421	137.601	162.816	143.455	135.77	147.453	145.459	176.754
Prl7a1|AA407021|AA409971|AA410116|PLP-E|PLP-G|Prlpe|Prlpg|-|13 A3.1|13 12.56 cM|protein-coding	NM_001164058	chr13	27725233	27734362	-	9129	16.772	21.237	20.515	21.54	18.996	25.613	14.129
Aplf|2010301N04Rik|AI452191|-|6|6 D1|protein-coding	NM_024251	chr6	87578423	87622162	-	43739	253.296	240.18	278.559	244.289	173.972	184.037	183.818
Mir137|Mirn137|mir-137|mmu-mir-137|-|3|3 G1|ncRNA	NR_029551	chr3	118136775	118136847	+	72	7.359	6.742	8.645	3.264	1.693	0.632	2.685
Ly96|ESOP-1|MD-2|MD2|-|1|1 A3|protein-coding	NM_001159711	chr1	16678537	16699686	+	21149	158.652	148.321	181.554	151.11	100.81	85.378	75.873
Rbbp8|9930104E21Rik|CtIP|RBBP-8|RIM|SAE2|-|18|18 A1|protein-coding	NR_045526	chr18	11815858	11901716	+	85858	325.177	336.083	390.949	336.488	295.282	338.983	268.733
Hnrnpa2b1|9130414A06Rik|Hnrpa2|Hnrpa2b1|hnrnp-A|-|6|6 B3|protein-coding	NM_182650	chr6	51410434	51419893	-	9459	477.839	370.635	606.206	606.071	231.524	180.559	337.541
Slc35c2|C85957|CGI-15|D2Wsu58e|Ovcov1|-|2 H3|2 85.53 cM|protein-coding	NR_045544	chr2	165102022	165113338	-	11316	167.552	156.749	196.94	130.222	70.153	48.697	76.72
Cacna1h|Cav3.2|MNCb-1209|alpha13.2|-|17 A3.3|17 12.53 cM|protein-coding	NM_021415	chr17	25511232	25570728	-	59496	325.861	266.136	185.657	195.659	194.096	211.232	253.757
Atat1|0610011P08Rik|2610008K08Rik|2610110G12Rik|3110080J08Rik|Mec17|TAT|-|17|17 B1|protein-coding	NM_001347378	chr17	36034541	36047020	-	12479	154.545	145.119	173.788	142.135	90.089	62.294	99.185
Eif3g|44kDa|D0Jmb4|Eif3s4|TU-189B2|eIF3-p44|p44|-|9|9 A3|protein-coding	NM_016876	chr9	20698793	20703034	-	4241	208.627	183.379	278.705	148.988	60.749	40.476	95.795
Cacnb1|CAB1|Cchb1|Cchlb1|-|11 D|11 61.5 cM|protein-coding	NM_001159320	chr11	97866239	97879686	-	13447	38.337	61.014	71.068	79.961	75.231	55.338	86.469
Spock3|2900045C01Rik|AI428471|mKIAA4039|-|8|8 B3.1|protein-coding	NM_001252620	chr8	65430029	65835893	+	405864	835.875	870.208	723.139	845.301	939.824	1142.48	868.791
Epn2|9530051D10Rik|AA536924|Ibp2|-|11|11 B2|protein-coding	NM_010148	chr11	61330751	61393189	-	62438	412.461	370.635	495.134	533.29	453.267	377.245	456.507
4930548K13Rik|-|-|4|4 A3|ncRNA	NR_040656	chr4	26562967	26632596	-	69629	138.97	159.445	117.519	121.41	150.838	179.294	156.267
Fsip1|1700012M13Rik|4933432K11Rik|-|2|2 E5|protein-coding	NM_027759	chr2	118030624	118082702	-	52078	185.008	227.37	238.848	236.129	182.435	213.129	184.807
Pgam5|2610528A17Rik|-|5|5 F|protein-coding	NM_001163538	chr5	110688154	110698918	-	10764	186.035	201.919	286.325	199.413	119.241	85.378	174.352
Slc5a7|CHT1|-|17|17 C|protein-coding	NM_022025	chr17	54412915	54438359	-	25444	109.875	88.656	86.894	94.321	83.318	82.532	69.938
Filip1l|4631422O05Rik|Doc1|-|16|16 C1.1|protein-coding	NM_001177871	chr16	57549355	57572917	+	23562	462.093	243.045	218.627	172.324	112.847	98.659	99.892
Pfkfb3|E330010H22Rik|iPFK-2|uPFK-2|-|2|2 A1|protein-coding	NM_133232	chr2	11393058	11423717	-	30659	265.618	264.45	324.13	264.36	171.339	140.4	151.039
Zfhx3|A230102L03Rik|Atbf1|Sci|WBP9|mKIAA4228|-|8|8 D3|protein-coding	NM_007496	chr8	111238544	111485536	+	246992	1244.57	1415.12	2299.68	2182.93	1442.56	1152.29	1468.85
Foxa2|HNF3-beta|HNF3beta|Hnf-3b|Hnf3b|Tcf-3b|Tcf3b|-|2 G3|2 73.38 cM|protein-coding	NM_001291067	chr2	147868613	147871200	-	2587	40.733	39.946	50.114	46.997	22.381	16.127	22.465
Amy2a2|ENSMUSG00000074265|OTTMUSG00000022431|mAmy2-5|-|3 F3|3|protein-coding	NM_001160152	chr3	113082755	113094367	-	11608	75.989	92.364	78.981	98.727	101.186	110.675	88.165
Otx1|A730044F23Rik|jv|-|11 A3.2|11 14.1 cM|protein-coding	NM_011023	chr11	21894767	21901654	-	6887	125.621	126.41	170.711	128.753	71.47	70.832	80.677
Dpyd|AI315208|DPD|E330028L06Rik|-|3|3 G1|protein-coding	NM_170778	chr3	118265096	119135836	+	870740	1588.92	2134.31	1949.18	2165.14	2197.5	2393.43	1944.43
Arl5a|2410015N24Rik|2810410P22Rik|AA408731|AW610751|Arl5|T25534|-|2|2 C1.1|protein-coding	NM_182994	chr2	52253471	52280394	-	26923	299.163	263.439	281.782	240.862	145.572	145.459	170.113
Vamp7|Sybl1|TI-VAMP|VAMP-7|-|X|X|protein-coding	NM_011515	chrX_random	10737	39191	-	28454	101.489	85.116	103.452	88.61	76.548	51.859	51.853
Rrp12|AA408556|AA536972|mKIAA0690|-|19|19 C3|protein-coding	NM_199447	chr19	41937341	41970643	-	33302	240.802	276.923	280.317	198.597	128.269	112.573	166.157
Slc25a42|2900084M01Rik|-|8|8 B3.3|protein-coding	NM_001007570	chr8	72708239	72736180	-	27941	182.441	188.773	224.635	174.935	121.874	95.181	128.856
Apobec3|Apobec|Arp3|BC003314|Cem15|Rfv3|-|15 48.6 cM|15 E1|protein-coding	NM_001160415	chr15	79722838	79738859	+	16021	157.796	144.445	202.948	149.804	188.642	157.159	200.208
Pdgfra|AI115593|CD140a|Pdgfr-2|-|5 C3.3|5 39.55 cM|protein-coding	NM_001347718	chr5	75548276	75580156	+	31880	712.65	273.383	297.754	243.146	172.467	157.475	177.319
Snx31|4631426E05Rik|-|15|15 B3.1|protein-coding	NM_001347022	chr15	36434179	36485323	-	51144	206.744	210.684	162.798	168.407	165.132	167.278	190.459
Olfr13|K7|MOR261-6|-|6|6 B2.1|protein-coding	NM_146652	chr6	43123987	43124919	+	932	1.711	5.056	1.905	2.121	4.514	2.214	3.674
Tmem184b|2610507A11|4732495E13Rik|-|15|15 E1|protein-coding	NM_001253819	chr15	79191114	79233708	-	42594	438.989	383.444	391.828	334.53	257.855	200.797	254.18
Rasl11a|1110065D03Rik|AI852031|-|5|5 G3|protein-coding	NM_026864	chr5	147656647	147659302	+	2655	95.157	96.746	105.357	64.458	32.726	17.708	45.354
Lcat|AI046659|D8Wsu61e|-|8 D3|8 53.06 cM|protein-coding	NM_008490	chr8	108463451	108467302	-	3851	13.863	16.686	7.473	7.343	9.216	5.059	19.922
Olfr370|MOR267-16|MOR26716|-|8|8 C2|protein-coding	NM_146270	chr8	86064992	86066087	+	1095	2.225	2.191	1.172	3.59	1.505	2.214	7.206
Pcdhb14|2210006M07Rik|Pcdhb17|PcdhbN|-|18|18 B3|protein-coding	NM_053139	chr18	37607311	37610748	+	3437	10.44	14.158	8.206	11.913	18.244	12.649	26.562
Alpl|ALP|APTNAP|Akp-2|Akp2|TNAP|TNSALP|-|4 D3|4 70.02 cM|protein-coding	NM_001287172	chr4	137297646	137322390	-	24744	83.861	94.555	77.809	74.576	109.273	101.189	134.932
Fam71b|Gari-l3|OTTMUSG00000005491|-|11 B1.1|11|protein-coding	NM_001013783	chr11	46218230	46221487	+	3257	9.413	9.27	6.154	6.527	10.72	7.589	17.661
Cpne6|AU067659|BB076446|-|14|14 C3|protein-coding	NM_009947	chr14	56130197	56136268	+	6071	23.96	20.731	20.075	15.176	22.757	21.819	26.139
Unc5a|Unc5h1|mKIAA1976|-|13|13 B1|protein-coding	NM_153131	chr13	55050793	55107379	+	56586	368.99	288.89	193.13	150.294	187.513	172.021	247.257
Gm44504|Gm38419|Slc10a3-ubl4|SlcUbl4a|Tu11|-|X A7.3|X|protein-coding	NM_001278272	chrX	71612786	71618688	-	5902	106.11	115.623	134.224	105.091	47.584	46.167	47.756
Vrk3|AI428238|-|7|7 B3|protein-coding	NM_133945	chr7	52003999	52032884	+	28885	148.041	158.771	179.209	147.683	107.58	117.632	132.247
Spata22|Gm882|-|11|11 B4|protein-coding	NM_001045531	chr11	73143243	73159546	+	16303	25.501	33.372	27.548	33.616	45.327	66.089	46.202
Zfp180|2310040I01Rik|AI852378|D130011P11|HHZ168|-|7|7 A3|protein-coding	NM_001289641	chr7	24866916	24892727	+	25811	217.868	187.424	231.522	176.73	163.063	135.973	206.001
Olfr1250|MOR231-7|-|2|2 E1|protein-coding	NM_146965	chr2	89496652	89497596	-	944	3.594	3.034	1.465	1.958	2.821	1.897	3.25
Tmem201|AV028368|D4Ertd429e|Net5|Samp1|-|4 E2|4 80.15 cM|protein-coding	NM_177672	chr4	149098972	149112177	-	13205	208.284	163.659	233.866	164.001	86.516	78.421	132.389
BC064078|-|-|6 F3|6|ncRNA	NR_015455	chr6	128942979	128956665	+	13686	33.716	36.575	79.128	151.599	132.595	106.881	98.479
Gm5415|EG408191|Senp14|-|1|1 B|protein-coding	NM_001164286	chr1	32600391	32604138	-	3747	9.926	8.764	5.568	8.322	8.463	8.222	9.89
Mir344f|mir-344f|mmu-mir-344f|-|7 C|7 34.32 cM|ncRNA	NR_037288	chr7	69191067	69191134	-	67	0.342	0.506	0.293	0.326	0.188	0	0
Prkcsh|80K-H|PKCSH|-|9 A3|9 8.04 cM|protein-coding	NM_001293650	chr9	21807432	21818689	+	11257	187.404	192.481	228.737	142.461	78.993	68.619	108.228
9430015G10Rik|-|-|4|4 E2|protein-coding	NM_177205	chr4	155484107	155501372	+	17265	136.403	117.814	167.633	111.619	93.287	72.729	107.804
Olfr1023|MOR196-3|-|2|2 D|protein-coding	NM_146587	chr2	85726959	85727894	+	935	2.738	0.506	2.198	1.632	3.762	0.949	1.554
Mlst8|0610033N12Rik|AA409454|AI505104|AI851821|Gbl|-|17|17 A3.3|protein-coding	NM_001252464	chr17	24610495	24616023	-	5528	110.389	94.555	123.527	91.547	32.349	27.195	47.756
Nudcd3|AI427847|BC024322|mKIAA1068|-|11|11 A1|protein-coding	NM_173748	chr11	6005695	6100454	-	94759	486.396	501.09	606.352	584.694	520.599	476.852	560.921
Cyp4a10|AI647584|Cyp4a|D4Rp1|Msp-3|RP1|-|4 D1|4 53.05 cM|protein-coding	NM_010011	chr4	115190892	115206254	+	15362	37.823	42.811	29.453	31.495	53.602	55.654	54.82
Ear12|-|-|-|protein-coding	NM_001012766	chr14	44680552	44681022	+	470	0.856	1.685	1.465	0.326	1.317	1.581	1.272
Adamts6|A930019D11Rik|ADAM-TS6|b2b1879.1Clo|b2b2029Clo|b2b2182Clo|b2b2187.1Clo|b2b2228Clo|-|13|13 D1|protein-coding	NM_001081020	chr13	105077915	105286775	+	208860	753.725	745.652	827.47	942.233	692.502	748.797	541.847
Armcx6|AW060994|-|X|X E3|protein-coding	NM_001007578	chrX	131282994	131285958	-	2964	61.955	62.362	73.706	42.918	14.67	14.23	16.531
Slc39a7|AA408174|AI117660|AL024048|H-2Ke4|H2-Ke4|Ke-4|Ke4|Ring5|Zip7|-|17 B1|17 17.98 cM|protein-coding	NM_001077709	chr17	34165211	34168635	-	3424	263.907	241.022	307.279	172.161	60.937	36.681	110.63
E130112N10Rik|5830448L21Rik|9530059J11Rik|-|6|6 F2|ncRNA	NR_015604	chr6	125181294	125189952	+	8658	133.836	113.601	147.558	116.841	60.561	33.835	58.353
Aig1|1500031O19Rik|AV064870|AW413422|CGI-103|-|10|10 A2|protein-coding	NM_001347362	chr10	13366861	13588763	-	221902	786.756	823.352	889.453	989.72	757.577	763.66	708.569
Galnt15|4631401E18Rik|Galntl2|mpp-GalNAc-T15|-|14|14 B|protein-coding	NM_030166	chr14	32842289	32871512	+	29223	90.878	100.96	82.791	99.543	97.612	107.829	110.913
Cln8|mnd|-|8 A1.1|8 7.59 cM|protein-coding	NM_012000	chr8	14888536	14901719	+	13183	236.523	213.212	261.854	173.956	109.837	62.927	124.618
Brox|0610010K06Rik|-|1|1 H5|protein-coding	NM_027861	chr1_random	249690	270356	-	20666	236.352	227.707	273.283	188.969	114.915	103.402	156.125
Acss1|1110032O15Rik|AI788978|Acas2|Acas2l|AceCS2|-|2|2 G3|protein-coding	NM_080575	chr2	150443847	150493976	-	50129	202.123	199.391	182.14	226.501	193.908	203.01	224.651
Agap3|AGAP-3|AV028425|Centg3|Crag|Crag.|MRIP-1|cnt-g3|-|5|5 A3|protein-coding	NM_139153	chr5	23957995	24007865	+	49870	466.885	426.593	466.12	348.727	255.786	224.829	382.613
Crlf3|BB164954|Creme9|Cytor4|-|11 B5|11 47.43 cM|protein-coding	NM_018776	chr11	79859995	79894493	-	34498	263.735	286.867	413.662	357.376	236.414	232.734	244.997
Hus1|-|-|11 A1|11 5.74 cM|protein-coding	NR_130178	chr11	8893140	8911194	-	18054	146.672	175.963	294.384	212.467	115.292	85.062	85.056
Irf7|-|-|7|7 F5|protein-coding	NM_001252600	chr7	148449082	148452323	-	3241	143.591	73.992	121.036	112.272	42.506	25.297	33.344
Hivep1|Cryabp1|-|13 A4|13 20.72 cM|protein-coding	NM_007772	chr13	42147390	42280395	+	133005	617.151	615.702	612.946	631.201	494.268	449.974	439.411
Fam213a|5730469M10Rik|AU040822|Adrx|Pamm|-|14|14 B|protein-coding	NM_001316734	chr14	41807024	41827122	-	20098	125.621	115.118	101.547	101.665	92.158	78.738	97.631
E530001F21Rik|-|-|X|X D|pseudo	NR_002167	chrX	102359717	102360844	-	1127	1.027	3.034	1.172	1.469	2.821	1.581	1.413
Pcsk5|PC5|PC6|SPC6|b2b1549Clo|b2b585Clo|-|19 B|19 12.86 cM|protein-coding	NM_001190483	chr19	17506804	17912122	-	405318	1065.04	1343.49	1256.08	1185.87	1026.15	930.937	1047.1
Gpr20|A430106B11Rik|-|15|15 D3|protein-coding	NM_173365	chr15	73525037	73537935	-	12898	50.659	46.519	62.863	79.635	72.222	61.662	92.969
Ttpal|3110080A02Rik|5830472M02Rik|-|2|2 H3|protein-coding	NM_029512	chr2	163428050	163444749	+	16699	183.297	171.412	194.009	130.059	86.328	71.781	113.314
AY512915|-|-|6|6 D2|ncRNA	NR_033559	chr6	95240568	95283987	-	43419	92.076	110.398	87.333	96.116	119.805	140.083	123.487
Tex37|1700011F03Rik|-|6|6 C1|protein-coding	NM_028825	chr6	70863083	70868916	-	5833	13.349	18.709	11.283	13.871	18.808	24.349	19.215
Mrps23|D11Bwg1153e|MRP-S23|Rpms23|S23mt|-|11 C|11 52.4 cM|protein-coding	NR_111902	chr11	88017890	88025009	+	7119	146.501	149.501	199.284	127.774	54.919	57.551	86.752
Rbm48|AW548102|C030048B08Rik|-|5|5 A1|protein-coding	NM_172991	chr5	3583978	3596547	-	12569	189.972	193.998	244.71	188.806	103.819	78.738	116.705
Zfp658|-|-|7|7 B3|protein-coding	NM_001008549	chr7	50817740	50830831	+	13091	227.453	146.467	182.58	128.427	85.199	80.002	95.653
Ahnak|DY6|-|19|19 A|protein-coding	NR_104460	chr19	9063774	9151416	+	87642	699.814	726.101	882.859	931.626	500.099	409.815	633.402
Nbl1|D4H1S1733E|DAN|Dana|NO3|-|4 70.57 cM|4 D3|protein-coding	NM_008675	chr4	138638207	138648885	-	10678	233.614	135.175	154.445	156.005	75.983	51.859	72.34
Fam198b|1110032E23Rik|2210419I08Rik|AV011458|Ened|-|3|3 E3|protein-coding	NM_133187	chr3	79689852	79750200	+	60348	739.349	495.36	331.896	276.763	236.226	231.153	236.943
Arpc2|2210023N03Rik|34kDa|p34-Arc|-|1 38.49 cM|1 C3|protein-coding	NM_029711	chr1	74283124	74314787	+	31663	550.576	469.572	544.662	405.679	293.401	201.429	319.456
Lmx1a|Lmx1.1|dr|dreher|sst|-|1 H2.3|1 75.08 cM|protein-coding	NM_033652	chr1	169619689	169778864	+	159175	596.785	591.769	514.623	562.5	561.6	505.628	500.166
Dzip3|2310047C04Rik|2A-HUB|6430549P11Rik|A230104G20|-|16|16 B5|protein-coding	NM_001110017	chr16	48924341	48994225	-	69884	269.554	306.418	347.282	351.665	237.166	244.118	245.138
Olfr459|MOR120-1|-|6|6 B2.1|protein-coding	NM_146576	chr6	41721352	41722296	-	944	3.252	3.034	1.905	1.305	2.069	2.214	1.554
Arvcf|-|-|16 A3|16 11.37 cM|protein-coding	NM_001272028	chr16	18380876	18407167	+	26291	194.421	169.39	218.627	232.539	171.339	131.229	223.238
Mir7682|mmu-mir-7682|-|1|1 G1|ncRNA	NR_106150	chr1	153289523	153289580	+	57	0.171	0.169	0	0.163	0	0	0
Foxd1|AI385632|BF-2|FREAC4|Hfh10|Hfhbf2|-|13 D1|13 51.96 cM|protein-coding	NM_008242	chr13	99124200	99126660	+	2460	79.925	111.747	246.028	188.153	53.226	28.143	41.398
Odf2|AI848335|MMTEST29|-|2 B|2 20.79 cM|protein-coding	NM_001113214	chr2	29745240	29778058	+	32818	353.758	290.912	331.164	236.456	171.715	163.799	243.16
Ttc13|BC017545|-|8|8 E2|protein-coding	NM_145607	chr8	127195227	127245875	-	50648	308.747	310.632	300.245	237.435	195.037	190.045	267.744
Gm3383|ENSMUSG00000079376|-|14 A1|14|protein-coding	NM_001291093	chr14	6726140	6737109	-	10969	47.578	44.328	30.479	25.294	50.781	50.911	52.419
Fbxo21|2810425J22Rik|AU016673|-|5|5 F|protein-coding	NM_001346588	chr5	118426779	118460206	+	33427	283.759	276.754	271.965	186.684	138.801	107.829	157.821
Zfp72|Zfp74|-|13|13 C1|protein-coding	NM_001081680	chr13	74508874	74514014	-	5140	11.296	12.641	13.188	12.565	17.867	24.032	18.792
Vmn1r36|V1rc11|-|6|6 C1|protein-coding	NM_134166	chr6	66665966	66666883	-	917	2.567	4.214	2.051	2.774	3.95	3.478	1.978
Rnase6|9530043P15Rik|BB119466|-|14|14 C1|protein-coding	NM_030098	chr14	51748743	51750796	+	2053	3.594	9.27	3.37	3.264	8.84	7.589	7.771
Ulk1|AU041434|Unc51.1|mKIAA0722|-|5|5 F|protein-coding	NM_009469	chr5	111213508	111239100	-	25592	317.989	306.924	368.969	348.238	291.897	223.564	325.814
Wnt16|E130309I19Rik|-|6|6 A3.1|protein-coding	NM_053116	chr6	22238227	22248522	+	10295	124.765	173.603	280.024	162.859	61.878	61.662	56.233
Zfp105|AW557864|-|9 F4|9 73.23 cM|protein-coding	NM_009544	chr9	122832196	122840146	+	7950	76.16	82.251	139.792	108.518	67.144	41.74	69.373
4930404A05Rik|-|-|16|16 B5|ncRNA	NR_040495	chr16	52799621	52815857	-	16236	29.437	33.878	27.255	29.21	41.377	45.851	32.214
Ccdc34|2810027O19Rik|4930522P10Rik|AI596202|-|2|2 E3|protein-coding	NM_026613	chr2	109857974	109885482	+	27508	180.045	162.816	220.971	206.919	146.136	131.862	116.705
Ddc|Aadc|-|11 A1|11 7.09 cM|protein-coding	NM_016672	chr11	11714104	11790411	-	76307	366.594	353.78	482.825	565.764	440.29	398.747	493.243
Ghrl|2210006E23Rik|Ghr|MTLRP|MTLRPAP|m46|-|6 E3|6 52.84 cM|protein-coding	NM_021488	chr6	113666113	113669905	-	3792	10.44	14.664	20.808	27.742	17.867	14.862	17.379
Acvr2a|ActrIIa|Acvr2|TactrII|-|2 C1.1|2 28.38 cM|protein-coding	NM_007396	chr2	48669629	48758784	+	89155	497.007	508.169	571.038	495.594	355.843	335.504	301.795
Olfr570|MOR8-3|-|7|7 E3|protein-coding	NM_147110	chr7	110048883	110049821	+	938	2.738	2.191	2.491	1.795	3.197	3.478	3.532
Rab37|B230331O03Rik|B230354I04Rik|-|11|11 E2|protein-coding	NM_001163753	chr11	114952745	115023554	+	70809	276.571	262.933	208.809	221.769	256.538	252.656	330.76
N6amt1|5830445C04Rik|Hemk2|Pred28|-|16|16 C3.3|protein-coding	NM_001159331	chr16	87354430	87368894	+	14464	92.59	88.487	117.519	99.217	60.185	64.824	62.168
Pex14|Pex14p|R75137|-|4|4 E2|protein-coding	NM_019781	chr4	148334644	148473921	-	139277	766.048	811.385	850.036	802.546	710.181	692.827	761.694
Wnt7b|Wnt-7b|-|15 E2|15 40.39 cM|protein-coding	NM_009528	chr15	85365867	85412251	-	46384	485.027	290.069	178.77	174.119	235.661	248.545	312.533
Sh3pxd2a|2310014D11Rik|AA589508|AI256723|AI413738|C230050L11|EG329070|Fish|Gm5098|Sh3md1|TSK5|Tks5|-|19|19 C3|protein-coding	NM_001164717	chr19	47334664	47538901	-	204237	1589.43	1460.46	1862.87	1604.28	1325.19	1103.91	1371.5
Wipf2|1110014J05Rik|5730509C05Rik|AA407487|Gm1176|Wich|Wire|-|11|11 D|protein-coding	NM_197940	chr11	98724912	98766892	+	41980	261.511	241.359	298.047	253.59	195.789	200.164	259.549
Ptgs2|COX2|Cox-2|PES-2|PGHS-2|PHS II|PHS-2|Pghs2|TIS10|gripghs|-|1 G1|1 63.84 cM|protein-coding	NM_011198	chr1	151947161	151955364	+	8203	232.929	170.907	185.071	161.39	45.327	38.578	38.431
Dtx2|2610524D08Rik|AA408415|AU022494|Deltex2|-|5|5 G2|protein-coding	NM_001256097	chr5	136470670	136508750	+	38080	290.434	260.574	276.947	268.277	197.294	179.926	219.564
Postn|A630052E07Rik|AI747096|OSF-2|Osf2|PLF|PN|-|3|3 C|protein-coding	NM_001313898	chr3	54165029	54194963	+	29934	131.782	81.577	65.5	83.225	92.158	89.805	75.307
Atp6v0c-ps2|Atp6l-ps2|Gm15487|-|6 B1|6|pseudo	NR_037854	chr17	24300832	24306340	-	5508	267.329	232.426	306.546	209.857	93.287	58.184	143.409
Gns|2610016K11Rik|AU042285|C87209|G6S|N28088|-|10|10 D2|protein-coding	NM_029364	chr10	120802146	120834301	+	32155	318.673	242.034	235.478	187.826	163.44	128.383	182.405
Ahcyl2|4631427C17Rik|AI227036|Adohcyase3|mKIAA0828|-|6|6 A3.3|protein-coding	NM_001347084	chr6	29803741	29862310	+	58569	142.564	187.761	179.063	191.58	198.798	229.256	280.743
Pcyt1b|AW045697|CTTbeta|-|X|X C3|protein-coding	NM_177546	chrX	90900202	90995287	+	95085	256.205	245.91	317.536	297.813	256.35	225.778	198.795
Fyn|AI448320|AW552119|-|10 B1|10 20.51 cM|protein-coding	NM_001122892	chr10	39089605	39285180	+	195575	914.431	935.605	995.983	1041.29	810.427	789.905	829.089
Slc29a1|1200014D21Rik|AA407560|ENT1|-|17|17 B3|protein-coding	NM_001199115	chr17	45722149	45736552	-	14403	182.27	172.424	211.886	146.541	138.801	113.205	186.361
Cldn18|-|-|9|9 E3.3|protein-coding	NM_001194922	chr9	99591216	99610482	-	19266	53.911	57.475	66.819	72.291	84.635	86.959	77.003
Tex13c1|Gm362|Tex13c|-|X|X A4|protein-coding	NM_001195271	chrX	40944166	40946707	+	2541	2.738	3.202	3.224	3.916	4.702	5.059	4.945
Plxdc1|2410003I07Rik|AI848450|Tem7|-|11|11 D|protein-coding	NM_028199	chr11	97784551	97847760	-	63209	285.984	266.473	240.167	277.089	274.782	262.775	322.565
Klrb1-ps1|Nkrp1e|-|6|6 F3|pseudo	NR_073569	chr6	129066536	129079464	+	12928	27.212	28.99	24.911	34.922	38.18	43.954	35.322
Ankrd6|-|-|4|4 A5|protein-coding	NM_080471	chr4	32891010	33010480	-	119470	494.953	464.853	476.524	533.943	495.773	436.693	502.003
Pkig|PKIgamma|-|2 H3|2 84.4 cM|protein-coding	NM_011106	chr2	163519773	163551894	+	32121	195.619	138.209	121.915	136.749	96.86	93.916	106.815
Tmem218|1810021J13Rik|AV004931|-|9|9 A4|protein-coding	NM_001310096	chr9	37015901	37030813	+	14912	86.771	83.936	130.268	108.845	78.052	79.37	80.677
Gm5862|EG545739|-|5|5 B1|protein-coding	NM_001281525	chr5	26344961	26349431	-	4470	29.95	28.653	17.291	13.871	36.111	27.827	36.594
Gm8096|EG666422|-|8 A2|8|pseudo	NR_033590	chr8	29193666	29195325	-	1659	3.081	4.045	1.026	2.611	5.454	2.53	4.521
Mir10b|Mirn10b|mir-10b|mmu-mir-10b|-|2|2 C3|ncRNA	NR_029566	chr2	74564127	74564194	+	67	0.171	0.506	0.586	0	0.564	0.632	0.141
Eif4e1b|Eif4eloo|Gm273|-|13|13 B1|protein-coding	NM_001286179	chr13	54885359	54889819	+	4460	11.638	16.349	17.584	19.093	20.124	19.289	21.193
Isyna1|1300017C10Rik|AU018670|-|8|8 B3.3|protein-coding	NM_023627	chr8	73118380	73121189	+	2809	90.365	81.24	146.24	80.94	43.446	27.511	61.179
Fbxo24|4933422D21Rik|Fbx24|-|5|5 G2|protein-coding	NM_027708	chr5	138053733	138066306	-	12573	69.314	56.295	78.688	64.621	54.919	48.065	58.211
Pnmt|Pent|-|11|11 D|protein-coding	NM_008890	chr11	98247946	98249411	+	1465	11.467	16.518	10.697	11.423	8.275	7.273	11.868
Fam132a|1110035L05Rik|C1qdc2|CTRP12|alipolin|-|4 E2|4 87.66 cM|protein-coding	NM_026125	chr4	155336421	155340738	+	4317	86.771	43.822	47.77	51.893	36.675	18.34	38.148
Nudt3|1110011B09Rik|AA960325|Dipp|Dipp1|-|17|17 A3.3|protein-coding	NM_019837	chr17	27716336	27760397	-	44061	502.655	541.71	758.746	598.728	358.852	265.621	420.337
BC017643|-|-|11|11 E2|protein-coding	NM_001254735	chr11	121083903	121090254	-	6351	108.677	92.027	100.082	74.576	38.932	27.195	45.495
4930532I03Rik|-|-|10|10 D1|ncRNA	NR_131026	chr10	105992251	106039536	-	47285	98.066	133.658	88.213	108.682	121.874	138.818	110.63
Dtna|2210407P21Rik|DTN-A|Dtn|Gm19389|a-DB-1|adbn|-|18 A2|18 12.08 cM|protein-coding	NM_001285811	chr18	23573910	23794278	+	220368	503.168	671.323	550.963	567.722	701.906	752.592	586.07
Cox5a|AA959768|CcOX|-|9|9 B|protein-coding	NM_007747	chr9	57369039	57380233	+	11194	238.748	229.73	329.552	242.494	132.219	90.754	162.907
Cbarp|9630008F14|Dos|R29144/1|-|10|10 C1|protein-coding	NM_001195268	chr10	79593179	79600132	-	6953	46.209	59.497	65.793	55.483	37.804	46.8	69.091
Sphk1|1110006G24Rik|Sk1|Spk1|-|11|11 E2|protein-coding	NM_011451	chr11	116396054	116397989	+	1935	16.772	10.113	8.938	8.975	5.642	6.957	13.846
Rprl3|RPRH4|Rmrp4|-|8 1.92 cM|ncRNA	NR_024198	chr8	3803125	3803361	-	236	0.513	0.674	0.733	0.816	1.693	0.949	1.554
Ano8|BC053460|Tmem16h|-|8|8 B3.3|protein-coding	NM_001164679	chr8	73999918	74009966	-	10048	204.519	157.423	189.027	126.795	80.309	66.089	116.705
Serpinb6c|C76171|C76174|SPI3C|SPIC|ovalbumin|-|13 A3.3|13 13.99 cM|protein-coding	NM_148942	chr13	33971685	33997577	-	25892	53.569	75.341	44.106	63.642	89.525	87.908	95.653
Abhd16a|AI326074|Bat-5|Bat5|D17H6S82E|NG26|-|17 B1|17 18.59 cM|protein-coding	NM_178592	chr17	35226236	35239932	+	13696	191.854	151.187	187.269	130.059	85.575	46.8	105.685
Ooep|2410146L05Rik|Floped|Moep19|Sddr|-|9|9 E1|protein-coding	NM_026480	chr9	78224710	78226395	-	1685	25.843	18.877	20.661	22.356	30.845	24.665	50.017
Use1|2010315L10Rik|5730403H22Rik|AV002165|D12|Ed2|Q-snare|p31|-|8|8 B3.3|protein-coding	NM_001145780	chr8	73890747	73893631	+	2884	107.479	88.319	123.381	101.175	39.872	37.63	62.45
Lncenc1|ENSMUSG00000078952|Gm11019|Gm2373|Lincenc1|Platr18|linc-Enc1|-|13 D1|13|ncRNA	NR_110430	chr13	98252656	98267619	+	14963	67.26	56.632	57.294	62.01	100.998	154.629	355.485
Egf|AI790464|-|3 G3|3 58.5 cM|protein-coding	NM_010113	chr3	129380495	129458240	-	77745	292.488	349.735	344.791	351.991	305.25	339.299	349.692
Trmt1|6720406L13Rik|6720477L24|D8Ertd812e|-|8 C2|8 41.02 cM|protein-coding	NM_198020	chr8	87213146	87223707	+	10561	196.989	183.211	251.89	163.022	81.626	55.97	113.314
Mei4|4930486G11Rik|-|9|9 E1|protein-coding	NM_175213	chr9	81757351	81921098	+	163747	282.561	423.053	443.115	460.836	395.527	432.582	381.624
Kcnmb4os1|1700058G18Rik|-|10|10 D2|ncRNA	NR_028107	chr10	115855177	115858291	+	3114	9.071	12.472	8.206	9.302	15.046	16.759	15.401
Mrpl15|HSPC145|MRP-L7|Rpml7|-|1|1 A1|protein-coding	NR_033530	chr1	4763279	4775807	-	12528	166.525	176.3	237.236	162.37	117.549	98.975	160.505
Fbrs|Fbs|Fbs1|-|7|7 F3|protein-coding	NM_010183	chr7	134628735	134635027	+	6292	37.994	35.395	22.273	18.114	23.134	18.657	34.616
Kcnj16|6430410F18Rik|AI132396|Kir5.1|-|11 E2|11 75.01 cM|protein-coding	NM_001252208	chr11	110885174	110889281	+	4107	9.071	14.832	8.645	8.322	17.303	15.178	12.434
Arhgap25|A130039I20Rik|-|6|6 D1|protein-coding	NR_104483	chr6	87408539	87446321	-	37782	137.088	158.266	101.108	121.9	136.544	117	145.246
Ptpn21|PTPD1|PTPRL10|-|12|12 E|protein-coding	NM_001146199	chr12	99914951	99975615	-	60664	500.088	468.898	517.846	438.316	319.544	292.815	377.95
Dmrt1i|Dmr|-|5 G2|5|ncRNA	NR_102372	chr5	145119394	145121874	+	2480	35.598	28.653	30.039	24.478	13.354	15.178	20.487
Meis2|A430109D20Rik|Mrg1|Stra10|-|2 E4-E5|2 58.28 cM|protein-coding	NM_001346045	chr2	115687000	115890794	-	203794	936.509	1026.28	1538.01	1631.2	1010.73	988.805	855.934
Ube2j2|1200007B18Rik|2400008G19Rik|5730472G04Rik|AL022923|NCUBE-2|Ubc6|Ubc6p|-|4 E2|4 87.66 cM|protein-coding	NM_001284314	chr4	155317922	155333713	+	15791	264.078	237.82	330.578	237.272	140.494	116.683	162.625
Tcf7l2|TCF4B|TCF4E|Tcf-4|Tcf4|-|19 D2|19 51.59 cM|protein-coding	NM_001142920	chr19	55816300	56008145	+	191845	1371.56	1231.74	1706.52	1574.58	989.853	812.357	852.967
Efcab9|1700007I06Rik|4930403C08Rik|-|11|11 A4|protein-coding	NM_027031	chr11	32422733	32427574	-	4841	11.98	11.63	15.386	13.544	14.67	19.605	17.661
Tsc22d3|DIP|Dsip1|Gilz|TSC-22R|Tilz3|-|X|X F1|protein-coding	NR_122039	chrX	137074068	137077207	-	3139	70.512	50.901	69.017	52.219	14.67	11.384	15.118
Dmtn|AI325486|Epb4.9|Epb49|dematin|-|14 D2|14 36.32 cM|protein-coding	NM_013514	chr14	71001991	71029961	-	27970	258.43	210.347	229.177	194.354	160.054	129.016	226.488
A230065H16Rik|Gm898|Lbh2|-|12|12 F1|protein-coding	NM_001101503	chr12	112645020	112650288	+	5268	42.444	42.811	33.703	31.658	26.895	19.605	31.508
P2rx6|P2rxl1|P2x6|P2xm|-|16|16 A3|protein-coding	NM_011028	chr16	17561978	17572105	+	10127	57.847	55.789	47.037	47.977	35.735	45.535	46.908
Lgals3bp|90K|CyCAP|MAC-2BP|Ppicap|Tango10b|-|11|11 E2|protein-coding	NM_011150	chr11	118254066	118263245	-	9179	128.359	33.035	32.091	59.889	47.584	36.365	34.475
Rbms1|2600014B10Rik|AI255215|MSSP-1|MSSP-2|MSSP-3|YC1|-|2|2 C1.2|protein-coding	NM_001141931	chr2	60590010	60719495	-	129485	1104.92	846.78	928.577	895.236	627.239	624.841	641.88
Mir669e|Mirn669e|mmu-mir-669e|-|2 A1|2 8.22 cM|ncRNA	NR_035426	chr2	10389122	10389240	+	118	0	0.169	0.293	0.163	0.376	0.316	0
Dmd|DXSmh7|DXSmh9|Dp427|Dp71|dys|mdx|pke|-|X C1|X 38.38 cM|protein-coding	NM_001314035	chrX	82293634	82450389	+	156755	323.294	512.214	639.175	586.325	438.785	432.899	306.175
Ccdc33|4930535E21Rik|Gm1117|Tzip1|-|9|9 B|protein-coding	NM_001311085	chr9	57876481	57950104	-	73623	357.181	334.734	220.532	220.464	278.167	285.542	309.142
Rpl22l1|3110001N18Rik|AU041196|-|3|3 A3|protein-coding	NM_001347226	chr3	28704433	28706346	+	1913	147.356	163.491	242.365	181.462	48.336	43.321	72.34
Cux2|1700051K22Rik|Cutl2|Cux-2|ENSMUSG00000072641|-|5 F|5 62.02 cM|protein-coding	NM_001312908	chr5	122310225	122499860	-	189635	822.868	845.938	647.821	669.06	752.499	706.108	905.103
Ctcflos|1300015D01Rik|A530094K13|-|2|2 H3|ncRNA	NR_040321	chr2	172950250	172958705	+	8455	26.185	28.147	12.162	18.766	21.629	24.032	25.715
Sbf1|2610510A08Rik|B230113C15Rik|Mtmr5|mKIAA3020|-|15|15 E3|protein-coding	NM_001081030	chr15	89118667	89145742	-	27075	269.383	251.304	266.25	175.751	128.833	97.078	137.475
Aamp|AU040907|Aamp-rs|-|1 C3|1 38.53 cM|protein-coding	NM_146110	chr1	74326414	74331312	-	4898	145.816	128.938	161.479	108.682	51.345	27.827	83.644
Gpr15|4933439K08Rik|-|16|16 C1.2|protein-coding	NM_001162955	chr16	58717548	58718837	-	1289	3.423	3.034	2.345	2.611	3.009	1.265	4.38
Tmem55b|BC039161|-|14|14 C1|protein-coding	NM_001310505	chr14	51546890	51550524	-	3634	144.789	109.893	166.754	110.966	57.552	48.381	85.339
Nctc1|9530074L01|Rhit1|-|7 F5|7 87.96 cM|ncRNA	NR_002452	chr7	149730514	149744503	-	13989	40.39	44.665	23.885	27.252	34.606	43.005	47.756
Dnajc12|Jdp1|mJDP1|-|10|10 B4|protein-coding	NM_001253685	chr10	62845191	62871588	+	26397	215.472	185.065	247.494	202.84	126.012	122.691	129.139
Atf2|Atf-2|CRE-BP|Creb2|D130078H02Rik|D18875|Tg(Gzma-Klra1)7Wum|mXBP|-|2|2 C3|protein-coding	NM_001284374	chr2	73654566	73730696	-	76130	346.399	376.028	514.037	490.209	362.238	370.288	389.819
Col8a2|AI429819|-|4 D2.2|4 60.29 cM|protein-coding	NM_199473	chr4	125964038	125991574	+	27536	266.474	213.886	196.354	170.366	161.183	136.605	188.622
1700019B21Rik|-|-|X|X A6|ncRNA	NR_045443	chrX	59763714	59769244	-	5530	9.755	10.113	4.103	6.364	5.266	9.17	8.336
Ppm1n|A930002H20|C79127|-|7|7 A3|protein-coding	NM_177691	chr7	19862156	19865398	-	3242	51.344	36.912	32.97	29.7	29.904	18.973	38.713
Olfr678|MOR32-5|-|7|7 E3|protein-coding	NM_146758	chr7	112217983	112218924	+	941	3.081	3.202	1.612	0.653	3.009	1.265	2.119
Vmn1r88|-|-|7 A1|7|protein-coding	NM_001167537	chr7	13763068	13764018	+	950	2.225	2.023	1.319	1.305	3.009	6.008	1.978
Agxt2|AI303810|AI663818|-|15|15 A1|protein-coding	NM_001310736	chr15	10288288	10339908	+	51620	137.601	143.771	110.046	117.167	165.508	153.364	153.299
Smg8|1200011M11Rik|-|11|11 C|protein-coding	NM_024262	chr11	86891234	86900279	-	9045	225.741	189.952	258.484	172.65	84.823	62.294	116.847
Rtel1|AI451565|AW540478|Rtel|-|2|2 H4|protein-coding	NM_001166666	chr2	181054429	181091321	+	36892	192.197	200.402	223.609	166.776	173.408	168.543	215.326
Tfpi|A630013F22Rik|AW552122|EPI|LACI|-|2|2 D|protein-coding	NM_001177320	chr2	84280880	84316932	-	36052	173.199	190.627	193.863	206.103	197.482	203.01	205.435
Samd10|D930033N23Rik|E130318E08|-|2|2 H4|protein-coding	NM_172676	chr2	181329924	181333852	-	3928	74.277	88.487	146.679	98.564	49.841	27.195	50.723
Zbtb20|1300017A20Rik|7330412A13Rik|A930017C21Rik|D16Wsu73e|DPZF|HOF|ODA-8S|Oda8|Zfp288|-|16 B4|16 28.44 cM|protein-coding	NM_001285805	chr16	42907758	43619236	+	711478	1784.36	2235.95	2953.66	3532.15	2428.46	2481.02	1926.77
Man1b1|E430019H13Rik|ERMan1|Gm108|MANA-ER|-|2|2 A3|protein-coding	NM_001029983	chr2	25188263	25207733	+	19470	197.16	194.84	207.783	152.415	98.177	81.9	121.933
Nyap1|6430598A04Rik|-|5|5 G2|protein-coding	NM_001347505	chr5	138172110	138182396	-	10286	111.758	80.397	70.922	72.128	56.047	65.14	88.306
Zfp142|9330177B18Rik|BB154236|mKIAA0236|-|1 C3|1 38.54 cM|protein-coding	NM_001310668	chr1	74613000	74634602	-	21602	205.204	211.358	241.779	151.762	108.333	86.959	137.616
Cpz|AV136066|-|5|5 B2|protein-coding	NM_153107	chr5	35844867	35868275	-	23408	125.45	127.422	61.104	50.261	65.451	63.875	92.262
Pou2f2|Oct-2|Oct2a|Oct2b|Oct2c|Oct2d|Otf-2|Otf2|-|7 A3|7 13.73 cM|protein-coding	NM_001163554	chr7	25876134	25917479	-	41345	177.136	231.415	196.354	185.868	160.054	142.297	194.839
Stau1|5830401L18Rik|AW549911|C85792|Stau|-|2|2 H3|protein-coding	NM_001109906	chr2	166773049	166821799	-	48750	500.259	357.32	405.895	343.016	266.13	234.948	323.412
Gpatch2|5830433G22Rik|5830436K05Rik|AI427714|AI447508|AW107440|AW491060|Gpatc2|-|1|1 H5|protein-coding	NM_026367	chr1	189039390	189175308	+	135918	481.775	520.305	616.463	616.515	514.957	535.352	531.674
Olfr488|MOR204-15|-|7|7 E3|protein-coding	NM_146732	chr7	115398706	115399650	-	944	3.594	4.214	2.345	3.59	3.385	3.478	2.685
Zbtb24|BC055367|Bif1|Bsg1|ZNF450|-|10|10 B2|protein-coding	NM_001277229	chr10	41170164	41185388	+	15224	151.464	136.523	171.297	127.448	97.8	92.335	140.583
Cabyr|1700016C01Rik|4933421A18Rik|CBP86|FSP-2|-|18|18 A1|protein-coding	NM_181731	chr18	12899864	12913651	+	13787	78.214	89.836	100.228	84.204	58.492	61.03	64.711
Mia2|Ctage5|D12Bwg0579e|Mea6|Mgea|Mgea6|-|12 26.0 cM|12 C1|protein-coding	NM_177321	chr12	60196787	60210117	+	13330	33.202	38.26	32.53	42.918	40.249	50.911	45.354
Ssbp1|2810480P10Rik|G630031O20Rik|MtSSB|mtDBP|-|6|6 B1|protein-coding	NM_001286664	chr6	40421467	40431822	+	10355	143.42	139.557	201.629	169.713	83.506	75.892	116.705
Gm6455|EG623849|-|5|5 A1|pseudo	NR_003596	chr5	10865029	10870808	+	5779	14.034	18.877	6.301	7.18	9.968	14.23	14.694
Rhox4b|5430432L21Rik|Ehox|Rhox4.2|Rhox4a|-|X|X A3.3|protein-coding	NM_021300	chrX	34847001	34851785	+	4784	11.98	11.124	6.154	6.364	9.216	15.811	9.749
Chil5|Bclp|Bclp1|Bclp2|Chi3l7|-|3|3 F2.2|protein-coding	NM_001080816	chr3	105819837	105835813	-	15976	34.058	38.766	30.918	38.185	43.258	36.997	40.268
Htr2b|5-HT2B|AJ012488|AV377389|-|1|1 C5|protein-coding	NM_008311	chr1	87995612	88008545	-	12933	80.096	65.396	129.095	118.799	49.653	50.594	49.31
Zfp691|6430544H17Rik|Znf691|-|4|4 D2.1|protein-coding	NM_183140	chr4	118842123	118846461	-	4338	85.744	80.565	107.115	76.044	32.914	32.886	53.266
Mrps36|1110018B13Rik|S36mt|-|13|13 D1|protein-coding	NM_001190264	chr13	101505895	101514614	-	8719	127.675	110.061	180.235	148.988	66.015	65.14	77.427
4930505K14Rik|-|-|5|5 G3|ncRNA	NR_131106	chr5	149589539	149594656	+	5117	12.494	12.641	8.206	10.281	18.055	18.973	22.183
Vmn1r48|V1ra3|-|6|6 D1|protein-coding	NM_053218	chr6	89985927	89986835	-	908	4.279	3.202	1.758	2.937	4.89	2.214	8.619
Ccl21c|6Ckine|CKb9|Ccl21b|SLC|Scya21|Scya21b|Scya21c|TCA4|exodus-2|-|4 A5|4 22.54 cM|protein-coding	NM_023052	chrUn_random	739163	740293	-	1130	9.926	11.63	7.62	8.159	14.858	12.965	19.074
Gm32014|-|-|9 A1|9|ncRNA	NR_110513	chr9	8644078	8740988	-	96910	195.619	241.696	187.269	224.054	264.625	306.412	230.444
Dclk2|6330415M09Rik|AU044875|CL2|CLICK2|Click-II|Dcamkl2|-|3|3 F1|protein-coding	NM_001195497	chr3	86590072	86724806	-	134734	529.182	790.823	1515.29	1632.18	916.315	767.454	737.674
Akr1c20|2610528B18Rik|-|13|13 A1|protein-coding	NM_054080	chr13	4506405	4522579	-	16174	42.273	41.125	25.35	29.373	48.336	47.748	38.855
Lrrc74a|EG627607|Gm6772|Lrrc74|-|12|12 D2|protein-coding	NM_001195767	chr12	88075319	88104745	+	29426	84.033	96.24	67.552	70.822	98.365	94.865	115.716
Prl|AV290867|Gha1|Prl1a1|-|13 A3.1|13 12.25 cM|protein-coding	NM_011164	chr13	27149439	27157072	+	7633	11.467	15.338	10.99	17.624	21.065	18.973	13.988
Ccdc136|4921511K06Rik|BC006583|-|6|6 A3.3|protein-coding	NM_145574	chr6	29348926	29376995	+	28069	89.167	104.668	97.151	100.033	114.163	111.94	135.214
Add1|AI256389|-|5 B2|5 17.9 cM|protein-coding	NM_001331084	chr5	34916313	34974957	+	58644	379.43	383.613	375.417	333.388	285.502	256.45	477.136
Cd14|-|-|18 B2|18 19.46 cM|protein-coding	NM_009841	chr18	36884718	36886469	-	1751	156.256	106.185	138.473	109.334	38.744	21.186	46.908
Zfp119a|AL024077|Mzf13|Zfp119|-|17|17 D|protein-coding	NM_144546	chr17	56004157	56018218	-	14061	125.45	117.983	154.299	148.825	105.512	96.446	103.989
Kcnj15|4930414N08Rik|AI182284|AI267127|IRKK|Kir4.2|-|16 C4|16 55.86 cM|protein-coding	NR_073406	chr16	95479165	95521865	+	42700	202.294	134.838	81.472	74.249	116.232	99.924	136.062
Sftpb|AI562151|SF-B|SP-B|Sftp-3|Sftp3|-|6 C1|6 32.27 cM|protein-coding	NM_147779	chr6	72254604	72264367	+	9763	26.87	33.372	18.903	14.36	21.065	21.503	27.693
Tjp3|-|-|10|10 C1|protein-coding	NM_001282095	chr10	80735933	80754326	-	18393	149.41	146.804	161.479	156.332	142.375	158.74	206.848
Rnf25|0610009H16Rik|AO7|-|1|1 C3|protein-coding	NM_021313	chr1	74640322	74647971	-	7649	128.702	113.264	172.322	103.786	63.382	64.192	81.948
Rmdn2|AW061290|Fam82a1|RMD-2|mRMD-2|-|17|17 E3|protein-coding	NM_201361	chr17	80014240	80081492	+	67252	260.655	264.619	276.068	276.273	256.538	265.621	290.351
Ccdc91|1700086G08Rik|1810060J02Rik|AU045683|AW555238|p56|-|6|6 G3|protein-coding	NM_025911	chr6	147424393	147581134	+	156741	389.185	521.147	491.324	494.615	443.111	448.393	386.286
Fkbp7|23kDa|FKBP-7|FKBP23|-|2 C3|2 45.09 cM|protein-coding	NM_010222	chr2	76501091	76511155	-	10064	136.232	103.151	164.117	168.407	63.57	54.073	45.071
Elovl2|AI317360|Ssc2|-|13|13 A3.3|protein-coding	NM_019423	chr13	41277751	41315772	-	38021	141.195	141.242	120.596	121.736	150.086	152.732	158.386
Stxbp5l|9430094L02|A830015P08Rik|LLGL4|T2dm1|t2md1|tomosyn-2|-|16 26.32 cM|16 B3|protein-coding	NM_001114613	chr16	37107396	37385044	-	277648	570.6	782.732	710.683	810.542	799.33	826.586	717.187
Gm7609|EG665378|-|1|1 C5|protein-coding	NM_001081746	chr1	85196186	85210337	+	14151	93.103	74.329	52.166	48.466	104.947	86.643	87.882
5031426D15Rik|-|-|2|2 A1|ncRNA	NR_027890	chr2	6843748	6849768	-	6020	21.735	20.9	17.437	20.561	18.244	16.127	18.226
Nkapl|4921504I05Rik|-|13|13 A3.1|protein-coding	NM_025719	chr13	21558916	21560370	-	1454	64.693	42.979	57.734	43.244	18.62	23.084	25.573
Lnx1|Lnx|-|5|5 C3.3|protein-coding	NM_001159578	chr5	74988472	75073897	-	85425	273.32	280.631	228.737	241.678	277.038	273.526	256.724
Olfr1221|MOR233-3|-|2|2 E1|protein-coding	NM_146902	chr2	88951732	88952667	-	935	1.883	1.517	3.37	2.448	5.266	4.427	1.695
Slc22a8|Oat3|Roct|-|19|19 A|protein-coding	NM_001164635	chr19	8667672	8686325	+	18653	40.733	52.081	30.918	25.62	54.731	61.978	67.96
Efl1|4932434J20Rik|6030468D11Rik|AI451340|AU019507|AU022896|D7Ertd791e|Eftud1|-|7 D3|7 47.25 cM|protein-coding	NM_175317	chr7	89797124	89926362	+	129238	498.89	522.159	606.206	627.448	498.218	501.201	521.077
Lmo7|C78582|FBXO20|Gm914|mKIAA0858|-|14 E2.3|14 50.9 cM|protein-coding	NM_201529	chr14	102129145	102333910	+	204765	718.983	763.687	784.829	782.801	735.008	799.392	819.622
Pnma3|-|-|X|X A7.3|protein-coding	NM_153169	chrX	70310126	70313530	+	3404	7.53	7.079	3.663	7.18	7.335	12.965	8.336
Ago3|AW048688|C130014L07Rik|Eif2c3|-|4|4 D2.2|protein-coding	NM_153402	chr4	126017922	126106786	-	88864	360.946	377.377	416.299	401.926	331.393	367.442	361.702
Gabra1|Gabra-1|-|11 A5|11 24.97 cM|protein-coding	NM_010250	chr11	41944441	41996432	-	51991	166.011	199.391	216.868	203.982	152.719	171.072	141.149
Mb|AI325109|-|15 D3|15 36.36 cM|protein-coding	NM_001164048	chr15	76845917	76853157	-	7240	24.132	28.316	17.437	22.03	24.262	35.1	33.486
Arhgap24|0610025G21Rik|-|5|5 E5|protein-coding	NM_001286468	chr5	103197829	103326956	+	129127	417.253	435.694	402.086	392.787	414.711	395.901	371.875
Rangap1|C79654|Fug1|mKIAA1835|-|15 E1|15 38.21 cM|protein-coding	NM_001146174	chr15	81534678	81560349	-	25671	315.25	328.835	404.137	244.941	189.582	163.483	298.122
Cpsf7|5730453I16Rik|AL022757|C330017N18Rik|-|19|19 A|protein-coding	NM_001164272	chr19	10599734	10622225	+	22491	236.694	212.538	274.309	208.225	126.576	108.462	152.31
Ppt2|0610007M19Rik|AA672937|-|17 B1|17 18.19 cM|protein-coding	NM_001302395	chr17	34753607	34764322	-	10715	139.484	148.658	215.256	141.482	66.956	47.116	82.796
1700025B11Rik|-|-|15|15 E1|ncRNA	NR_040310	chr15	77388670	77392322	-	3652	12.322	13.315	6.887	8.159	11.285	16.759	12.999
Smarcd1|AA407987|Baf60a|D15Kz1|-|15 F1|15 56.13 cM|protein-coding	NM_031842	chr15	99532718	99544426	+	11708	136.232	144.445	187.269	168.244	107.204	77.156	129.987
Rasgrp4|-|-|7 16.94 cM|7 B1|protein-coding	NM_145149	chr7	29919952	29938974	+	19022	73.593	77.363	52.166	69.354	94.603	111.94	140.018
Art1|ADPRT|ARTC1|Yac-1|-|7 E2|7 54.71 cM|protein-coding	NM_009710	chr7	109250257	109259662	+	9405	40.562	51.575	43.52	42.591	48.9	52.808	63.58
Pnkp|1810009G08Rik|PNK|-|7|7 B3|protein-coding	NM_001290764	chr7	52112516	52118299	+	5783	183.639	148.153	214.231	130.875	77.3	50.911	80.394
5930438M14Rik|5930438M14|-|13|13 D1|ncRNA	NR_046158	chr13	102002082	102017506	+	15424	60.586	66.408	76.344	88.61	72.034	80.635	59.342
4930447F24Rik|-|-|9|9 F1|ncRNA	NR_126077	chr9	108039186	108040898	+	1712	28.752	18.035	14.067	14.36	9.78	13.597	8.054
Slc35f4|4930550L21Rik|-|14|14 C1|protein-coding	NM_029238	chr14	49918195	50145512	-	227317	556.223	560.082	483.704	563.316	727.485	769.351	714.22
Zhx1|-|-|15|15 D1|protein-coding	NM_009572	chr15	57878558	57908063	-	29505	267.329	280.294	321.053	262.892	159.866	126.17	155.278
Rnasel|E230029I04Rik|-|1|1 G3|protein-coding	NM_011882	chr1	155596556	155611351	+	14795	139.655	101.297	102.133	108.192	65.075	75.259	57.929
Cfap52|1700019F09Rik|4933417B11Rik|WDRPUH|Wdr16|-|11|11 B3|protein-coding	NM_027963	chr11	67738308	67779144	-	40836	135.718	156.243	131.44	139.85	150.086	149.57	160.364
Sipa1|Spa1|-|19 A|19 4.34 cM|protein-coding	NM_011379	chr19	5651185	5663707	-	12522	223.516	151.861	182.58	116.841	84.259	88.54	139.594
Gm10857|AU015850|ENSMUSG00000075545|-|2 A1|2|ncRNA	NR_033471	chr2	6053929	6061616	+	7687	18.997	18.203	12.455	19.582	27.459	36.049	39.702
Msh3|D13Em1|Rep-3|Rep3|-|13 C3|13 47.63 cM|protein-coding	NM_001311120	chr13	92981833	93124958	-	143125	472.191	466.538	443.847	441.906	440.666	492.031	430.51
Itgb5|AA475909|AI874634|ESTM23|[b]-5|[b]5|[b]5A|[b]5B|beta-5|beta5|-|16|16 B3|protein-coding	NM_001145884	chr16	33829751	33949424	+	119673	887.048	755.091	925.061	907.148	767.545	645.711	774.268
Enthd1|Gm1242|Gm86|-|15|15 E1|protein-coding	NM_001163189	chr15	80282670	80390900	-	108230	390.897	375.186	342.3	366.515	372.018	344.042	375.831
Olfr576|MOR8-5|Olfr576-ps1|-|7|7 E3|protein-coding	NM_001001805	chr7	110113616	110114554	+	938	2.738	2.023	1.026	1.305	1.317	2.53	3.956
Fbxw18|C85627|-|9|9 F2|protein-coding	NM_001033794	chr9	109579248	109605214	-	25966	48.434	58.823	34.142	37.533	64.887	58.5	64.146
Nek11|4932416N14Rik|-|9|9 F1|protein-coding	NM_172461	chr9	105064797	105297617	-	232820	592.335	580.307	419.083	410.738	609.372	565.393	610.513
Net1|Net1a|mNET1|-|13|13 A1|protein-coding	NM_001047159	chr13	3881264	3892827	-	11563	271.266	168.21	241.925	200.555	98.365	79.054	86.187
Arpp19|19kDa|2700024H10Rik|ARPP-19|AW559096|Arpp12|-|9|9 D|protein-coding	NM_021548	chr9	74885539	74908120	+	22581	290.948	273.383	397.983	327.024	149.898	121.427	178.166
Atp1a1|Atpa-1|BC010319|-|3 F2.2|3 44.3 cM|protein-coding	NM_144900	chr3	101380142	101408630	-	28488	384.564	398.108	509.201	378.59	203.688	189.413	231.574
Man1a2|AI428775|AI528764|AI854422|Man1b|PCR2|-|3|3 F2.2|protein-coding	NM_010763	chr3	100366127	100489396	-	123269	549.891	588.903	734.568	636.423	479.598	473.058	427.684
Zfp568|C80731|Gm1691|Znf568|chato|-|7|7 B1|protein-coding	NM_001167872	chr7	30768974	30813301	+	44327	333.221	378.894	444.141	335.02	271.396	292.815	463.855
Trnt1|2410043H24Rik|2610044E04Rik|9830143O18Rik|AA408384|C76540|CGI-47|mt-Trat|-|6|6 E1|protein-coding	NM_001242360	chr6	106719132	106727675	+	8543	184.837	169.727	281.196	187.663	74.855	68.935	63.58
4930435E12Rik|TSCPA|-|16|16 B4|protein-coding	NM_029042	chr16	38812318	38828862	-	16544	43.642	47.699	47.33	52.056	70.341	71.465	56.657
Ltn1|4930528H02Rik|AV266914|C87237|Listerin|Rnf160|Zfp294|-|16|16 C3.3|protein-coding	NM_001081068	chr16	87376896	87432851	-	55955	315.764	320.408	321.786	268.114	232.84	209.967	279.754
Sqrdl|0610039J17Rik|4930557M22Rik|SQOR|-|2|2 E5|protein-coding	NM_021507	chr2	122607735	122635287	+	27552	65.206	78.711	56.562	68.701	84.447	101.821	100.175
Prrg2|1600014G02Rik|2510041M06Rik|N4WBP1|-|7|7 B3|protein-coding	NM_022999	chr7	52308977	52317022	-	8045	126.134	105.679	126.018	89.589	64.511	45.535	70.928
Moxd2|Dbhl1|-|6|6 B1|protein-coding	NM_139296	chr6	40828793	40837493	-	8700	27.897	19.72	11.869	11.749	20.312	25.613	22.465
Chp1|1500003O03Rik|AA960066|AI046351|Cahp|Chp|Sid470p|p24|vac|-|2|2 E5|protein-coding	NM_019769	chr2	119373443	119412758	+	39315	269.383	259.562	270.353	243.473	189.206	172.97	196.11
Ciita|C2ta|EG669998|Gm9475|Mhc2ta|-|16|16 A1|protein-coding	NM_001302618	chr16	10480165	10527733	+	47568	160.363	151.692	115.761	137.402	142.187	140.4	167.005
Ubfd1|AI467302|D7Wsu105e|D7Wsu128e|Ubph|-|7 F2|7 65.35 cM|protein-coding	NM_138589	chr7	129210712	129225713	+	15001	227.966	238.831	329.845	229.928	123.943	89.489	142.138
Grin2a|GluN2A|NMDAR2A|NR2A|-|16 A1|16 5.28 cM|protein-coding	NM_008170	chr16	9577803	9992626	-	414823	1068.63	1023.59	702.478	771.541	1141.26	1138.69	1176.24
Trap1|2410002K23Rik|HSP75|-|16 A1|16 2.38 cM|protein-coding	NM_026508	chr16	4039977	4077810	-	37833	240.973	269.338	344.645	228.46	161.935	147.356	266.473
Vmn1r69|V1re9|-|7|7 A1|protein-coding	NM_145842	chr7	11165105	11166836	-	1731	6.504	3.708	2.638	1.958	4.702	4.743	4.945
Sfmbt2|D2Wsu23e|D330030P06Rik|-|2 A1|2 7.81 cM|protein-coding	NM_177386	chr2	10294063	10516880	+	222817	702.211	725.763	727.242	664.818	716.2	729.825	798.853
2310015A10Rik|5330419I17Rik|-|12|12 C3|ncRNA	NR_033514	chr12	81221533	81233831	-	12298	83.177	80.397	117.666	143.44	100.81	91.07	96.218
Ak2|Ak-2|D4Ertd220e|-|4 D2.2|4 62.62 cM|protein-coding	NM_001033966	chr4	128670468	128685967	+	15499	262.024	205.122	280.903	201.371	111.906	80.319	142.279
Kcna6|Kv1.6|MK1.6|-|6 F3|6 61.72 cM|protein-coding	NM_013568	chr6	126658347	126690692	-	32345	149.924	119.5	79.274	69.843	94.979	98.975	134.791
Adam39|1700056P18Rik|-|8|8 A4|protein-coding	NM_001025380	chr8	41908363	41912215	+	3852	6.161	9.439	5.861	7.18	7.711	8.538	8.901
BC100530|-|-|16|16 B3|protein-coding	NM_001082546	chr16	36359468	36367656	-	8188	16.259	19.551	14.36	14.524	24.262	38.894	23.454
Ccdc137|3110023B02Rik|-|11|11 E2|protein-coding	NM_152807	chr11	120319443	120325667	+	6224	158.652	171.918	267.715	138.544	52.286	36.365	72.058
Whsc1l1|6720429E03|A530023P05|AI528490|NSD3|WHISTLE|-|8|8 A2|protein-coding	NM_001308482	chr8	26712756	26785382	+	72626	583.435	459.122	521.07	451.534	329.888	324.753	299.252
Tmem248|0610007L01Rik|A930023A16Rik|AW557951|G430067H08Rik|-|5|5 G1.3|protein-coding	NM_027854	chr5	130698205	130719635	+	21430	240.973	240.18	286.032	224.217	152.531	123.956	214.761
Mcm6|ASP-l1|D1Wsu22e|Mcmd6|-|1 E3|1 55.8 cM|protein-coding	NM_008567	chr1	130228152	130256282	-	28130	201.438	181.862	264.345	218.342	157.045	160.005	207.696
1700113H08Rik|-|-|10|10 C1|protein-coding	NM_029685	chr10	86520791	86693344	+	172553	427.351	447.492	348.308	400.947	506.305	540.412	522.631
Asf1a|2310079C17Rik|C79052|-|10|10 B3|protein-coding	NM_025541	chr10	53316767	53329021	+	12254	226.597	225.853	367.064	294.876	133.159	109.094	154.571
Tbc1d8b|4921505D17Rik|9030605E16Rik|-|X|X F1|protein-coding	NM_001081499	chrX	136219535	136288757	+	69222	204.177	183.379	223.462	198.597	162.311	162.535	119.249
Emilin3|1110013O17Rik|EMILIN-3|EMILIN-5|EMILIN-T|Emilin5|-|2|2 H2|protein-coding	NM_182840	chr2	160732174	160738075	-	5901	71.368	44.496	29.307	30.516	31.973	30.673	42.387
Gfm2|6530419G12Rik|A930009M04Rik|EF-G2mt|EFG2|MST027|RRF2mt|-|13|13 D1|protein-coding	NM_177266	chr13	97907892	97946398	+	38506	218.382	219.617	269.181	211.325	171.903	160.954	190.176
Olfr727|MOR246-2|-|14|14 C1|protein-coding	NM_146319	chr14	50746228	50747262	+	1034	2.396	4.214	1.172	2.285	3.762	2.214	2.967
Dopey2|0610038M01Rik|2610510B01Rik|AI503246|C21orf5|mKIAA0933|-|16|16 C4|protein-coding	NM_026700	chr16	93712152	93740523	+	28371	196.817	172.087	205.585	186.847	148.581	131.862	162.907
Cntn6|NB-3|-|6|6 E1|protein-coding	NM_017383	chr6	104443038	104813399	+	370361	706.147	848.297	735.154	931.463	920.076	1109.28	810.862
Actbl2|4732495G21Rik|-|13|13 D2.2|protein-coding	NM_175497	chr13	112045221	112047957	+	2736	8.044	7.079	8.352	5.059	4.702	10.435	8.054
Ehmt1|9230102N17Rik|D330003E03|Eu-HMTase1|GLP|GLP1|KMT1D|mKIAA1876|-|2|2 A3|protein-coding	NM_001109687	chr2	24646289	24775129	-	128840	707.174	680.087	789.958	738.088	576.082	518.277	672.54
Pkm|AA414905|AL024370|AL024424|Pk-2|Pk-3|Pk3|Pkm2|-|9 B|9 32.03 cM|protein-coding	NM_011099	chr9	59504175	59527182	+	23007	726.513	622.613	877.584	656.822	414.899	313.685	446.193
Mir301b|Mirn301b|mir-301b|-|16 A3|16|ncRNA	NR_030415	chr16	17124493	17124589	-	96	4.963	4.045	11.136	5.385	3.573	1.265	4.097
Grb10|5730571D09Rik|AI325020|Meg1|mKIAA0207|-|11 A1|11 7.15 cM|protein-coding	NM_010345	chr11	11830502	11937423	-	106921	578.643	559.07	692.074	812.827	613.698	499.936	515.991
Fignl2|EG668225|-|15|15 F1|protein-coding	NM_001214911	chr15	100880623	100884830	-	4207	38.85	29.496	21.98	26.11	24.826	32.886	36.594
Gbx1|Gbx-1|-|5 A3|5 11.93 cM|protein-coding	NM_015739	chr5	24010244	24032666	-	22422	141.709	136.523	132.026	132.833	119.241	108.146	126.737
Adig|SMAF-1|Smaf1|-|2|2 H1|protein-coding	NM_145635	chr2	158328348	158333934	+	5586	15.232	17.866	8.499	10.933	12.601	14.546	20.628
Dnajc6|2810027M23Rik|mKIAA0473|-|4|4 C6|protein-coding	NM_001164585	chr4	101180581	101315404	+	134823	419.136	463.336	421.721	398.336	549.751	517.328	532.38
Cacnb3|Beta3|CAB3|Ca(v)beta3|Cchb3|-|15 F1|15 54.64 cM|protein-coding	NM_007581	chr15	98465198	98474967	+	9769	174.569	128.433	164.703	134.465	78.24	65.773	104.696
Wwp2|1300010O06Rik|AA690238|AIP2|AW554328|-|8|8 D3|protein-coding	NM_025830	chr8	109960298	110082495	+	122197	618.007	554.351	558.436	607.05	567.995	519.225	542.977
Gm1587|-|-|14|14 D3|protein-coding	NM_001033440	chr14	78193752	78198775	-	5023	21.051	16.181	8.645	11.423	20.124	26.878	19.781
Skor1|AV273001|C230094B15Rik|Corl1|Lbxcor1|-|9|9 B|protein-coding	NM_001163758	chr9	62985971	62996768	-	10797	188.089	158.603	158.695	131.854	105.888	99.924	124.759
Morf4l2|2410017O14Rik|Mrgx|Sid393p|mKIAA0026|-|X|X F1|protein-coding	NM_001168226	chrX	133267490	133275891	-	8401	182.099	157.929	217.454	222.748	86.892	82.216	110.206
Tmem205|-|-|9|9 A3|protein-coding	NM_001253869	chr9	21725453	21731732	-	6279	108.164	77.026	126.458	100.359	58.68	39.527	62.45
Gm21949|Iqcj-schip1|Schip-1-iqcj|Schip1|-|3 E1|3|protein-coding	NM_001113419	chr3	67696142	68430404	+	734262	2516.01	2670.29	2420.72	2532.31	2464.38	2604.66	2510.44
4930503E24Rik|-|-|10|10 D2|pseudo	NR_028310	chr10	123906130	123961544	+	55414	84.375	113.769	97.591	109.171	151.214	164.432	116.423
Nasp|5033430J04Rik|AI131596|AI317140|D4Ertd767e|Epcs32|Nasp-T|-|4 D1|4 53.24 cM|protein-coding	NM_001284229	chr4	116273657	116300102	-	26445	275.031	255.012	355.781	278.068	214.409	220.718	344.323
Mast3|BC024265|mKIAA0561|-|8|8 B3.3|protein-coding	NM_199308	chr8	73302016	73316332	-	14316	137.259	124.388	157.083	121.247	94.039	66.721	121.085
Chchd7|1810049H20Rik|-|4|4 A1|protein-coding	NM_001190322	chr4	3866035	3870672	+	4637	154.716	138.377	203.534	137.729	56.235	44.27	53.831
C1qtnf1|1600017K21Rik|CTRP1|Zsig37|-|11|11 E2|protein-coding	NM_019959	chr11	118295115	118313096	+	17981	98.238	111.241	154.738	172.813	95.167	60.397	72.764
Pemt|PEAMT|PEMT2|PLMT|Pempt|Pempt2|-|11 B1.3|11 37.81 cM|protein-coding	NM_008819	chr11	59784116	59850507	-	66391	167.894	216.751	164.263	164.328	176.605	191.626	226.064
Tet1|2510010B09Rik|AA517754|BB001228|Cxxc6|D10Ertd17e|LCX|mKIAA1676|-|10 B4|10 32.48 cM|protein-coding	NM_027384	chr10	62267318	62342762	-	75444	344.687	290.912	306.253	371.084	490.13	456.931	640.467
Cyhr1|1110031M01Rik|AU042374|Chrp|-|15|15 D3|protein-coding	NM_180962	chr15	76488566	76490638	-	2072	60.243	39.44	66.379	52.219	28.588	22.451	31.366
Srprb|AA409543|-|9|9 F1|protein-coding	NM_009275	chr9	103090363	103104395	-	14032	167.723	147.142	198.552	145.072	96.672	71.148	114.586
Igsf6|-|-|7|7 F2|protein-coding	NM_030691	chr7	128207581	128218044	-	10463	38.85	42.642	37.512	36.064	34.418	36.049	35.181
D830030K20Rik|-|-|14|14 A1|protein-coding	NM_001320366	chr14	3208497	3234573	+	26076	115.01	131.804	72.387	52.383	78.24	75.575	100.74
Traf6|2310003F17Rik|AI851288|C630032O20Rik|-|2|2 E2|protein-coding	NM_009424	chr2	101518577	101541825	+	23248	260.655	281.305	289.842	230.744	119.053	115.735	126.172
Kynu|4432411A05Rik|-|2|2 B|protein-coding	NM_027552	chr2	43410845	43538568	+	127723	285.129	327.15	277.972	344.974	360.169	393.055	311.685
Crhbp|CRH-BP|-|13 D1|13 49.5 cM|protein-coding	NM_198408	chr13	96201331	96214786	-	13455	97.895	81.24	94.367	77.839	63.946	61.978	62.591
Cstf1|1700057K18Rik|AI788832|-|2 H3|2 94.84 cM|protein-coding	NM_024199	chr2	172196503	172206586	+	10083	180.045	178.154	252.476	163.349	102.314	102.454	114.303
Gm15417|ENSMUSG00000074466|OTTMUSG00000021274|-|3 F1|3|ncRNA	NR_040403	chr3	89195786	89202701	+	6915	519.085	422.716	606.792	420.039	164.004	104.035	158.527
Wipf3|9030621G03|BQ952480|-|6|6 B3|protein-coding	NM_001167861	chr6	54402877	54453762	+	50885	149.068	194.84	187.562	211.325	212.716	216.607	219.564
4930448C13Rik|-|-|12|12 A1.1|ncRNA	NR_045960	chr12	15003195	15057195	-	54000	100.12	119.837	86.601	118.146	143.691	173.918	146.376
Pcyox1l|BC060677|C630049M13|-|18|18 E1|protein-coding	NM_172832	chr18	61856491	61867289	-	10798	146.501	157.929	209.102	114.393	75.043	63.243	110.913
Eif4e1b|Eif4eloo|Gm273|-|13|13 B1|protein-coding	NR_104407	chr13	54885359	54889819	+	4460	11.638	16.349	17.584	19.093	20.124	19.289	21.193
Cd300a|B230315M08Rik|Clm8|LMIR1|MAIR-I|MAIR-Ia|MMAC8|Pigr4|mcpir1|-|11 E2|11 80.54 cM|protein-coding	NM_170758	chr11	114751355	114765965	+	14610	28.924	42.811	32.091	26.762	49.276	58.184	50.582
Ccdc85c|EG668158|Gm265|Gm9010|-|12|12 F1|protein-coding	NM_001159910	chr12	109444555	109513627	-	69072	402.192	382.77	436.667	409.106	328.76	278.269	348.279
Resp18|AI851012|-|1|1 C4|protein-coding	NR_138251	chr1	75268772	75274990	-	6218	20.195	21.911	18.61	13.708	23.698	23.084	35.181
Ccdc154|Ccdc157|Gm317|-|17|17 A3.3|protein-coding	NM_001079929	chr17	25299406	25308858	+	9452	25.843	36.743	22.713	24.967	28.588	32.886	48.604
Gm3376|Rbmy1b|-|Y A1|Y|protein-coding	NM_001270512	chrY	2387258	2398856	+	11598	22.934	23.259	14.653	17.624	34.606	31.622	41.398
Dot1l|A630076O07|AW907654|Dot1|KMT4|mDot1|-|10|10 C1|protein-coding	NM_199322	chr10	80217951	80257092	+	39141	480.064	381.928	427.582	334.204	230.395	174.867	286.395
Ccdc166|2410075B13Rik|-|15|15 D3|protein-coding	NM_001163518	chr15	75810302	75812715	-	2413	74.791	65.396	81.033	71.475	32.537	31.938	42.104
Tcf7l2|TCF4B|TCF4E|Tcf-4|Tcf4|-|19 D2|19 51.59 cM|protein-coding	NM_001331145	chr19	55816300	56008145	+	191845	1371.56	1231.74	1706.52	1574.58	989.853	812.357	852.967
Spag6|Spag6l|-|2|2 A3|protein-coding	NM_001001334	chr2	18620649	18671232	+	50583	137.943	170.57	146.24	181.625	161.559	190.994	180.568
Gnas|5530400H20Rik|A930027G11Rik|C130027O20Rik|GPSA|GSP|Galphas|Gnas1|Gnasxl|Gs-alpha|Gsa|Nesp|Nesp55|Nespl|Oed-Sml|Oedsml|P1|P2|P3|PHP1A|PHP1B|POH|SCG6|-|2 H4|2 97.89 cM|protein-coding	NM_001310083	chr2	174153269	174172243	+	18974	514.977	399.288	522.242	402.089	204.064	160.321	175.482
Npr3|ANP-C|ANPR-C|EF-2|NPR-C|lgj|stri|-|15 A1|15 5.83 cM|protein-coding	NM_001039181	chr15	11769652	11835429	-	65777	278.283	277.765	295.703	229.765	252.212	252.023	261.81
Ceacam20|9130012D09Rik|-|7|7 A3|protein-coding	NM_027839	chr7	20550761	20576460	+	25699	78.214	82.419	48.649	48.629	88.585	98.343	100.175
Fbxo4|1700096C12Rik|AI851261|AW494535|Fbx4|-|15|15 A1|protein-coding	NM_134099	chr15	3913564	3929573	-	16009	95.157	103.319	123.381	110.64	63.194	55.97	64.004
Lrrc8e|1810049O03Rik|C87354|-|8|8 A1.1|protein-coding	NM_028175	chr8	4226827	4237470	+	10643	63.837	63.542	54.95	63.316	54.166	49.33	62.733
Ubxn10|5730509E04Rik|A830047D02|Ubxd3|-|4|4 D3|protein-coding	NM_178671	chr4	138274441	138281180	-	6739	35.769	27.473	19.782	22.683	34.418	27.827	37.018
Trim28|AA408787|KAP-1|KRIP-1|MommeD9|Tif1b|Tif1beta|-|7|7 A1|protein-coding	NM_011588	chr7	13609501	13616381	+	6880	319.015	262.933	368.383	247.389	130.526	89.173	309.849
Rnase11|Raj1|-|14|14 C1|protein-coding	NM_001011877	chr14	51669126	51669838	-	712	4.45	2.865	3.663	3.101	2.445	0.316	1.837
Tgoln1|AU015504|D6Ertd384e|TGN38|TGN38A|Ttgn1|-|6 C1|6 32.27 cM|protein-coding	NM_009443	chr6	72558415	72566994	-	8579	314.223	251.978	347.282	247.389	116.044	79.37	130.976
Dram2|2010305N14Rik|2610318G18Rik|AI647667|Tmem77|-|3|3 F2.3|protein-coding	NM_001025582	chr3	106350716	106378259	+	27543	186.891	167.367	212.619	200.881	122.439	117.632	93.534
Pde10a|-|-|17|17 A1|protein-coding	NM_011866	chr17	8994610	9179513	+	184903	798.052	772.282	637.564	649.315	637.395	560.017	607.97
4933425L06Rik|-|-|13|13 D1|protein-coding	NM_025751	chr13	105872202	105911862	+	39660	68.116	92.364	91.729	89.752	93.287	144.827	94.664
4930546K05Rik|-|-|9|9 A5.1|ncRNA	NR_040754	chr9	41990321	42017314	-	26993	87.969	81.745	63.449	74.739	100.433	114.154	110.63
Actrt2|1700052K15Rik|Arp-T2|Arpm2|-|4|4 E2|protein-coding	NM_028513	chr4	154040537	154041976	-	1439	3.252	4.888	1.758	3.101	4.326	4.427	6.641
Sema6d|1110067B02Rik|AA409156|D330011G23|mKIAA1479|-|2|2 F1|protein-coding	NM_001291000	chr2	124436032	124493525	+	57493	514.293	343.33	399.595	349.543	195.977	214.078	216.315
Myl1|AI325107|MLC1f|MLC3f|Mylf|-|1 C3|1 33.71 cM|protein-coding	NM_021285	chr1	66970870	66991630	-	20760	58.19	70.453	64.621	92.853	57.74	94.865	63.298
Cebpg|C/EBP[g]|C/EBPgamma|GPE1-BP|Gpe1bp|Ig/EBP|-|7|7 B2|protein-coding	NM_009884	chr7	35831441	35841585	-	10144	193.908	166.187	192.104	169.55	86.14	73.994	98.055
Ablim2|AI606905|C230091L11|-|5|5 B3|protein-coding	NM_001177700	chr5	36100529	36227628	+	127099	512.923	538.339	452.053	463.284	536.21	480.331	560.214
Nxph2|-|-|2|2 A3|protein-coding	NM_008752	chr2	23176766	23257493	+	80727	204.348	205.459	145.067	171.018	252.776	277.321	232.704
Ubqlnl|4922504M18Rik|Gm490|-|7|7 E3|protein-coding	NM_198624	chr7	111296773	111299070	-	2297	6.846	5.394	3.956	4.732	6.583	7.905	9.325
Isg20|1600023I01Rik|2010107M23Rik|20kDa|DnaQL|HEM45|-|7|7 D2|protein-coding	NM_001291220	chr7	86058310	86065282	+	6972	71.881	51.07	62.276	56.789	37.992	31.305	38.855
Tgm6|TGM3L|TGY|-|2|2 F1|protein-coding	NM_177726	chr2	129949011	129979968	+	30957	67.603	85.622	55.536	63.969	89.901	106.881	90.991
Mfn1|2310002F04Rik|6330416C07Rik|D3Ertd265e|HR2|mKIAA4032|-|3 A3|3 15.75 cM|protein-coding	NM_024200	chr3	32428404	32478147	+	49743	259.114	251.135	276.361	229.602	200.679	184.986	209.674
Stox2|4933409N07Rik|AI449080|AI835114|mKIAA1392|-|8|8 B1.1|protein-coding	NM_001114311	chr8	48265402	48374756	-	109354	665.243	625.647	841.244	761.75	466.433	443.966	481.092
Gnb1|AA409223|C77571|Gnb-1|-|4 E2|4 86.17 cM|protein-coding	NM_001160016	chr4	154865470	154933378	+	67908	595.587	579.802	712.442	668.245	504.989	446.496	508.361
Rpe|2810429B02Rik|5730518J08Rik|-|1|1 C3|protein-coding	NM_001310643	chr1	66747405	66766379	+	18974	193.223	217.594	274.456	214.426	130.714	110.675	179.297
Hmgb3|Hmg2a|Hmg4|-|X|X A7.3|protein-coding	NM_001293623	chrX	68809092	68813848	+	4756	110.218	103.151	158.841	88.936	44.01	39.843	28.399
Slc24a5|F630045L20Rik|JSX|NCKX5|NCX5|Oca6|-|2|2 F1|protein-coding	NM_175034	chr2	124893863	124914413	+	20550	54.082	57.306	43.813	56.299	66.58	73.994	65.276
Gmnc|Gemc1|Gm1778|Gm606|-|16|16 B2|protein-coding	NM_001285918	chr16	26957321	26991738	-	34417	98.409	127.084	161.479	142.624	128.833	121.11	111.336
Pifo|1700027A23Rik|-|3|3 F2.2|protein-coding	NM_001200028	chr3	105799875	105817564	-	17689	47.236	71.97	78.102	82.409	84.823	70.2	66.83
Tsc1|-|-|2|2 A3|protein-coding	NM_001289576	chr2	28496753	28546692	+	49939	302.414	309.115	305.667	225.359	187.137	177.397	215.184
Gm2762|1700025I17Rik|-|13 B1|13|ncRNA	NR_037991	chr13	53489058	53550999	+	61941	237.892	233.606	172.909	178.199	207.638	245.067	240.334
Dmpk|DM|DMK|Dm15|MDPK|MT-PK|-|7 A3|7 9.46 cM|protein-coding	NM_001190490	chr7	19669198	19679169	+	9971	176.109	139.388	163.384	131.364	68.084	51.227	116.847
1700051A21Rik|-|-|11|11 B4|ncRNA	NR_045922	chr11	72080346	72082058	+	1712	43.129	40.788	47.037	41.449	14.482	12.965	19.639
Sorcs3|6330404A12Rik|AW045579|-|19|19 D1|protein-coding	NM_025696	chr19	48280515	48879995	+	599480	1325.52	1459.79	998.913	923.63	1496.53	1409.37	1539.35
Klra22|Ly49v|-|-|protein-coding	NM_053152	chr6	129922100	130330826	-	408726	638.202	635.422	497.771	581.593	838.074	882.873	641.738
Pik3cb|1110001J02Rik|AI447572|p110beta|-|9|9 E3.3|protein-coding	NM_029094	chr9	98938821	99040630	-	101809	495.295	540.699	507.296	523.336	500.475	471.793	541.423
Fcer2a|CD23|Fce2|Fcer2|Ly-42|-|8 A1.1|8 1.92 cM|protein-coding	NM_001253745	chr8	3681737	3690861	-	9124	24.816	26.293	19.342	19.582	30.281	31.305	32.214
Tbx20|9430010M06Rik|AL022859|Tbx12|-|9|9 A4|protein-coding	NM_194263	chr9	24525256	24578747	-	53491	200.583	208.83	187.269	191.906	209.707	214.71	209.25
Sun3|Sunc1|-|11|11 A1|protein-coding	NM_001290520	chr11	8916057	8948994	-	32937	121	129.95	137.741	134.954	112.659	113.837	112.184
Rpp30|Rnasep2|TSG15|-|19|19 C2|protein-coding	NM_019428	chr19	36158206	36179263	+	21057	191.512	178.154	233.133	166.123	107.016	84.113	111.902
Prx|L-Periaxin|-|7 A3|7 15.91 cM|protein-coding	NM_019412	chr7	28284343	28305060	+	20717	159.165	138.209	185.364	186.684	153.471	141.664	173.645
Tal1|Hpt|SCL/tal-1|Scl|bHLHa17|tal-1|-|4 D1|4 52.73 cM|protein-coding	NM_011527	chr4	114729031	114744360	+	15329	176.109	177.649	189.32	136.749	102.878	93.916	106.533
Gna14|AU023208|-|19 A|19 11.29 cM|protein-coding	NM_008137	chr19	16510157	16685308	+	175151	538.253	879.984	1433.38	1742.82	1030.48	703.895	631.848
Anpep|AP-M|AP-N|Apn|Cd13|P150|-|7|7 D2|protein-coding	NM_008486	chr7	86966689	86987238	-	20549	55.965	66.239	50.847	51.567	60.749	53.757	74.601
Fkbp6|1700008G22Rik|36kDa|AU017274|D5Ertd724e|FKBP-36|FKBP-6|-|5 G2|5 75.11 cM|protein-coding	NM_001277891	chr5	135813235	135825914	-	12679	48.092	48.71	33.849	32.148	38.932	50.911	58.211
Mpst|Mst|-|15|15 E1|protein-coding	NM_001162493	chr15	78237142	78244445	+	7303	88.14	84.442	111.951	89.099	50.969	54.073	63.439
Il22ra2|CRF2-10|CRF2-s1|CRF2X|Il-22bp|-|10|10 A3|protein-coding	NM_178258	chr10	19341834	19354487	+	12653	22.249	35.563	27.988	31.168	31.785	52.492	36.594
Tmub2|2010008E23Rik|-|11|11 D|protein-coding	NM_001302506	chr11	102146134	102150741	+	4607	170.119	146.804	194.888	130.385	54.543	44.27	66.406
Nodal|Tg.413d|-|10 B4|10 32.21 cM|protein-coding	NM_013611	chr10	60880720	60888086	+	7366	77.016	75.678	89.092	80.94	90.277	67.986	154.43
Mrpl55|2810038N09Rik|L55mt|MRP-L55|-|11|11 B1.3|protein-coding	NM_001302334	chr11	59015988	59019637	+	3649	103.372	98.937	142.137	96.116	38.368	36.997	67.819
Armc9|3830422A13Rik|4831423D23Rik|4930438O05Rik|5730415N24Rik|-|1|1 C5|protein-coding	NM_027456	chr1	88051355	88149066	+	97711	374.809	426.593	426.557	406.821	371.077	386.731	433.619
Cst13|1700006C19Rik|Cymg1|Mtcg1|-|2|2 G3|protein-coding	NM_027024	chr2	148645835	148656146	+	10311	20.709	22.922	15.386	23.172	31.033	34.151	37.724
Mzf1|Mzf-2|Mzf2|Zfp121|Zfp98|Znf42|-|7 A1|7 7.73 cM|protein-coding	NM_145819	chr7	13627652	13640113	-	12461	166.525	136.86	157.23	141.971	85.575	68.935	138.464
Tnni3|Tn1|cTnI|-|7 A1|7 2.61 cM|protein-coding	NM_009406	chr7	4469910	4474045	-	4135	25.501	23.091	20.808	15.666	26.707	20.554	36.453
Celf2|B230218O03|B230345P09Rik|C88023|CELF-2|CUG-BP2|Cugbp2|D230046B21Rik|Etr-3|Napor|Napor-2|mETR-3|-|2|2 A1|protein-coding	NM_001110230	chr2	6460744	7002348	-	541604	1555.37	1745.3	1523.65	1579.31	1595.65	1704.08	1603.08
Cts6|1600022N02Rik|-|13 B2|13 32.67 cM|protein-coding	NM_021445	chr13	61296508	61304753	-	8245	23.447	21.574	12.162	16.808	28.776	28.143	19.498
Mea1|Mea-1|-|17 C|17 22.9 cM|protein-coding	NM_010787	chr17	46818070	46820075	+	2005	102.003	86.97	107.115	80.777	42.317	35.732	45.637
Tmco5|1700095F04Rik|Tmco5a|-|2|2 E5|protein-coding	NM_026104	chr2	116704427	116718236	+	13809	49.461	42.305	40.443	33.943	45.327	48.065	43.8
4933434E20Rik|5730552F22Rik|AI462154|NICE-3|NS5ATP4|-|3|3 F1|protein-coding	NM_027500	chr3	89856724	89862789	+	6065	212.563	180.177	279.438	208.061	87.456	67.354	129.421
A330032B11Rik|-|-|19|19 C2|ncRNA	NR_045329	chr19	37248333	37271031	+	22698	350.677	305.576	451.174	346.116	155.164	117	158.386
Tapbpl|BC017613|TAPBPL-R|Tapbplr|-|6|6 F2|protein-coding	NM_145391	chr6	125174230	125181878	-	7648	118.09	102.477	127.337	93.179	52.85	30.989	46.908
Ghitm|1010001P14Rik|C77840|MICS1|PTD010|Tmbim5|-|14 B|14 21.29 cM|protein-coding	NM_078478	chr14	37933632	37948508	-	14876	183.126	174.783	242.512	189.785	112.094	93.916	129.421
Csn1s2a|Csng|PP22|-|5 E1|5 43.56 cM|protein-coding	NM_001304769	chr5	88203475	88217823	+	14348	29.437	34.215	27.109	32.637	41.377	45.851	28.258
Ebi3|EBI-3|IL-27|-|17 D|17 29.08 cM|protein-coding	NM_015766	chr17	56092046	56096445	+	4399	58.018	61.857	98.47	57.278	49.464	57.551	52.136
Mir7028|Gm27674|mmu-mir-7028|-|5|5 F|ncRNA	NR_105995	chr5	115169524	115169587	+	63	0.342	0.506	0.293	0.653	0.376	0.316	0.141
Spsb4|D030068E18Rik|SSB-4|Ssb4|-|9|9 E3.3|protein-coding	NM_145134	chr9	96843901	96918774	-	74873	343.66	361.87	370.435	347.259	320.484	332.658	361.561
Trp53inp1|2700057G22Rik|SIP|SIP18|SIP27|Stinp|Teap|-|4|4 A1|protein-coding	NM_021897	chr4	11083588	11101524	+	17936	356.496	347.207	418.351	338.773	177.357	167.91	197.382
Rcor3|4921514E24Rik|C730034D20Rik|E130101E15Rik|-|1|1 H6|protein-coding	NM_001290279	chr1	193925265	193961922	-	36657	332.023	294.283	313.873	268.93	149.71	171.389	155.843
Slitrk4|6430513G13|D930039I09Rik|-|X|X A7.1|protein-coding	NM_178740	chrX	61522619	61530171	-	7552	35.941	52.081	52.898	34.595	25.014	19.605	25.008
Sema3f|Sema4|Semak|-|9|9 F1|protein-coding	NM_001311151	chr9	107583833	107607922	-	24089	117.406	127.422	115.614	132.507	120.558	95.181	127.867
Sigmar1|Oprs1|Sig1R|sigma1R|-|4|4 A5|protein-coding	NM_001286538	chr4	41685366	41688232	-	2866	166.182	152.029	223.169	113.251	44.198	36.049	61.461
4930564C03Rik|-|-|17|17 B3|protein-coding	NM_029257	chr17	45016653	45017834	-	1181	4.107	3.539	1.905	2.611	1.505	4.111	2.967
Mir6900|Gm27708|mmu-mir-6900|-|1|1 D|ncRNA	NR_105865	chr1	94361060	94361119	-	59	0.171	0.674	0.293	0	0	0.949	0.141
Gramd1c|4921521N14Rik|-|16|16 B4|protein-coding	NM_001172107	chr16	43980463	44028058	-	47595	133.836	152.704	187.415	219.484	182.247	187.516	196.817
Dntt|Tdt|-|19 C3|19 34.32 cM|protein-coding	NM_009345	chr19	41103765	41134015	+	30250	98.58	87.307	61.837	72.128	103.631	98.975	115.434
6430411K18Rik|PEG11as|-|12|12 F1|ncRNA	NR_002848	chr12	110829747	110831061	+	1314	6.332	1.854	2.198	3.101	5.454	6.324	6.075
Cxcr6|BB217514|BONZO|STRL33|-|9 F4|9 74.57 cM|protein-coding	NM_030712	chr9	123715595	123720872	+	5277	17.799	23.259	22.126	19.582	14.294	20.238	12.434
Med15|A230074L19Rik|AW536074|Pcqap|mPcqap|-|16 A3|16 10.94 cM|protein-coding	NM_001285884	chr16	17651301	17723040	-	71739	447.888	423.559	429.194	348.075	294.154	290.286	341.215
Gm5627|EG434510|-|9 F1|9|ncRNA	NR_033301	chr9	102641978	102659015	+	17037	60.243	57.137	42.934	41.939	62.254	64.192	67.254
Zfp428|2410005H09Rik|AV271806|AW047854|Znf428|-|7|7 A3|protein-coding	NR_110958	chr7	25292106	25300701	+	8595	167.038	153.883	214.084	144.093	85.952	76.84	162.059
Top1|AI467334|D130064I21Rik|Top-1|-|2 H2|2 80.96 cM|protein-coding	NM_009408	chr2	160471633	160548499	+	76866	555.881	590.42	863.517	803.036	489.754	427.523	553.997
Ndfip2|0710001O20Rik|2810436B12Rik|9130207N19Rik|N4wbp5a|mKIAA1165|-|14|14 E2.3|protein-coding	NM_001190989	chr14	105657890	105708515	+	50625	356.154	361.533	439.451	339.752	230.019	221.034	202.186
Lynx1|AI838844|SLURP-2|-|15|15 D3|protein-coding	NM_011838	chr15	74578286	74583409	-	5123	81.636	54.441	60.811	59.236	38.932	31.305	39.561
Cklf|1700001C14Rik|1810018M11Rik|A730028G07Rik|C32|CKLF1|CKLF3|CKLF4|CKLF5|Cklf2|Cklf6|HSPC224|UCK-1|-|8|8 D3|protein-coding	NM_001037841	chr8	106774761	106788836	+	14075	155.914	132.984	158.841	127.774	74.855	68.619	88.165
Rhox8|Tox|-|X|X A3.3|protein-coding	NM_001004193	chrX	35227953	35232121	-	4168	8.557	7.416	3.224	8.975	9.216	8.854	9.466
Wdr34|3200002I06Rik|-|2|2 B|protein-coding	NM_001008498	chr2	29887078	29904399	-	17321	102.859	80.734	87.04	79.471	76.36	84.113	126.596
4930502E09Rik|-|-|11|11 C|ncRNA	NR_046281	chr11	84642680	84644370	+	1690	21.222	20.9	29.893	25.457	18.055	15.811	26.986
Oas1h|-|-|5 F|5 60.64 cM|protein-coding	NM_145228	chr5	121311431	121323514	+	12083	32.518	32.698	21.98	32.311	46.267	43.638	46.343
Grem1|Cktsf1b1|Drm|Grem|ld|-|2 E4|2 57.43 cM|protein-coding	NM_011824	chr2	113588832	113598805	-	9973	373.953	143.265	174.52	107.213	61.501	77.473	54.397
Clca3b|Clca4|-|3|3 H2|protein-coding	NM_139148	chr3	144485588	144512266	-	26678	45.525	58.486	46.304	65.601	91.218	99.608	127.867
Hist1h2ab|H2A.1|H2a-53|-|13|13 A3.1|protein-coding	NM_175660	chr13	23842957	23843461	+	504	43.3	31.013	53.045	35.901	13.73	9.17	15.966
Gm13629|OTTMUSG00000013098|-|2 C1.3|2|ncRNA	NR_033495	chr2	66278937	66385529	+	106592	220.778	260.911	202.948	243.31	284.373	305.148	261.245
Olfr1351|MOR139-4|-|10|10 C1|protein-coding	NM_147040	chr10	78480069	78481028	+	959	2.567	1.854	2.638	1.958	3.009	3.162	3.25
3930402G23Rik|-|-|8|8 A1.1|ncRNA	NR_135302	chr8	10924427	10928457	-	4030	45.696	36.406	51.579	50.751	31.597	36.365	42.246
Wbscr28|1700111I05Rik|-|5|5 G2|protein-coding	NM_194065	chr5	135377463	135382603	-	5140	22.249	19.046	15.972	10.933	12.225	12.016	14.553
Cdkl3|AI852479|B230379H01Rik|-|11|11 B1.3|protein-coding	NM_001166653	chr11	51817723	51851667	+	33944	206.23	235.629	281.343	246.247	166.637	153.048	170.396
Fbxl19|6030430O11|BC059812|Fbl19|-|7|7 F3|protein-coding	NM_172748	chr7	134890289	134912442	+	22153	208.627	172.424	194.742	156.005	168.518	137.87	227.759
Hbb-bt|Beta-t|-|7 E3|7|protein-coding	NM_008220	chr7	110961038	110962437	-	1399	2.225	3.708	1.172	2.937	2.257	0	2.685
Kif1b|A530096N05Rik|AI448212|AI506502|D4Mil1e|KIF1Bp130|KIF1Bp204|-|4 E2|4 79.05 cM|protein-coding	NM_001290995	chr4	148550428	148681842	-	131414	782.649	779.361	859.121	851.991	602.601	562.547	572.789
Fam24a|1700063I17Rik|-|7|7 F3|protein-coding	NM_183272	chr7	138478136	138480230	+	2094	7.702	5.562	4.982	5.875	9.78	6.957	6.641
4833418N02Rik|-|-|17|17 E4|ncRNA	NR_015506	chr17	87674226	87682154	-	7928	187.233	117.814	165.289	130.385	67.708	56.919	70.645
Cp|D3Ertd555e|-|3|3 A2|protein-coding	NM_001276248	chr3	19857054	19907609	+	50555	151.635	140.905	130.414	196.312	174.348	162.535	147.648
Dnajc9|5330419I01Rik|AU020082|-|14|14 A3|protein-coding	NM_134081	chr14	21203860	21208132	-	4272	189.972	133.321	220.532	134.465	79.181	47.116	80.818
Mical2|5330438E18Rik|9530064J02|MICAL-2|mKIAA0750|-|7|7 F1|protein-coding	NM_177282	chr7	119369350	119498708	+	129358	1023.28	673.851	615.144	519.256	485.429	436.377	480.244
Mill1|5530400I18Rik|-|7 A3|7 9.15 cM|protein-coding	NM_153749	chr7	18830696	18851441	+	20745	58.532	48.036	33.556	32.8	58.492	57.551	56.375
Foxl2os|ENSMUSG00000074122|-|9 E3.3|9|ncRNA	NR_003248	chr9	98849574	98855729	-	6155	87.798	73.992	71.948	63.316	49.841	48.065	53.973
Nars|3010001M15Rik|AA960128|ASNRS|C78150|-|18|18 E1|protein-coding	NM_027350	chr18	64659301	64676211	-	16910	240.117	239.505	269.767	253.917	110.402	124.589	152.734
Gdf10|Bmp3b|-|14 B|14 20.8 cM|protein-coding	NM_145741	chr14	34736773	34749700	+	12927	107.308	74.329	45.425	34.106	49.653	46.484	71.634
Mir8106|Gm27594|mmu-mir-8106|-|9|9 F4|ncRNA	NR_106185	chr9	122183008	122183146	-	138	0	0.674	0.147	0.653	0.376	0.316	0.706
1810007C17Rik|-|-|12|12 B3|ncRNA	NR_045472	chr12	50577980	50581849	-	3869	14.89	9.944	7.327	10.77	9.404	10.119	10.314
Zfp451|4930515K21Rik|4933435G09Rik|AI596398|COASTER|Kiaa0576-hp|Znf451|mKIAA1702|-|1 B|1 12.81 cM|protein-coding	NM_001290700	chr1	33858805	33871440	-	12635	205.204	199.054	243.83	162.696	103.443	86.643	135.921
Mir592|Mirn592|mir-592|mmu-mir-592|-|6 A3.2|6|ncRNA	NR_030420	chr6	27886655	27886750	-	95	0.513	0.169	0.586	0.326	0.376	0	0.141
A430088P11Rik|-|-|15 E1|15|ncRNA	NR_045310	chr15	80521455	80528040	-	6585	45.011	37.923	30.039	20.561	19.56	20.87	28.258
Tmem234|1500002D11Rik|2510006D16Rik|4933407D05Rik|-|4|4 D2.2|protein-coding	NM_029748	chr4	129277951	129285123	+	7172	168.921	162.985	205.585	140.992	82.754	50.594	107.38
Mzt1|2410129H14Rik|AI120158|Mozart1|-|14|14 E2.2|protein-coding	NM_175245	chr14	99433763	99445355	-	11592	206.402	221.808	387.579	251.469	139.366	99.292	114.445
Irf8|AI893568|ICSBP|IRF-8|Icsbp1|Myls|-|8 E1|8 70.05 cM|protein-coding	NM_001301811	chr8	123262539	123280592	+	18053	85.231	71.801	46.89	48.792	66.203	71.148	83.502
Stx11|5830405C08Rik|-|10|10 A2|protein-coding	NM_001163590	chr10	12659787	12684065	-	24278	152.662	152.872	181.114	157.148	112.847	112.256	128.009
4930556N13Rik|-|-|11|11 C|ncRNA	NR_126433	chr11	88712918	88742709	+	29791	461.922	436.2	554.48	365.862	257.29	200.797	325.249
Erbin|1700028E05Rik|Erbb2ip|mKIAA1225|-|13|13 D1|protein-coding	NM_001289475	chr13	104608866	104710666	-	101800	608.594	597.331	632.875	660.738	440.102	443.017	350.116
Acp1|4632432E04Rik|AI427468|Acp-1|LMW-PTP|Lmptp|-|12|12 A2|protein-coding	NM_001110239	chr12	31578191	31596477	-	18286	162.931	152.872	228.298	138.055	91.218	83.797	111.054
B4galt7|-|-|13|13 B1|protein-coding	NM_146045	chr13	55701257	55711804	+	10547	233.271	187.256	192.984	130.059	70.717	49.013	99.609
Borcs6|2310047M10Rik|-|11|11 B3|protein-coding	NM_028005	chr11	68873277	68875078	+	1801	231.389	161.3	210.567	136.749	61.501	19.289	63.58
Asb6|2510004M11Rik|AA409356|-|2|2 B|protein-coding	NM_133346	chr2	30678618	30683820	-	5202	210.509	185.402	229.47	142.461	70.529	39.211	106.391
Cysltr1|BB147369|CysLT1R|Cyslt1|-|X|X D|protein-coding	NM_021476	chrX	103771848	103799018	-	27170	62.639	55.621	55.243	57.278	70.153	50.278	42.387
Gdi1|GDIA|GDIalpha|-|X A7.3|X 37.97 cM|protein-coding	NM_010273	chrX	71550351	71557206	+	6855	122.027	88.319	132.319	79.798	55.107	30.04	38.572
Cald1|4833423D12Rik|AI195384|AV071549|AW536160|C920027I18Rik|-|6 B1|6 15.07 cM|protein-coding	NM_001347100	chr6	34548504	34725469	+	176965	1578.13	1181.85	1166.84	1111.78	773.375	860.738	833.469
B230219D22Rik|AA119856|D530037I19Rik|-|13|13 B1|protein-coding	NM_181278	chr13	55794485	55804861	+	10376	236.352	220.291	378.201	279.7	142.563	98.975	167.852
Tmc5|4932443L08Rik|AU016085|-|7|7 F2|protein-coding	NM_001105252	chr7	125740811	125818599	+	77788	212.734	235.46	196.354	225.849	284.562	291.55	293.6
Sorcs1|Sorcs|mSorCS|-|19 D1|19 45.05 cM|protein-coding	NM_001290356	chr19	50227443	50753136	-	525693	1258.26	1370.79	1052.4	1071.48	1360.37	1254.74	1295.63
Zcchc10|2410141K03Rik|AA675321|D11Ertd416e|-|11 B1.3|11 31.92 cM|protein-coding	NM_026479	chr11	53138191	53146803	+	8612	146.843	147.31	213.791	151.436	123.567	86.643	181.275
Nat8f3|4833414A14Rik|4930583K21Rik|Cml3|-|6|6 C3|protein-coding	NM_001037842	chr6	85710625	85715738	-	5113	12.494	47.53	149.903	126.306	38.18	25.93	17.096
Dync1i2|3110079H08Rik|AW554389|Dncic2|-|2 C2|2 42.38 cM|protein-coding	NM_001198877	chr2	71050003	71101359	+	51356	422.559	344.173	379.52	338.12	257.666	266.886	261.669
Cep95|4732496G21Rik|AI118346|AI448335|Ccdc45|D330027A14Rik|F630025I20Rik|-|11|11 E1|protein-coding	NM_001166685	chr11	106650566	106680175	+	29609	301.387	231.584	293.798	236.456	155.916	152.099	159.092
Slc52a3|2310046K01Rik|RFT2|-|2|2 G3|protein-coding	NM_001164819	chr2	151825602	151834994	+	9392	44.156	35.563	41.908	49.282	50.781	53.757	60.189
Yipf6|A430107J06Rik|-|X|X C3|protein-coding	NM_207633	chrX	96133120	96144359	+	11239	127.161	126.579	167.487	132.833	50.029	47.748	51.147
Mir20b|Mirn20b|mir-20b|mmu-mir-20b|-|X A5|X|ncRNA	NR_030273	chrX	50095290	50095369	-	79	0.513	0.674	0	0.653	0.564	1.265	0.565
Tekt2|AU014974|tektin-t|-|4|4 D2.2|protein-coding	NM_011902	chr4	125999365	126002443	-	3078	14.376	18.877	14.507	12.892	15.046	14.862	27.552
Zfp280d|A930005F02Rik|BC027163|Suhw4|ZNF634|Znf280d|-|9|9 D|protein-coding	NM_001311105	chr9	72122695	72211578	+	88883	367.792	385.804	456.01	505.385	396.092	422.78	509.632
Thoc7|Nif3l1bp1|-|14|14 A1|protein-coding	NM_025435	chr14	14781526	14793827	-	12301	158.994	152.029	208.369	154.863	75.795	48.697	86.187
Abcb9|TAPL|mKIAA1520|-|5|5 F|protein-coding	NM_019875	chr5	124511866	124545807	-	33941	183.639	178.997	177.451	163.022	142.751	135.656	188.057
Zmym3|9030216B10Rik|AW122925|DXS6673El|Zfp261|-|X D|X 44.1 cM|protein-coding	NM_001177987	chrX	98610273	98616024	-	5751	132.98	114.106	150.343	91.384	42.506	25.297	58.635
Bbs12|Gm1805|Gm407|Gm721|-|3|3 B|protein-coding	NM_001008502	chr3	37211476	37220373	+	8897	129.728	103.994	151.515	118.636	56.988	54.705	50.582
Olfr794|MOR114-11|-|10|10 D3|protein-coding	NM_146378	chr10	129007713	129008675	+	962	2.225	3.539	1.465	1.632	4.326	3.795	1.837
Nkain2|6330571D19Rik|AW455467|Tcba1|-|10|10 A4|protein-coding	NM_001025286	chr10	31670385	32609721	-	939336	1900.57	2216.9	1899.65	2195.17	2514.41	2844.99	2204.55
Lyrm1|1110065L10Rik|2310004B22Rik|4930404J24Rik|-|7|7 F2|protein-coding	NM_029610	chr7	127039806	127060270	+	20464	95.157	104.162	137.594	137.729	93.475	111.308	107.663
Homer1|PSD-Zip45|SYN47|Ves-1|homer-1|vesl-1|-|13|13 C3|protein-coding	NM_001284189	chr13	94073712	94175084	+	101372	468.768	539.013	913.778	906.985	493.704	448.393	352.801
Vmn1r70|V1rd2|V1rl1|-|7|7 A1|protein-coding	NM_134228	chr7	11218936	11219832	+	896	3.765	2.023	2.931	2.611	1.317	1.897	1.837
Olfr60|IH6|MOR253-6|-|7|7 F4|protein-coding	NM_146955	chr7	147530951	147531886	-	935	3.081	5.562	1.905	0.979	3.009	2.846	0.989
Pgk1|Pgk-1|-|X D|X 47.36 cM|protein-coding	NM_008828	chrX	103382439	103399038	+	16599	223.858	210.852	327.94	221.932	181.871	108.778	115.151
Csf2|Csfgm|GMCSF|Gm-CSf|MGI-IGM|-|11 B1.3|11 32.13 cM|protein-coding	NM_009969	chr11	54060772	54063401	-	2629	12.151	9.439	7.473	6.201	9.216	12.332	6.358
Gpr173|3230401K02Rik|Sreb3|-|X|X F3|protein-coding	NR_132633	chrX	148801563	148803247	-	1684	69.827	40.62	33.409	17.787	12.225	8.222	12.434
Zmym6|9330177P20Rik|AI593204|AI661340|D4Wsu24e|Zfp258|-|4 D2.2|4 61.25 cM|protein-coding	NM_001285887	chr4	126754627	126801618	+	46991	193.566	191.469	211.593	210.836	184.692	181.507	191.589
Tmem115|C78915|Pl6|Pp6|-|9|9 F1|protein-coding	NM_019704	chr9	107436276	107440987	+	4711	313.368	316.194	435.935	268.766	86.704	49.33	96.925
Mapk10|C230008H04Rik|JNK3|JNK3B1|JNK3B2|SAPK(beta)|Serk2|p493F12|p54bSAPK|-|5|5 E5|protein-coding	NM_001310683	chr5	103337568	103640353	-	302785	679.277	871.557	830.694	898.662	937.379	1014.42	920.645
Mir8091|Gm27575|mmu-mir-8091|-|19|19 C3|ncRNA	NR_106166	chr19	41663141	41663279	+	138	0.342	0.843	0.147	0.49	0.376	0.949	0.706
Nup35|2310006I24Rik|35kDa|5330402E05Rik|MP44|NO44|-|2|2 C3|protein-coding	NM_027091	chr2	80478969	80500228	+	21259	198.187	187.593	232.84	181.299	115.856	110.992	139.17
Pcdhga1|-|-|18|18 B3|protein-coding	NM_033584	chr18	37821599	38001524	+	179925	1602.44	1231.07	1460.49	1275.29	1230.03	1163.04	1517.17
Wdr45|C79260|DXImx38e|JM5|Sfc19|WIPI-4|Wdrx1|-|X A1.1|X 3.48 cM|protein-coding	NM_001290795	chrX	7299346	7305327	+	5981	66.233	77.532	94.221	79.635	44.951	37.313	85.198
Cacna1c|Cav1.2|Cchl1a1|D930026N18Rik|MBC|MELC-CC|-|6 F1|6 55.86 cM|protein-coding	NM_001290335	chr6	118537258	118707992	-	170734	470.137	474.123	412.929	456.267	529.063	575.195	605.427
Sae1|2400010M20Rik|2610044L12Rik|AL033372|AOS1|AW743391|D7Ertd177e|HSPC140|Sua1|Uble1a|-|7 A2|7 8.88 cM|protein-coding	NM_019748	chr7	16912400	16973245	-	60845	469.795	449.515	515.062	414.491	336.095	339.299	417.229
Esrra|ERRalpha|Err1|Estrra|Nr3b1|-|19 A|19 5.08 cM|protein-coding	NM_007953	chr19	6985467	6996298	-	10831	242.171	243.382	303.909	165.47	89.337	61.978	100.598
Sis|2010204N08Rik|SI|Si-s|-|3 E3|3 32.59 cM|protein-coding	NM_001081137	chr3	72692482	72770788	-	78306	110.047	140.4	127.337	171.671	183.564	232.102	159.516
Aspscr1|1190006K01Rik|ASPC|ASPCR1|ASPL|ASPS|RCC17|TUG|-|11|11 E2|protein-coding	NM_026877	chr11	120534287	120570760	+	36473	283.246	243.719	247.347	241.678	217.794	170.756	246.833
Ppid|4930564J03Rik|CYP-40|Ppidl|Ppif|-|3|3 E3|protein-coding	NM_026352	chr3	79395311	79407572	+	12261	232.416	250.124	371.021	261.586	123.943	79.054	167.146
Txnl4a|D18Wsu98e|Dim1|ENSMUSG00000057130|Txnl4|U5-15kD|U5-15kDa|-|18 E3|18 53.34 cM|protein-coding	NM_025299	chr18	80403537	80422590	+	19053	304.297	358.331	451.028	362.598	181.683	149.886	289.362
Phf24|GINIP|N28178|-|4|4 A5|protein-coding	NM_172690	chr4	42930123	42954479	+	24356	133.494	124.051	95.393	84.856	92.91	106.565	116.847
Phax|2810055C14Rik|4933427L19Rik|AU018701|AU018854|D18Ertd65e|Rnuxa|p55|-|18 D3|18 30.63 cM|protein-coding	NM_001162989	chr18	56722223	56747366	+	25143	308.918	302.71	413.808	297.161	161.371	140.4	210.522
Hsd3b3|9030618K22Rik|AI790201|-|3 F2.2|3 42.86 cM|protein-coding	NM_001161744	chr3	98545399	98566333	-	20934	42.958	50.901	37.512	42.918	66.015	69.251	55.527
Fezf2|AI451466|AI852056|Fez|Fezl|Zfp312|-|14|14 A1|protein-coding	NM_080433	chr14	13174406	13178379	-	3973	55.28	61.351	44.839	28.721	39.308	32.886	37.018
Ube3a|4732496B02|5830462N02Rik|A130086L21Rik|Hpve6a|mKIAA4216|-|7 B5|7 33.95 cM|protein-coding	NM_173010	chr7	66484120	66545188	+	61068	362.658	431.312	612.946	635.771	356.407	329.812	264.918
Otud5|AA407879|AI553596|BB114028|DUBA|DXImx46e|Sfc7|-|X A1.1|X 3.54 cM|protein-coding	NM_001290537	chrX	7419208	7453752	+	34544	186.549	177.817	233.72	216.221	153.659	133.127	143.409
Sap30bp|2700016D05Rik|Hcngp|-|11|11 E2|protein-coding	NM_020483	chr11	115794973	115826848	+	31875	344.003	363.387	536.456	441.906	263.873	164.116	274.244
Olfr149|M31|MOR224-8|-|9|9 A5.1|protein-coding	NM_207138	chr9	39509417	39510352	-	935	3.252	4.382	0.879	2.611	2.821	3.162	2.402
Slco1a5|Oatp-3|Oatp3|Slc21a7|-|6|6 G2|protein-coding	NM_130861	chr6	142182748	142271501	-	88753	174.911	216.077	168.659	184.4	234.909	276.372	223.238
Pik3c2b|C330011J12Rik|Gm199|PI3K-C2beta|PI3KC2beta|-|1|1 E4|protein-coding	NM_001099276	chr1	134942589	135005265	+	62676	345.201	353.106	436.96	371.737	336.283	291.234	365.234
Plcg2|PLC-gamma-2|PLCgamma2|Plcg-2|-|8 E1|8 64.26 cM|protein-coding	NM_172285	chr8	120022175	120159042	+	136867	492.215	513.226	374.684	378.917	536.021	521.123	611.22
Tmem86b|C330014O21Rik|-|7|7 A1|protein-coding	NM_023440	chr7	4579642	4582084	-	2442	6.332	7.753	4.396	4.406	6.771	6.008	7.771
Mrpl55|2810038N09Rik|L55mt|MRP-L55|-|11|11 B1.3|protein-coding	NM_026035	chr11	59015988	59019637	+	3649	103.201	98.937	142.137	96.116	38.368	36.997	67.819
Prl3b1|Csh2|Ghd8|PL|Pl-2|Pl2|mPL-II|mplII|-|13 A3.1|13 12.35 cM|protein-coding	NM_008865	chr13	27334299	27341609	+	7310	9.755	17.023	9.964	12.565	17.679	14.862	14.694
Pid1|5033414K04Rik|NYGGF4|-|1|1 C5|protein-coding	NM_001003948	chr1	84032868	84281220	-	248352	659.595	762.001	626.867	637.566	699.837	723.5	638.065
Fmr1os|Asfmr1|ENSMUSG00000073146|Gm10474|-|X A7.1|X|ncRNA	NR_033481	chrX	65920689	65931574	-	10885	32.689	27.136	30.918	24.804	20.689	35.416	26.28
4933425B07Rik|-|-|14|14 C1|ncRNA	NR_046460	chr14	47222481	47257098	-	34617	128.873	128.601	100.814	128.917	124.884	130.597	108.934
Fbxw16|7420402K12Rik|-|9|9 F2|protein-coding	NM_177070	chr9	109334832	109351654	-	16822	42.958	40.114	27.548	24.967	50.969	49.962	50.017
Cd5|Ly-1|Ly-12|Ly-A|Lyt-1|-|19 A|19 7.16 cM|protein-coding	NM_007650	chr19	10792633	10813464	-	20831	56.478	67.419	51.14	44.713	58.492	66.405	78.698
Vash2|B130052G07Rik|-|1|1 H6|protein-coding	NM_144879	chr1	192771525	192802877	-	31352	255.007	152.872	137.301	112.761	111.342	99.292	137.758
Zbtb24|BC055367|Bif1|Bsg1|ZNF450|-|10|10 B2|protein-coding	NR_102360	chr10	41170164	41185388	+	15224	151.464	136.523	171.297	127.448	97.8	92.335	140.583
Spint3|Gm14315|OTTMUSG00000016288|-|2 H3|2|protein-coding	NM_001177401	chr2	164395195	164398956	-	3761	16.601	15.338	12.016	8.159	13.918	12.965	9.749
Bcs1l|9130022O19Rik|-|1|1 C3|protein-coding	NM_001305652	chr1	74634863	74639017	+	4154	71.368	60.003	104.331	54.178	33.666	24.665	47.332
Rpusd4|2410001E19Rik|-|9|9 A4|protein-coding	NM_028040	chr9	35075466	35083542	+	8076	142.051	132.478	187.122	117.983	67.52	53.124	74.318
Gm10436|ENSMUSG00000072907|-|12|12 D2|protein-coding	NM_001324471	chr12	89414033	89420338	-	6305	18.141	16.181	15.386	12.565	25.39	26.562	17.803
Olfr31|MOR274-1|MTPCR53|-|14|14 A1|protein-coding	NM_147027	chr14	15160627	15161580	+	953	3.252	4.214	1.465	1.142	3.573	5.376	4.097
Acsl1|Acas|Acas1|Acs|FACS|Facl2|LACS 1|LACS1|-|8|8 B1.1|protein-coding	NM_001302163	chr8	47576320	47621405	+	45085	127.503	159.445	156.643	178.851	154.036	164.748	146.235
Trmt61a|6720458F09Rik|AI606093|Gcd14|Trm61|-|12|12 F1|protein-coding	NM_001099793	chr12	112916316	112922113	+	5797	172.857	187.424	277.093	137.239	66.203	47.432	87.176
Bgn|BG|DSPG1|PG-S1|PGI|SLRR1A|-|X A7.3|X 37.33 cM|protein-coding	NM_007542	chrX	70728940	70741275	+	12335	286.327	54.778	25.79	21.051	24.074	28.143	24.443
Mir876|Mirn876|mir-876|mmu-mir-876|-|4 A5|4|ncRNA	NR_030545	chr4	36592406	36592486	-	80	0	0	0	0.326	0.376	0	0.141
Grik2|AW124492|GluK2|Glur-6|Glur6|Glurbeta2|-|10 B3|10 24.87 cM|protein-coding	NM_001111268	chr10	48819269	49508560	-	689291	1361.98	1579.96	1275.13	1673.96	1752.51	2101.88	1568.6
4930562F07Rik|-|-|1|1 H1|ncRNA	NR_038031	chr1	162004866	162008116	-	3250	10.098	5.394	8.645	8.486	8.84	6.641	9.89
Lsm6|1500031N17Rik|2410088K19Rik|AI747288|-|8|8 C1|protein-coding	NM_001191004	chr8	81328767	81345051	-	16284	138.286	142.085	190.932	144.909	89.901	95.813	114.303
Usp46|1190009E20Rik|2410018I08Rik|AI451644|-|5|5 C3.3|protein-coding	NM_177561	chr5	74396062	74464436	-	68374	342.12	358.331	510.813	474.543	384.619	342.145	446.617
Cacna2d1|Ca(v)alpha2delta1|Cacna2|Cchl2a|-|5 A2-A3|5 6.56 cM|protein-coding	NM_001110844	chr5	15440509	15880329	+	439820	1049.98	1222.47	1176.66	1211	1178.12	1344.86	1046.11
Rassf6|1600016B17Rik|-|5|5 E1|protein-coding	NM_001310656	chr5	91032102	91069553	-	37451	167.552	148.49	170.124	205.777	159.678	138.186	134.508
Tifab|-|-|13|13 B1|protein-coding	NM_001168615	chr13	56275064	56280246	-	5182	17.799	17.192	11.723	14.197	25.579	20.87	23.878
Trip10|AI646975|Cip4|-|17|17 D|protein-coding	NM_001242390	chr17	57388874	57403120	+	14246	313.368	265.63	285.299	177.056	114.351	77.156	125.607
Map10|4933403G14Rik|AI835009|mKIAA1383|-|8|8 E2|protein-coding	NM_028908	chr8	128193718	128197265	+	3547	47.578	34.215	48.209	39.001	29.716	26.562	43.093
Fam45a|1810055E12Rik|-|19|19 D3|protein-coding	NM_001347464	chr19	60887458	60912138	+	24680	174.911	186.919	233.866	190.111	118.677	92.019	115.575
Cadm1|2900073G06Rik|3100001I08Rik|AI987920|Bl2|Igsf4|Igsf4a|Necl2|RA175|RA175A|RA175B|RA175C|RA175N|ST17|SgIGSF|SynCam|Tslc1|-|9|9 A5.3|protein-coding	NM_001025600	chr9	47338435	47661468	+	323033	1252.96	1197.86	926.086	1006.2	1158.18	1240.83	1262.14
Cd200r3|4733401I18Rik|4833409J19Rik|AI505817|BB106877|mCD200RLb|-|16|16 B5|protein-coding	NM_029018	chr16	44943791	44981493	+	37702	79.412	112.084	138.62	134.954	109.461	78.738	97.066
Umps|1700095D23Rik|AA408257|AL033308|BB164745|-|16|16 B3|protein-coding	NM_009471	chr16	33955098	33967089	-	11991	188.431	198.38	282.662	196.312	92.534	69.251	163.614
4930433N12Rik|-|-|9|9 A1|ncRNA	NR_027988	chr9	3190269	3199813	-	9544	27.041	30.676	15.093	24.315	37.427	28.459	40.409
Kifc3|AI325457|BB123200|-|8 C5|8 47.12 cM|protein-coding	NM_001145831	chr8	97623728	97666440	-	42712	271.266	282.653	315.924	306.136	245.818	223.88	298.545
Gtf3c1|-|-|7 F3|7 69.01 cM|protein-coding	NM_207239	chr7	132784468	132851202	-	66734	559.475	550.98	580.416	407.311	270.268	238.742	301.371
Cfap73|Ccdc42b|Gm5988|-|5 F|5|protein-coding	NM_001195094	chr5	121078344	121084244	-	5900	30.122	34.384	21.833	25.131	30.845	28.143	33.627
Lmo2|Rbtn-2|Rbtn2|Rhom-2|Ttg2|-|2 E2|2 54.46 cM|protein-coding	NM_001142336	chr2	103809714	103822035	+	12321	201.096	161.805	175.4	137.729	85.763	80.319	108.793
4930550C14Rik|AU017961|-|9|9 A5.3|protein-coding	NM_029247	chr9	53213391	53240908	+	27517	81.808	103.656	94.221	96.443	114.727	102.137	107.945
Otog|4932420K09|Otgn|twt|-|7 B3|7 29.66 cM|protein-coding	NM_013624	chr7	53496357	53566804	+	70447	219.409	234.617	164.263	149.478	209.33	203.326	262.94
Gm11569|OTTMUSG00000002208|-|11 D|11|protein-coding	NM_001099312	chr11	99664862	99665760	-	898	3.936	4.045	2.784	0.653	2.445	1.265	1.272
Tmem205|-|-|9|9 A3|protein-coding	NR_045606	chr9	21725453	21731979	-	6526	116.721	84.779	142.723	111.456	63.758	44.586	66.124
Kcnj8|AI448900|Kir6.1|gnite|slmbr|sltr|uKATP-1|-|6 G2|6 74.31 cM|protein-coding	NM_001330366	chr6	142513357	142520134	-	6777	90.878	73.992	76.637	69.027	56.799	39.211	43.093
Fam222b|9630020I17Rik|-|11|11 B5|protein-coding	NM_001346762	chr11	77908169	77970841	+	62672	623.655	494.517	602.396	494.289	326.691	321.275	465.267
Ccdc30|1700001O02Rik|1700041C02Rik|1700111D19Rik|4930445I03Rik|-|4|4 D2.1|protein-coding	NM_028857	chr4	119040245	119056439	-	16194	52.199	49.216	47.184	59.889	71.658	62.611	70.504
Adck5|A230108P17|-|15|15 D3|protein-coding	NM_172960	chr15	76406789	76426241	+	19452	180.73	170.57	204.267	152.905	114.915	86.643	166.439
Stac3|9830125E18|-|10|10 D3|protein-coding	NM_177707	chr10	126938773	126945871	+	7098	41.246	45.171	44.399	37.206	28.776	37.946	39.702
Cd8a|BB154331|Ly-2|Ly-35|Ly-B|Lyt-2|-|6 C1|6 32.14 cM|protein-coding	NM_001081110	chr6	71323421	71329165	+	5744	15.745	21.911	23.885	32.311	27.835	39.843	27.834
Zfand1|2310008M20Rik|AW048890|-|3|3 A1|protein-coding	NM_001331013	chr3	10339956	10351317	-	11361	185.18	147.479	244.416	181.136	112.094	88.54	122.498
Prnd|AI450264|Dpl|PrPLP|doppel|-|2 F2|2 64.07 cM|protein-coding	NM_001126338	chr2	131776597	131781867	+	5270	65.549	52.587	73.413	79.798	47.772	34.467	45.354
1700080E11Rik|AI429110|Tseg8|-|9|9 F1|protein-coding	NM_028562	chr9	105045674	105047412	-	1738	5.477	3.371	1.758	1.795	3.197	4.427	5.652
Dnm3os|6030416H16Rik|Hag2|Npn1|P/L01|-|1|1 H2.1|ncRNA	NR_002870	chr1	164147754	164155681	+	7927	508.987	236.64	327.207	235.313	54.543	35.732	15.118
Vwce|1300015B04Rik|-|19|19 A|protein-coding	NM_027913	chr19	10708723	10739700	+	30977	161.733	146.973	144.335	140.992	132.219	128.383	165.592
Gm128|Ment|pmis1|-|3|3 F2.1|protein-coding	NM_001024841	chr3	95040842	95045031	-	4189	22.078	13.989	16.119	11.749	23.134	22.451	34.475
Cpxm2|4632435C11Rik|CPX-2|Cpx2|-|7|7 F3|protein-coding	NM_018867	chr7	139234493	139346424	-	111931	313.881	343.667	255.113	303.035	369.573	361.75	376.961
Ankar|4932422E22Rik|-|1|1 C3|protein-coding	NM_001347063	chr1	72689554	72747153	-	57599	127.846	148.996	134.517	165.796	198.046	219.453	174.069
Spag8|MH-SPAG8|SMP-1|-|4|4 A5|protein-coding	NM_001007463	chr4	43664548	43666466	-	1918	12.494	11.63	8.206	10.444	9.78	10.435	14.129
Olig1|AI836478|AW494459|Bhlhb6|Olg-1|Oligo1|bHLHe21|-|16|16 C3.3|protein-coding	NM_016968	chr16	91270014	91272184	+	2170	28.581	28.316	23.445	19.256	16.739	15.811	27.41
Pdia4|AI987846|Cai|ERp-72|Erp72|-|6 B2.3|6 22.94 cM|protein-coding	NM_009787	chr6	47746140	47763511	-	17371	253.296	206.976	312.847	216.221	129.586	112.256	169.972
Tyrp1|Oca3|TRP-1|TRP1|Tyrp|b|brown|isa|-|4 C3|4 37.89 cM|protein-coding	NM_001282015	chr4	80480117	80497640	+	17523	32.86	49.89	39.857	57.441	46.643	54.389	41.963
Tmem150b|A630041N19|Tmem224|-|7|7 A1|protein-coding	NM_001142792	chr7	4667604	4676684	-	9080	30.293	35.395	27.548	28.884	30.845	34.151	40.833
Itk|Emt|Tcsk|Tsk|-|11 B1.1|11 27.75 cM|protein-coding	NM_001281965	chr11	46138650	46203017	-	64367	198.358	176.637	132.612	136.26	188.454	192.891	218.01
Zfp219|2010302A17Rik|-|14|14 C2|protein-coding	NM_001253695	chr14	52625750	52634233	-	8483	116.892	99.443	135.103	112.435	86.516	69.567	141.431
Pdhb|2610103L06Rik|AL024199|C81408|-|14|14 A1|protein-coding	NM_024221	chr14	8998505	9005506	-	7001	158.139	150.85	208.369	134.628	76.36	46.8	108.369
Cfap44|6330444M21Rik|D16Ertd642e|Gm1750|Wdr52|-|16 B4|16 28.72 cM|protein-coding	NM_001033247	chr16	44394912	44482541	+	87629	253.809	270.518	240.021	288.838	319.168	386.099	365.941
Nucb1|B230337F23Rik|C77483|Calnuc|MTEST82|Nucb|-|7|7 B3|protein-coding	NM_001163662	chr7	52748044	52765778	-	17734	227.281	177.311	192.251	133.975	97.8	78.421	112.043
Olfr330|MOR275-1|-|11|11 B1.3|protein-coding	NM_146879	chr11	58342431	58348327	-	5896	16.601	17.866	12.602	19.909	19.748	12.965	17.096
Elmod1|4831417L10|AI428506|AI834991|-|9|9 A5.3|protein-coding	NM_177769	chr9	53759267	53823108	-	63841	220.264	314.34	350.653	326.045	214.22	258.348	257.571
Mir27b|Mirn27b|mmu-mir-27b|-|13|13 B3|ncRNA	NR_029531	chr13	63402020	63402092	+	72	0.342	0.843	0.586	1.142	0.752	0.316	0.424
Serpina3f|2A1|BC049975|-|12|12 E|protein-coding	NM_001033335	chr12	105452843	105459339	+	6496	21.051	21.911	15.532	14.687	18.244	16.127	19.215
BC037156|FDC-SP|-|5 E1|5|protein-coding	NM_001305431	chr5	88337804	88343196	+	5392	12.665	10.618	8.206	9.954	16.363	14.546	9.184
Slc6a13|GAT3|Gabt3|Gat2|-|6|6 F1|protein-coding	NM_144512	chr6	121250314	121287736	+	37422	107.822	113.264	69.896	78.492	107.204	122.691	138.181
Mir7084|Gm27978|mmu-mir-7084|-|9|9 A3|ncRNA	NR_106052	chr9	21918388	21918457	-	69	0.171	0.337	0.44	0.163	0.188	0.316	0.424
Arhgef2|AA408978|GEF|GEF-H1|GEFH1|LFP40|Lbcl1|Lfc|P40|mKIAA0651|-|3|3 F1|protein-coding	NM_001198912	chr3	88425316	88451974	+	26658	456.274	323.947	424.505	338.936	211.964	174.867	220.695
Snhg7|2610002F03Rik|AI427062|-|2 A3|2|ncRNA	NR_024068	chr2	26492696	26495764	-	3068	233.956	241.359	397.69	241.025	96.86	73.678	171.808
Syncrip|2610109K23Rik|4632417O19Rik|GRY-RBP|Nsap1|Nsap1l|hnRNP Q|pp68|-|9|9 E3.1|protein-coding	NM_001284328	chr9	88344202	88377235	-	33033	439.331	474.628	604.74	517.298	242.244	211.548	338.248
Smim10l1|2700089E24Rik|AI662692|-|6|6 G1|protein-coding	NR_073368	chr6	133055257	133060917	+	5660	123.738	94.892	141.404	126.958	44.574	35.416	35.888
Gm10445|ENSMUSG00000072956|-|6 C3|6|ncRNA	NR_046063	chr6	84362936	84373832	-	10896	40.39	36.912	30.039	26.436	38.18	35.1	40.691
4930513N10Rik|-|-|8|8 D1|ncRNA	NR_015574	chr8	98330730	98345628	+	14898	175.424	178.828	236.943	194.191	120.934	98.975	163.614
Gstt1|AI255817|Gstt1-1|-|10 C1|10 38.58 cM|protein-coding	NM_008185	chr10	75246558	75261329	-	14771	150.608	130.287	152.101	109.171	75.607	62.294	90.426
Agr3|BCMP11|E030025L21Rik|Gm888|-|12|12 A3|protein-coding	NM_207531	chr12	36652208	36676317	+	24109	47.75	60.34	48.356	56.299	61.125	72.413	71.21
Xist|A430022B11|AI314753|-|X D|X 46.15 cM|ncRNA	NR_001463	chrX	100655712	100678572	-	22860	123.054	110.735	159.721	133.323	92.346	90.438	89.154
Clec12a|CLL-1|D230024O04|KLRL1|Micl|-|6|6 F3|protein-coding	NM_177686	chr6	129300262	129315321	+	15059	33.545	40.283	25.643	33.29	46.643	65.14	40.409
Nfatc2|AI607462|NF-ATc2|NF-ATp|NFAT1|NFAT1-D|Nfatp|-|2 H3|2 88.91 cM|protein-coding	NM_001291172	chr2	168343699	168427157	-	83458	546.468	501.764	538.508	607.54	496.337	381.988	505.818
Dach1|Dac|Dach|-|14 E2.1|14 48.25 cM|protein-coding	NM_007826	chr14	98186065	98568984	-	382919	991.618	1151.35	1267.36	1257.34	1054.93	1228.5	889.843
Tmem161b|2810446P07Rik|AI843389|-|13|13 C3|protein-coding	NM_175187	chr13	84361901	84435571	+	73670	226.426	290.407	316.95	327.187	299.42	307.677	297.415
Rusc1|2210403N08Rik|AA408288|NESCA|-|3|3 F1|protein-coding	NM_028188	chr3	88887901	88897285	-	9384	309.602	255.012	319.588	221.116	114.163	83.165	141.996
AA792892|-|-|5|5 E3|protein-coding	NM_178894	chr5	94806365	94813359	+	6994	23.789	22.922	14.8	16.482	24.638	30.673	27.552
Brd9|AL022779|-|13|13 C1|protein-coding	NM_001024508	chr13	74075259	74098337	+	23078	156.256	140.905	156.936	128.427	84.447	75.259	110.065
1700054K19Rik|-|-|6|6 E3|ncRNA	NR_027865	chr6	112160702	112162512	+	1810	9.413	8.427	2.491	5.385	5.078	0.316	7.771
Pcdhga8|mKIAA4054|-|18|18 B3|protein-coding	NM_033591	chr18	37885360	38001526	+	116166	1216.85	932.234	1189.99	980.418	856.694	796.23	1010.65
Psmd13|S11|-|7|7 F5|protein-coding	NM_011875	chr7	148068293	148084541	+	16248	202.979	181.188	204.413	149.315	108.521	79.686	115.858
Aars2|Aarsl|AlaRS|Gm89|-|17|17 B3|protein-coding	NM_198608	chr17	45643790	45657792	+	14002	92.076	81.577	93.341	65.437	68.084	67.354	94.382
Dusp13|DUSP13A|DUSP13B|Gm1203|LMW-DSP6|MDSP|TMDP|TS-DSP6|-|14|14 A3|protein-coding	NM_013849	chr14	22552618	22562101	-	9483	32.175	39.609	28.281	29.21	24.074	34.784	36.594
Mon1a|2810468K17Rik|-|9|9 F1|protein-coding	NM_028369	chr9	107790460	107805470	+	15010	160.363	147.984	185.364	137.565	93.663	80.002	127.726
Bad|AI325008|Bbc2|-|19|19 A|protein-coding	NM_001285453	chr19	7017052	7026395	+	9343	249.188	196.189	310.796	224.706	116.796	79.37	128.15
Papola|Pap|PapIII|Plap|-|12|12 E|protein-coding	NM_011112	chr12	107022907	107077153	+	54246	383.537	408.052	487.954	443.538	337.035	313.053	576.886
Capn15|Solh|-|17|17 A3.3|protein-coding	NM_015830	chr17	26096501	26102450	-	5949	20.366	24.608	14.946	12.076	18.432	19.605	22.748
Gm5114|4921507A12|EG330513|-|7 B3|7|protein-coding	NM_177890	chr7	46662664	46668530	-	5866	15.232	17.023	8.645	8.975	14.294	5.376	8.336
Alad|ALADH|Lv|-|4 B3|4 33.17 cM|protein-coding	NM_001276446	chr4	62167018	62180943	-	13925	217.184	146.636	177.158	122.879	78.993	75.259	97.207
Vmn2r35|EG625353|-|7|7 A1|protein-coding	NM_001105067	chr7	8639868	8851885	-	122866	252.953	244.393	161.626	182.115	352.646	373.766	333.444
4930431P03Rik|-|-|14|14 C1|ncRNA	NR_045059	chr14	45574575	45580982	-	6407	15.574	20.057	14.653	10.117	18.808	15.178	17.237
Asgr1|ASGPR1|Asgr|Asgr-1|HL-1|-|11 B3|11 42.98 cM|protein-coding	NM_001291132	chr11	69867857	69871397	+	3540	15.745	24.439	14.946	10.77	9.216	21.819	16.107
Dynlrb1|2010012N15Rik|2010320M17Rik|9430076K19Rik|AV124457|DNLC2A|Dncl2a|km23-1|-|2|2 H1|protein-coding	NM_001291108	chr2	155062344	155076013	+	13669	230.02	210.515	264.198	195.17	89.713	70.2	101.164
Dnajc28|BC020175|ORF28|-|16|16 C3.3|protein-coding	NM_138664	chr16	91614502	91619244	-	4742	56.991	48.71	66.819	42.591	30.657	22.135	34.333
Defa30|Gm15284|OTTMUSG00000019742|-|8 A2|8|protein-coding	NM_001177485	chr8	22274329	22275277	+	948	2.738	2.36	1.612	1.632	5.078	1.265	4.804
Fam131b|6330503C03Rik|6530406I18Rik|AV277466|-|6 B2.1|6|protein-coding	NM_001113327	chr6	42265304	42274639	-	9335	138.115	99.611	76.197	48.956	48.712	40.476	59.342
4921518K17Rik|-|-|12|12 C1|ncRNA	NR_131110	chr12	58686962	58719589	-	32627	56.649	65.902	51.579	61.358	72.222	84.113	71.351
Fmnl1|8030453N10Rik|AI553564|Fmnl|Fnrl|Frls|-|11|11 E1|protein-coding	NM_019679	chr11	103032452	103060214	+	27762	180.216	166.524	144.628	146.214	122.815	135.34	146.659
Kcnab3|C330022D06Rik|Kcnab4|mKv(beta)4|-|11|11 B3|protein-coding	NM_010599	chr11	69139760	69146543	+	6783	140.339	118.826	162.944	124.674	60.749	55.654	77.427
Bola1|1810037G04Rik|-|3|3 F2.1|protein-coding	NM_026975	chr3	96000511	96001509	-	998	73.079	56.126	94.221	51.077	26.519	12.649	40.974
Olfr449|MOR103-1|-|6|6 B2.1|protein-coding	NM_147064	chr6	42787882	42788817	+	935	3.765	4.382	1.172	0.49	3.385	0	2.826
Pink1|1190006F07Rik|AU042772|AW557854|BRPK|mFLJ00387|-|4|4 D3|protein-coding	NM_026880	chr4	137869325	137882211	-	12886	134.52	150.344	196.793	155.679	88.961	57.867	76.579
2310065F04Rik|linc-Myh|-|11|11 B3|ncRNA	NR_038055	chr11	66925963	66933582	-	7619	27.726	34.721	33.849	31.495	24.262	27.195	31.366
Isx|9130012O13Rik|Pix-1|-|8|8 C1|protein-coding	NM_001294278	chr8	77397073	77417405	+	20332	45.525	55.958	50.554	47.65	60.185	61.978	56.516
Dleu2|1810047A16Rik|4932411A06Rik|7730401J12Rik|AI197277|AI788824|Alt1|Gm9069|Leu2|-|14 D1|14 33.16 cM|ncRNA	NR_028264	chr14	62221673	62301210	-	79537	774.776	678.739	1053.13	954.145	475.648	464.52	487.309
Nhej1|1700029B21Rik|XLF|cernunnos|-|1|1 C4|protein-coding	NM_029342	chr1	75013920	75121800	-	107880	366.081	350.072	314.019	333.062	330.453	365.229	319.739
Slc7a15|Arpat|-|12|12 A1.1|protein-coding	NM_177802	chr12	8535289	8605872	-	70583	250.215	237.146	258.337	312.337	320.861	323.488	276.928
Cradd|RAIDD|-|10 C2|10 49.26 cM|protein-coding	NM_009950	chr10	94637374	94786771	-	149397	703.58	642.333	644.304	739.23	804.973	851.567	852.119
Col25a1|2700062B08Rik|CLAC-P|-|3|3 G3|protein-coding	NM_198711	chr3	129883763	130302801	+	419038	1320.39	1330.34	1506.94	1543.41	1291.91	1406.84	1235.3
Stat3|1110034C02Rik|AW109958|Aprf|-|11 D|11 63.82 cM|protein-coding	NM_011486	chr11	100748120	100800854	-	52734	591.308	447.155	710.683	681.952	336.471	286.175	308.012
Gm5615|EG434396|Pate-H|Pate9|-|9 A4|9|protein-coding	NM_001033783	chr9	36339988	36349548	-	9560	23.447	22.585	13.921	16.155	27.459	33.519	27.693
Med4|2410046H15Rik|DRIP36|HSPC126|TRAP36|Vdirp|Vdrip|-|14|14 D3|protein-coding	NM_026119	chr14	73909856	73918352	+	8496	185.008	163.828	264.491	163.512	72.034	58.184	76.297
Mir1966|mir-1966|mmu-mir-1966|-|8 D3|8 53.04 cM|ncRNA	NR_035492	chr8	108139366	108139473	+	107	1.027	1.348	0.586	0.816	0.188	0.316	0.706
Ptprs|AL022616|PTP|PTP-NU3|PTPNU-3|PTPsigma|Ptpt9|R-PTP-S|RPTPsigma|-|17 D|17 29.32 cM|protein-coding	NM_001252455	chr17	56551849	56615903	-	64054	743.114	570.532	616.609	476.828	380.105	307.677	431.075
Parp14|1600029O10Rik|ARTD8|BC021340|CoaSt6|mKIAA1268|-|16|16 B3|protein-coding	NM_001039530	chr16	35832964	35871468	-	38504	249.188	178.491	208.663	218.832	191.651	185.618	181.134
Rragb|-|-|X|X F3|protein-coding	NM_001004154	chrX	149574501	149606486	+	31985	71.025	91.69	125.725	115.372	85.952	81.9	60.189
Syngr1|R75468|Syngr1b|p29|-|15|15 E1|protein-coding	NM_009303	chr15	79921764	79943870	+	22106	172.857	158.266	186.683	166.612	187.137	143.245	240.051
Rnf181|1700047F16Rik|2500002L14Rik|6230415N01Rik|C77350|-|6|6 C1|protein-coding	NM_001331170	chr6	72309706	72312426	-	2720	123.225	108.039	146.24	100.849	56.047	32.886	79.546
Gm3985|-|-|8|8 A3|protein-coding	NM_001177589	chr8	33998977	34060498	-	61521	163.444	166.862	127.19	131.038	171.527	190.678	165.874
Nppb|AA408272|BNF|BNP|-|4 E2|4 78.57 cM|protein-coding	NM_001287348	chr4	147359897	147361314	+	1417	7.017	41.463	53.924	29.863	17.491	12.332	13.423
Smek2|AW011752|AW557776|Ppp4r3b|mKIAA1387|-|11|11 A3.3|protein-coding	NM_134034	chr11	29072907	29120797	+	47890	316.791	369.961	447.511	410.085	243.749	250.442	248.246
Smim22|EG432995|Gm5480|-|16|16 A1|protein-coding	NM_001253797	chr16	5007409	5008401	+	992	2.567	2.36	5.861	4.896	6.207	9.803	10.314
Rasl12|4631404I11Rik|-|9|9 C|protein-coding	NM_001162923	chr9	65246295	65262660	+	16365	117.577	83.262	66.672	64.295	59.433	59.765	63.58
Ddx55|2810021H22Rik|mKIAA1595|-|5|5 F|protein-coding	NM_026409	chr5	125002873	125019669	+	16796	128.702	165.513	202.069	116.514	78.052	55.654	108.934
Sost|5430411E23Rik|-|11|11 D|protein-coding	NM_024449	chr11	101823772	101828329	-	4557	88.311	89.498	110.193	86.651	53.79	39.211	51.006
Phc1|AW557034|Edr|Edr1|Mph1|Rae-28|rae28|-|6 F1|6 57.52 cM|protein-coding	NR_073364	chr6	122267749	122289675	-	21926	135.89	137.029	190.492	227.644	258.795	218.505	326.521
Ppargc1b|4631412G21Rik|Perc|-|18|18 E1|protein-coding	NM_133249	chr18	61457790	61560085	-	102295	586.516	574.408	649.726	500.327	360.545	356.691	424.293
Tex35|1700057K13Rik|-|1|1 G3|protein-coding	NM_001305061	chr1	159029278	159038781	-	9503	52.199	56.632	89.971	83.877	55.107	50.278	48.462
A730017C20Rik|-|-|18|18 D3|protein-coding	NM_173759	chr18	59222035	59236614	+	14579	27.726	34.889	32.823	43.407	39.872	51.543	41.398
Mtrr|4732420G08|MSR|-|13 B3|13 35.54 cM|protein-coding	NM_172480	chr13	68699657	68721046	-	21389	146.843	156.243	184.045	154.863	124.884	110.043	167.57
Nr4a2|HZF-3|NOT|Nurr1|RNR-1|TINOR|TINUR|-|2 C1.1|2 31.66 cM|protein-coding	NM_001139509	chr2	56959637	56976414	-	16777	581.211	532.271	805.05	559.4	206.133	180.875	228.324
Dnmt3b|MmuIIIB|-|2|2 H1|protein-coding	NM_001122997	chr2	153475185	153513466	+	38281	189.801	229.055	217.308	169.223	172.655	160.637	298.969
Pms1|-|-|1|1 C1.1|protein-coding	NM_153556	chr1	53246031	53353872	-	107841	254.494	316.194	350.36	368.636	369.008	462.307	389.112
Nat6|AI225910|Fus2|-|9 F1|9 58.18 cM|protein-coding	NM_019750	chr9	107483000	107486379	+	3379	109.191	85.79	121.915	84.204	44.198	21.819	57.788
Entpd5|AI196558|AI987697|Cd39l4|ER-UDPase|NTPDase-5|NTPDase5|Pcph|mNTPase|-|12 D1|12 39.18 cM|protein-coding	NM_001286058	chr12	85714826	85741884	-	27058	78.727	86.97	75.318	95.464	92.91	84.113	106.674
Oxa1l|1810020M02Rik|AI894287|-|14|14 C2|protein-coding	NM_026936	chr14	54980525	54989353	+	8828	180.73	154.895	238.555	148.499	70.153	58.5	96.784
Ccr5|AM4-7|CD195|Cmkbr5|-|9 F4|9 75.05 cM|protein-coding	NM_009917	chr9	124036282	124041922	+	5640	11.638	13.484	15.532	22.03	27.647	24.665	24.019
Olfr670|GA_x5J8B7W6B6J-141796-141659|MOR32-8|-|7|7 E3|protein-coding	NM_207146	chr7	112108306	112109244	-	938	3.594	2.697	2.345	1.632	2.821	1.265	1.413
Tnik|1500031A17Rik|4831440I19Rik|AI451411|C530008O15Rik|C630040K21Rik|-|3|3 A3|protein-coding	NM_026910	chr3	28162136	28569507	+	407371	1093.28	1156.74	988.949	1044.39	1183.57	1291.11	1230.35
Spats2l|2810022L02Rik|A230104H11Rik|AA987173|AI480531|AI842453|AW413586|-|1|1 C1.3|protein-coding	NM_001164566	chr1	57902415	58005241	+	102826	324.834	347.207	363.108	432.605	384.431	390.209	319.739
Dync1i2|3110079H08Rik|AW554389|Dncic2|-|2 C2|2 42.38 cM|protein-coding	NM_001198876	chr2	71049763	71101359	+	51596	451.311	366.421	411.903	364.556	268.387	270.048	268.451
Idh1|AI314845|AI788952|E030024J03Rik|Id-1|Idh-1|Idpc|-|1 C2|1 32.91 cM|protein-coding	NM_001111320	chr1	65205190	65233053	-	27863	418.793	416.48	671.999	579.635	235.473	184.353	227.759
Olfr109|MOR250-1|-|17|17 B1|protein-coding	NM_146835	chr17	37603153	37604097	+	944	3.423	2.865	1.465	1.795	2.445	1.897	3.815
Gm6367|EG622894|-|5|5 E3|pseudo	NR_044992	chrUn_random	1919828	1957720	+	37869	122.54	108.376	84.256	94.321	181.307	150.202	151.887
4933402E13Rik|-|-|X|X A6|protein-coding	NM_001199997	chrX	59536674	59545253	+	8579	9.755	13.652	8.792	11.913	17.303	27.195	30.377
Pard3|AA960621|AI256638|Asip|D8Ertd580e|Par-3|Par3|Pard-3|Pard3a|Phip|-|8 E2|8 74.66 cM|protein-coding	NM_001309391	chr8	129587956	130136186	+	548230	2042.62	2076.33	2400.2	2367.01	1968.61	1872.31	1908.83
Cyp20a1|A930011N14Rik|Cypm|-|1|1 C2|protein-coding	NM_001313721	chr1	60400144	60444904	+	44760	233.443	223.493	276.361	259.791	188.642	196.37	200.773
P4ha3|D930031A02Rik|-|7|7 E2|protein-coding	NM_177161	chr7	107434030	107468209	+	34179	209.996	189.615	192.544	162.37	147.453	117.632	154.289
Derl2|CGI-101|Derlin-2|F-lana|Flana|-|11 B4|11 43.21 cM|protein-coding	NM_001291146	chr11	70820942	70833343	-	12401	189.458	156.243	241.632	179.994	96.484	70.516	99.327
Slc7a2|20.5|AI158848|Atrc2|CAT-2|Cat2|Tea|-|8 A4|8 23.89 cM|protein-coding	NM_001044740	chr8	41947721	42007424	+	59703	271.437	299.508	269.767	256.364	238.859	257.399	320.587
Mfi2|CD228|MTf|Meltf|-|16|16 B2|protein-coding	NM_013900	chr16	31878896	31899105	+	20209	126.648	128.264	110.046	111.782	126.388	118.897	141.714
Fbxw4|Dac|Fbw4|SHFM3|SHSF3|dactylin|dactylyn|-|19 C3|19 38.75 cM|protein-coding	NM_013907	chr19	45652747	45734683	-	81936	412.632	365.41	395.638	421.998	370.137	355.11	415.675
Olfr382|MOR135-14|-|11|11 B4|protein-coding	NM_146443	chr11	73329761	73330699	-	938	4.279	4.719	3.077	0.979	1.505	1.897	2.543
Smpd4|4122402O22Rik|mKIAA1418|-|16|16 A3|protein-coding	NM_001164609	chr16	17619447	17644923	+	25476	219.409	219.785	268.448	185.216	154.224	124.589	226.346
1700111N16Rik|-|-|X|X A7.2|ncRNA	NR_033213	chrX	67182435	67396763	-	214328	278.625	355.297	275.042	295.692	371.453	403.491	272.124
[truncated: 33,709 more rows]

## Sheet: H3K36me3
Supplementary Data 6. Dynamic H3K4me3 and H3K36me3 enrichment over genebodies during cellular reprogramming. Values given represent the normalized number of fragments mapping to the genes.
Annotation/Divergence	Transcript ID	chr	start	end	strand	Length	D0	D3	D6T-	D9T-	D12S+	D16S+	iPSCs
Mia2|Ctage5|D12Bwg0579e|Mea6|Mgea|Mgea6|-|12 26.0 cM|12 C1|protein-coding	NM_001329047	chr12	60196787	60291162	+	94375	1340.94	966.273	787.694	1740.01	544.742	621.119	631.259
Eif4a1|BM-010|Ddx2a|Eif4|-|11 B3|11 42.86 cM|protein-coding	NM_144958	chr11	69480438	69485925	-	5487	139.426	123.941	94.397	181.618	56.006	59.118	87.738
Sgce|e-SG|-|6 A1|6 1.81 cM|protein-coding	NM_001130188	chr6	4624350	4697204	-	72854	389.987	295.19	260.134	151.907	287.573	358.119	531.782
Fam175a|3830405G04Rik|5630400M01Rik|AI506069|AL024423|AV118690|Ccdc98|-|5|5 E4|protein-coding	NM_172405	chr5	101233821	101249954	-	16133	172.807	142.565	142.877	337.77	102.182	120.889	148.289
Farsb|C76708|Farsa|Farsl|Farslb|Frsb|-|1|1 C4|protein-coding	NR_102758	chr1	78421320	78485472	-	64152	871.161	730.805	687.778	1544.54	465.191	570.717	525.191
Rhbdd1|4930418P06Rik|RRP4|mRHBDD1|-|1|1 C5|protein-coding	NM_029777	chr1	82313154	82441941	+	128787	610.22	610.289	599.096	689.39	546.342	527.895	535.283
Olfr955|MOR171-34|MOR171-50|-|9|9 A5.1|protein-coding	NM_207141	chr9	39277365	39278309	-	944	1.832	1.498	3.153	0.67	1.6	1.516	2.677
Mgat4c|9130411I17Rik|GntIVh|-|10|10 D1|protein-coding	NM_001162368	chr10	101621492	101854102	+	232610	478.324	657.168	740.791	327.047	849.917	742.766	652.679
Gh|Gh1|Ghb1|-|11 E1|11 68.89 cM|protein-coding	NM_008117	chr11	106161575	106163210	-	1635	1.425	3.639	2.956	1.787	4.572	3.032	5.149
Sugp2|Sfrs14|Srsf14|mKIAA0365|-|8|8 B3.3|protein-coding	NM_001168290	chr8	72758125	72784943	+	26818	389.987	271.644	265.258	659.902	172.589	196.681	242.824
Nefl|AI847934|CMT2E|NF-L|NF68|Nfl|-|14|14 D1|protein-coding	NM_010910	chr14	68701941	68705794	+	3853	5.089	13.058	26.802	40.211	17.602	15.158	18.33
Fbll1|AI595406|-|11|11 A4|protein-coding	NM_001004147	chr11	35610882	35612386	-	1504	3.053	3.853	3.153	2.011	5.029	4.169	3.501
Cnp|CNPase|Cnp-1|Cnp1|-|11 D|11 63.47 cM|protein-coding	NM_001146318	chr11	100437205	100443053	+	5848	59.638	44.739	48.874	83.996	38.633	24.633	43.663
Tmem161a|AI428876|BB161850|BC021367|-|8|8 B3.3|protein-coding	NM_145597	chr8	72696307	72707580	+	11273	69.611	68.5	64.442	145.429	50.748	48.507	79.5
Phactr4|3110001B12Rik|AI527228|AW495572|C330013F19Rik|N28169|mKIAA4120|-|4|4 D2.3|protein-coding	NM_001161797	chr4	131911839	131978361	-	66522	852.842	552.064	508.641	1020.9	399.127	461.955	503.978
Pex5l|1700016J08Rik|PXR2|Pex2|TRIP8b|pex5Rp|-|3|3 A3|protein-coding	NM_021483	chr3	32846848	32981982	-	135134	240.994	461.516	492.087	259.806	476.392	424.059	410.679
Gm5088|EG328451|Pabpc4l|-|14 E2.1|14|pseudo	NR_002862	chr14	90296031	90299254	+	3223	0.611	0	0.394	0	1.829	0	4.119
Med1|AI480703|CRSP210|DRIP205|PBP|Pparbp|TRAP220|l11Jus15|-|11 D|11 61.75 cM|protein-coding	NM_134027	chr11	98013469	98054607	-	41138	856.913	618.637	479.868	1241.62	312.261	427.849	445.486
Tmem181b-ps|Tmem181b|-|17 A1|17|pseudo	NR_033520	chr17	6438150	6450142	-	11992	253.003	161.402	148	248.413	103.782	102.32	136.138
H2-Ea-ps|AI323765|E-alpha-f|H-2Ea|H2-Ea|I-Ealpha|Ia-3|Ia3|MHC-H2-Ea|-|17 B1|17 17.98 cM|protein-coding	NM_010381	chr17	34479157	34481590	-	2433	3.664	6.208	7.489	2.681	9.601	10.611	7.62
Cd86|B7|B7-2|B7.2|B70|CLS1|Cd28l2|ETC-1|Ly-58|Ly58|MB7|MB7-2|TS/A-2|-|16 B3|16 25.72 cM|protein-coding	NM_019388	chr16	36603955	36666163	-	62208	116.833	172.319	208.895	97.176	223.795	211.082	250.032
Cd3eap|1190028F09|2610103M17Rik|ASE-1|Ase1|CAST|PAF49|-|7|7 A3|protein-coding	NM_145822	chr7	19941358	19944832	-	3474	28.496	27.614	24.634	48.253	20.345	17.432	32.541
Rnf115|2610028E05Rik|AU042696|Zfp364|-|3|3 F2.1|protein-coding	NM_026406	chr3	96531534	96595078	+	63544	511.502	416.135	373.253	498.166	332.377	359.635	424.478
Olfr994|MOR203-4|-|2|2 D|protein-coding	NM_146433	chr2	85270040	85270984	-	944	2.85	2.141	2.168	2.904	2.972	1.895	3.501
March1|2900024D24Rik|BB085186|-|8|8 B3.1|protein-coding	NM_001166375	chr8	68910200	68995536	+	85336	153.064	215.132	267.82	136.046	303.346	252.768	250.65
Asah2|AI585898|-|19|19 C1|protein-coding	NM_018830	chr19	32059141	32177630	-	118489	678.203	547.355	462.132	407.692	429.073	456.65	472.466
Mob3b|8430436F23Rik|A430018A01Rik|Mobkl2b|-|4 A5|4 16.86 cM|protein-coding	NM_178061	chr4	34896323	35104733	-	208410	426.218	547.997	631.219	333.302	754.592	751.861	943.491
Dnlz|1110034G11Rik|D2Bwg1335e|HEP1|-|2 A3|2 18.87 cM|protein-coding	NM_026828	chr2	26203638	26207630	-	3992	21.372	19.48	21.875	44.679	17.373	10.611	28.01
Rps6kl1|A830084F09Rik|AW046440|-|12|12 D1|protein-coding	NM_146244	chr12	86476546	86492214	-	15668	25.239	34.892	45.523	32.615	47.548	58.36	83.001
Ccl27b|Ctack|ENSMUSG00000066202|Scya27b|-|4 A5|4|protein-coding	NM_001199960	chr4	42027473	42029569	+	2096	0	0	0	0	0	0	0
Acsm3|Sa|Sah|-|7|7 F2|protein-coding	NM_212441	chr7	126904437	126928403	+	23966	88.541	78.56	97.747	93.825	105.382	89.435	107.716
Map7d2|1600028E09Rik|2900002G04Rik|5330432J06Rik|C030036K04Rik|Mtap7d2|-|X|X F4|protein-coding	NM_001081124	chrX	155852504	155936689	+	84185	115.001	178.099	229.982	157.715	245.511	236.473	206.781
Idi2|4833405L16Rik|IPPI2|-|13|13 A1|protein-coding	NM_177197	chr13	8952109	8960181	+	8072	7.531	17.125	14.583	14.521	15.087	14.78	23.891
4930402F11Rik|-|-|7|7 C|ncRNA	NR_045940	chr7	76640980	76644575	+	3595	6.92	15.626	8.08	3.127	12.116	14.401	12.357
Tpd52|AI043038|mD52|-|3|3 A1|protein-coding	NM_009412	chr3	8929436	9004515	-	75079	277.428	308.89	336.992	394.288	307.003	378.583	610.869
Mir3109|mir-3109|mmu-mir-3109|-|9 C|9 38.58 cM|ncRNA	NR_037296	chr9	69304751	69304838	+	87	1.425	0	0.788	1.117	0.229	0	1.236
Olfr115|MOR218-11P|-|17|17 B1|protein-coding	NM_001011753	chr17	37746730	37747724	-	994	3.867	1.712	3.744	2.234	3.658	1.895	3.089
Mdm4|4933417N07Rik|AA414968|AL023055|AU018793|AU021806|C85810|Mdmx|-|1 E4|1 57.75 cM|protein-coding	NR_126506	chr1	134882682	134921993	-	39311	1015.07	704.476	551.405	1335.22	417.643	449.449	545.993
Smgc|2310010P21Rik|DXImx49e|Muc19|Muc19/Smgc|Sfc21|-|15|15 E3|protein-coding	NM_198927	chr15	91668759	91691866	+	23107	40.912	41.528	71.734	35.966	69.95	70.866	65.083
Mir145a|Mir145|Mirn145|mir-145a|mmu-mir-145|mmu-mir-145a|-|18 E1|18|ncRNA	NR_029557	chr18	61807479	61807548	-	69	1.018	0.428	0	0	0.229	0.379	0.412
Dlg1|B130052P05Rik|Dlgh1|E-dlg/SAP97|SAP-97|SAP97|mKIAA4187|-|16 B2|16 22.4 cM|protein-coding	NR_045516	chr16	31664021	31873442	+	209421	2518.63	1952.03	1418.91	2361.04	1258.19	1379.42	1648.69
Ankmy2|AI035571|ZMYND20|-|12|12 A3|protein-coding	NM_146033	chr12	36883711	36923878	+	40167	694.69	466.439	325.167	753.951	235.91	266.032	224.288
1810034E14Rik|-|-|13|13 B3|ncRNA	NR_045798	chr13	64350008	64369453	+	19445	56.178	94.401	85.135	79.751	87.323	86.024	94.122
Aldob|Aldo-2|Aldo2|BC016435|-|4 B1|4 26.57 cM|protein-coding	NM_144903	chr4	49548865	49562418	-	13553	27.682	36.176	43.553	20.329	49.377	38.275	36.454
Smlr1|2010003K15Rik|-|10|10 A4|protein-coding	NM_001195596	chr10	25247749	25256078	-	8329	16.894	26.115	24.043	15.637	34.289	27.664	35.631
Gm10416|EG667213|ENSMUSG00000072761|-|5|5 F|pseudo	NR_027964	chr5	110262520	110263161	-	641	6.513	9.205	4.336	12.287	8.458	12.127	8.032
Frg1|-|-|8 A4|8 23.89 cM|protein-coding	NM_013522	chr8	42482808	42502472	-	19664	324.243	274.855	215.99	438.073	143.558	160.301	169.709
Srcin1|P140|SNIP|mKIAA1684|p140Cap|-|11|11 D|protein-coding	NM_018873	chr11	97370654	97436440	-	65786	70.833	125.44	161.598	79.528	226.538	192.892	344.155
Atp13a5|C630015F21Rik|-|16|16 B2|protein-coding	NM_175650	chr16	29232000	29378818	-	146818	280.888	341	428.236	248.86	415.586	428.606	473.496
Mir6386|Gm27842|mmu-mir-6386|-|9|9 E3.3|ncRNA	NR_105808	chr9	92162096	92162199	-	103	2.443	1.927	0.985	4.468	1.143	0.758	0.412
Fam160a2|4632419K20Rik|6530415H11Rik|FHIP|-|7|7 E3|protein-coding	NM_001242364	chr7	112519725	112548568	-	28843	452.475	329.868	286.542	669.285	209.85	244.81	243.648
Hist1h2br|Gm11277|OTTMUSG00000000449|-|13|13 A3.1|protein-coding	NM_001313878	chr13	21925612	21926070	+	458	0	0	0	0	0	0	0
Hnrnpf|4833420I20Rik|AA407306|Hnrpf|-|6|6 F1|protein-coding	NM_001166428	chr6	117857822	117875640	+	17818	144.515	158.833	153.913	203.511	101.496	115.962	171.356
Mef2a|A430079H05Rik|-|7 C|7 36.72 cM|protein-coding	NM_001291192	chr7	74376049	74517744	-	141695	1262.57	1049.76	959.343	1453.62	814.256	789.379	742.682
Dync1i1|DH IC-1|DHIC-1|DIC|Dncic1|IC74|-|6 A1|6 2.26 cM|protein-coding	NM_001191023	chr6	5675639	5978039	+	302400	541.015	836.765	1015.11	546.195	1139.09	1143.33	978.709
Timm9|2810011L15Rik|Tim10a|Timm10|-|12 C2|12|protein-coding	NM_001024853	chr12	72224159	72237662	-	13503	140.444	136.999	138.147	299.793	91.209	88.298	113.894
Prr18|9630019K15Rik|-|17|17 A1|protein-coding	NM_178774	chr17	8533604	8536978	+	3374	7.124	8.991	13.204	11.17	8.229	6.821	13.593
Mapk8ip1|IB1|JIP-1|Jip1|Prkm8ip|Skip|mjip-2a|-|2|2 E1|protein-coding	NM_001202446	chr2	92223833	92232840	-	9007	27.071	19.694	24.634	27.477	32.918	33.349	34.189
A230009B12Rik|-|-|17|17 A1|ncRNA	NR_077239	chr17	10649082	10666989	+	17907	34.195	42.598	51.041	28.594	77.951	73.898	71.673
Trpc1|Mtrp1|Trp1|Trrp1|-|9 E3.3|9 50.2 cM|protein-coding	NM_001311123	chr9	95605486	95650777	-	45291	159.781	247.669	231.362	225.627	230.881	202.366	207.193
Unc13d|2610108D09Rik|Jinx|Munc13-4|mFLJ00067|-|11|11 E2|protein-coding	NM_001009573	chr11	115923410	115939275	-	15865	26.053	42.812	47.888	44.455	59.206	59.876	97.418
Taf9|2310012M09Rik|AA673500|AU045423|TAFII31|TAFII32|Taf2g|-|13|13 D1|protein-coding	NM_027139	chr13	101421298	101426015	+	4717	37.655	42.812	26.999	41.774	26.517	30.317	36.248
Eif5a|AA410058|D19Wsu54e|Eif4d|Eif5a1|eIF-4D|eIF-5A|eIF-5A-1|eIF-5A1|-|11|11 B3|protein-coding	NM_001166595	chr11	69730214	69734777	-	4563	91.798	74.065	69.566	123.313	40.69	38.275	64.671
Lpar1|AI326300|Edg2|Gpcr26|Kdt2|lpA1|vzg-1|-|4 B3|4 32.2 cM|protein-coding	NM_010336	chr4	58448124	58566363	-	118239	1616.13	723.527	590.031	791.928	544.742	546.085	538.784
Mir466j|Mirn466j|mmu-mir-466j|-|10 B4|10 32.1 cM|ncRNA	NR_130327	chr10	60423471	60423592	+	121	0	1.07	0.394	0.223	0.229	0	0.206
Gria3|2900064I19Rik|GluA3|GluR-C|GluR-K3|Glur-3|Glur3|Gluralpha3|-|X A4|X 23.19 cM|protein-coding	NM_016886	chrX	38754478	39031778	+	277300	1697.54	1494.36	1013.73	1242.29	866.147	801.505	492.444
1700001K19Rik|-|-|12|12 F1|protein-coding	NM_025488	chr12	111905899	111920829	-	14930	70.019	68.5	65.822	74.39	68.121	54.192	65.494
Zfp740|1110034O07Rik|AW548228|Znf740|-|15|15 F2-F3|protein-coding	NM_001289694	chr15	102034076	102046041	+	11965	175.046	136.143	117.454	285.049	82.751	77.687	134.078
Igip|6330403M23Rik|-|18|18 B2|protein-coding	NM_001267796	chr18	36459755	36461132	+	1377	3.257	4.495	4.336	2.457	5.258	3.032	4.531
Afdn|5033403D15Rik|AF6|Af-6|Afadin|Gm314|I-afadin|Mllt4|S-afadin|-|17|17 A1|protein-coding	NM_010806	chr17	13897548	14042801	+	145253	1288.83	1133.03	1025.56	1945.97	832.772	1039.12	1285.79
Clmn|9330188N17Rik|AI428889|AI788815|mKIAA1188|-|12|12 E|protein-coding	NR_104436	chr12	106001324	106103286	-	101962	158.559	225.621	277.476	159.502	352.036	332.729	405.118
Cox7b2|4930503B16Rik|-|5|5 C3.1|protein-coding	NM_030052	chr5	71834062	71939444	-	105382	201.914	304.609	313.146	151.237	346.093	327.802	301.11
Olfr804|MOR110-7|-|10|10 D3|protein-coding	NM_001011821	chr10	129141936	129142880	+	944	1.628	2.997	2.562	2.234	2.057	4.169	3.089
Syt6|3110037A08Rik|AW048930|sytVI|-|3|3 F2.2|protein-coding	NM_001276679	chr3	103379205	103434892	+	55687	88.541	137.427	150.759	76.624	204.593	179.249	203.486
Vapa|33kDa|VAP33|-|17|17 E1.1|protein-coding	NM_013933	chr17	65929393	65962895	-	33502	382.252	324.731	256.981	377.981	206.421	221.314	282.985
Grik2|AW124492|GluK2|Glur-6|Glur6|Glurbeta2|-|10 B3|10 24.87 cM|protein-coding	NM_010349	chr10	48819269	49508560	-	689291	2358.85	2209.54	2157.14	1080.1	2582.9	2289.31	1825.81
Ubn2|2900060J04Rik|6030408G03Rik|BC060116|D130059P03Rik|mKIAA2030|-|6|6 B1|protein-coding	NM_177185	chr6	38383925	38462763	+	78838	1044.78	802.944	671.027	1376.1	535.37	595.35	535.489
Jag2|D12Ggc2e|Serh|mJagged2-1|sm|-|12 F1|12 61.37 cM|protein-coding	NM_010588	chr12	114146801	114167706	-	20905	15.876	28.256	53.406	95.836	69.722	75.035	123.986
Gm26391|Rn5s17|-|8 E1|8|rRNA	NR_046140	chr8	126062684	126062804	-	120	0	0	0	0	0	0	0
Pou4f2|Brn-3.2|Brn-3b|Brn3b|Pou4f-rs1|mBrn3-3R|-|8|8 C1|protein-coding	NM_138944	chr8	80956908	80960551	-	3643	5.496	7.492	7.095	3.351	6.172	12.885	14.623
Ssxb5|-|-|X A1.1|X|protein-coding	NM_199319	chrX	8380817	8386512	+	5695	11.398	12.201	17.342	14.297	10.058	17.432	7.414
Chadl|AY100452|D930017K21Rik|-|15|15 E1|protein-coding	NM_001164320	chr15	81516597	81527717	-	11120	41.523	53.515	46.509	81.538	49.148	39.412	73.733
Cops5|AI303502|CSN5|Jab1|Mov34|Sgn5|-|1 A2|1 2.29 cM|protein-coding	NR_102282	chr1	10014681	10028240	-	13559	319.969	223.266	164.554	431.372	124.813	148.553	137.579
Crat|AW107812|CARAT|-|2 B|2 21.69 cM|protein-coding	NM_007760	chr2	30255996	30271268	-	15272	149.4	95.899	109.375	172.906	68.807	73.519	100.507
Cacnb2|AW060387|CAB2|Cavbeta2|Cchb2|-|2 A2|2 10.7 cM|protein-coding	NM_023116	chr2	14525933	14909535	+	383602	1141.87	1152.51	1247.46	646.052	1391.69	1298.33	1165.92
Zfp12|C530015C18|Krox-7|Zfp-12|Znf12|-|5|5 G2|protein-coding	NM_001289589	chr5	143996842	144010513	+	13671	342.155	206.141	170.467	492.358	110.64	105.731	116.16
Zcchc9|1810019C21Rik|-|13|13 C3|protein-coding	NM_145453	chr13	91936138	91947301	-	11163	188.073	136.143	116.272	256.455	65.835	80.719	80.941
Vsig8|A030011M19|EG240916|-|1|1 H3|protein-coding	NR_027644	chr1	174490037	174493848	+	3811	6.717	5.994	8.868	5.361	11.887	12.506	18.124
Fxyd1|0610012C17Rik|1110006M24Rik|Plm|Pml|-|7|7 B1|protein-coding	NM_052991	chr7	31836697	31839872	-	3175	3.664	5.137	7.489	1.787	8.229	6.821	12.563
Gm11595|OTTMUSG00000002543|-|11|11 D|protein-coding	NM_001126322	chr11	99633028	99634227	-	1199	0.407	1.498	2.759	1.34	1.143	1.137	0.824
Umod|THP|Urehd1|urehr4|-|7 F2|7 63.88 cM|protein-coding	NM_009470	chr7	126606222	126622776	-	16554	43.762	45.595	61.683	61.433	53.263	59.497	45.928
Igfbpl1|2810011G06Rik|2810453O06Rik|IGFBPL|-|4|4 B1|protein-coding	NM_018741	chr4	45822379	45839699	-	17320	20.354	31.895	32.32	16.531	54.863	56.086	67.76
Akr1c14|9030611N15Rik|AW557061|-|13|13 A1|protein-coding	NM_134072	chr13	4058837	4089668	+	30831	74.293	82.842	82.376	48.7	102.182	107.246	100.301
Hsf1|AA960185|HSTF|HSTF 1|Hsf1alpha|Hsf1beta|-|15 D3|15 35.95 cM|protein-coding	NM_001331153	chr15	76307792	76331585	+	23793	131.488	159.048	151.154	266.508	111.097	100.046	182.066
Spata7|AI661438|B230306G18Rik|HSD3|-|12|12 E|protein-coding	NM_001289573	chr12	99866352	99908029	+	41677	281.499	277.423	237.274	355.195	230.652	236.094	214.813
Hras|H-ras|Ha-ras|Harvey-ras|Hras-1|Hras1|Kras2|c-H-ras|c-Ha-ras|c-rasHa|ras|-|7 F5|7 86.48 cM|protein-coding	NM_001130444	chr7	148375833	148379903	-	4070	48.036	33.179	34.093	71.932	18.745	20.843	33.983
Ythdc1|A730098D12Rik|C80342|mKIAA1966|-|5|5 E1|protein-coding	NM_001347375	chr5	87233291	87265684	+	32393	715.044	541.575	398.872	777.407	273.857	334.245	321.499
Clip2|B230327O20|CLIP-115|Clip1|Cyln2|WSCR4|mKIAA0291|wbscr4|-|5 G2|5 74.63 cM|protein-coding	NM_009990	chr5	134965253	135028304	-	63051	901.489	521.667	342.313	415.287	279.572	263.379	415.004
Zfp473|D030014N22Rik|Znf473|zfp-100|-|7|7 B3|protein-coding	NM_001289839	chr7	51986852	52003761	-	16909	77.55	88.835	85.332	125.1	91.667	98.53	145.2
Naa11|Ard1b|Ard2|C80008|-|5|5 E3|protein-coding	NM_001033191	chr5	97811228	97821349	-	10121	24.629	26.758	26.605	15.861	33.146	31.454	41.191
Ttc33|2410099M07Rik|2900001O04Rik|AI507072|AW538342|Osrf|-|15|15 A1|protein-coding	NM_026213	chr15	5135560	5168332	+	32772	231.021	239.32	204.757	316.324	172.132	157.648	155.704
Thoc1|3110002N20Rik|AW107452|NMP-84|-|18|18 A1|protein-coding	NM_153552	chr18	9958178	9995482	+	37304	699.575	537.294	414.244	859.392	296.945	350.54	316.144
Gm14725|OTTMUSG00000017827|-|X A7.2|X|protein-coding	NM_001081476	chrX	67798733	67799560	+	827	1.221	2.355	0.394	0	1.143	2.274	1.854
Saxo1|4930500O09Rik|Fam154a|-|4|4 C4|protein-coding	NM_001081096	chr4	86090602	86204207	-	113605	176.064	289.411	312.161	401.214	427.93	403.216	395.232
Crxos|AA606869|AY590891|Crxos1|Egam1|-|7|7 A2|protein-coding	NM_001205274	chr7	16481473	16485648	+	4175	11.398	17.981	20.692	14.074	25.831	19.327	25.333
Tmem134|2410001H17Rik|AI463452|-|19|19 A|protein-coding	NM_001078649	chr19	4125960	4132307	+	6347	63.912	38.959	44.735	82.879	37.947	40.549	50.666
AW554918|4921538P22|AI461742|Kiaa1328|mKIAA1328|-|18|18 A2|protein-coding	NM_001033532	chr18	25327521	25625822	+	298301	1443.32	1322.9	1459.51	2324.63	1345.97	1359.34	1243.16
Skap2|2610021A10Rik|AA960083|BB137539|RA70|SKAP-HOM|Saps|Scap2|mSKAP55R|-|6|6 B3|protein-coding	NM_018773	chr6	51809164	51962548	-	153384	779.974	802.088	694.479	781.875	806.255	745.798	680.689
Mcm5|AA617332|AI324988|AL033333|Cdc46|Mcmd5|P1-CDC46|-|8|8 C1|protein-coding	NM_001302540	chr8	77633408	77652338	+	18930	214.33	170.607	212.443	545.079	133.5	167.501	225.523
Atg4c|Apg4-C|Apg4c|Atg4cl|Autl1|-|4|4 C6|protein-coding	NM_175029	chr4	98860625	98926478	+	65853	370.447	363.904	368.917	675.317	321.176	339.55	355.482
Mtrf1|A830062K05Rik|MtRF-1|-|14|14 D3|protein-coding	NM_145960	chr14	79797579	79823457	+	25878	237.737	204	143.074	258.242	122.07	156.89	167.649
Tsks|Stk22s1|Tssks1|-|7|7 B3|protein-coding	NM_001077591	chr7	52198610	52213405	+	14795	30.124	36.604	46.509	24.126	61.263	34.486	64.259
Vmn1r50|V1RA5|V1rb1|VN2|-|6|6 D1|protein-coding	NM_053225	chr6	90057269	90058201	+	932	2.646	3.425	4.73	2.011	3.658	3.79	3.501
Nxf2|4930455N06Rik|Nxf-b|-|X E3|X 56.31 cM|protein-coding	NM_001289736	chrX	131479065	131498436	-	19371	28.496	42.598	49.465	25.467	45.719	48.128	31.923
Ulk3|1200015E14Rik|-|9|9 B|protein-coding	NM_027895	chr9	57437259	57444040	+	6781	45.186	52.445	41.582	95.389	42.061	35.244	58.08
Ilf3|MBII-26|MPHOSPH4|NF90|NFAR|-|9 A3|9 7.78 cM|protein-coding	NM_001277322	chr9	21172976	21209807	+	36831	532.67	392.588	344.48	843.085	232.481	292.938	338.388
Olfr1020|MOR201-2|-|2|2 D|protein-coding	NM_146580	chr2	85689577	85690655	+	1078	5.292	1.927	3.547	1.564	4.572	2.274	1.854
Sgca|50DAG|Asg|-|11|11 D|protein-coding	NM_009161	chr11	94824091	94837641	-	13550	19.133	32.323	26.999	16.531	45.262	29.559	42.839
Gpat4|AU041707|AW545732|Agpat6|Tsarg7|-|8|8 A2|protein-coding	NM_018743	chr8	24283418	24318925	-	35507	402.607	293.264	269.199	492.805	198.878	184.555	269.392
Tmem56|4930577M16Rik|AU018104|AW109744|C730036B01Rik|-|3|3 G1|protein-coding	NM_178936	chr3	120904928	120966234	-	61306	91.798	122.229	168.102	65.007	245.74	208.429	243.853
Lig3|D11Wsu78e|-|11 C|11 50.23 cM|protein-coding	NM_001291245	chr11	82594611	82617776	+	23165	341.951	281.919	278.462	680.678	178.761	200.092	223.258
Olfr558|MOR18-1|POGR|-|7|7 E3|protein-coding	NM_147093	chr7	109850837	109860568	+	9731	20.761	20.55	30.743	13.404	28.117	29.559	32.541
Hist1h2ap|ENSMUSG00000060262|Gm11276|OTTMUSG00000000448|-|13|13 A3.1|protein-coding	NM_178185	chr13	21902336	21902787	+	451	0	0	0	0	0	0	0
Cd248|2610111G01Rik|AI842296|Cd164l1|Tem1|-|19|19 A|protein-coding	NM_054042	chr19	5068078	5070639	+	2561	7.124	4.709	6.306	5.361	6.858	5.305	14.417
Bcl2|AW986256|Bcl-2|C430015F12Rik|D630044D05Rik|D830018M01Rik|-|1 E2.1|1 49.76 cM|protein-coding	NM_009741	chr1	108434753	108610867	-	176114	382.66	522.952	596.732	432.042	654.696	596.487	643.411
Dsg1a|DG1|DGI|Dsg1|dsg1-alpha|-|18 A2|18 11.29 cM|protein-coding	NM_010079	chr18	20469374	20501854	+	32480	57.806	71.496	87.697	38.87	93.038	85.267	94.74
Mir136|Mirn136|mir-136|mmu-mir-136|-|12|12 F1|ncRNA	NR_029550	chr12	110833537	110833598	+	61	1.221	0.428	0.394	0.894	0.686	0	0.206
Dand5|Cerl-2|Cerr2|Dte|GREM3|coco|-|8|8 C2|protein-coding	NR_033145	chr8	87339304	87356164	-	16860	35.62	44.525	50.45	39.317	65.15	46.233	72.291
D630024D03Rik|-|-|11 A4|11|ncRNA	NR_102310	chr11	31717984	31724547	-	6563	12.62	19.48	19.707	12.733	23.545	22.738	18.948
Pfkfb4|C230090D14|-|9|9 F2|protein-coding	NM_173019	chr9	108893947	108934739	+	40792	246.286	190.086	156.277	178.714	146.987	150.448	183.302
Abhd12|1500011G07Rik|6330583M11Rik|AI431047|AW547313|-|2|2 G3|protein-coding	NM_024465	chr2	150658251	150730467	-	72216	364.341	336.718	337.78	394.512	333.292	295.591	353.835
Med16|95kDa|A630083L04|Thrap5|Trap95|-|10|10 C1|protein-coding	NM_001163276	chr10	79357452	79371683	-	14231	141.258	88.835	73.31	170.672	59.435	63.287	87.738
Slc8a2|Ncx2|-|7 A2|7 8.75 cM|protein-coding	NM_148946	chr7	16715175	16745860	+	30685	37.248	58.011	84.938	32.169	100.125	92.467	145.2
Zfp534|Gm13159|OTTMUSG00000010681|-|4|4 E1|protein-coding	NM_001127188	chr4	147048334	147076740	-	28406	77.143	61.007	66.61	56.518	50.52	73.519	77.028
Mecom|D630039M04Rik|Evi-1|Evi1|Jbo|Mds|Mds1|Mds1-Evi1|Prdm3|Znfpr1b1|-|3 A3|3 12.66 cM|protein-coding	NM_007963	chr3	29850218	29912126	-	61908	418.483	288.341	241.806	90.474	225.852	200.85	201.22
Klrg1|2F1-Ag|MAFA|MAFA-L|-|6 F1|6 57.52 cM|protein-coding	NM_016970	chr6	122220619	122232851	-	12232	15.469	30.397	29.167	15.861	28.574	35.622	38.102
Bmpr1b|AI385617|ALK-6|AV355320|Acvrlk6|Alk6|BMPR-1B|BMPR-IB|CFK-43a|SKR6|-|3|3 H1|protein-coding	NM_007560	chr3	141500100	141645228	-	145128	613.884	581.819	518.691	197.032	577.888	482.04	478.439
Acss2|1110017C11Rik|ACAS|Acas1|Acas2|AceCS1|Acs1|-|2|2 H1|protein-coding	NM_019811	chr2	155343779	155388479	+	44700	312.03	219.413	200.421	301.58	229.738	182.281	236.851
Kif14|D1Ertd367e|E130203M01|-|1 E4|1 59.8 cM|protein-coding	NM_001287179	chr1	138364425	138427396	+	62971	545.493	380.815	425.871	864.307	342.893	397.532	479.881
Mllt10|Af10|B130021D15Rik|D630001B22Rik|mKIAA4140|-|2|2 A3|protein-coding	NM_001252560	chr2	17986212	18134017	+	147805	2578.68	1789.34	1480.2	3271.36	1126.52	1307.42	1174.16
Txk|A130089B16Rik|Btkl|PTK-RL-18|PTK4|Rlk|-|5 C3.2|5 38.44 cM|protein-coding	NM_001289494	chr5	73087217	73144016	-	56799	153.471	164.185	178.546	79.304	220.594	194.408	215.637
Spon2|2310045I24Rik|AI504350|M-spondin|Mindin|Mspondin|-|5|5 B1|protein-coding	NM_133903	chr5	33556167	33560887	-	4720	14.248	15.626	16.16	7.819	18.516	12.885	21.42
Evi5l|1700084G18Rik|2310039H16Rik|3110007G05Rik|B130050I23Rik|-|8|8 A1.1|protein-coding	NM_001039578	chr8	4166567	4193701	+	27134	160.391	128.651	113.71	138.95	113.383	124.679	128.105
Tuft1|-|-|3|3 F2.1|protein-coding	NM_001293728	chr3	94416675	94462794	-	46119	104.01	171.677	167.905	137.163	189.048	198.576	272.07
Tiam1|AI847750|D16Ium10|D16Ium10e|-|16 C3.3|16 51.5 cM|protein-coding	NM_009384	chr16	89787356	89961072	-	173716	1305.52	844.472	769.169	1160.75	683.957	701.459	818.68
Tmem87a|A930025J12Rik|-|2|2 E5|protein-coding	NM_173734	chr2	120181045	120229852	-	48807	869.736	600.442	516.129	1248.32	374.667	428.606	448.575
Kcnma1|5730414M22Rik|BKCa|MaxiK|Slo|Slo1|mSlo|mSlo1|-|14|14 A3|protein-coding	NM_001253377	chr14	24117916	24823427	-	705511	1912.08	1749.1	1922.04	980.471	2347.67	2116.13	2073.99
4930413G21Rik|-|-|7|7 F2|ncRNA	NR_045614	chr7	130112572	130113973	-	1401	1.018	1.927	1.182	1.117	3.886	3.032	3.089
Zfp655|2700038I16Rik|9030409O18Rik|mKIAA4222|-|5|5 G2|protein-coding	NM_001347533	chr5	145992594	145998717	+	6123	128.232	96.542	70.946	134.482	50.977	55.329	88.562
Desi1|AI427858|AI850401|D15Wsu75e|DeSI-1|Fam152b|Pppde2|-|15 E1|15 38.34 cM|protein-coding	NM_134095	chr15	81822953	81846570	-	23617	295.543	222.196	176.97	391.608	144.701	144.764	226.553
Hs6st2|6OST2|-|X|X A5|protein-coding	NM_001290468	chrX	48739814	49033654	-	293840	937.923	1139.66	976.882	656.105	736.533	663.563	563.087
Bcr|5133400C09Rik|AI561783|AI853148|mKIAA3017|-|10 C1|10 38.49 cM|protein-coding	NM_001081412	chr10	74523641	74647668	+	124027	1146.76	760.988	912.44	2035.11	732.19	687.817	875.525
Sept4|ARTS|Bh5|OTTMUSG00000001265|Pnutl2|-|11|11 C|protein-coding	NM_001284398	chr11	87391891	87404041	+	12150	23.611	22.262	30.743	14.744	45.948	36.38	88.562
Snrpc|Snrp1c|U1-C|U1C|-|17|17 A3.3|protein-coding	NM_011432	chr17	27977032	27988912	+	11880	211.073	147.488	138.541	331.515	97.153	103.836	133.666
Krtap4-9|OTTMUSG00000002198|-|11 D|11|protein-coding	NM_001085548	chr11	99646514	99647571	+	1057	1.221	1.712	0.394	1.117	2.286	1.895	2.06
Pitpnm3|A330068P14Rik|AI848332|Ackr6|Gm880|-|11|11 B4|protein-coding	NM_001024927	chr11	71861030	71949391	-	88361	120.701	202.93	242.989	228.754	304.031	289.148	310.172
Usf2|Usf-2|bHLHb12|-|7 B1|7 19.27 cM|protein-coding	NM_011680	chr7	31730267	31741822	-	11555	125.586	100.181	93.018	199.937	64.921	78.066	89.591
Ttyh3|2900029G13Rik|AI414930|TTY3|mTTY3|-|5|5 G2|protein-coding	NM_001308040	chr5	141096531	141124985	-	28454	343.376	160.76	100.703	143.418	116.126	89.435	121.927
Nnat|5730414I02Rik|AW107673|Peg5|-|2 78.4 cM|2 H1|protein-coding	NM_010923	chr2	157385814	157388261	+	2447	57.399	40.458	28.575	59.869	15.544	13.264	23.479
Alas2|ALAS|ALAS-E|ALASE|Alas-2|-|X F3|X 68.46 cM|protein-coding	NM_009653	chrX	146981960	147005165	+	23205	207.41	153.696	136.57	236.796	91.667	111.036	86.708
Itm2a|AW108051|Bricd2a|E25|Itm2|-|X|X D|protein-coding	NM_008409	chrX	104592534	104598699	-	6165	41.523	28.47	13.795	13.18	15.773	12.506	11.74
Svip|1700006C13Rik|6620401M08Rik|-|7|7 B4|protein-coding	NM_001160345	chr7	59252531	59261388	-	8857	20.761	28.47	32.911	30.605	35.889	40.928	40.368
Fam171b|D430039N05Rik|-|2|2 D|protein-coding	NM_175514	chr2	83652885	83721515	+	68630	239.773	241.461	231.953	131.132	240.939	237.23	264.037
Pex5|AW212715|ESTM1|PTS1R|Pxr1|X83306|-|6 F2|6 59.15 cM|protein-coding	NM_008995	chr6	124346834	124365085	-	18251	388.562	243.174	219.931	548.429	133.042	173.186	166.208
Rad52|Rad52yh|-|6 F1|6 56.86 cM|protein-coding	NM_001166382	chr6	119852716	119872841	+	20125	234.684	176.815	180.714	377.31	119.784	128.089	161.471
Gm16159|OTTMUSG00000031030|-|8 A2|8 14.17 cM|ncRNA	NR_110510	chr8	26659145	26666555	-	7410	83.045	60.151	36.064	62.327	40.233	40.928	41.809
Wfdc1|2310058A03Rik|ps20|-|8|8 E1|protein-coding	NM_023395	chr8	122190265	122211920	+	21655	18.929	40.244	44.735	24.797	61.949	45.475	79.911
Naf1|Gm174|-|8|8 B3.1|protein-coding	NM_001163564	chr8	69384116	69414463	+	30347	204.56	256.445	240.23	428.914	196.592	215.251	212.96
Cd44|AU023126|AW121933|AW146109|HERMES|Ly-24|Pgp-1|-|2 E2|2 54.13 cM|protein-coding	NM_001177785	chr2	102651300	102741822	-	90522	1190.32	1353.08	1097.88	2042.03	717.103	518.799	385.346
Vmn1r185|V1re12|-|7|7 A3|protein-coding	NM_134231	chr7	27396138	27397097	-	959	2.85	4.067	1.971	1.117	2.057	2.274	3.089
Rnf38|1700065B19Rik|2610202O07Rik|AA673263|Oip1|-|4|4 B1|protein-coding	NM_175201	chr4	44139084	44180410	-	41326	549.768	375.463	343.889	685.816	275.457	306.581	376.902
Bglap2|BGP2|Bglap1|Bgp|Og2|mOC-B|-|3 F1|3 38.81 cM|protein-coding	NM_001032298	chr3	88181658	88182623	-	965	0.204	1.284	0.788	0	0.686	2.274	1.648
Dpp10|6430601K09Rik|DPP X|Dprp3|-|1|1 E2.3|protein-coding	NM_199021	chr1	125228715	125942136	-	713421	1495.22	1960.59	2385.15	1249.66	2608.73	2293.1	1893.37
Stx11|5830405C08Rik|-|10|10 A2|protein-coding	NM_029075	chr10	12659787	12684065	-	24278	144.311	150.913	152.73	138.057	120.47	134.911	136.55
Hes5|bHLHb38|-|4 E2|4 86.01 cM|protein-coding	NM_010419	chr4	154335032	154336480	+	1448	1.018	1.284	2.365	0.894	2.743	4.169	5.355
Mir129b|mmu-mir-129b|-|2|2 E1|ncRNA	NR_106139	chr2	94081535	94081599	+	64	0	0	0.394	0	0.229	0	0
C1qtnf7|5530401N20Rik|8430425G24Rik|Ctrp7|-|5|5 B3|protein-coding	NM_001135172	chr5	43906808	44007825	+	101017	236.923	320.236	315.905	133.812	390.212	350.161	339.624
Dusp3|2210015O03Rik|5031436O03Rik|T-DSP11|VHR|-|11|11 D|protein-coding	NM_028207	chr11	101832458	101846105	-	13647	164.869	148.559	132.629	263.157	97.61	81.856	112.041
Klk1b24|Klk24|mGk-24|-|7 B3|7 28.7 cM|protein-coding	NM_010643	chr7	51443606	51447821	+	4215	4.071	8.562	13.795	7.595	12.573	12.127	10.504
Barx1|-|-|13 A5|13 24.9 cM|protein-coding	NM_007526	chr13	48758405	48761876	+	3471	11.602	7.92	9.065	4.021	15.316	9.095	20.802
Fstl5|9130207J01Rik|-|3|3 E3|protein-coding	NM_001253719	chr3	75879505	76513927	+	634422	1425	1845.21	2024.71	1006.16	2332.13	2225.65	1728.39
Apoa2|Alp-2|Apo-AII|ApoA-II|ApoAII|Apoa-2|Hdl-1|-|1 H3|1 79.22 cM|protein-coding	NM_001305550	chr1	173155185	173156510	+	1325	2.239	2.997	3.941	4.468	4.572	4.169	6.179
Mir215|Mirn215|mir-215|mmu-mir-215|-|1|1 H5|ncRNA	NR_029908	chr1	187137460	187137570	+	110	3.053	1.927	0.788	4.915	1.372	1.137	1.03
Olfr435|MOR261-5|-|6|6 B2.1|protein-coding	NM_146653	chr6	43151645	43152586	+	941	2.85	2.141	1.577	0.894	3.658	1.516	1.442
Sh3kbp1|1200007H22Rik|1700125L08Rik|5830464D22Rik|AI447724|Cin85|IN85|Ruk|Seta|-|X|X F4|protein-coding	NM_001290661	chrX	156380625	156413852	+	33227	227.764	175.102	165.343	202.617	100.81	112.173	67.966
E230029C05Rik|AI452102|B230337J15|-|7|7 D3|ncRNA	NR_110365	chr7	97177669	97197581	+	19912	53.532	60.579	66.413	42.668	97.839	73.14	95.358
Surf1|0610010F23Rik|Surf-1|-|2 A3|2 19.1 cM|protein-coding	NR_073420	chr2	26768898	26772050	-	3152	52.107	41.1	34.093	51.604	20.116	15.916	32.747
Pou5f1-rs6|Gm18927|Oct4P3|Otf3-rs6|Otf3f|-|14|14 A2|pseudo	NR_144493	chr14	17938072	17938800	+	728	1.221	0.428	0.197	3.574	3.2	3.79	1.648
Tssk1|Stk22a|TSK-1|Tsk1|Tssk|Tssk1b|-|16 A3|16 11.09 cM|protein-coding	NM_009435	chr16	17894296	17895746	+	1450	4.478	2.997	6.897	3.351	5.715	7.958	7.003
6430562O15Rik|-|-|13|13 D1|ncRNA	NR_015515	chr13	100180791	100182781	-	1990	19.947	12.201	16.357	34.402	11.201	12.506	15.859
Itgax|AI449405|Cd11c|Cr4|N418|-|7|7 F3|protein-coding	NM_021334	chr7	135273082	135294171	+	21089	36.231	46.665	61.683	24.126	86.409	70.487	81.147
Apod|-|-|16 B2|16 21.41 cM|protein-coding	NM_001301353	chr16	31296278	31314894	-	18616	52.921	99.753	100.506	154.811	102.182	73.898	80.941
1300002E11Rik|1500026P21Rik|-|16|16 B1|ncRNA	NR_037958	chr16	21794420	21809112	+	14692	138.612	102.107	100.309	182.289	77.722	104.973	99.065
Nnt|4930423F13Rik|AI323702|BB168308|-|13 D2.3|13 67.21 cM|protein-coding	NM_001308506	chr13	120124334	120198064	-	73730	1157.14	698.91	492.284	1068.49	451.475	490.756	365.986
Fam83e|4930403C10Rik|-|7|7 B3|protein-coding	NM_001033170	chr7	52976590	52984862	+	8272	101.364	82.2	112.725	206.415	55.32	41.307	52.725
Dusp15|AI851682|LMW-DSP10|T-DSP10|-|2|2 H1|protein-coding	NM_001159376	chr2	152766731	152777318	-	10587	16.08	26.758	36.064	23.68	36.118	39.412	43.869
Olfr549|MOR31-3|-|7|7 E3|protein-coding	NM_147101	chr7	109702800	109703750	+	950	2.239	2.141	3.744	2.457	2.743	1.137	4.119
Gm4265|-|-|7 F3|7|ncRNA	NR_046077	chr7	137105679	137122183	+	16504	32.16	46.451	57.348	35.073	63.549	68.592	70.849
Actr1a|Arp1|alpha-Arp1|-|19|19 C3|protein-coding	NM_016860	chr19	46451304	46470225	-	18921	317.322	222.41	195.692	421.319	122.298	120.131	158.587
Clasp2|1500004F14Rik|8030404L10Rik|C77448|CLASP2beta|mKIAA0627|-|9|9 F3|protein-coding	NM_001286599	chr9	113650591	113752021	+	101430	692.858	606.007	583.528	844.202	545.885	535.853	621.579
Hace1|1700042J16Rik|A730034A22Rik|BC025474|-|10|10 B2|protein-coding	NM_172473	chr10	45297635	45432151	+	134516	884.595	711.326	632.993	802.65	583.603	623.772	571.12
Mir683-2|Gm23091|Mirn683-2|Mirn683b|mmu-mir-683|mmu-mir-683-2|-|13 A5|13|ncRNA	NR_030647	chr13	50639995	50640103	-	108	1.018	0.428	0.591	0.894	1.372	1.895	0.618
Cphx1|AU019881|AU023336|C330003B14Rik|C80129|Cphx|Eso-1|-|14|14 A3|protein-coding	NM_175342	chr14	26762030	26775851	+	13824.3	0	0	0	0.447	0.914	0.379	0
Map3k9|E130314H24Rik|Mlk1|Prke1|-|12|12 D1|protein-coding	NM_177395	chr12	82829399	82882157	-	52758	78.567	113.667	169.481	78.187	182.419	209.187	358.984
Olfr827|MOR210-5|-|10|10 D3|protein-coding	NM_146300	chr10	129647216	129648184	-	968	2.035	3.425	5.124	2.681	4.572	4.548	4.325
Gde1|1200003M13Rik|Mir16|RGS16|-|7|7 F2|protein-coding	NM_019580	chr7	125832072	125849252	-	17180	172.4	146.204	141.497	288.847	114.298	90.572	139.845
Znrf1|B830022L21Rik|Rnf42|Zrfp1|nin283|-|8|8 E1|protein-coding	NM_001168622	chr8	114060540	114149930	+	89390	478.121	467.51	436.513	500.177	427.701	451.723	524.779
Tssc4|AA241958|ESTM671070|-|7 F5|7 88.11 cM|protein-coding	NM_020285	chr7	150255273	150256992	+	1719	3.664	6.636	7.489	5.138	5.258	4.169	10.092
D7Ertd143e|-|-|7 1.88 cM|7 A1|ncRNA	NR_028425	chr7	3218785	3221016	+	2231	3.664	3.853	10.051	4.915	10.058	15.916	33.777
Ctnnd1|AA409437|AU019353|Catns|Ctnnd|P120|mKIAA0384|-|2 D|2 49.45 cM|protein-coding	NM_001085449	chr2	84440938	84490897	-	49959	857.32	702.121	478.686	940.707	372.61	383.51	575.239
Artn|neublastin|-|4|4 D2.1|protein-coding	NM_001284191	chr4	117598765	117602368	-	3603	16.283	10.489	8.868	3.798	18.516	7.958	31.717
Stx1a|HPC-1|-|5|5 G2|protein-coding	NM_016801	chr5	135499352	135526970	+	27618	208.631	129.507	123.367	134.259	113.84	98.53	206.987
Hk1|BB404130|Hk-1|Hk1-s|dea|mHk1-s|-|10 B4|10 32.37 cM|protein-coding	NM_010438	chr10	61731603	61842656	-	111053	753.31	683.926	669.845	1395.54	574.46	513.115	776.665
Stip1|Hop|Sti1|p60|-|19|19 A|protein-coding	NM_016737	chr19	7095186	7114516	-	19330	479.749	332.009	288.906	770.929	171.218	197.06	278.248
Tcf3|A1|AA408400|ALF2|AW209082|E12|E12/E47|E2A|E47|KA1|ME2|Pan1|Pan2|TCF-3|Tcfe2a|VDIR|bHLHb21|-|10 C1|10 39.72 cM|protein-coding	NM_011548	chr10	79871910	79896398	-	24488	392.022	246.385	242.792	707.038	165.731	163.712	214.813
Olfm4|GC1|GW112|Gm296|Gm913|OlfD|pPD4|-|14|14 D3|protein-coding	NM_001030294	chr14	80400109	80421737	+	21628	41.116	56.298	77.252	54.284	83.894	73.14	65.494
S100a4|18A2|42a|Capl|FSp1|Mts1|PeL98|metastasin|pk9a|-|3 F1|3 39.27 cM|protein-coding	NM_011311	chr3	90407692	90409967	+	2275	5.496	10.489	6.503	6.032	9.372	5.305	10.504
Bcar3|AI131758|AND-34|-|3|3 G1|protein-coding	NM_013867	chr3	122122698	122233100	+	110402	719.929	415.279	365.961	215.351	415.815	459.302	714.26
Fnd3c2|5031408O05Rik|Gm775|-|X|X D|protein-coding	NM_001033424	chrX	103430585	103450711	-	20126	25.239	44.097	45.326	19.212	44.805	47.749	45.311
Limk2|Limk-2|whe|-|11|11 A1|protein-coding	NM_010718	chr11	3243300	3309241	-	65941	565.441	528.089	491.101	1034.09	374.896	380.478	561.234
Tspan11|1110014F12Rik|AU067806|-|6|6 F3|protein-coding	NM_026743	chr6	127837640	127903049	+	65409	1111.55	212.777	246.339	405.681	257.169	218.661	266.509
Fam47c|4921509A18Rik|Fam47a|Fam47a-ps|-|X|X B|protein-coding	NM_001164739	chrX	75983102	75984749	+	1647	3.053	1.284	4.927	3.351	3.886	3.79	2.471
Tmem82|-|-|4|4 D3|protein-coding	NM_145987	chr4	141170148	141174548	-	4400	4.681	6.422	11.233	9.382	10.515	15.916	29.864
Nkd2|2210403L10Rik|AW212591|mNkd2|-|13|13 C1|protein-coding	NM_028186	chr13	73955982	73985079	-	29097	87.116	78.132	94.397	56.072	103.096	84.888	111.629
Tmppe|-|-|9 F3|9|protein-coding	NM_001200002	chr9	114310213	114320319	+	10106	141.869	76.634	95.185	290.187	61.721	63.287	84.443
Krt25|4631426H08Rik|Ka38|Krt25a|mIRSa1|-|11|11 D|protein-coding	NM_133730	chr11	99177158	99184255	-	7097	15.062	20.336	19.313	13.18	28.346	20.843	34.601
Engase|C130099A03|D230014K01Rik|-|11|11 E2|protein-coding	NM_172573	chr11	118338274	118350512	+	12238	53.532	55.228	58.136	141.631	61.721	40.17	68.79
Pdk2|-|-|11 D|11 59.01 cM|protein-coding	NM_133667	chr11	94887572	94902685	-	15113	43.965	42.598	34.685	59.422	52.805	50.023	68.172
Ccdc113|4933409I22|BC060957|-|8|8 C5|protein-coding	NM_172914	chr8	98058000	98082788	+	24788	40.708	69.356	89.667	50.263	112.697	96.635	104.008
Tnp2|TP2|Tp-2|-|16 A1|16 5.83 cM|protein-coding	NM_013694	chr16	10788028	10788748	-	720	1.425	2.569	0.788	1.34	2.057	2.274	1.854
Entpd1|2610206B08Rik|AA408691|Cd39|NTPDase-1|-|19 C3|19 34.25 cM|protein-coding	NM_009848	chr19	40734260	40816092	+	81832	174.029	207.425	260.725	167.321	320.49	291.422	348.274
Ltk|-|-|2 E5|2 59.97 cM|protein-coding	NM_206941	chr2	119577062	119584261	-	7199	15.266	20.764	20.692	8.712	27.889	17.053	28.216
Ptpru|Ftp-1|PCP-2|PTP|PTP-lambda|PTPlambda|Pcp2|Ptpf|Ptprl|R-PTP-U|R-PTP-psi|RPTPlambda|-|4 D2.3|4 64.5 cM|protein-coding	NM_011214	chr4	131324372	131394193	-	69821	75.107	112.382	159.628	99.186	180.362	193.65	256.623
Mir208b|Mirn208b|mir-208b|-|14 C3|14|ncRNA	NR_030607	chr14	55594537	55594613	-	76	0	0.428	0.197	0	0.229	0.379	0.618
Tmem29|2700081K05Rik|6330540D07Rik|CXorf44-like|-|X|X F3|protein-coding	NM_001164683	chrX	146832316	146893693	-	61377	284.349	245.528	242.2	296.442	202.078	202.366	155.086
Mir494|Mirn494|mir-494|mmu-mir-494|-|12 F1|12|ncRNA	NR_030269	chr12	110953528	110953612	+	84	1.425	1.07	1.182	0.223	0.457	0.758	0.824
Egr3|Pilot|-|14|14 D2|protein-coding	NM_018781	chr14	70477252	70482420	+	5168	11.195	15.412	16.751	16.978	16.916	17.053	24.303
Fam45a|1810055E12Rik|-|19|19 D3|protein-coding	NM_026437	chr19	60887473	60912132	+	24659	503.36	291.766	237.077	513.133	170.989	192.513	214.813
Depdc1a|5830484J08Rik|Depdc1|-|3|3 H4|protein-coding	NM_029523	chr3	159158397	159192919	+	34522	286.588	221.125	198.648	331.292	185.391	192.513	183.096
Sertad4|4833404A09|C130018M11Rik|-|1|1 H6|protein-coding	NM_198247	chr1	194670682	194681946	-	11264	193.976	99.967	59.318	100.527	47.319	63.666	60.757
Rdh10|3110069K09Rik|4921506A21Rik|AI875664|AW549993|D1Ertd762e|m366Asp|-|1 A3|1 4.94 cM|protein-coding	NM_133832	chr1	16095963	16122631	+	26668	312.845	256.874	244.171	365.247	152.016	150.448	157.145
C2cd4d|Gm659|-|3|3 F2.1|protein-coding	NM_001136117	chr3	94166366	94168489	+	2123	4.478	5.352	6.306	7.595	8.001	7.958	15.447
Mrps23|D11Bwg1153e|MRP-S23|Rpms23|S23mt|-|11 C|11 52.4 cM|protein-coding	NM_024174	chr11	88017890	88025009	+	7119	79.382	56.512	66.019	140.291	46.862	44.718	59.934
Catsper1|Catsper|KSper|-|19|19 A|protein-coding	NM_139301	chr19	5335741	5344153	+	8412	16.283	21.406	24.24	12.063	26.288	23.496	30.276
Npcd|Cbx6-Nptxr|-|15|15 E1|protein-coding	NM_001013360	chr15	79616781	79664763	-	47982	157.949	130.149	155.883	127.781	197.735	173.186	261.36
Gtf2a2|TFIIA-gamma|TfIIg|Tfiia2|-|9|9 D|protein-coding	NM_001282084	chr9	69860355	69870673	+	10318	127.01	101.679	93.609	159.502	68.121	87.54	120.485
Mir669m-2|mmu-mir-669m-2|-|2 A1|2 8.22 cM|ncRNA	NR_035475	chr2	10435061	10435158	+	97	0.611	0	0.394	0.223	0.914	0	1.648
Gm1110|-|-|9|9 A4|protein-coding	NM_001281475	chr9	26687152	26730666	-	43514	76.125	91.832	137.162	77.294	130.528	125.437	119.249
Rusc2|AI840675|mKIAA0375|-|4|4 A5|protein-coding	NM_001037709	chr4	43394854	43439964	+	45110	511.298	439.468	265.849	469.348	233.624	226.241	387.2
Vmn1r177|V1rd12|-|7|7 A3|protein-coding	NM_206872	chr7	24650539	24651468	-	929	5.903	2.355	2.562	2.234	1.829	4.169	0.824
Pou3f1|Oct-6|Oct6|Otf-6|Otf6|Scip|Test1|Tst-1|Tst1|-|4 D2.2|4 57.86 cM|protein-coding	NM_011141	chr4	124334889	124337899	+	3010	2.443	8.134	2.365	3.127	7.544	10.611	17.918
Atp13a1|Atp13a|Cgi152|catp|-|8|8 B3.3|protein-coding	NM_133224	chr8	72315062	72331647	+	16585	236.313	189.23	192.341	574.12	136.014	136.805	165.59
Taar9|Gm231|taR-9|-|10|10 A4|protein-coding	NM_001010831	chr10	23828294	23829340	-	1046	3.46	2.355	2.956	0.447	3.658	2.274	1.236
Rpl38|0610025G13Rik|Rbt|Ts|Tss|-|11 79.82 cM|11 E2|protein-coding	NM_023372	chr11	114529857	114533645	+	3788	52.921	47.736	37.838	75.06	19.431	31.833	42.427
Pomgnt1|0610016I07Rik|4930467B06Rik|-|4|4 D1|protein-coding	NM_001290658	chr4	115824036	115832449	+	8413	166.294	113.238	113.316	247.072	70.407	65.182	96.8
Clrn1|A130002D11Rik|USH3|Ush3a|clarin-1|-|3|3 D|protein-coding	NM_153384	chr3	58647950	58689134	-	41184	50.478	85.196	113.513	107.899	159.102	134.532	137.168
Gpr39|4933415E13Rik|-|1|1 E2.3-E3|protein-coding	NM_027677	chr1	127573573	127770438	+	196865	408.306	530.444	613.088	311.856	687.385	596.487	662.565
Vamp3|D130027G05Rik|VAMP-3|ceb|-|4|4 E2|protein-coding	NM_009498	chr4	150421414	150432062	-	10648	173.215	112.81	97.156	213.117	72.922	78.066	105.038
Gulp1|3110030A04Rik|5730529O06Rik|CED-6|Ced6|GULP|Gulp-2|-|1|1 C1.1|protein-coding	NM_028450	chr1	44608516	44853681	+	245165	1570.33	1474.03	866.719	571.662	908.894	867.066	742.064
Cdk7|AI323415|AI528512|C230069N13|Cdkn7|Crk4|-|13 D1|13 53.23 cM|protein-coding	NM_009874	chr13	101466980	101500897	-	33917	917.569	582.247	433.36	1042.57	286.43	298.243	377.314
Crb2|5930402A21|BC043114|-|2|2 B|protein-coding	NM_001163566	chr2	37631769	37654623	+	22854	32.16	33.822	50.253	41.998	72.236	78.445	80.941
Osr2|5430409I15Rik|Osr2A|Osr2B|-|15 B3.1|15 14.46 cM|protein-coding	NM_054049	chr15	35225867	35233060	+	7193	52.717	23.333	27.787	21.669	27.66	28.801	39.956
Gm16130|E330033L03|OTTMUSG00000030814|-|9|9 B|protein-coding	NM_001243265	chr9	57880081	57896804	+	16723	14.044	26.33	27.984	14.967	55.32	41.307	62.817
Srek1|8430401B01|AI450757|AI462342|SRrp508|SRrp86|Sfrs12|Srsf12|-|13|13 D1|protein-coding	NM_172592	chr13	104531695	104554662	-	22967	587.423	435.829	348.225	851.127	205.05	246.705	220.374
Mir5127|mmu-mir-5127|mu-mir-5127|-|18 E3|18 55.64 cM|ncRNA	NR_039589	chr18	82188749	82188819	-	70	0	0	0.394	0	0.229	0	0.412
Lypd6|E130115E03Rik|-|2|2 C1.1|protein-coding	NR_033304	chr2	49921949	50049089	+	127140	269.083	348.92	395.325	184.969	490.337	477.493	499.858
Gpr160|1700025D19Rik|GPCR150|-|3|3 A3|protein-coding	NM_001286996	chr3	30754872	30796116	+	41244	196.215	174.888	161.204	137.61	155.673	167.501	229.848
Pop4|1110023P21Rik|Rpp29|-|7|7 B3|protein-coding	NM_025390	chr7	39047839	39056367	-	8528	94.851	86.909	93.018	161.736	51.434	62.908	61.375
Tnnt3|fTnT|-|7 F5|7 87.94 cM|protein-coding	NM_001347547	chr7	149684741	149701914	+	17173	35.62	35.32	37.246	15.861	65.15	45.854	91.239
Zfp764|8030466O12Rik|-|7|7 F3|protein-coding	NM_146203	chr7	134547182	134550336	-	3154	17.912	16.269	11.233	24.573	7.086	15.537	16.271
AV064505|-|-|9 A1|9|ncRNA	NR_126562	chr9	7669429	7695631	-	26202	56.381	57.368	74.296	33.286	101.953	97.014	103.802
Rbm34|4930547K05Rik|6330444B11|D8Ertd233e|-|8 E2|8 74.64 cM|protein-coding	NM_172762	chr8	129471073	129494979	-	23906	404.031	316.811	286.542	680.678	172.132	195.924	202.25
Sumf1|AA543204|AI463102|AI851573|FGE|-|6|6 E1|protein-coding	NM_145937	chr6	108057015	108135577	-	78562	416.04	461.516	439.666	567.194	362.78	368.73	351.569
Krtap16-3|5430404J20Rik|Krtap16-10|-|16|16 C3.3|protein-coding	NM_183296	chr16	88962549	88963118	-	569	1.425	2.569	0.985	4.021	1.372	1.137	1.236
2310050C09Rik|-|-|3|3 F1|protein-coding	NM_025621	chr3	92672281	92674127	-	1846	3.664	4.923	7.095	6.032	5.029	6.442	7.003
Tspan10|Ocsp|-|11|11 E2|protein-coding	NM_145363	chr11	120303945	120308635	+	4690	3.664	4.495	10.051	5.585	14.859	9.853	20.596
Gm5464|EG432870|-|14 D1|14|protein-coding	NM_001034881	chr14	67487687	67489842	+	2155	2.85	3.425	5.715	1.34	9.601	7.579	13.593
Psmb2|AU045357|AW108089|C7-I|D4Wsu33e|HC7-I|-|4 D2.2|4 60.9 cM|protein-coding	NM_011970	chr4	126354887	126386959	+	32072	509.263	351.489	332.853	688.05	213.508	220.935	307.494
Gm10377|ENSMUSG00000072606|-|14|14 B|protein-coding	NM_001244671	chr14	43688721	43694109	-	5377.5	11.805	8.777	13.401	14.074	6.629	19.706	13.181
Pla2g2d|Splash|mGIID|-|4 D3|4 70.57 cM|protein-coding	NM_001347230	chr4	138331650	138337967	+	6317	9.974	7.064	13.204	6.702	19.431	10.99	27.804
Pigr|-|-|1 E4|1 56.89 cM|protein-coding	NM_011082	chr1	132723261	132748826	+	25565	42.54	59.081	74.493	39.317	90.752	82.993	99.477
Gng7|AI840417|-|10 C1|10 39.72 cM|protein-coding	NM_001038655	chr10	80411369	80464110	-	52741	70.426	92.474	108.389	52.944	158.188	140.216	206.163
Nudt11|DIPP3|DIPP3b|-|X|X A1.1|protein-coding	NM_021431	chrX	5624625	5631869	+	7244	9.566	11.987	11.036	4.468	16.687	20.085	12.769
Gfod2|5730466C23Rik|-|8|8 D3|protein-coding	NM_027469	chr8	108240013	108282507	-	42494	202.932	192.227	187.415	236.573	204.593	184.555	218.315
Rnf145|3732413I11Rik|TMRF1|-|11|11 B1.1|protein-coding	NM_028862	chr11	44332466	44379022	+	46556	719.522	453.168	361.231	863.637	280.029	330.834	362.897
Rhog|2810426G09Rik|Arhg|Sid10750|-|7|7 E2|protein-coding	NM_019566	chr7	109387637	109398632	-	10995	92.408	88.621	75.675	134.929	59.435	63.287	82.177
Sval1|9130404C18Rik|SLP-C|-|6|6 B2.1|protein-coding	NM_027832	chr6	41901627	41906097	+	4470	15.469	13.914	20.89	13.404	26.06	21.601	16.065
Rfx3|C230093O12Rik|MRFX3|-|19|19 C1|protein-coding	NM_011265	chr19	27836211	28085656	-	249445	1159.17	1073.09	1080.93	1331.64	1093.14	1031.91	814.973
Alx1|AI314867|C130005I02|Cart1|-|10 D1|10 53.56 cM|protein-coding	NM_172553	chr10	102470481	102491411	-	20930	58.417	70.212	67.201	24.126	82.523	57.981	64.671
Lsm2|D17H6S56E-2|D17H6S56E2|Dmapl|Dmpkap|G7b|Sm-X5|SmX5|snRNP|-|17 B1|17 18.52 cM|protein-coding	NM_001204273	chr17	35119075	35122836	+	3761	22.797	28.684	25.028	37.53	18.059	21.601	37.484
Casp14|MICE|mini-ICE|-|10|10 C1|protein-coding	NM_009809	chr10	78174740	78181038	-	6298	6.717	15.412	20.692	8.489	19.202	16.674	23.685
Ak1|Ak-1|B430205N08Rik|-|2 B|2 22.09 cM|protein-coding	NM_001198792	chr2	32483910	32490578	+	6668	62.08	63.79	51.633	82.432	28.117	28.801	38.926
C130050O18Rik|-|-|5|5 G2|protein-coding	NM_177000	chr5	139882341	139892046	+	9705	16.69	23.761	31.137	45.125	23.088	36.759	42.633
Inppl1|51C|SHIP2|-|7|7 E2|protein-coding	NM_001122739	chr7	108971146	108986338	-	15192	303.685	223.694	168.89	393.395	114.983	133.774	166.619
C8g|-|-|2 A3|2 17.31 cM|protein-coding	NM_001271777	chr2	25354170	25357239	-	3069	2.646	3.425	5.321	3.574	6.629	7.579	12.357
Speer5-ps1|1700007C10Rik|SPEER-5|Speer5-ps|-|10|10 B2|pseudo	NR_027506	chr10	43935231	43939391	+	4160	5.496	8.562	12.415	6.702	19.659	12.127	14.417
Agpat5|1110013A05Rik|D8Ertd319e|-|8 A1.3|8 10.3 cM|protein-coding	NM_026792	chr8	18846279	18884413	+	38134	262.162	278.708	284.571	587.076	217.851	258.073	291.842
Traf2|AI325259|-|2|2 A3|protein-coding	NM_001290413	chr2	25373502	25402460	-	28958	388.155	285.13	237.865	645.382	192.934	175.46	233.968
Tlr7|-|-|X|X F5|protein-coding	NM_001290755	chrX	163742858	163768503	-	25645	43.151	47.093	57.742	26.807	66.978	56.465	51.489
Yap1|AI325207|Yap|Yap65|Yki|Yorkie|-|9|9 A1|protein-coding	NM_009534	chr9	7932001	8004596	-	72595	1309.59	857.958	670.239	1381.46	488.965	541.158	657.828
Gfra1|AU042498|-|19 D2|19 54.18 cM|protein-coding	NM_001285457	chr19	58310071	58529888	-	219817	447.59	549.067	688.764	335.313	776.538	671.142	685.632
Ncam1|CD56|E-NCAM|NCAM-1|Ncam|-|9 A5.3|9 26.83 cM|protein-coding	NM_001113204	chr9	49310251	49607174	-	296923	2059.24	1299.99	1091.18	1032.3	1202.64	1095.2	1063.36
Gpr63|PSP24beta|Psp24-2|-|4|4 A3|protein-coding	NM_030733	chr4	24900566	24936380	+	35814	215.144	145.99	145.439	119.739	133.957	129.226	114.924
Olfr1198|GA_x5J8B7W62NC-67655-66851|GA_x6K02T2Q125-50221692-50220766|MOR225-13|-|2|2 E1|protein-coding	NM_207567	chr2	88586117	88587043	-	926	3.257	4.067	3.941	2.681	2.743	4.927	1.854
Tmprss15|Entk|Prss7|-|16|16 C3.1-C3.2|protein-coding	NM_008941	chr16	78953253	79091342	-	138089	234.277	338.645	356.108	170.449	448.732	423.68	341.065
Plekhg2|AI194308|Clg|Cslg|-|7 A3|7 16.71 cM|protein-coding	NM_001290542	chr7	29144623	29157681	-	13058	196.215	118.376	88.288	154.364	67.893	60.634	101.743
Cd40|AI326936|Bp50|GP39|HIGM1|IGM|IMD3|T-BAM|TRAP|Tnfrsf5|p50|-|2 H3|2 85.38 cM|protein-coding	NM_170704	chr2	164881136	164897154	+	16018	25.646	31.681	49.465	40.434	54.406	48.128	61.375
Clcf1|BSF-3|Bsf3|CLC|NNT-1|-|19|19 A|protein-coding	NM_019952	chr19	4214238	4223505	+	9267	51.903	52.873	48.677	49.817	34.975	30.696	37.896
Cyp3a41a|Cyp3a41|-|5 G2|5 85.17 cM|protein-coding	NM_017396	chr5	146319533	146345599	-	26077	127.621	108.743	134.797	96.729	120.241	148.932	90.827
Atxn1l|AW558552|Boat|C330011L24Rik|D6Mgi37|D8Ertd587e|ENSMUSG00000069895|-|8 D3|8 57.22 cM|protein-coding	NM_001080930	chr8	112250351	112261639	-	11288	116.426	79.845	72.522	164.864	68.35	53.813	76.41
Klhdc10|2410127E18Rik|AI593221|mKIAA0265|-|6|6 A3.3|protein-coding	NM_029742	chr6	30351855	30405174	+	53319	344.801	283.203	301.322	429.361	284.601	273.611	312.231
Gm2837|-|-|X A3.1|X|pseudo	NR_040388	chrX	31060182	31060959	+	777	0.814	0	1.774	3.574	0.457	3.79	0.412
Rubcn|1700021K19Rik|5330403K09|Kiaa0226|Rubicon|mKIAA0226|-|16|16 B3|protein-coding	NM_172615	chr16	32821788	32868452	-	46664	510.077	415.707	377.983	850.903	279.343	289.906	421.595
Rnf6|1200013I08Rik|5730419H05Rik|AA537053|-|5|5 G3|protein-coding	NM_001256085	chr5	147020770	147032547	-	11777	365.358	201.218	167.708	430.031	91.667	102.32	119.043
Kcnd3|AW045978|Kncd3|Kv4.3|-|3|3 F2.2|protein-coding	NM_001039347	chr3	105255248	105476920	+	221672	335.031	457.021	623.336	388.257	661.097	642.72	720.439
Lrrc40|2610040E16Rik|AI837674|-|3|3 H4|protein-coding	NM_001289525	chr3	157699646	157730054	+	30408	345.818	249.595	257.375	547.983	208.479	220.177	237.881
Rdh13|8430425D21Rik|-|7|7 A1|protein-coding	NM_175372	chr7	4377267	4397259	-	19992	385.509	252.378	211.852	533.015	142.643	157.269	205.133
Ccdc89|1700019B01Rik|AU022100|BOIP|-|7|7 E1|protein-coding	NM_027298	chr7	97574822	97577174	+	2352	4.885	2.783	6.503	1.34	6.401	6.063	10.298
Fancg|AU041407|Xrcc9|-|4|4 A5|protein-coding	NM_001163233	chr4	43015209	43023173	-	7964	40.301	32.965	38.232	57.859	30.632	31.075	58.492
Araf|1200013E08Rik|A-Raf|AW495444|Araf1|-|X A1.3|X 16.3 cM|protein-coding	NM_009703	chrX	20425669	20437647	+	11978	147.975	92.26	74.296	186.98	49.377	57.981	66.524
Gtf2a2|TFIIA-gamma|TfIIg|Tfiia2|-|9|9 D|protein-coding	NM_001039519	chr9	69860355	69870673	+	10318	127.01	101.679	93.609	159.502	68.121	87.54	120.485
Kansl3|4632411B12Rik|4932435K23|AI431067|AI647574|C85723|Kiaa1310|mKIAA1310|-|1|1 B|protein-coding	NM_172652	chr1	36392575	36426026	-	33451	619.176	439.04	414.835	1075.64	248.026	326.287	345.39
Nr5a2|AU020803|D1Ertd308e|Ftf|LRH-1|UF2-H3B|-|1 59.98 cM|1 E4|protein-coding	NM_001159769	chr1	138740161	138850207	-	110046	213.719	289.197	338.371	180.055	434.559	511.599	531.988
Akap4|AKAP-4|AKAP82|Fsc1|PRKA4|mAKAP82|p82|-|X A1.1|X 3.17 cM|protein-coding	NM_001042542	chrX	6645336	6655732	+	10396	18.929	19.48	22.466	12.957	21.717	21.222	17.918
AI506816|-|-|5|5 A3|ncRNA	NR_038090	chr5	23215835	23218485	-	2650	44.779	37.675	45.523	109.016	25.603	37.896	40.162
A330033J07Rik|-|-|13|13 A5|ncRNA	NR_102303	chr13	48139600	48357992	-	218392	445.961	573.684	657.429	295.102	862.718	738.977	823.417
Surf1|0610010F23Rik|Surf-1|-|2 A3|2 19.1 cM|protein-coding	NM_001271724	chr2	26768898	26772050	-	3152	52.107	41.314	34.093	51.604	20.116	15.916	32.747
Smad2|7120426M23Rik|Madh2|Madr2|Smad-2|mMad2|-|18 E3|18 51.42 cM|protein-coding	NM_010754	chr18	76401355	76471401	+	70046	855.488	544.144	476.715	908.762	406.899	443.386	542.08
Brinp3|B830045N13Rik|Fam5c|-|1 F|1 63.24 cM|protein-coding	NM_153539	chr1	148342796	148749602	+	406806	2576.85	1506.99	1223.81	578.364	1537.3	1395.34	1139.15
AI182371|AI046667|-|2|2 B|protein-coding	NM_001243102	chr2	34937381	34956205	-	18824	41.116	51.589	55.377	28.147	85.037	60.634	83.619
Obox5|C87544|-|7|7 A2|protein-coding	NM_145709	chr7	16335719	16344623	+	8904	33.584	31.681	30.349	31.498	33.146	43.96	23.273
Ddr1|6030432F18|AI323681|CD167a|Cak|Nep|PTK3A|-|17 B1|17 18.7 cM|protein-coding	NM_001198833	chr17	35818512	35837535	-	19023	259.924	220.697	159.628	339.334	100.125	117.099	158.587
Sept5|Cdcrel-1|Cdcrel1|Pnutl1|-|16 A3|16 11.53 cM|protein-coding	NM_213614	chr16	18621904	18630031	-	8127	84.063	47.308	31.531	39.764	33.375	24.254	49.842
Olfr1012|MOR213-6|-|2|2 D|protein-coding	NM_146568	chr2	85599596	85600531	-	935	2.239	2.997	5.912	1.34	2.515	1.895	2.883
Sec11c|1810029G24Rik|Sec11l3|-|18|18 E1|protein-coding	NM_025468	chr18	65960232	65977311	+	17079	141.462	106.603	86.12	125.994	83.209	81.477	97.212
Timeless|C77407|Debt69|tim|-|10 D3|10 76.49 cM|protein-coding	NM_001136082	chr10	127669119	127689997	+	20878	198.657	115.379	122.184	310.963	109.954	114.447	147.054
Folr2|FBP2|FR-P3|FR-beta|Folbp-2|Folbp2|-|7|7 E2|protein-coding	NM_008035	chr7	108988502	108993845	-	5343	23.611	21.192	22.269	16.531	26.288	25.012	43.869
Efemp2|0610011K11Rik|Fbln4|MBP1|-|19|19 A|protein-coding	NM_001164352	chr19	5474735	5481854	+	7119	119.072	64.432	49.662	87.123	39.547	37.896	34.601
Cd180|F630107B15|Ly78|RP105|-|13|13 D1|protein-coding	NM_008533	chr13	103483638	103496711	+	13073	28.089	28.256	37.641	27.924	53.948	46.991	55.403
Sgsm2|D630003G22Rik|R74628|Rutbc1|mKIAA0397|-|11|11 B5|protein-coding	NM_197943	chr11	74662766	74710582	-	47816	321.393	258.372	243.58	456.168	234.081	173.944	240.146
Sprtn|Gm505|-|8|8 E2|protein-coding	NM_001111141	chr8	127421786	127427713	+	5927	94.037	70.212	59.121	146.322	37.718	53.434	50.666
Ppfia2|5330438O12|B230207K17Rik|E130120L08Rik|mKIAA4112|-|10|10 D1|protein-coding	NM_177373	chr10	105907366	106370524	+	463158	954.003	1248.62	1482.37	705.251	1704.86	1614	1337.9
Olfr1113|MOR264-25|-|2|2 D|protein-coding	NM_207565	chr2	87053051	87054031	+	980	1.425	1.927	2.562	2.457	2.743	5.684	2.677
4933404K13Rik|-|-|10|10 B2|ncRNA	NR_131055	chr10	43545713	43553107	+	7394	17.301	19.051	28.575	12.51	31.089	25.012	29.658
Gm6498|EG624367|-|14 C1|14|pseudo	NR_003630	chr14	48818391	48848088	+	29697	71.24	77.062	84.149	94.719	121.613	110.657	85.678
Timm22|Tim22|-|11|11 B5|protein-coding	NM_023355	chr11	76220645	76229815	+	9170	83.045	71.711	68.384	147.663	58.292	49.265	73.939
Zfp811|BC052046|-|17|17 B1|protein-coding	NM_001267583	chr17	32932621	32946876	-	14255	47.018	50.09	52.815	36.86	61.949	59.118	65.083
Wipf1|AI115543|D2Ertd120e|WIP|Waspip|-|2 C3|2 43.68 cM|protein-coding	NM_153138	chr2	73267667	73367544	-	99877	936.295	553.562	615.453	1113.39	536.97	446.797	496.975
Sh3glb1|AA409932|AI314629|AU015566|Bif-1|mKIAA0491|-|3|3 H2|protein-coding	NM_019464	chr3	144349866	144383299	-	33433	710.566	430.049	296.395	533.015	238.882	241.399	296.99
Dfna5|2310037D07Rik|4932441K13Rik|Dfna5h|EG14210|Fin15|-|6|6 B2.3|protein-coding	NM_018769	chr6	50157402	50211768	-	54366	169.347	167.61	188.991	118.398	203.678	195.924	218.109
Fis1|2010003O14Rik|Ttc11|-|5|5 G2|protein-coding	NM_025562	chr5	137437947	137442104	+	4157	45.797	38.103	27.59	61.656	24.917	26.527	31.306
4933427I22Rik|-|-|4|4 D3|ncRNA	NR_045160	chr4	139482598	139488989	-	6391	10.584	12.201	13.992	11.17	17.145	19.706	17.918
Ubap2l|3110083O19Rik|4932431F02Rik|A430103N23Rik|C77168|Nice-4|mKIAA0144|-|3 F1|3|protein-coding	NM_028475	chr3	89803511	89856397	-	52886	1605.34	1079.3	813.116	1888.79	511.139	593.455	656.592
Rbm39|1500012C14Rik|2310040E03Rik|B330012G18Rik|C79248|R75070|Rnpc2|caper|-|2|2 H1|protein-coding	NM_001291114	chr2	155972976	156005974	-	32998	1305.32	905.907	619.395	1354.21	386.097	468.397	508.097
Mtfr1l|2410166I05Rik|AI480750|Fam54b|-|4|4 D3|protein-coding	NM_029759	chr4	134081470	134091302	-	9832	132.71	109.599	102.477	218.255	61.263	70.866	110.187
Rgs18|-|-|1 F|1 62.99 cM|protein-coding	NM_022881	chr1	146599971	146622551	-	22580	43.558	62.934	59.121	21.669	82.751	78.824	68.584
Sfxn3|-|-|19|19 C3|protein-coding	NM_053197	chr19	45122066	45130873	+	8807	138.816	107.459	99.521	171.566	53.034	40.549	50.254
Gpatch3|D930035B09Rik|Gpatc3|-|4|4 D2.3|protein-coding	NM_172876	chr4	133130660	133140157	+	9497	93.222	78.775	71.537	135.376	56.234	54.571	73.939
Nipal1|3830408G10Rik|Npal1|-|5|5 C3.2|protein-coding	NM_001081205	chr5	73039035	73062317	+	23282	143.904	139.568	110.951	64.337	93.495	96.256	101.537
Cyp2c68|9030012A22Rik|-|19|19 C3|protein-coding	NM_001039555	chr19	39763326	39815591	-	52265	135.152	153.91	174.605	115.494	136.471	136.426	128.723
Tap1|ABC17|APT1|Abcb2|Ham-1|Ham1|MTP1|PSF1|RING4|TAP|Tap-1|Y3|-|17 B1|17 17.98 cM|protein-coding	NM_001161730	chr17	34324501	34334170	+	9669	77.55	66.359	50.647	63.444	39.318	40.17	74.763
Fam50a|D0HXS9928E|XAP-5|-|X|X A7.3|protein-coding	NM_138607	chrX	71558372	71565488	+	7116	58.417	43.883	43.159	82.209	31.089	35.622	42.633
4930554H23Rik|-|-|7|7 C|ncRNA	NR_131089	chr7	70489578	70589415	-	99837	215.348	258.8	314.526	171.789	329.177	334.245	280.926
Evx1os|5730457N03Rik|Evx1as|-|6|6 B3|ncRNA	NR_038163	chr6	52258383	52264826	-	6443	16.69	17.125	21.875	7.372	30.175	23.875	30.07
Abca4|AW050280|Abc10|Abcr|D430003I15Rik|RmP|-|3 G1|3 52.94 cM|protein-coding	NM_007378	chr3	121747378	121882979	+	135601	233.87	376.32	368.129	167.098	517.997	440.733	620.138
Fam173a|-|-|17|17 A3.3|protein-coding	NM_001285982	chr17	25927445	25929332	-	1887	4.681	2.997	3.35	4.244	5.258	7.2	10.71
Olfr1312|MOR245-20|-|2|2 E3|protein-coding	NM_146362	chr2	111882234	111883187	-	953	3.257	2.783	3.547	2.457	5.715	5.305	3.089
Mir1981|mir-1981|mmu-mir-1981|-|1 H5|1 89.13 cM|ncRNA	NR_035502	chr1	186646286	186646367	-	81	1.018	0.214	0.985	1.564	0.686	0.758	0.412
Ick|2210420N10Rik|AI848300|Mrk|-|9|9 E1|protein-coding	NM_019987	chr9	77961045	78019916	+	58871	706.699	529.374	431.98	838.617	347.922	319.465	348.48
Nkiras1|2400004O09Rik|KBRAS1|kappaB-Ras1|-|14|14 A2|protein-coding	NM_001316712	chr14	19103650	19116514	+	12864	153.471	112.382	96.368	206.862	69.264	75.414	86.296
Psmg4|PAC-4|mPAC4|-|13|13 A3.3|protein-coding	NM_001101430	chr13	34254833	34270041	+	15208	54.956	41.742	56.757	96.059	48.005	36.38	54.785
Entpd3|Cd39l3|HB6|NTPDase-3|-|9|9 F4|protein-coding	NM_178676	chr9	120448936	120477443	+	28507	44.779	59.295	74.099	62.327	96.467	105.352	112.865
Limch1|3732412D22Rik|mKIAA1102|-|5|5 C3.1|protein-coding	NM_001001980	chr5	67137079	67448398	+	311319	695.708	1162.35	1057.88	923.059	1311.22	1163.41	1466.83
Vmn2r46|-|-|7|7 A1|protein-coding	NM_001105076	chr7	10339985	10355920	+	15935	0	0	0	0	0.229	0.758	0
Adora1|A1-AR|A1AR|A1R|AA1R|AI848715|BB176431|Ri|-|1|1 E4|protein-coding	NM_001039510	chr1	136095792	136132034	-	36242	38.266	68.5	89.076	65.231	122.07	118.236	155.704
Snora81|MBI-61|-|16 B1|16|snoRNA	NR_034048	chr16	23110843	23111006	+	163	7.735	3.853	2.956	4.691	2.286	3.032	1.854
Gm4302|-|-|10 D1|10|protein-coding	NM_001166634	chr10	99813725	99824881	+	8594	0.407	0	1.182	0.447	1.829	1.516	0.824
Timd2|AA816106|AU019358|AU019662|C78111|G9D3|TIM-2|Tim2|-|11|11 B1.1|protein-coding	NM_001161356	chr11	46482462	46503859	-	21397	32.974	51.803	52.027	25.914	70.179	67.076	76.41
Fam19a4|C130034I18Rik|Fam19a4 Tafa-4|Tafa-4|-|6|6 D3|protein-coding	NM_177233	chr6	96781203	97010405	-	229202	413.802	567.905	691.917	324.143	796.883	714.344	775.017
Cd72|CD72c|Ly-19|Ly-32|Ly-m19|Lyb-2|-|4 A5|4 23.04 cM|protein-coding	NM_001110320	chr4	43460596	43467498	-	6902	24.832	25.259	30.152	26.807	32.918	26.148	42.633
4930563F08Rik|-|-|5|5 G2|ncRNA	NR_040704	chr5	132356139	132359638	+	3499	16.283	12.201	12.415	7.819	15.544	10.99	13.799
Gm13308|OTTMUSG00000011355|-|4 A5|4|protein-coding	NM_001177580	chr4	41812376	41813410	+	1034	0	0	0	0	0	0	0
Krtap21-1|1110017B05Rik|AI506979|KAP21.1|Krtap16-7|-|16|16 C3.3|protein-coding	NM_028621	chr16	89403272	89404019	-	747	1.221	2.783	3.547	1.117	2.286	2.274	2.677
Apol9a|-|-|15|15 D3|protein-coding	NM_173786	chr15	77234219	77241464	-	7245	26.868	20.764	25.422	14.297	24.231	23.875	20.39
Vegfa|Vegf|Vpf|-|17 C|17 22.79 cM|protein-coding	NM_001317041	chr17	46153943	46169326	-	15383	208.224	116.877	102.674	291.974	89.838	89.435	137.579
2900026A02Rik|8430408O14Rik|A530094D01|AW539426|Gm449|Kiaa1671|mKIAA1671|-|5|5 F|protein-coding	NM_001347397	chr5	113515343	113567605	-	52262	103.603	175.744	260.134	493.251	249.854	205.019	234.173
Cxcl17|VCC-1|Vcc1|-|7|7 A3|protein-coding	NM_153576	chr7	26185072	26197905	-	12833	24.832	35.106	29.364	24.126	61.035	45.854	68.172
Mfsd13a|4930449A08Rik|4930538D17Rik|Tmem180|-|19|19 C3|protein-coding	NM_029186	chr19	46431370	46449744	+	18374	37.452	45.595	54.392	93.825	74.751	57.602	105.038
Coro1c|AL022675|AW455561|AW548837|-|5|5 F|protein-coding	NM_011779	chr5	114292448	114358715	-	66267	470.793	485.491	463.117	908.762	354.78	331.213	501.712
Fkbp14|BC029109|FKBP-14|FKBP22|-|6|6 B3|protein-coding	NM_153573	chr6	54527599	54543122	-	15523	215.551	126.082	89.076	121.302	83.666	81.477	61.993
Fkbp6|1700008G22Rik|36kDa|AU017274|D5Ertd724e|FKBP-36|FKBP-6|-|5 G2|5 75.11 cM|protein-coding	NM_001277892	chr5	135813235	135825745	-	12510	17.505	28.684	33.502	15.861	45.948	37.517	70.643
Mlx|Tcfl4|Tf4|bHLHd13|-|11|11 D|protein-coding	NM_011550	chr11	100948604	100953521	+	4917	81.213	55.228	58.136	143.195	42.061	42.444	41.809
Serpinb6d|Gm11390|OTTMUSG00000000712|SPI3D|-|13 A3.3|13 13.94 cM|protein-coding	NM_001300892	chr13	33753344	33763454	+	10110	30.938	37.889	33.305	16.084	31.546	23.117	40.574
Ctbs|2210401K11Rik|CTB|-|3|3 H2|protein-coding	NM_028836	chr3	146113431	146128812	+	15381	131.081	122.657	86.12	125.547	83.437	89.814	107.922
Plppr5|4833424O15Rik|Lppr5|PRG-5|Pap2d|-|3|3 G1|protein-coding	NM_029425	chr3	117278145	117392426	+	114281	221.658	327.728	361.429	164.194	425.644	357.74	321.911
Kbtbd3|2200003A07Rik|Bklhd3|-|9|9 A1|protein-coding	NM_026962	chr9	4309816	4331732	+	21916	142.48	144.705	123.169	208.649	104.925	131.121	97.212
Ctsw|lymphopain|-|19|19 A|protein-coding	NM_009985	chr19	5465043	5468507	-	3464	67.169	38.317	41.582	79.081	22.86	23.117	26.363
Meis2|A430109D20Rik|Mrg1|Stra10|-|2 E4-E5|2 58.28 cM|protein-coding	NM_001346038	chr2	115687000	115890355	-	203355	1602.08	1245.41	1154.44	1738	1104.34	993.26	806.941
Atp5g2|1810041M08Rik|-|15|15 F3|protein-coding	NM_026468	chr15	102493299	102501478	-	8179	149.604	123.085	121.987	199.937	73.379	70.487	97.006
Tmem186|2810440M13Rik|4432406C05Rik|AI648175|AW210586|-|16|16 A1|protein-coding	NM_025708	chr16	8633824	8637794	-	3970	20.151	19.48	21.678	37.753	15.544	16.674	26.363
Wdr26|1600024A01Rik|AA693241|AI447817|AU044014|C77982|Gid7|-|1|1 H4|protein-coding	NM_145514	chr1	183103357	183142109	-	38752	1027.08	698.91	543.916	1279.82	328.034	387.3	413.974
Dlg5|4933429D20Rik|T25557|mKIAA0583|-|14|14 A3|protein-coding	NM_001163513	chr14	24953175	25065142	-	111967	1343.38	893.492	710.442	1282.72	571.259	536.232	821.77
Apba2|X11-like|X11L|XllL|mXllL|-|7 C|7 34.65 cM|protein-coding	NM_007461	chr7	71646592	71898762	+	252170	391.615	509.252	701.376	654.988	743.62	733.671	709.317
Map4k4|9430080K19Rik|AU043147|AU045934|AW046177|HGK|Nik|-|1|1 B|protein-coding	NM_001252201	chr1	39957758	40083155	+	125397	1863.23	1471.46	1211.59	2418	797.568	815.906	957.702
Wdr13|1700060B08Rik|5730411P10Rik|DXHXS7467e|W51679|mMg21|-|X A1.1|X 3.67 cM|protein-coding	NM_028542	chrX	7700427	7709984	-	9557	87.116	65.717	53.8	123.089	39.318	34.107	28.628
Dcx|Dbct|-|X|X F2|protein-coding	NM_010025	chrX	140290385	140367762	-	77377	112.355	153.482	166.919	57.412	184.705	188.723	148.701
Olfr395|MOR135-10|-|11|11 B4|protein-coding	NM_147005	chr11	73720054	73720992	-	938	2.239	3.639	3.35	3.574	5.486	6.063	3.089
Lrrc74b|4930451C15Rik|mCG12354|mCP17390|-|16|16 A3|protein-coding	NM_029053	chr16	17544558	17561340	-	16782	23.204	41.528	45.918	23.009	61.263	60.255	64.465
Mad2l2|2310033C13Rik|G1-453-4|MAD2B|REV7|repro22|-|4|4 E2|protein-coding	NM_027985	chr4	147514599	147519813	+	5214	20.558	20.978	21.284	35.966	21.717	23.875	29.04
Tmem39a|2610033C09Rik|-|16|16 B4|protein-coding	NM_001205287	chr16	38562927	38592275	+	29348	688.991	401.793	291.862	680.455	230.424	297.864	294.519
Dtnb|-|-|12 A1.1|12 1.88 cM|protein-coding	NM_007886	chr12	3573041	3781398	+	208357	1093.84	808.723	875.193	1033.86	975.644	1062.61	1279.41
Homer1|PSD-Zip45|SYN47|Ves-1|homer-1|vesl-1|-|13|13 C3|protein-coding	NM_001347598	chr13	94073712	94137258	+	63546	315.083	346.351	369.706	517.378	336.949	330.834	351.569
Ivns1abp|1190004M08Rik|1700126I16Rik|AA960440|HSPC068|ND1|NS-1|NS1-BP|Nd1-L|Nd1-S|mKIAA0850|-|1|1 G1|protein-coding	NM_001039512	chr1	153191628	153211575	+	19947	325.464	279.564	207.122	494.145	153.159	177.733	133.872
Mmp23|CA-MMP|-|4|4 E2|protein-coding	NM_001320235	chr4	155024764	155027399	-	2635	21.372	16.269	15.372	36.636	10.744	17.432	17.094
Rbmx|hnRNP G|-|X|X A6|protein-coding	NM_001166623	chrX	54639207	54646213	-	7006	106.656	76.634	55.771	113.484	31.318	37.517	39.544
Fggy|2310009E04Rik|-|4|4 C5|protein-coding	NM_001113412	chr4	95224198	95593630	+	369432	1105.44	1224.64	1194.25	664.147	1466.44	1414.67	1528.82
Yif1b|9430029K10Rik|Yip1b|-|7|7 B1|protein-coding	NM_029887	chr7	30023342	30032551	+	9209	56.178	45.595	42.962	65.677	49.148	25.769	84.237
Sema3d|4631426B19Rik|-|5|5 A1|protein-coding	NM_028882	chr5	12383166	12588943	+	205777	592.308	720.53	585.104	237.69	699.958	677.964	577.298
Ints7|5930412E23Rik|int7|-|1|1 H6|protein-coding	NM_001306203	chr1	193399515	193447569	+	48054	701.203	479.069	455.629	1227.77	361.866	421.406	400.999
Fam126b|C130065N10Rik|D1Ertd53e|D630010C10|-|1 C1.3|1 29.12 cM|protein-coding	NM_001310598	chr1	58579650	58643177	-	63527	654.185	505.613	368.129	550.887	343.35	374.036	388.23
Sgk3|2510015P22Rik|A330005P07Rik|Cisk|fy|fz|-|1 A2|1 2.08 cM|protein-coding	NM_001037759	chr1	9838362	9892649	+	54287	133.117	201.218	180.517	128.451	186.991	193.271	215.019
Nhp2l1|FA-1|Fta1|Snu13|Ssfa1|-|15 E1|15 38.38 cM|protein-coding	NM_011482	chr15	81871775	81878028	-	6253	56.585	61.65	53.406	100.08	40.69	44.718	61.993
9530053A07Rik|FCGBP|-|7|7 A3|protein-coding	NM_001164655	chr7	28914485	28949830	+	35345	47.629	62.078	107.207	56.295	106.983	112.931	128.517
Dtnb|-|-|12 A1.1|12 1.88 cM|protein-coding	NR_027869	chr12	3572391	3781398	+	209007	1093.84	809.58	875.784	1033.86	977.015	1063.37	1280.64
E130201H02Rik|-|-|7|7 F2|pseudo	NR_024324	chr7	127741139	127741989	+	850	0.407	1.07	1.577	0.447	3.2	1.137	4.531
Zfp516|C330029B10Rik|D230016L03|Zfp26l|Znf516|mKIAA0222|-|18|18 E3|protein-coding	NM_001177464	chr18	83084024	83174706	+	90682	918.179	603.011	531.304	1113.84	453.076	483.935	578.328
Golph3|4733401N08Rik|5730410D03Rik|AW413496|-|15|15 A1|protein-coding	NM_025673	chr15	12251251	12281022	+	29771	249.95	233.327	274.323	353.407	186.762	203.882	234.997
Kdm2a|100043628|5530401A10Rik|AA589516|AW536790|Cxxc8|Fbl11|Fbl7|Fbxl11|Gm4560|Jhdm1|Jhdm1a|lalina|-|19|19 A|protein-coding	NM_001001984	chr19	4316147	4397077	-	80930	1603.1	1101.56	840.903	1861.76	623.379	677.585	843.189
Fgf2|Fgf-2|Fgfb|bFGF|-|3 B|3 18.41 cM|protein-coding	NM_008006	chr3	37247575	37303752	+	56177	282.517	161.188	163.372	94.495	197.278	152.343	184.744
Dennd1b|4632404N19Rik|4930467M19Rik|6820401H01Rik|F730008N07Rik|-|1|1 E4|protein-coding	NM_181347	chr1	140864298	141072619	+	208321	912.48	1050.83	1031.08	1367.61	1035.99	1038.36	1107.84
Aard|A5D3|AV328152|-|15|15 C|protein-coding	NM_175503	chr15	51871653	51877269	+	5616	10.381	13.272	12.613	8.936	13.259	14.78	29.864
Zfp703|1110032O19Rik|AI430822|AL022941|Csmn1|End2|Zeppo1|Znf703|Zpo1|-|8|8 A2|protein-coding	NM_001101502	chr8	28087808	28091934	+	4126	23.814	27.186	17.736	12.957	17.602	7.958	26.774
Klhdc9|1190002J23Rik|AA087357|ESTM31|-|1 H3|1 79.36 cM|protein-coding	NM_001033039	chr1	173288580	173290929	-	2349	20.354	24.403	28.772	36.19	14.859	12.885	23.273
Ndufa4|MLRQ|-|6|6 A1|protein-coding	NM_010886	chr6	11850373	11857446	-	7073	140.444	98.04	74.887	162.407	47.319	59.118	59.316
Cpne8|1200003E11Rik|1500031E20Rik|-|15|15 E3|protein-coding	NM_025815	chr15	90317912	90509819	-	191907	1060.86	1352.65	1027.73	1451.83	816.999	806.053	627.964
Nup160|160kDa|2810011M03Rik|AA414952|AU020188|Gtl-13|Gtl1-13|Gtl13|mKIAA0197|-|2|2 E1|protein-coding	NM_021512	chr2	90517372	90576485	+	59113	1107.47	851.108	813.116	2015.45	486.45	623.393	637.232
Clcn6|AI850629|Clc6|-|4 E2|4 78.67 cM|protein-coding	NM_011929	chr4	147378368	147412922	-	34554	515.166	303.539	249.689	620.809	205.964	222.451	249.002
Zfp966|Gm8898|OTTMUSG00000016203|-|2|2 H4|protein-coding	NM_001177405	chr2	175917415	175930232	-	12817	0.407	0	0.394	0	0	0	0
Pkd2|C030034P18Rik|PC2|TRPP2|-|5 E5|5 50.68 cM|protein-coding	NM_008861	chr5	104888476	104934838	+	46362	821.293	433.902	321.423	696.762	268.371	308.096	284.015
Lrrc57|2810002D13Rik|AA407405|-|2|2 E5|protein-coding	NM_001159612	chr2	120429974	120435094	-	5120	36.231	28.042	34.093	31.498	32.918	27.664	30.482
Psme2|AA589371|AI788882|PA28b|-|14 C3|14 28.19 cM|protein-coding	NM_001029855	chr14	56206277	56209938	-	3661	53.532	31.895	25.422	44.902	25.145	18.948	26.363
Zfp354c|5330421P20Rik|AJ18|AW743325|Kid3|Tcf17l2|Znf354c|mKIAA4218|-|11 B1.3|11 30.93 cM|protein-coding	NM_013922	chr11	50624587	50641233	-	16646	608.999	244.672	134.994	438.744	112.469	135.29	100.301
Serpinb3d|Serpinb3l1|-|1 E2.1|1|protein-coding	NM_201376	chr1	108974770	108980057	-	5287	11.602	11.987	19.313	9.159	19.659	18.569	17.918
Twnk|D19Ertd626e|PEO|Peo1|Twinl|-|19 C3|19 38.19 cM|protein-coding	NM_153796	chr19	45081048	45087252	+	6204	52.717	53.515	52.421	111.026	32.689	31.454	52.107
Vmn2r1|Casrl1|EG56544|V2r83|-|3|3 E1|protein-coding	NM_019918	chr3	63885564	63909380	+	23816	48.036	62.934	85.529	23.68	77.722	82.993	66.112
Madd|9630059K23Rik|IG20|-|2|2 E1|protein-coding	NM_001177720	chr2	90977517	91019478	-	41961	266.437	266.078	320.241	833.702	257.627	260.347	216.255
BC048403|E030027L10|-|10|10 D2|protein-coding	NM_173022	chr10	121176993	121189915	+	12922	130.674	110.67	104.842	278.124	81.608	79.961	95.564
Gm5771|EG436523|-|6|6 B1|protein-coding	NM_001038997	chr6	41342355	41347255	+	4900	9.159	14.556	15.569	10.276	11.658	7.2	9.268
Patl2|4930424G05Rik|Pat1a|-|2 E5|2|protein-coding	NM_026251	chr2	121945844	122011925	-	66081	260.941	259.656	254.025	200.83	280.715	261.105	321.087
Fbxo44|5730411K09|AV001623|FBG3|FBX30|Fbx6a|Fbxo6a|-|4|4 E2|protein-coding	NM_173401	chr4	147526908	147534203	-	7295	12.62	17.339	22.072	17.648	28.574	20.843	38.102
Mir216a|Mirn216|Mirn216a|mir-216a|mmu-mir-216|-|11 A3.3|11|ncRNA	NR_029797	chr11	28657012	28657083	+	71	0.204	0.214	0.197	0	0.457	0	0.206
Fahd1|1110025H10Rik|AV002085|-|17|17 A3.3|protein-coding	NM_023480	chr17	24985841	24987247	-	1406	1.832	2.355	1.577	1.34	3.429	3.032	5.149
Olfr792|MOR108-2|-|10|10 D3|protein-coding	NM_001011849	chr10	128977595	128978530	+	935	3.664	4.495	4.533	5.138	4.115	7.579	3.295
Zfp821|4930566A11Rik|Znf821|-|8|8 D3|protein-coding	NM_001286393	chr8	112229446	112248832	+	19386	336.048	196.294	151.351	348.046	130.756	156.511	149.731
Fzd8|Fz8|-|18 A1|18 4.91 cM|protein-coding	NM_008058	chr18	9212854	9216199	+	3345	7.531	11.131	6.306	6.478	12.344	10.99	14.623
Donson|1110025J21Rik|AI845729|ORF60|-|16|16 C4|protein-coding	NM_021720	chr16	91679510	91688973	-	9463	127.621	88.835	74.887	159.279	61.492	62.529	86.914
Rffl|1700051E09Rik|4930516L10Rik|BG080975|Carp2|-|11|11 C|protein-coding	NM_001164570	chr11	82617321	82684246	-	66925	320.579	237.18	252.054	267.401	288.944	281.948	484
Atl3|4633402C03Rik|5730596K20Rik|AI465397|AW228836|-|19|19 A|protein-coding	NM_146091	chr19	7568928	7613099	+	44171	694.283	416.991	317.876	678.667	231.567	308.096	296.99
4933440J02Rik|-|-|10|10 D1|ncRNA	NR_045344	chr10	111023775	111031329	-	7554	28.089	26.758	36.261	16.308	35.661	31.075	37.484
Ggnbp2os|-|-|11 C|11|ncRNA	NR_131197	chr11	84684425	84685133	+	708	0.814	1.07	1.379	0.67	2.515	4.169	3.913
Xlr5c|Xlr5|-|X A7.3|X 37.29 cM|protein-coding	NM_031493	chrX	70530536	70535854	-	5318	0.814	1.712	1.971	1.787	3.886	3.79	4.531
Asap3|9430088F20Rik|Ddefl1|Gm140|UPLC1|-|4|4 D3|protein-coding	NM_001008232	chr4	135762280	135802488	+	40208	432.527	207.211	137.162	142.971	184.248	166.364	259.094
Asb12|2310036C05Rik|Asb-12|-|X|X C3|protein-coding	NM_001313743	chrX	92665538	92753326	-	87788	123.347	170.607	192.933	94.495	221.051	213.735	166.002
Gripap1|AI854681|DXImx47e|GRASP-1|Sfc10|mKIAA1167|-|X A1.1|X 3.51 cM|protein-coding	NM_207670	chrX	7367119	7397693	+	30574	301.039	210.85	184.459	427.797	126.413	128.089	108.951
Gm156|Klrh1|-|6|6 F3|protein-coding	NM_001014997	chr6	129716665	129725867	-	9202	30.735	31.467	31.728	18.988	38.861	34.107	26.363
Cyth3|AI648983|ARNO3|CLM3|Grp1|Pscd3|-|5 G2|5 82.36 cM|protein-coding	NM_001163548	chr5	144412110	144471117	+	59007	510.281	380.601	404.193	834.819	312.49	299.001	317.998
Mir24-2|Mirn24-2|mir-24-2|-|8|8 C2|ncRNA	NR_029741	chr8	86732714	86732820	+	106	1.832	0.856	1.182	3.798	0.914	0.758	0.824
Hmmr|AA386826|CD168|Rhamm|-|11 A5|11 24.4 cM|protein-coding	NM_013552	chr11	40514890	40546939	-	32049	461.023	293.692	303.293	793.268	200.478	273.232	274.335
Acbd5|1300014E15Rik|-|2|2 A3|protein-coding	NM_001102437	chr2	22924592	22970032	+	45440	832.488	589.311	445.184	964.61	315.69	353.193	339.624
Trmt2a|Htf9c|-|16 A3|16 11.31 cM|protein-coding	NM_001080999	chr16	18248976	18254865	+	5889	89.559	64.004	66.61	123.76	34.746	37.896	62.405
Zfp51|Zfp-51|zfec12|-|17 A3.2|17 11.4 cM|protein-coding	NM_001308323	chr17	21587338	21602553	+	15215	380.421	222.41	176.576	383.119	119.555	129.984	150.555
Fubp3|A330051M14Rik|AV006371|FBP3|Marta2|-|2|2 B|protein-coding	NM_001033389	chr2	31428171	31473046	+	44875	582.335	451.883	455.037	1083.01	312.718	335.761	425.714
Dsc1|1110020A10Rik|AI507491|-|18|18 A2|protein-coding	NM_013504	chr18	20241973	20273274	-	31301	54.549	91.618	91.244	25.243	108.811	84.888	107.922
1700067K01Rik|-|-|8|8 C2|protein-coding	NM_183097	chr8	86525605	86528669	+	3064	17.912	12.844	12.021	15.414	15.087	6.442	17.3
Insig2|2900053I11Rik|C730043J18Rik|Insig-2|-|1|1 E2.3|protein-coding	NM_178082	chr1	123200930	123229166	-	28236	303.278	178.527	150.365	227.861	138.757	137.942	169.709
Eps15l1|9830147J04Rik|AI593686|Eps15-rs|Eps15R|-|8|8 B3.3|protein-coding	NM_001122832	chr8	74901316	74945373	-	44057	439.651	382.742	361.626	831.915	270.199	276.643	351.363
Otud6a|EG408193|Hshin6|-|X C3|X|protein-coding	NM_001163191	chrX	97624352	97625224	+	872	7.328	4.067	3.547	5.808	3.658	2.653	1.648
Plch2|A930027K05Rik|PLCeta2|Plc-eta2|Plcl4|-|4|4 E2|protein-coding	NM_175556	chr4	154357224	154385093	-	27869	24.832	41.314	59.91	29.711	61.721	73.898	96.388
Sirt3|2310003L23Rik|AI848213|Sir2l3|-|7|7 F4-F5|protein-coding	NM_001127351	chr7	148049562	148067768	-	18206	111.745	84.34	86.12	183.406	104.468	109.52	114.306
U2af2|65kDa|-|7|7 A1|protein-coding	NM_133671	chr7	5013745	5031547	+	17802	341.748	245.956	237.274	472.699	125.727	147.795	169.503
Rhox3g|OTTMUSG00000017157|Rhox3.7|Rhox3f|Rhox3g-ps|-|X|X A3.3|protein-coding	NM_001145406	chrX	35037939	35042646	-	4707	3.257	5.78	7.292	3.351	5.029	6.063	6.591
Ltbp2|AW208642|-|12|12 D1|protein-coding	NM_013589	chr12	86124162	86217445	-	93283	385.916	425.126	252.842	131.802	325.977	289.906	379.579
4933428C19Rik|-|-|4|4 A5|ncRNA	NR_040644	chr4	40429873	40472581	-	42708	85.081	95.043	127.899	77.294	134.185	116.72	145.406
Gm10052|ENSMUSG00000058922|XM_001481145|-|9 F4|9|pseudo	NR_002885	chr15	103070863	103075015	+	4152	108.692	103.392	84.544	118.845	61.949	59.876	77.028
Pitx2|9430085M16Rik|Brx1|Brx1b|Munc30|Otlx2|Ptx2|Rieg|-|3 G3|3 57.84 cM|protein-coding	NM_001286942	chr3	128902796	128922512	+	19716	72.868	73.209	56.559	29.935	69.493	69.729	79.294
Dyrk1b|Mirk|-|7|7 A3|protein-coding	NM_001271370	chr7	28965335	28972317	+	6982	95.868	77.918	95.974	239.924	47.319	39.412	51.901
Dnajb11|1810031F23Rik|ABBP-2|AL024055|Dj9|ERdj3|ERj3p|-|16|16 B1|protein-coding	NM_001190805	chr16	22857918	22872538	+	14620	276.207	153.696	139.921	361.226	100.81	110.278	95.77
Aire|-|-|10 C1|10 39.72 cM|protein-coding	NM_001271558	chr10	77492767	77506355	-	13588	13.637	19.051	29.364	6.255	36.575	49.644	97.006
Snai3|AI643946|Smuc|Zfp293|-|8|8 E1|protein-coding	NM_013914	chr8	124978106	124984592	-	6486	9.566	16.483	18.328	10.946	21.488	25.39	48.4
Fabp2|Fabpi|I-FABP|-|3 G1|3 53.74 cM|protein-coding	NM_007980	chr3	122597990	122602424	+	4434	11.602	12.844	12.81	7.372	13.944	16.295	21.214
Atp7b|Atp7a|WND|tx|-|8 A2|8 10.78 cM|protein-coding	NM_007511	chr8	23104820	23170546	-	65726	112.559	139.14	184.853	125.77	188.362	219.798	212.754
Pag1|Cbp|F730007C19Rik|Pag|-|3|3 A1|protein-coding	NM_053182	chr3	9687482	9833679	-	146197	313.862	487.846	474.942	291.081	512.053	507.81	576.681
Mzt2|2410018G20Rik|2610001E06Rik|Fam128|Fam128b|-|16|16 A2|protein-coding	NM_029354	chr16	15848534	15863415	-	14881	79.789	85.41	81.587	110.579	69.493	59.876	51.489
Snord47|MBII-96|-|1 H2.1|1|snoRNA	NR_028543	chr1	162968223	162968287	+	64	2.85	0.642	0	2.234	0.914	2.653	1.442
Trat1|C030046M14Rik|Tcrim|Trim|-|16|16 B5|protein-coding	NM_198297	chr16	48734803	48772069	-	37266	75.311	86.481	91.244	31.722	112.012	89.814	127.694
Cdr2|AA617262|-|7 F2|7 65.04 cM|protein-coding	NM_007672	chr7	128100550	128125826	-	25276	267.862	197.579	139.329	177.151	117.726	109.141	140.875
Wac|1110067P07Rik|A230035H12Rik|AI256735|AI256776|Wwp4|-|18|18 A1|protein-coding	NM_153085	chr18	7869195	7929026	+	59831	1291.48	922.176	684.034	1284.29	402.556	536.99	552.995
Mir3079|mmu-mir-3079|-|15 D3|15 35.66 cM|ncRNA	NR_037240	chr15	76121309	76121398	-	89	0.407	0	0.394	0.223	0.229	0	0.206
Cpsf4l|0610010C04Rik|1500000C01Rik|D11Ertd636e|-|11 E2|11 79.17 cM|protein-coding	NM_001164532	chr11	113559485	113570840	-	11355	31.956	28.898	39.808	39.317	33.146	34.865	63.229
Pus1|A730013B20Rik|MPUS1|mPus1p|-|5|5 F|protein-coding	NM_019700	chr5	111202686	111209615	-	6929	70.833	65.075	56.362	154.364	44.805	45.097	56.226
Tas2r105|T2R05|T2R9|T2r5|Tas2r5|mGR05|mt2r5|-|6 F3|6 63.53 cM|protein-coding	NM_020501	chr6	131636579	131637481	-	902	2.239	2.997	4.138	2.457	4.115	4.169	2.471
Ndufb9|1190008J14Rik|-|15|15 D1|protein-coding	NM_023172	chr15	58765365	58771044	+	5679	88.744	71.925	64.836	137.163	36.804	39.791	55.197
Smndc1|2410004J23Rik|4933440I19Rik|-|19|19 D2|protein-coding	NM_172429	chr19	53453704	53465063	-	11359	316.915	241.247	159.628	345.142	107.897	122.784	158.381
Zfp41|CTfin92|Zfp-41|-|15|15 D3|protein-coding	NM_011759	chr15	75447114	75455730	+	8616	97.293	58.653	67.792	158.386	50.52	53.813	54.373
Ndc80|2610020P18Rik|AV139730|HEC|HEC1|Kntc2|-|17|17 E1.3|protein-coding	NM_023294	chr17	71845440	71876197	-	30757	347.04	212.349	220.523	482.082	179.904	208.05	238.91
Mapkapk3|3PK|AI874665|MAPKAP-K3|MAPKAP3|MK-3|MK3|MapkKapk3|-|9|9 F1|protein-coding	NM_178907	chr9	107157258	107192208	-	34950	168.533	266.506	216.384	391.161	182.876	182.66	238.91
Arhgap9|AU043488|-|10|10 D3|protein-coding	NM_001285785	chr10	126759020	126766999	+	7979	15.062	16.697	22.86	9.829	29.032	26.527	53.755
Mrps9|2310002A08Rik|AW322516|Mrp-S9|S9mt|mg637|-|1|1 B|protein-coding	NM_023514	chr1	42908078	42962528	+	54450	378.385	339.287	329.897	548.876	264.027	315.676	355.482
Kcnrg|Clld4|E030012H22Rik|Gm745|-|14|14 D1|protein-coding	NM_001039105	chr14	62226294	62231670	+	5376	24.425	28.042	41.976	48.476	30.86	37.896	31.511
Fam20a|AI606893|-|11|11 E1|protein-coding	NM_153782	chr11	109534240	109583570	-	49330	348.261	295.833	242.595	244.615	188.591	172.049	183.714
Arfgap1|AI115377|Arf1gap|-|2 H4|2 103.53 cM|protein-coding	NM_001177709	chr2	180701930	180717229	+	15299	357.624	265.436	213.625	466.444	111.783	117.099	154.262
Grb14|AI505286|-|2|2 C1.3|protein-coding	NM_016719	chr2	64750540	64860823	-	110283	1657.85	1065.38	521.253	336.43	427.244	392.226	405.118
Mir615|Mir|Mirn615|mir-615|mmu-mir-615|-|15 F3|15|ncRNA	NR_030526	chr15	102845341	102845432	+	91	0.407	0	0	0	0.457	0	0.206
Hmga1|AL023995|Hmga1a|Hmga1b|Hmgi|Hmgiy|Hmgy|-|17 A3.3|17 14.5 cM|protein-coding	NM_001166544	chr17	27693519	27700617	+	7098	14.452	21.62	38.823	37.977	27.66	36.759	43.663
D830013O20Rik|Gm891|-|12|12 C3|ncRNA	NR_046013	chr12	74465062	74510550	-	45488	92.001	100.609	130.264	62.997	172.361	169.775	212.96
Cdhr5|1810074H01Rik|AI481143|Mucdhl|Mupcdh|-|7|7 F5|protein-coding	NM_028069	chr7	148454984	148462685	-	7701	9.974	14.128	14.977	7.595	25.603	15.916	37.072
Ppp5c|AU020526|PP5|-|7 A2|7 9.15 cM|protein-coding	NM_011155	chr7	17589990	17613263	-	23273	240.791	210.636	213.822	548.876	146.072	156.511	177.123
Gins1|2810418N01Rik|Gins4|PSF1|mKIAA0186|-|2|2 G3|protein-coding	NM_027014	chr2	150735330	150757016	+	21686	102.382	92.903	108.98	148.333	108.811	122.026	136.55
Pou3f3|Brn-1|Brn1|Otf8|Skin1|-|1 B|1 21.21 cM|protein-coding	NM_008900	chr1	42753991	42757054	+	3063	5.699	6.208	5.912	3.574	8.458	6.063	8.238
Gpx4|GPx-4|GSHPx-4|PHGPx|mtPHGPx|snGPx|-|10 C1|10 39.72 cM|protein-coding	NM_001037741	chr10	79516764	79519184	+	2420	19.337	8.991	14.583	25.467	13.259	12.885	32.747
Zfp954|5730403M16Rik|8030437F07|AA123315|-|7|7 A1|protein-coding	NM_172738	chr7	7067394	7074187	-	6793	99.125	75.778	71.537	166.204	42.747	64.803	44.899
Myo1c|C80397|MMIb|MYO1E|NMI|mm1beta|myr2|-|11 B5|11 45.92 cM|protein-coding	NM_001080775	chr11	75469517	75488136	+	18619	381.845	296.475	200.421	485.656	122.984	126.573	204.928
Atp2c1|1700121J11Rik|ATP2C1A|AW061228|BCPM|D930003G21Rik|HHD|SPCA|pmr1|-|9|9 F1|protein-coding	NM_001253834	chr9	105313692	105397463	-	83771	1136.78	800.161	611.512	1162.98	500.852	535.474	495.121
Mir1938|mir-1938|mmu-mir-1938|-|12 B1|12 18.06 cM|ncRNA	NR_035459	chr12	40949299	40949398	-	99	0.204	0	0.197	0.223	0.229	0	0
Nox1|GP91-2|MOX1|NOH-1|NOH1|NOX1a|NOX1alpha|Nox-1|-|X 55.69 cM|X E3|protein-coding	NM_172203	chrX	130620960	130646393	-	25433	45.797	66.787	68.778	40.881	65.15	63.287	54.167
Neurog2|Atoh4|Math4A|bHLHa8|ngn-2|ngn2|-|3|3 G2|protein-coding	NM_009718	chr3	127336063	127338549	+	2486	4.681	5.137	5.124	2.234	7.772	5.305	9.474
Gdpd4|4921513O04|-|7|7 E1|protein-coding	NM_177696	chr7	105068468	105198173	+	129705	275.8	367.329	403.011	216.244	492.394	455.134	500.27
St7|9430001H04Rik|Fam4a2|HELG|RAY1|SEN4|TSG7|-|6|6 A2|protein-coding	NM_001289626	chr6	17643994	17893023	+	249029	1292.7	1490.51	1240.37	1309.98	1116.46	1000.84	1083.13
Olfr958|MOR224-9|-|9|9 A5.1|protein-coding	NM_146330	chr9	39357516	39358454	-	938	2.646	0.642	1.971	2.234	3.2	2.653	2.471
Napb|Brp14|E161|I47|SNARE|b-SNAP|-|2|2 G3|protein-coding	NM_019632	chr2	148520393	148558156	-	37763	311.42	242.745	281.418	375.523	201.621	195.166	188.451
Pdzd7|9130207N01|EG435601|Pdzk7|-|19|19 C3|protein-coding	NM_001195265	chr19	45101397	45120262	-	18865	58.417	57.368	62.866	100.08	80.923	57.602	88.356
Tagln2|2700094C18Rik|SM22beta|Sm22B|Sm22a|-|1 H3|1 79.89 cM|protein-coding	NM_178598	chr1	174430377	174437506	+	7129	54.142	52.017	65.231	105.665	31.318	31.454	65.7
Cnksr3|6820402C05|BC024086|Magi1|-|10|10 A1|protein-coding	NM_172546	chr10	3134304	3227479	+	93175	602.485	420.63	484.598	755.291	421.072	421.027	357.13
Pnkd|2210013N15Rik|2810403H05Rik|AI854243|Brp17|MNCb-5687|MR-1|Tahccp2|-|1|1 C3|protein-coding	NM_001039509	chr1	74331608	74400266	+	68658	239.162	326.015	310.584	374.406	319.576	305.444	415.21
Bche|C730038G20Rik|-|3|3 E3|protein-coding	NM_009738	chr3	73439731	73512337	-	72606	152.657	230.33	258.754	154.141	312.261	259.968	192.982
Ipp|D4Jhu8|Mipp|-|4 D1|4 53.2 cM|protein-coding	NM_008389	chr4	116180154	116210840	+	30686	165.073	181.952	152.927	271.646	157.273	171.67	211.724
Rhbdl1|Rhbdl|-|17 A3.3|17 12.93 cM|protein-coding	NM_144816	chr17	25971410	25974072	-	2662	7.531	10.061	11.036	16.754	10.744	11.369	17.3
Lce1k|Gm7055|Sprrl6|-|3 F1|3|protein-coding	NM_001254760	chr3	92610213	92611813	-	1600	4.681	3.425	3.153	2.681	5.943	6.442	6.385
Il15ra|AA690181|IL-15RA|-|2 A1|2 8.97 cM|protein-coding	NR_073192	chr2	11626920	11655612	+	28692	267.658	227.975	214.019	429.584	159.788	130.363	114.1
Slc16a14|1110004H10Rik|-|1|1 C5|protein-coding	NM_027921	chr1	84903280	84931658	-	28378	48.647	61.222	77.252	42.891	111.097	95.877	128.517
Dennd4b|-|-|3|3 F1|protein-coding	NM_201407	chr3	90070436	90084587	+	14151	117.851	76.848	81.39	139.174	80.694	63.287	95.564
Pcdhb21|Pcdhb18|PcdhbU|-|18|18 B3|protein-coding	NM_053146	chr18	37673306	37676017	+	2711	18.522	14.342	13.795	23.456	7.086	9.095	9.268
Nxpe4|C130036J11|D930028F11Rik|Fam55d|-|9|9 A5.3|protein-coding	NM_172921	chr9	48170124	48208108	+	37984	141.055	136.571	138.344	108.792	145.844	125.816	124.192
Steap2|4921538B17Rik|AI930049|AW045895|IPCA-1|IPCA1|PCANAP1|STAMP1|STMP|-|5|5 A1|protein-coding	NM_001285470	chr5	5664829	5694089	-	29260	415.226	266.292	150.957	152.801	125.042	118.236	180.419
Gm19557|-|-|19 C3|19 39.65 cM|ncRNA	NR_045322	chr19	47587472	47591068	+	3596	36.231	21.192	29.955	40.881	20.345	16.674	25.333
Pcdha7|Cnr4|Crnr4|-|18|18 B2-B3|protein-coding	NM_009957	chr18	37133578	37347311	+	213733	567.069	606.864	689.946	442.988	644.181	731.397	558.968
Mill2|Micb|-|7 A3|7 9.35 cM|protein-coding	NM_153761	chr7	19425315	19444002	+	18687	43.151	56.298	66.019	39.317	65.15	60.255	95.358
Asb12|2310036C05Rik|Asb-12|-|X|X C3|protein-coding	NM_080858	chrX	92665538	92673468	-	7930	10.584	12.63	17.145	9.606	21.717	15.537	13.593
LOC547349|-|-|17|17 B1|protein-coding	NM_001025208	chr17	35402724	35462354	+	59630	107.674	144.277	155.489	105.441	193.391	168.638	230.054
Il15ra|AA690181|IL-15RA|-|2 A1|2 8.97 cM|protein-coding	NM_001271501	chr2	11627339	11655612	+	28273	267.048	227.547	213.822	429.361	157.502	128.847	112.041
Acvrl1|AI115505|AI427544|Acvrlk1|Alk1|-|15|15 F1|protein-coding	NM_001277259	chr15	100958953	100975767	+	16814	90.169	83.912	58.53	49.593	69.036	53.055	107.304
Mpl|CD110|TPO-R|c-mpl|hlb219|-|4 D2.1|4 54.61 cM|protein-coding	NM_010823	chr4	118115020	118130118	-	15098	27.682	32.109	44.341	23.009	45.719	35.244	68.378
H2-Ke6|D17H6S112E|H-2Ke6|Hsd17b8|Ke-6|Ke6|Ring2|-|17 B1|17 17.98 cM|protein-coding	NM_013543	chr17	34162978	34165000	-	2022	2.239	3.211	2.365	1.34	5.258	7.579	9.062
Sarm1|A830091I15Rik|C78606|MyD885|Sarm|-|11 B5|11 46.74 cM|protein-coding	NM_001168521	chr11	78285832	78311256	-	25424	48.24	69.57	82.573	43.785	81.151	94.741	133.254
Rab7|Rab7a|-|6 D1|6 39.13 cM|protein-coding	NM_009005	chr6	87949100	87995264	-	46164	560.148	486.775	443.607	807.342	292.602	295.97	458.049
Tet1|2510010B09Rik|AA517754|BB001228|Cxxc6|D10Ertd17e|LCX|mKIAA1676|-|10 B4|10 32.48 cM|protein-coding	NM_001253857	chr10	62267318	62342762	-	75444	411.97	332.437	274.52	381.332	388.383	521.831	623.845
1700060C16Rik|-|-|6|6 G3|ncRNA	NR_045732	chr6	143541873	143599808	-	57935	133.727	158.619	179.335	96.282	214.879	205.019	213.99
Vti1a|1110014F16Rik|1110018K19Rik|4921537J05Rik|MVti1|MVti1a|Vti1|Vti1-rp2|-|19|19 D2|protein-coding	NM_016862	chr19	55390547	55701951	+	311404	1645.84	1571.64	1603.17	2091.63	1505.07	1372.6	1537.06
Fadd|Mort1/FADD|-|7 F5|7 88.85 cM|protein-coding	NM_010175	chr7	151764228	151768341	-	4113	27.682	22.905	20.298	53.167	20.116	15.916	24.303
Tbx4|3930401C23|-|11 C|11 51.42 cM|protein-coding	NM_172798	chr11	85710267	85729599	+	19332	84.47	61.222	65.822	64.337	74.293	61.392	69.408
Mir1931|mir-1931|mmu-mir-1931|-|10 C2|10 47.89 cM|ncRNA	NR_035452	chr10	92625530	92625648	+	118	0	0.214	0.197	0.223	0.914	0.379	0.618
Dis3l|AV340375|-|9|9 C|protein-coding	NM_001177784	chr9	64154563	64188580	-	34017	394.465	259.014	245.748	456.615	194.992	187.586	227.377
Lipo2|EG668114|Gm8981|-|19|19 C1|protein-coding	NM_001322338	chr19	33794164	33836441	-	42277	76.735	87.123	119.819	71.932	104.925	111.415	108.54
Mir6983|Gm27496|mmu-mir-6983|-|18|18 E1|ncRNA	NR_105949	chr18	61277122	61277185	+	63	0	0	0.197	0.223	0	0	0.412
Taar8a|Gm230|taR-8a|-|10|10 A4|protein-coding	NM_001010830	chr10	23796306	23797340	+	1034	0.814	3.211	1.971	0.447	1.372	0.758	2.06
Zbtb8a|2410081M15Rik|AI480941|-|4|4 D2.2|protein-coding	NM_028603	chr4	129030876	129055272	-	24396	137.188	94.829	75.084	83.549	90.295	119.373	149.731
Dnm2|Dyn2|Udnm|b2b2159Clo|-|9 A3|9 7.79 cM|protein-coding	NM_001253894	chr9	21229352	21312203	+	82851	971.1	689.277	616.636	1413.85	465.191	510.841	762.454
Csmd2|Gm139|-|4|4 D2.2|protein-coding	NM_001281955	chr4	127665288	128244900	+	579612	1403.22	1332.53	2040.67	2371.76	1883.62	2044.5	1756.2
8030455M16Rik|-|-|8|8 D3|ncRNA	NR_131069	chr8	112571332	112581076	+	9744	12.009	23.119	28.772	12.733	35.889	31.075	39.956
Rubcnl|5031414D18Rik|Gm744|Gm911|Kiaa0226l|-|14|14 D3|protein-coding	NM_198642	chr14	75415834	75452339	+	36505	86.302	125.012	126.717	70.816	150.644	126.194	130.371
St6galnac6|ST6GalNAcVI|Siat7f|-|2|2 B|protein-coding	NM_001025310	chr2	32462505	32476329	+	13824	166.294	114.095	100.506	241.041	73.608	74.277	98.448
Ankrd61|4921520G13Rik|-|5|5 G2|protein-coding	NM_025732	chr5	144651610	144655936	-	4326	38.469	33.608	26.802	81.315	24.688	21.222	26.568
Scgb2b20|Abpbg20|Abpd|C2c|Scgb2b2|-|7|7 B1|protein-coding	NM_001009952	chr7	34149362	34151338	-	1976	6.513	6.85	9.854	4.021	2.743	12.127	3.295
Aim1l|-|-|4|4 D3|protein-coding	NM_001162970	chr4	133624367	133648419	+	24052	34.195	57.368	64.245	39.764	92.581	88.298	186.597
Samd4|1700024G08Rik|1700111L17Rik|4933436G17Rik|Samd4a|Smaug|Smaug1|sunk|-|14|14 C1|protein-coding	NM_001310544	chr14	47688652	47725492	+	36840	425.2	362.62	212.837	231.882	163.446	156.132	208.635
Arhgap39|9530053N22|AI843066|D15Wsu169e|Kiaa1688|Porf-2|-|15 D3|15 36.28 cM|protein-coding	NM_198420	chr15	76554415	76648600	-	94185	360.27	353.415	435.921	741.664	456.047	389.194	664.83
Zfand2a|AA407930|AU016206|Airap|-|5|5 G2|protein-coding	NM_001159908	chr5	139947170	139960445	-	13275	197.64	140.424	151.942	355.641	85.723	103.457	118.014
Sdc3|Synd3|mKIAA0468|syn-3|-|4 D2.2|4 63.63 cM|protein-coding	NM_011520	chr4	130348452	130382233	+	33781	84.267	93.331	79.223	41.551	96.467	83.372	126.458
Gm15772|ENSMUSG00000062353|OTTMUSG00000026108|-|5|5 A1|pseudo	NR_003373	chr11	68715091	68718036	+	2945	44.576	40.672	37.246	69.922	23.088	20.843	41.603
Olfr744|MOR106-13P|-|14|14 C1|protein-coding	NM_001011738	chr14	51237899	51238870	+	971	6.513	2.997	3.35	3.574	2.286	3.411	2.677
Lmna|Dhe|-|3 F1|3 38.84 cM|protein-coding	NM_001111102	chr3	88287127	88307274	-	20147	274.986	239.749	216.975	354.078	142.872	117.099	181.448
Oog1|Oog|c-1|-|12|12 D2|protein-coding	NM_178657	chr12	89192924	89199120	+	6188	9.77	12.844	19.904	12.957	18.288	15.916	17.712
Itpr3|IP3R 3|Ip3r3|Itpr-3|tf|-|17 A3.3|17 13.68 cM|protein-coding	NM_080553	chr17	27194249	27259168	+	64919	373.5	339.929	408.529	967.514	330.777	333.108	386.582
Mapk7|BMK-1|BMK1|ERK-5|ERK5|Erk5-T|PRKM7|-|11|11 B2|protein-coding	NM_001291035	chr11	61302314	61307768	-	5454	92.612	46.665	52.224	109.239	32.918	31.454	48.194
Hp1bp3|Hp1bp74|-|4|4 D3|protein-coding	NM_001122896	chr4	137772527	137800597	+	28070	659.681	436.471	346.254	892.678	209.165	248.22	262.184
Epx|EPO|-|11 C|11 52.25 cM|protein-coding	NM_007946	chr11	87677500	87689038	-	11538	16.487	27.186	27.787	23.68	35.661	34.107	45.928
Rab24|6530406O07Rik|-|13 B1|13 29.8 cM|protein-coding	NM_009000	chr13	55420584	55423341	-	2757	22.186	23.119	13.007	20.329	13.487	12.127	26.363
Ppy|AV061413|IGSPP|PP|-|11|11 D|protein-coding	NM_008918	chr11	101961245	101962614	-	1369	0.814	0.856	2.759	0.894	4.572	2.274	7.209
4932414N04Rik|-|-|2|2 C2|protein-coding	NM_183113	chr2	68495941	68586522	+	90581	163.037	243.388	285.753	125.994	319.576	321.36	347.038
Thbs2|TSP2|Thbs-2|-|17 A2|17 8.95 cM|protein-coding	NM_011581	chr17	14802507	14831269	-	28762	830.656	455.308	320.832	741.888	203.45	167.501	107.716
Etv3|AI414410|METS|Pe1|-|3|3 F1|protein-coding	NM_001083318	chr3	87329500	87344080	+	14580	235.498	188.16	162.978	374.183	103.554	113.31	144.994
Ginm1|AA589616|-|10|10 A1|protein-coding	NM_001346750	chr10	7487745	7500715	-	12970	141.869	108.957	112.528	236.796	68.35	81.098	87.944
Olfr478|MOR204-13|-|7|7 E3|protein-coding	NM_146734	chr7	115174911	115175855	-	944	2.035	2.355	2.562	0.894	2.743	3.411	2.883
Barhl1|Dres115|MBH2|-|2 A3|2 19.38 cM|protein-coding	NM_019446	chr2	28763200	28771941	-	8741	20.761	17.553	30.94	23.68	28.803	27.285	37.484
Ly6a|Ly-6A.2|Ly-6A/E|Ly-6E.1|Sca-1|Sca1|TAP|-|15 D3|15 34.29 cM|protein-coding	NM_001271419	chr15	74825307	74828461	-	3154	7.735	17.125	15.569	17.425	12.116	6.821	8.238
Vmn2r4|AW742767|EG637053|-|3|3 E1|protein-coding	NM_001104615	chr3	64192543	64213979	-	21436	52.107	59.509	77.646	35.296	72.465	102.699	73.115
Pacsin2|AI197433|-|15|15 E1|protein-coding	NM_011862	chr15	83206037	83263280	-	57243	448.2	388.735	383.895	611.873	295.345	294.075	517.571
Dio2|5DII|AI324267|DIOII|-|12|12 D3|protein-coding	NM_010050	chr12	91962992	91977477	-	14485	42.947	36.176	46.115	20.776	57.606	49.644	49.018
Nrbp1|B230344L17Rik|Nrbp|-|5|5 B1|protein-coding	NM_147201	chr5	31543291	31553935	+	10644	218.604	139.996	123.958	270.529	70.636	78.824	89.18
Prom1|4932416E19Rik|AC133|CD133|Prom|Prom-1|Proml1|-|5|5 B3|protein-coding	NM_001163582	chr5	44392682	44486007	-	93325	163.852	237.394	343.692	330.398	406.442	433.912	435.188
Arhgef38|9130221D24Rik|D630013G24Rik|-|3|3 G3|protein-coding	NM_029953	chr3	132822495	132897853	-	75358	146.143	171.463	228.8	100.08	281.629	250.873	283.191
Mir204|Mirn204|mir-204|mmu-mir-204|-|19|19 B|ncRNA	NR_029591	chr19	22825095	22825162	+	67	0	0	0.197	0.447	0	0	0.206
[truncated: 35,105 more rows]
