# Supplementary material for: Global H3.3 dynamic deposition defines its bimodal role in cell fate transition
Source: Nat Commun. 2018 Apr 18;9:1537. doi: 10.1038/s41467-018-03904-7 (PMC5906632; doi:10.1038/s41467-018-03904-7)
Supplement: Supplementary file 10 — Supplementary Data 7 [file 41467_2018_3904_MOESM10_ESM.xls]

## Sheet: Sheet1
Supplementary Data 7. List of Primers and siRNA constructs used in this study.
Primers for ChIP
	H3.3_Nanog F	AAACTCAGATCCCCCACTTGACCTG
	H3.3_Nanog R	ACTGGGAGGGAGGGAAAGCTTAGGG
	H3.3_Slc2a3 F	GCAATGTCCTCGAAAGTCCTGCCTT
	H3.3_Slc2a3 R	GGCTCCCCTCACATTTATGAACACT
	H3.3_Dusp27 F	GAAGTCCCACTTTCCCACCCACTTT
	H3.3_Dusp27 R	CCTGCTACTGGTGAACATGGCTACT
	H3.3_Atf7ip2 F	AGATAAAAGCCCCTAGTTAGGAAAG
	H3.3_Atf7ip2 R	TCACCTACCAAACTGATCCAAAGTT
	H3.3_Morc1 F1	TGACTGGCCATTTTTGCAATTGGAG
	H3.3_Morc1 R1	TCAAAAGAAACCGAGAACCTCCTGT
	IAP Gag F	AATCTCAGAACCGCTCCATGA
	IAP Gag R	TTTCTTAAAATGCCCAGGCTTT
	IAP LTR F	TTGATAGTTGTGTTTTAAGTGGTAAATAAA
	IAP LTR R	AAAACACCACAAACCAAAATCTTCTAC
	H3.3_Arhgap24 F1	TGACATGATAAGTGATTTCCTCGTG
	H3.3_Arhgap24 R1	AAAGGCACTCGTAGAGTGGGAACTA
	H3.3_Arhgap24 F2	CCTGTTTCGCCAGCCTTTTTAGAAG
	H3.3_Arhgap24 R2	CCATTTCTTATGGCTCCCCAATGAA
	H3.3_Col6a1 F	CTTTGGGCTGTGGCTTCATGCTGTA
	H3.3_Col6a1 R	ATCAATACCCAGGGACACACCAGGC
	H3.3_Flnc F1	CTTGCCCTCAACCCAATCCTGCCTA
	H3.3_Flnc R1	CCCAGGGAAAGTAGAAGTGTGCCAA
	H3.3_Flnc F2	CCACACAGATGTGCCACACCCCTCT
	H3.3_Flnc R2	AGTCTGCCCTTGGGCCACATTTGAG
	H3.3_Mdfic F1	TGTATTCTCAGGCTTCCTAGATGAG
	H3.3_Mdfic R1	GCCACCTTCCATATTTCTTCTAGAA
	H3.3_Mdfic F2	GTGCAAGTCTTGCTGATTTTAGACA
	H3.3_Mdfic R2	CCAGACTCAACATTATGCATCATCA
	H3.3_Neg F	ATTTATTTCTAACAGCCTCTCCTCG
	H3.3_Neg R	TGAGAGAACACAGTCCGCATCTTCT
	H3K4me3_Arhgap24 1F	ATATAGCTACCAGTGCTTTGAAAGG
	H3K4me3_Arhgap24 1R	TTGGTCTTCTCTACACACAGCTGGT
	H3K4me3_Arhgap24 2F	CTTTCTTCGAGGAAATGGCAATCTT
	H3K4me3_Arhgap24 2R	GACAAGGCTGAAGAATGCTTTCGGA
	H3K4me3_Col6a1 1F	GTCTCTCAGGTTGTCAATGAAGCGC
	H3K4me3_Col6a1 1R	CATGGGATCTTCTCTGGCTCAGACT
	H3K4me3_Col6a1 2F	TTCAGGCCTTCAGGCAGCTAAACAC
	H3K4me3_Col6a1 2R	ACCTCTCACTCTGCCTTTCCCAGCG
	H3K4me3_Flnc 1F	CCAAATGAAGCTGGAAAATGTGTCT
	H3K4me3_Flnc 1R	TTTTCTGTTCCGGATCTCAGTACCC
	H3K4me3_Flnc 2F	GGGAGCTTTAACCCCTGATTGCCCT
	H3K4me3_Flnc 2R	TCTCTTCCTCAGCCTTCCCCTCCCT
	H3K4me3_Mdfic 1F	GATGCCAAGGTAGGTGGAGGTCCCT
	H3K4me3_Mdfic 1R	GTTTTTAGAGCACAGCACGCCGCAA
	H3K4me3_Mdfic 2F	TTCTTGCTAGAAACTGGTTGACTAG
	H3K4me3_Mdfic 2R	ACAAGAACCAGAAAGATGAGGAGAG
	H3K36me3_Arhgap24 1F	AACAGGTCTCTGATGTAGTCCTAGC
	H3K36me3_Arhgap24 1R	GAGTAGAATGGATCATTGGGAAATG
	H3K36me3_Arhgap24 2F	GCAAGCTAAGGAAAGAAGTAAGATC
	H3K36me3_Arhgap24 2R	CGCCTCCAATTATGTTTACACTAAC
	H3K36me3_Col6a1 1F	ACCTGAATAAGTCCACTATCATGTG
	H3K36me3_Col6a1 1R	CTCAGTTTCCCCCTTTTAAGAGAAG
	H3K36me3_Col6a1 1F	CGTGAGACTGCCCTGGCTCAAACTG
	H3K36me3_Col6a1 1R	GGGAGTAGTTATGGAGGGCTCTGGG
	H3K36me3_Flnc 1F	CTCTAGGTCAATAAACTGCAGTGTC
	H3K36me3_Flnc 1R	CTTGAACTTTGACTTTGCTGAGGTC
	H3K36me3_Flnc 2F	GATCGAGTGCCAAGACAATGGTGAC
	H3K36me3_Flnc 2R	ACCTTGCTTGGGTCGAACACAGGCT
	H3K36me3_Mdfic 1F	CATTGCCTGACACTTCATGCTCATT
	H3K36me3_Mdfic 1R	TGGGTGTAAACACTTGGTCAGCAGA
	H3K36me3_Mdfic 2F	CATTGAAGGAACGGATGGTATGTTA
	H3K36me3_Mdfic 2R	CCATGATATCAGGAGGTCTTAGAAA
Primers for qRT-PCR
	Nanog F	GGCTATCTGGTGAACGCATCTGGAAG
	Nanog R	AACTGTACGTAAGGCTGCAGAAAGTCCTC
	Oct4 F	TTGGGCTAGAGAAGGATGTGGTT
	Oct4 R	GGAAAAGGGACTGAGTAGAGTGTGG
	Sox2 F	GCACATGAACGGCTGGAGCAACG
	Sox2 R	TGCTGCGAGTAGGACATGCTGTAGG
	mEsrrb F	TGTACCGCTCGCTCCCATACGATGACAAGCTG
	mEsrrb R	GCTTCTGCACCGCCTCCAGGTTCTCAATGT
	mNr5a2 F	AGCGAACTGTCCAAAACCAA
	mNr5a2 R	TTCCAGCTTCATCCCAACAT
	mZfp42 F	CAGAGAAGCCAGAGGGCGGTGTGTA
	mZfp42 R	GCTTCTCTCCGGTGTGCACCAGAAA
	β-actin F	ACCAACTGGGACGACATGGAGAA
	β-actin R	TACGACCAGAGGCATACAGGGAC
	Klf4 F	CGACTAACCGTTGGCGTGAGGAACT
	Klf4 R	GGTTGTTACTGCTGCAAGCTGCACC
	H3f3a F	ATGGCTCGTACAAAGCAGAC
	H3f3a R	AGCGTCTGATTTCACGGAGG
	H3f3b F	ATGGCCCGAACCAAGCAGAC
	H3f3b R	CGGATGAGCAGCTCAGTCGA
	Slc2a3 F	GGACAACGAAGGTGACCCCATCTCT
	Slc2a3 R	GGATTGTCTCAGGTGCATTGATGAC
	Dusp27 F	CTGAGTTCCTTGACGAAGCTCTGCT
	Dusp27 R	TGGAAGATCATCAGGTAGGCGACCA
	Atf7ip2 F	GACATGAAGCAATAGCTGGTGAACT
	Atf7ip2 R	ACTGGGTAATGTGTTTGGTTCCAAA
	Morc1 F	TGGACAAATATGCCTTGCTGCAGAG
	Morc1 R	AGTCTTACAGCCCCGGCATCTCTTG
	GAPDH F	TCC ATG ACA ACT TTG GCA TTG
	GAPDH R	CAG TCT TCT GGG TGG CAG TGA
	Tgfb2 F	TCGACATGGATCAGTTTATGCG
	Tgfb2 R	CCCTGGTACTGTTGTAGATGGA
	mNestin F	CAGAGAGGGGACCTGGAACATGAAT																															mGata6 F	TGTGCAATGCATGCGGTCTCTACAGCA															mGata6 F
	mNestin R	CCTGGCCACTGATATCAAAGGTGTCT																															mGata6 R	TTCATAGCAAGTGGTCGAGGCACCC															mGata6 R
	mSox17 F	CACAACGCAGAGCTAAGCAA															mGata6 F	TGTGCAATGCATGCGGTCTCTACAGCA
	mSox17 R	CGCTTCTCTGCCAAGGTC															mGata6 R	TTCATAGCAAGTGGTCGAGGCACCC
	Sox7 F	CAAACAAACACCCTGTGACACCCA
	Sox7 R	ATACACGTGTCCAAGGGCAGACAA
	mGata6 F	TGTGCAATGCATGCGGTCTCTACAGCA
	mGata6 R	TTCATAGCAAGTGGTCGAGGCACCC
	Arhgap24 F1	AAACCAAGCCCTTGGGGACTATTTT
	Arhgap24 R1	CCTGGAACTACTTCGAAAAGGAACT
	Arhgap24 F2	AGGTTCCTGGATGAAGTGCAGTCCT
	Arhgap24 R2	ATGATGGTCAAGGGATCTTCCACCT
	Col6a1 F1	GTGTGTTGTTCTTTTGAGTGCCAGG
	Col6a1 R1	TTCTCTCCCGGAAGACCTGGCTTTC
	Col6a1 F2	GATGGGTGAGAGAGGTGAGGATGGA
	Col6a1 R2	TTTTGTGCCATTTAGCCCAGGAGGG
	Flnc F1	GGTGTTGTTTGCCAACCAGGAGATC
	Flnc R1	TCAGCACGGTAAAGTGAGTCGGCTT
	Flnc F2	CTCTGGAATCCATGCTGAGGCCTTT
	Flnc R2	GCTGTTTTTCCAGAAGGCATCCGGA
	Mdfic F1	GGCCCACGAAGCATGTAATGAGGAC
	Mdfic R1	AGGATTTGGCCAAATGGACTGGTCC
	Mdfic F2	CAGCTTGTCTGTAAACAATGACATC
	Mdfic R2	AGGATACAGTGGACACAGCAGTCTT
Primers for mutation Cloning
	H3F3B attb F	GGGG ACA AGT TTG TAC AAA AAA GCA GGC TTC ATGGCTCGTACCAAGCAGAC
	H3F3B attbR	GGGG AC CAC TTT GTA CAA GAA AGC TGG GTC AGCTCTCTCCCCCCGTA
	H3.3K4A F	GGGG ACA AGT TTG TAC AAA AAA GCA GGC TTC ATGGCTCGTACCGCA CAGACCGCTA
	H3.3K9A F	ATGGCTCGTACCAAGCAGACCGCTAGGGCATCCACCGGT
	H3.3K27A F	AAGGCGGCTCGGGCAAGCGCGCCCT
	H3.3K27A R	AGGGCGCGCTTGCCCGAGCCGCCTT
	H3.3K36A F	GGCGGGGTGGCA AAGCCTCACCGCT
	H3.3K36A R	AGCGGTGAGGCTTTGCCACCCCGCC
Commercial siRNA ordered from Dharmacon Inc
		Catalog	Item name
	Non-targeting siRNA	D-001206-13	siGENOME Non-targeting siRNA Pools	siNT
	Thbs1 siRNA	M-044041-01-0005	siGENOME Mouse Thbs1 (21825) siRNA - SMARTpool, 5 nmol	siThbs1
	Egfr siRNA	M-040411-01-0005	siGENOME Mouse Egfr (13649) siRNA - SMARTpool, 5 nmol	siEgfr
	Rgs2 siRNA	M-040277-01-0005	siGENOME Mouse Rgs2 (19735) siRNA - SMARTpool, 5 nmol	siRgs2
	Hira siRNA	M-043074-01-0005	siGENOME Mouse Hira (15260) siRNA - SMARTpool, 5 nmol	siHira
	Daxx siRNA	M-044803-01-0005	siGENOME Mouse Daxx (13163) siRNA - SMARTpool, 5 nmol	siDaxx
	Atrx siRNA	M-046292-01-0005	siGENOME Mouse Atrx (22589) siRNA - SMARTpool, 5 nmol	siAtrx
	Pooling together as H3.3 siRNA 1	M-042679-02-0005	siGENOME Mouse H3f3a (15078) siRNA - SMARTpool, 5 nmol	siH3.3 #1
		M-042835-01-0005	siGENOME Mouse H3f3b (15081) siRNA - SMARTpool, 5 nmol
	Pooling together as H3.3 siRNA 2	L-042679-00-0005	ON-TARGETplus Mouse H3f3a (15078) siRNA - SMARTpool, 5 nmol	siH3.3 #2
		L-042835-01-0005	ON-TARGETplus Mouse H3f3b (15081) siRNA - SMARTpool, 5 nmol
	Non-targeting siRNA	D-001206-13	siGENOME Non-targeting siRNA Pools	siNT
	Arhgap24 siRNA	M-040587-01-0005	siGENOME Mouse Arhgap24 siRNA - SMARTpool, 5 nmol	siArhgap24
	Col6a1 siRNA	M-043147-01-0005	siGENOME Mouse Col6a1 siRNA - SMARTpool, 5 nmol	siCol6a1
	Flnc siRNA	M-055631-01-0005	siGENOME Mouse Flnc (68794) siRNA - SMARTpool, 5 nmol	siFlnc
	Mdfic siRNA	M-056035-01-0005	siGENOME Mouse Mdfic (16543) siRNA - SMARTpool, 5 nmol	siMdfic
	Foxd3 siRNA	M-043570-01-0005	siGENOME Mouse Foxd3 (15221) siRNA - SMARTpool, 5 nmol	siFoxd3
	Gtsf1 siRNA	M-049085-01-0005	siGENOME Mouse Gtsf1 (74174) siRNA - SMARTpool, 5 nmol	siGtsf1
	Nr5a2 siRNA	M-047044-00-0005	siGENOME Mouse Nr5a2 (26424) siRNA - SMARTpool, 5 nmol	siNr5a2
	Otx2 siRNA	M-051378-01-0005	siGENOME Mouse Otx2 (18424) siRNA - SMARTpool, 5 nmol	siOtx2
Customized siRNA
	Pooling together as H3.1 siRNA	Hist1h3a	Sense: 5' G.U.A.C.A.G.U.U.C.U.A.C.G.G.A.A.U.U.A.U.U 3'	siH3.1
			Antisense: 5' U.A.A.U.U.C.C.G.U.A.G.A.A.C.U.G.U.A.C.U.U 3'
		Hist1h3g	Sense: 5' U.U.U.A.A.A.G.G.C.U.C.U.U.C.U.U.A.G.A.U.U 3'
			Antisense: 5' 5'-P.U.C.U.A.A.G.A.A.G.A.G.C.C.U.U.U.A.A.A.U.U 3'
		Hist1h3h	Sense: 5' U.G.A.A.G.A.A.G.C.C.U.C.A.C.C.G.C.U.A.U.U 3'
			Antisense: 5' U.A.G.C.G.G.U.G.A.G.G.C.U.U.C.U.U.C.A.U.U 3'
		Hist1h3i	Sense: 5' C.C.A.U.C.A.U.G.C.C.C.A.A.G.G.A.C.A.U.U.U 3'
			Antisense: 5' A.U.G.U.C.C.U.U.G.G.G.C.A.U.G.A.U.G.G.U.U 3'
[truncated: 25 more columns]
